# Supplementary material for: Co-translational profiling in the cardiac endothelium in response to LPS-induced inflammation in female mice in vivo: a proof-of-concept approach
Source: Mol Cell Biochem. 2026 Apr 28;481(6):2381–98. doi: 10.1007/s11010-026-05551-9 (PMC13279726; doi:10.1007/s11010-026-05551-9)
Supplement: Supplementary file 1 — Supplementary Material 1 [file 11010_2026_5551_MOESM1_ESM.xlsx]

## Sheet: Ribosomal Proteins
proteins ID	Symbol proteins	Log Ratio IP LPS/IP Sal proteins	Entrez Gene Name proteins
P84099	RPL19	0.723	ribosomal protein L19
P62242	RPS8	0.721	ribosomal protein S8
P27659	RPL3	0.704	ribosomal protein L3
P14115	RPL27A	0.701	ribosomal protein L27a
P35980	RPL18	0.699	ribosomal protein L18
P62918	RPL8	0.663	ribosomal protein L8
Q9D8E6	RPL4	0.662	ribosomal protein L4
P47915	Rpl29 (includes others)	0.653	ribosomal protein L29
P83882	Rpl36a	0.643	ribosomal protein L36A
P62855	RPS26	0.64	ribosomal protein S26
P12970	RPL7A	0.639	ribosomal protein L7a
P19253	RPL13A	0.615	ribosomal protein L13a
Q9CZM2	RPL15	0.614	ribosomal protein L15
Q6ZWN5	RPS9	0.614	ribosomal protein S9
P14148	RPL7	0.61	ribosomal protein L7
P47911	RPL6	0.603	ribosomal protein L6
P25444	RPS2	0.592	ribosomal protein S2
P62754	RPS6	0.585	ribosomal protein S6
P62849	RPS24	0.579	ribosomal protein S24
P62862	FAU	0.561	FAU ubiquitin like and ribosomal protein S30 fusion
P62717	RPL18A	0.559	ribosomal protein L18a
P47963	RPL13	0.547	ribosomal protein L13
Q6ZWV3	RPL10	0.544	ribosomal protein L10
P47962	RPL5	0.536	ribosomal protein L5
P62274	RPS29	0.525	ribosomal protein S29
P62852	RPS25	0.522	ribosomal protein S25
Q6ZWV7	RPL35	0.521	ribosomal protein L35
P62911	Rpl32	0.518	ribosomal protein L32
Q9CR57	RPL14	0.512	ribosomal protein L14
P62270	RPS18	0.512	ribosomal protein S18
P62267	RPS23	0.509	ribosomal protein S23
P62751	Rpl23a	0.507	ribosomal protein L23A
O09167	RPL21	0.506	ribosomal protein L21
Q9D1R9	Rpl34 (includes others)	0.506	ribosomal protein L34
P61255	RPL26	0.505	ribosomal protein L26
P63325	RPS10	0.496	ribosomal protein S10
Q9CPR4	RPL17	0.494	ribosomal protein L17
P62983	RPS27A	0.491	ribosomal protein S27a
P67984	RPL22	0.487	ribosomal protein L22
P53026	RPL10A	0.482	ribosomal protein L10a
P62702	RPS4Y1	0.48	ribosomal protein S4 Y-linked 1
P41105	RPL28	0.479	ribosomal protein L28
P14131	RPS16	0.478	ribosomal protein S16
P97351	Rps3a1	0.474	ribosomal protein S3A1
P47964	Rpl36	0.471	ribosomal protein L36
P62900	RPL31	0.47	ribosomal protein L31
P63323	RPS12	0.463	ribosomal protein S12
P62843	RPS15	0.463	ribosomal protein S15
P35979	RPL12	0.46	ribosomal protein L12
P62245	RPS15A	0.454	ribosomal protein S15a
P63276	RPS17	0.453	ribosomal protein S17
P62830	RPL23	0.451	ribosomal protein L23
Q6ZWU9	Rps27/Rps27rt	0.446	ribosomal protein S27
P62301	RPS13	0.444	ribosomal protein S13
Q9D7S7	Rpl22l1	0.441	ribosomal protein L22 like 1
P97461	RPS5	0.44	ribosomal protein S5
P51410	RPL9	0.436	ribosomal protein L9
O55142	RPL35A	0.432	ribosomal protein L35a
Q9CZX8	RPS19	0.432	ribosomal protein S19
P60867	RPS20	0.424	ribosomal protein S20
P61514	RPL37A	0.416	ribosomal protein L37a
P62889	RPL30	0.415	ribosomal protein L30
Q9CXW4	RPL11	0.41	ribosomal protein L11
P62908	RPS3	0.405	ribosomal protein S3
P62082	RPS7	0.404	ribosomal protein S7
Q9JJI8	RPL38	0.39	ribosomal protein L38
P61358	RPL27	0.38	ribosomal protein L27
P62858	RPS28	0.368	ribosomal protein S28
P14869	RPLP0	0.366	ribosomal protein lateral stalk subunit P0
E9PWZ3	RPL3L	0.365	ribosomal protein L3 like
P47955	Rplp1 (includes others)	0.354	ribosomal protein, large, P1
P99027	RPLP2	0.29	ribosomal protein lateral stalk subunit P2
P62264	RPS14	0.286	ribosomal protein S14
P14206	RPSA	0.269	ribosomal protein SA
Q6ZWY3	RPS27L	0.178	ribosomal protein S27 like
