# Supplementary material for: Co-translational profiling in the cardiac endothelium in response to LPS-induced inflammation in female mice in vivo: a proof-of-concept approach
Source: Mol Cell Biochem. 2026 Apr 28;481(6):2381–98. doi: 10.1007/s11010-026-05551-9 (PMC13279726; doi:10.1007/s11010-026-05551-9)
Supplement: Supplementary file 2 — Supplementary Material 2 [file 11010_2026_5551_MOESM2_ESM.xlsx]

## Sheet: IP LPS v IP Sal
Description	full Accession	Accession #	IP Sal1 Expt1 TMT10-128N Intensity	IP Sal2 Expt1 TMT10-130N Intensity	IP Sal3 Expt2 TMT10-127C Intensity	IP Sal4 Expt2 TMT10-129C Intensity	IP LPS1 Expt1 TMT10-128C Intensity	IP LPS2 Expt1 TMT10-130C Intensity	IP LPS3 Expt2 TMT10-127N Intensity	IP LPS4 Expt2 TMT10-129N Intensity	Coverage (%)	#Peptides	#Unique	PTM	Avg. Mass	Protein Group	-10LgP	Discovery?	P value	Log2 Mean of IP LPS	Log2 Mean of IP Sal	Difference	SE of difference	t ratio	df	q value	"-log10 q-value"	log2 ratio (IP LPS/IP Sal)	"-log10 p-value"	FC (IP LPS/IP Sal)
Pericentriolar material 1 protein OS=Mus musculus OX=10090 GN=Pcm1 PE=1 SV=2	Q9R0L6|PCM1_MOUSE	Q9R0L6	2.97884e+06	2853171	3.17225e+06	3.0524e+06	1.96255e+06	2.28837e+06	2.06645e+06	1.7744e+06	20.64	45	45	TMT10plex; Carbamidomethylation; Carbamylation; Oxidation (M)	228847	2495	195.87	No	0.000423	20.9419	21.5223	-0.580308	0.0828837	7.00147	6	0.639106	0.194427	-0.58031	3.37366	0.66882
Gap junction alpha-1 protein OS=Mus musculus OX=10090 GN=Gja1 PE=1 SV=2	P23242|CXA1_MOUSE	P23242	14897074	13642854	12166967	19178580	7.59118e+06	6461919	8187940	6154946	57.07	24	24	TMT10plex; Carbamidomethylation; Carbamylation; Oxidation (M)	43004	1184	287.37	No	0.0007596	22.7494	23.8149	-1.06546	0.169715	6.2779	6	0.639106	0.194427	-1.06546	3.11942	0.47782
Ig heavy chain V region 3-6 OS=Mus musculus OX=10090 GN=Ighv3-6 PE=1 SV=1	P18531|HVM60_MOUSE	P18531	3.14965e+06	3.5568e+06	2.24811e+06	2821025	1.65842e+06	1.24886e+06	1.28232e+06	1.46014e+06	44.83	5	5	TMT10plex; Carbamylation; Carbamidomethylation	13095	1005	260.31	No	0.0008153	20.4204	21.4692	-1.04886	0.169318	6.19459	6	0.639106	0.194427	-1.04886	3.08868	0.48335
LIM zinc-binding domain-containing Nebulette OS=Mus musculus OX=10090 GN=Nebl PE=1 SV=1	Q9DC07|LNEBL_MOUSE	Q9DC07	99111.6	103119	110989	100903	72991.2	73595.2	62190	80245.5	10.74	3	3	TMT10plex	31113	1723	230.02	No	0.0008211	16.1348	16.6583	-0.523525	0.084628	6.18619	6	0.639106	0.194427	-0.52353	3.0856	0.695668
Ig kappa chain V region Mem5 (Fragment) OS=Mus musculus OX=10090 PE=1 SV=1	P84750|KVM5_MOUSE	P84750	994698	1.08941e+06	1.03381e+06	1.0576e+06	716498	521526	465367	737216	10.74	2	2	TMT10plex; Carbamidomethylation	13251	1625	256.87	No	0.0030713	19.1907	19.9927	-0.802047	0.167887	4.77731	6	1	4.34295e-08	-0.80205	2.51268	0.573534
Heterogeneous nuclear ribonucleoproteins C1/C2 OS=Mus musculus OX=10090 GN=Hnrnpc PE=1 SV=1	Q9Z204|HNRPC_MOUSE	Q9Z204	716046	710011	680736	617141	978147	1140919	1.03391e+06	773862	30.99	12	12	TMT10plex; Carbamylation	34385	1448	267.48	No	0.0070383	19.8907	19.3748	0.515926	0.128659	4.01002	6	1	4.34295e-08	0.51592	2.15253	1.42991
Phospholemman OS=Mus musculus OX=10090 GN=Fxyd1 PE=1 SV=1	Q9Z239|PLM_MOUSE	Q9Z239	410162	343398	347277	330825	518048	460404	710314	500261	19.57	2	2	TMT10plex	10323	2053	192.33	No	0.0080212	19.0414	18.4442	0.597223	0.153292	3.89598	6	1	4.34295e-08	0.59722	2.09576	1.5128
Ig gamma-1 chain C region secreted form OS=Mus musculus OX=10090 GN=Ighg1 PE=1 SV=1	P01868|IGHG1_MOUSE	P01868	6900244	7281306	9849947	9245388	4.3335e+06	6170162	3.53816e+06	4980756	36.11	15	15	TMT10plex; Carbamylation; Carbamidomethylation; Oxidation (M)	35705	1280	261.63	No	0.0080853	22.1516	22.9715	-0.819872	0.210814	3.88908	6	1	4.34295e-08	-0.81987	2.0923	0.566493
Ig gamma-1 chain C region, membrane-bound form OS=Mus musculus OX=10090 GN=Ighg1 PE=1 SV=2	P01869|IGH1M_MOUSE	P01869	6900244	7281306	9849947	9245388	4.3335e+06	6170162	3.53816e+06	4980756	29.77	15	15	TMT10plex; Carbamylation; Carbamidomethylation; Oxidation (M)	43386	1280	189.19	No	0.0080853	22.1516	22.9715	-0.819872	0.210814	3.88908	6	1	4.34295e-08	-0.81987	2.0923	0.566493
Interleukin enhancer-binding factor 3 OS=Mus musculus OX=10090 GN=Ilf3 PE=1 SV=2	Q9Z1X4|ILF3_MOUSE	Q9Z1X4	64144.2	56944.2	66687.2	58943.8	48278.3	55261.8	50604.3	51914.9	1.78	2	2	TMT10plex	96021	1264	246.97	No	0.0081325	15.651	15.9096	-0.258638	0.0665898	3.88405	6	1	4.34295e-08	-0.25863	2.08978	0.835881
Heterochromatin protein 1-binding protein 3 OS=Mus musculus OX=10090 GN=Hp1bp3 PE=1 SV=1	Q3TEA8|HP1B3_MOUSE	Q3TEA8	497002	494859	507426	440580	570981	590142	598596	526326	19.49	12	12	TMT10plex; Carbamidomethylation	60867	1585	269.26	No	0.0087319	19.1227	18.8854	0.237293	0.0620727	3.82283	6	1	4.34295e-08	0.23729	2.05889	1.17878
Phosphatidylinositol 3-kinase regulatory subunit gamma OS=Mus musculus OX=10090 GN=Pik3r3 PE=1 SV=1	Q64143|P55G_MOUSE	Q64143	18093	18515.7	13780.8	15221.1	12718	10088.6	12597.2	11985.8	3.25	2	2	TMT10plex	54474	1906	193.34	No	0.0110118	13.5262	13.9909	-0.464716	0.128146	3.62645	6	1	4.34295e-08	-0.46472	1.95814	0.724612
H/ACA ribonucleoprotein complex subunit DKC1 OS=Mus musculus OX=10090 GN=Dkc1 PE=1 SV=4	Q9ESX5|DKC1_MOUSE	Q9ESX5	42958.9	36857.3	37250.7	42376.1	48268.8	49691	64706.6	50067.5	7.07	3	3	TMT10plex	57402	1333	273.05	No	0.011866	15.6882	15.2791	0.409109	0.114781	3.56426	6	1	4.34295e-08	0.40911	1.9257	1.32787
Murinoglobulin-2 OS=Mus musculus OX=10090 GN=Mug2 PE=1 SV=2	P28666|MUG2_MOUSE	P28666	849977	877076	883504	926826	779010	791347	628899	651877	11.65	17	15	TMT10plex; Carbamidomethylation	162382	1855	215.77	No	0.0120315	19.4355	19.7536	-0.31807	0.089527	3.55278	6	1	4.34295e-08	-0.31807	1.91968	0.802142
Centrosomal protein 43 OS=Mus musculus OX=10090 GN=Cep43 PE=1 SV=1	Q66JX5|CEP43_MOUSE	Q66JX5	1249148	1360094	1.35064e+06	1.39819e+06	851043	1.15628e+06	1138152	949146	34.09	11	11	TMT10plex; Carbamylation	42758	798	343.33	No	0.0120837	19.9536	20.352	-0.398416	0.112255	3.5492	6	1	4.34295e-08	-0.39841	1.9178	0.758694
Large ribosomal subunit protein eL18 OS=Mus musculus OX=10090 GN=Rpl18 PE=1 SV=3	P35980|RL18_MOUSE	P35980	6.40289e+06	6.00574e+06	5.82092e+06	4.42015e+06	8385356	8.21244e+06	12639973	7894942	51.6	19	19	TMT10plex; Carbamylation	21645	1260	239.15	No	0.01232	23.1182	22.4192	0.699031	0.197847	3.53319	6	1	4.34295e-08	0.69903	1.90939	1.62341
Y-box-binding protein 3 OS=Mus musculus OX=10090 GN=Ybx3 PE=1 SV=2	Q9JKB3|YBOX3_MOUSE	Q9JKB3	191900	180628	128763	131927	245283	254191	280139	199130	24.1	13	7	TMT10plex; Carbamylation	38814	2605	67.79	No	0.0125638	17.8897	17.2491	0.640595	0.182141	3.51702	6	1	4.34295e-08	0.64059	1.90088	1.55897
Microtubule-associated protein RP/EB family member 1 OS=Mus musculus OX=10090 GN=Mapre1 PE=1 SV=3	Q61166|MARE1_MOUSE	Q61166	116485	107320	101655	108051	124764	118764	121921	117535	33.96	7	6	TMT10plex	30016	2021	222.53	No	0.0126781	16.8812	16.724	0.15722	0.0447975	3.50957	6	1	4.34295e-08	0.15722	1.89695	1.11514
RUN and FYVE domain-containing protein 1 OS=Mus musculus OX=10090 GN=Rufy1 PE=1 SV=1	Q8BIJ7|RUFY1_MOUSE	Q8BIJ7	184328	171976	184771	148290	142230	149224	136682	139675	9.69	8	8	TMT10plex; Carbamidomethylation	80376	2491	160.77	No	0.0132146	17.1143	17.3893	-0.27501	0.0791279	3.47551	6	1	4.34295e-08	-0.27501	1.87895	0.826445
Centrosome-associated protein 350 OS=Mus musculus OX=10090 GN=Cep350 PE=1 SV=1	E9Q309|CE350_MOUSE	E9Q309	1.77811e+06	1.5814e+06	1.83087e+06	2314787	1.08123e+06	1376642	1.45566e+06	957104	12.05	41	40	TMT10plex; Carbamylation; Carbamidomethylation	346456	486	343	No	0.013926	20.1946	20.8253	-0.630679	0.18373	3.43264	6	1	4.34295e-08	-0.63068	1.85617	0.645872
Complement C1q subcomponent subunit B OS=Mus musculus OX=10090 GN=C1qb PE=1 SV=2	P14106|C1QB_MOUSE	P14106	5.64696e+06	9733933	6.1976e+06	7.12794e+06	2.71583e+06	5.74883e+06	2.82598e+06	2.63247e+06	47.83	12	12	TMT10plex; Carbamylation; Carbamidomethylation; Oxidation (M)	26717	672	336.34	No	0.0140649	21.6465	22.743	-1.09647	0.320178	3.42455	6	1	4.34295e-08	-1.09646	1.85186	0.467663
Hexokinase-1 OS=Mus musculus OX=10090 GN=Hk1 PE=1 SV=3	P17710|HXK1_MOUSE	P17710	3.48196e+06	5.01587e+06	5.04304e+06	3.76359e+06	2.89028e+06	2.67122e+06	2590528	3.43246e+06	35.52	41	35	TMT10plex; Carbamidomethylation; Oxidation (M)	108303	1382	267.48	No	0.0141219	21.4569	22.0248	-0.5679	0.165992	3.42126	6	1	4.34295e-08	-0.5679	1.85011	0.674598
Immunoglobulin heavy constant gamma 2B OS=Mus musculus OX=10090 GN=Ighg2b PE=1 SV=3	P01867|IGG2B_MOUSE	P01867	43766184	56318368	43515168	49696160	32480626	42549564	31479332	27796662	41.58	29	26	TMT10plex; Carbamidomethylation; Carbamylation; Oxidation (M)	44259	1021	253.72	No	0.0141911	24.983	25.518	-0.535009	0.15656	3.41728	6	1	4.34295e-08	-0.53501	1.84798	0.690154
Lupus La protein homolog OS=Mus musculus OX=10090 GN=Ssb PE=1 SV=1	P32067|LA_MOUSE	P32067	338201	313553	299735	300566	378545	415682	520756	366935	16.39	7	6	TMT10plex	47756	1818	228.74	No	0.0142538	18.6677	18.2541	0.413529	0.121139	3.41369	6	1	4.34295e-08	0.41353	1.84607	1.33194
Guanine nucleotide-binding protein-like 3 OS=Mus musculus OX=10090 GN=Gnl3 PE=1 SV=2	Q8CI11|GNL3_MOUSE	Q8CI11	5653.68	6029.41	14992.5	7332.28	17135.4	15238.6	42890.7	26195.3	4.83	2	2	TMT10plex	60786	1379	274.05	No	0.0151881	14.5064	12.9337	1.57269	0.467757	3.36221	6	1	4.34295e-08	1.57269	1.8185	2.97459
Rho GTPase-activating protein 29 OS=Mus musculus OX=10090 GN=Arhgap29 PE=1 SV=1	Q8CGF1|RHG29_MOUSE	Q8CGF1	6520576	7381649	6.80527e+06	6.84516e+06	5.26356e+06	6.07628e+06	5327556	4.06649e+06	41	57	57	TMT10plex; Carbamylation; Carbamidomethylation; Oxidation (M)	142341	2511	164.26	No	0.0156062	22.2907	22.7142	-0.423548	0.1268	3.34029	6	1	4.34295e-08	-0.42355	1.8067	0.745588
Large ribosomal subunit protein uL3-like OS=Mus musculus OX=10090 GN=Rpl3l PE=1 SV=1	E9PWZ3|RL3L_MOUSE	E9PWZ3	862792	863284	874632	877236	1.03867e+06	1.05638e+06	1.40347e+06	1.01972e+06	28.01	18	13	TMT10plex; Oxidation (M); Carbamylation; Carbamidomethylation	46512	1811	232.57	No	0.0157735	20.0943	19.7298	0.364564	0.109423	3.33169	6	1	4.34295e-08	0.36457	1.80207	1.2875
Polyadenylate-binding protein 1 OS=Mus musculus OX=10090 GN=Pabpc1 PE=1 SV=2	P29341|PABP1_MOUSE	P29341	23233076	22616590	19689578	16445340	26561552	30451116	39146440	26523450	70.91	58	57	TMT10plex; Carbamylation; Carbamidomethylation; Oxidation (M)	70671	1805	189.22	No	0.0164696	24.8515	24.2757	0.575828	0.174653	3.29699	6	1	4.34295e-08	0.57583	1.78332	1.49053
Complement C1q subcomponent subunit A OS=Mus musculus OX=10090 GN=C1qa PE=1 SV=2	P98086|C1QA_MOUSE	P98086	4848040	6.88869e+06	9423503	11132272	2.2194e+06	4.0706e+06	4.3432e+06	3839320	37.14	8	8	TMT10plex; Carbamylation; Oxidation (M)	25974	668	336.42	No	0.0167406	21.7403	22.8752	-1.13489	0.345591	3.28391	6	1	4.34295e-08	-1.13489	1.77623	0.45537
FYVE and coiled-coil domain-containing protein 1 OS=Mus musculus OX=10090 GN=Fyco1 PE=1 SV=1	Q8VDC1|FYCO1_MOUSE	Q8VDC1	3.75127e+06	4.85364e+06	9168173	11785706	2726780	3.45348e+06	2.31513e+06	2.28845e+06	33.96	51	50	TMT10plex; Carbamidomethylation; Carbamylation; Oxidation (M)	162336	1101	288.32	No	0.0178184	21.3418	22.6671	-1.32533	0.409799	3.2341	6	1	4.34295e-08	-1.32533	1.74913	0.399058
Large ribosomal subunit protein eL29 OS=Mus musculus OX=10090 GN=Rpl29 PE=1 SV=2	P47915|RL29_MOUSE	P47915	11639586	10575817	10681523	7.58165e+06	14540035	14783813	21693812	13084088	71.88	29	29	TMT10plex; Carbamylation; Oxidation (M); Carbamidomethylation	17587	1510	238.3	No	0.020844	23.9058	23.2524	0.653409	0.210087	3.11018	6	1	4.34295e-08	0.65341	1.68102	1.57288
Large ribosomal subunit protein mL38 OS=Mus musculus OX=10090 GN=Mrpl38 PE=1 SV=2	Q8K2M0|RM38_MOUSE	Q8K2M0	128126	108918	135997	138116	107131	82450.7	94206.1	109452	7.89	4	4	TMT10plex	45030	1678	236.66	No	0.020965	16.5759	16.9572	-0.381272	0.122767	3.10564	6	1	4.34295e-08	-0.38128	1.67851	0.767756
Alpha-2-HS-glycoprotein OS=Mus musculus OX=10090 GN=Ahsg PE=1 SV=1	P29699|FETUA_MOUSE	P29699	478170	463771	408293	460348	427267	380214	336752	345062	19.71	6	6	TMT10plex; Carbamidomethylation	37326	378	389.77	No	0.0217249	18.4998	18.7855	-0.285694	0.0928248	3.07777	6	1	4.34295e-08	-0.2857	1.66304	0.820343
Large ribosomal subunit protein eL19 OS=Mus musculus OX=10090 GN=Rpl19 PE=1 SV=1	P84099|RL19_MOUSE	P84099	4804414	4.16868e+06	4.46062e+06	3197175	5973982	5917975	10242484	5850638	43.37	16	16	TMT10plex; Carbamylation; Oxidation (M)	23466	1580	239.13	No	0.0221159	22.6938	21.9711	0.722723	0.235888	3.06384	6	1	4.34295e-08	0.72272	1.6553	1.65029
Trafficking kinesin-binding protein 1 OS=Mus musculus OX=10090 GN=Trak1 PE=1 SV=1	Q6PD31|TRAK1_MOUSE	Q6PD31	181102	179645	151099	126974	199691	249720	282377	196768	6.07	5	5	TMT10plex	104467	2352	130.61	No	0.022255	17.8077	17.2701	0.537555	0.175732	3.05895	6	1	4.34295e-08	0.53755	1.65257	1.45151
La-related protein 1 OS=Mus musculus OX=10090 GN=Larp1 PE=1 SV=3	Q6ZQ58|LARP1_MOUSE	Q6ZQ58	1.35058e+06	1.34152e+06	1.29119e+06	1113371	1.5069e+06	1.69894e+06	2.04785e+06	1.45993e+06	25.37	25	25	TMT10plex; Carbamylation	121125	787	240.08	No	0.0230652	20.6656	20.2768	0.388785	0.128265	3.0311	6	1	4.34295e-08	0.38878	1.63704	1.30929
Ig heavy chain V region 186-1 OS=Mus musculus OX=10090 PE=4 SV=2	P01753|HVM09_MOUSE	P01753	1.4341e+06	3.06452e+06	2322859	673610	637615	655344	436689	611955	17.09	4	3	TMT10plex; Oxidation (M); Carbamylation	12890	1271	260.49	No	0.0244569	19.1409	20.627	-1.48611	0.497748	2.98566	6	1	4.34295e-08	-1.48611	1.6116	0.356974
Complement C1q subcomponent subunit C OS=Mus musculus OX=10090 GN=C1qc PE=1 SV=2	Q02105|C1QC_MOUSE	Q02105	1916456	3.02044e+06	1688871	1.99464e+06	899336	1.88905e+06	827280	733112	21.14	5	5	TMT10plex; Carbamylation	25992	802	335.95	No	0.0251781	19.9424	21.0029	-1.06056	0.35791	2.96321	6	1	4.34295e-08	-1.06057	1.59898	0.479443
Spectrin beta chain, non-erythrocytic 1 OS=Mus musculus OX=10090 GN=Sptbn1 PE=1 SV=2	Q62261|SPTB2_MOUSE	Q62261	3.22126e+06	3048586	3.4897e+06	3.47791e+06	2.79038e+06	3.03659e+06	3.03894e+06	2.94414e+06	30.68	76	72	TMT10plex; Oxidation (M)	274223	3080	142.09	No	0.0253693	21.4927	21.6558	-0.16319	0.0551808	2.95737	6	1	4.34295e-08	-0.16319	1.59569	0.893048
Ig alpha chain C region OS=Mus musculus OX=10090 PE=1 SV=1	P01878|IGHA_MOUSE	P01878	813483	851887	1.62325e+06	699556	331343	726034	279640	431419	6.69	2	2	TMT10plex	36876	1205	261.66	No	0.0255338	18.6549	19.8452	-1.19025	0.403149	2.95239	6	1	4.34295e-08	-1.19025	1.59288	0.438227
Nicotinamide/nicotinic acid mononucleotide adenylyltransferase 1 OS=Mus musculus OX=10090 GN=Nmnat1 PE=1 SV=2	Q9EPA7|NMNA1_MOUSE	Q9EPA7	440437	467708	471448	366343	544540	602485	825173	527620	38.95	9	9	TMT10plex; Carbamidomethylation	32355	2250	204.66	No	0.0256142	19.2297	18.7283	0.50133	0.169945	2.94996	6	1	4.34295e-08	0.50133	1.59152	1.41552
NAD(P)H pyrophosphatase NUDT13, mitochondrial OS=Mus musculus OX=10090 GN=Nudt13 PE=1 SV=2	Q8JZU0|NUD13_MOUSE	Q8JZU0	16494.7	15524.3	14747.3	20655.5	19737	21662.8	21240.6	21262.3	3.98	2	2	TMT10plex	39137	2271	213.05	No	0.0258836	14.3555	14.0286	0.326956	0.111138	2.9419	6	1	4.34295e-08	0.32696	1.58698	1.25437
Immunoglobulin kappa chain variable 6-17 OS=Mus musculus OX=10090 GN=Igkv6-17 PE=1 SV=1	P01633|KV5A1_MOUSE	P01633	1.2371e+06	1.45158e+06	1.37854e+06	1.33838e+06	1.18719e+06	1.10682e+06	736736	917512	30.2	5	4	TMT10plex; Carbamylation; Oxidation (M); Carbamidomethylation	16434	1001	253.18	No	0.0259531	19.8888	20.3636	-0.474807	0.161508	2.93984	6	1	4.34295e-08	-0.4748	1.58581	0.719567
Ig heavy chain V region 1-62-3 OS=Mus musculus OX=10090 GN=Ighv1-62-3 PE=4 SV=2	P01754|HVM10_MOUSE	P01754	1.60305e+06	3.50317e+06	2368186	687715	680326	693151	442227	617697	43.59	5	4	TMT10plex; Oxidation (M); Carbamidomethylation; Carbamylation	12921	1490	260.53	No	0.0261677	19.1924	20.7298	-1.53744	0.524098	2.9335	6	1	4.34295e-08	-1.53744	1.58223	0.344496
Ig heavy chain V region 1-72 OS=Mus musculus OX=10090 GN=Ighv1-72 PE=1 SV=2	P06328|HVM49_MOUSE	P06328	1.60305e+06	3.50317e+06	2368186	687715	680326	693151	442227	617697	43.59	5	4	TMT10plex; Oxidation (M); Carbamidomethylation; Carbamylation	12877	1490	195.25	No	0.0261677	19.1924	20.7298	-1.53744	0.524098	2.9335	6	1	4.34295e-08	-1.53744	1.58223	0.344496
Neutral alpha-glucosidase AB OS=Mus musculus OX=10090 GN=Ganab PE=1 SV=1	Q8BHN3|GANAB_MOUSE	Q8BHN3	394630	355172	435366	473756	275360	254476	360649	340159	9.11	9	8	TMT10plex	106911	2166	205.18	No	0.0267388	18.216	18.6535	-0.437435	0.149965	2.91691	6	1	4.34295e-08	-0.43744	1.57286	0.738444
Transcriptional activator protein Pur-alpha OS=Mus musculus OX=10090 GN=Pura PE=1 SV=1	P42669|PURA_MOUSE	P42669	1651495	1.59807e+06	1.76931e+06	1405127	1.91267e+06	1.96723e+06	2.96824e+06	2128227	34.89	16	12	TMT10plex; Carbamidomethylation; Carbamylation	34884	3120	128.69	No	0.0284192	21.0743	20.6101	0.464253	0.161749	2.87021	6	1	4.34295e-08	0.46425	1.54639	1.3796
Xanthine dehydrogenase/oxidase OS=Mus musculus OX=10090 GN=Xdh PE=1 SV=5	Q00519|XDH_MOUSE	Q00519	427093	428347	483762	453069	489184	496252	519609	474187	12.88	17	16	TMT10plex	146562	2895	72.94	No	0.0287739	18.9157	18.7715	0.144243	0.0504218	2.86074	6	1	4.34295e-08	0.14424	1.541	1.10515
Phosphorylase b kinase regulatory subunit beta OS=Mus musculus OX=10090 GN=Phkb PE=1 SV=1	Q7TSH2|KPBB_MOUSE	Q7TSH2	170317	143299	145029	146624	177950	185877	212821	162314	3.59	5	5	TMT10plex; Carbamidomethylation	123889	2058	191.98	No	0.0295012	17.4882	17.2036	0.284634	0.100163	2.8417	6	1	4.34295e-08	0.28463	1.53016	1.2181
Large ribosomal subunit protein uL3 OS=Mus musculus OX=10090 GN=Rpl3 PE=1 SV=3	P27659|RL3_MOUSE	P27659	26931736	24459038	20550224	14935718	32899076	33197572	47334192	27505856	73.95	57	52	TMT10plex; Carbamylation; Oxidation (M); Carbamidomethylation	46110	2224	233.33	No	0.0299788	25.0414	24.3379	0.703538	0.248647	2.82946	6	1	4.34295e-08	0.70353	1.52319	1.62848
Ubiquitin-like FUBI-ribosomal protein eS30 fusion protein OS=Mus musculus OX=10090 GN=Fau PE=1 SV=2	P62862|RS30_MOUSE	P62862	11125982	11507981	10461612	7930554	12870978	14249525	20632044	13295688	24.06	7	7	TMT10plex; Carbamylation	14416	2758	104.19	No	0.0303832	23.8362	23.2753	0.560929	0.198962	2.81927	6	1	4.34295e-08	0.56093	1.51737	1.47522
Caprin-1 OS=Mus musculus OX=10090 GN=Caprin1 PE=1 SV=2	Q60865|CAPR1_MOUSE	Q60865	699747	731760	602774	631941	839684	889423	993259	695536	13.86	11	11	TMT10plex	78169	701	249.92	No	0.0312434	19.6929	19.342	0.35085	0.12539	2.79807	6	1	4.34295e-08	0.35085	1.50524	1.27531
Large ribosomal subunit protein eL34 OS=Mus musculus OX=10090 GN=Rpl34 PE=1 SV=2	Q9D1R9|RL34_MOUSE	Q9D1R9	11776999	11017002	11374855	8665417	13679580	14391530	20500466	12871098	67.52	20	20	TMT10plex; Carbamylation; Carbamidomethylation; Oxidation (M)	13293	1606	160.25	No	0.0315439	23.8478	23.3422	0.505536	0.181143	2.79081	6	1	4.34295e-08	0.50554	1.50108	1.41965
Small nuclear ribonucleoprotein Sm D2 OS=Mus musculus OX=10090 GN=Snrpd2 PE=1 SV=1	P62317|SMD2_MOUSE	P62317	83578.7	72049.4	76196.4	91969.9	98194.1	98293.6	114102	88386.3	14.41	2	2	TMT10plex	13527	3044	149.88	No	0.0317947	16.5999	16.2985	0.301453	0.108249	2.78481	6	1	4.34295e-08	0.30145	1.49765	1.23238
Epoxide hydrolase 1 OS=Mus musculus OX=10090 GN=Ephx1 PE=1 SV=2	Q9D379|HYEP_MOUSE	Q9D379	586585	455046	567323	570796	459323	476723	387162	445670	26.59	12	12	TMT10plex	52577	907	300.72	No	0.0319239	18.75	19.0485	-0.29848	0.1073	2.78173	6	1	4.34295e-08	-0.29849	1.49588	0.813103
LIM and calponin homology domains-containing protein 1 OS=Mus musculus OX=10090 GN=Limch1 PE=1 SV=2	Q3UH68|LIMC1_MOUSE	Q3UH68	288909	288920	254235	263209	229151	259597	208156	240437	16.18	15	15	TMT10plex; Oxidation (M)	118196	2035	199.99	No	0.0320474	17.8336	18.0605	-0.22694	0.0816681	2.77881	6	1	4.34295e-08	-0.22694	1.49421	0.854445
Murinoglobulin-1 OS=Mus musculus OX=10090 GN=Mug1 PE=1 SV=3	P28665|MUG1_MOUSE	P28665	1.50115e+06	1.56039e+06	1.48518e+06	1.5205e+06	1389241	1.38604e+06	1.01713e+06	1.14315e+06	24.66	33	31	TMT10plex; Carbamidomethylation	165298	2069	215.77	No	0.032049	20.2223	20.5324	-0.310097	0.111595	2.77877	6	1	4.34295e-08	-0.3101	1.49419	0.806586
Large ribosomal subunit protein eL6 OS=Mus musculus OX=10090 GN=Rpl6 PE=1 SV=3	P47911|RL6_MOUSE	P47911	30721138	28882950	26550324	19721924	36255228	38834340	54741600	32115736	77.36	47	47	TMT10plex; Carbamylation; Oxidation (M)	33510	1707	237.18	No	0.0322018	25.2414	24.638	0.603365	0.217416	2.77517	6	1	4.34295e-08	0.60337	1.49212	1.51926
Small ribosomal subunit protein eS26 OS=Mus musculus OX=10090 GN=Rps26 PE=1 SV=3	P62855|RS26_MOUSE	P62855	4286725	4.36248e+06	3324507	2.62191e+06	5.56465e+06	5.57468e+06	7.20878e+06	4303307	41.74	5	5	TMT10plex; Carbamylation; Carbamidomethylation	13015	2879	148.78	No	0.0322179	22.4092	21.7688	0.640398	0.230792	2.77479	6	1	4.34295e-08	0.64039	1.4919	1.55875
Serine/threonine-protein phosphatase 2B catalytic subunit beta isoform OS=Mus musculus OX=10090 GN=Ppp3cb PE=1 SV=2	P48453|PP2BB_MOUSE	P48453	31656.9	31836	32795.6	36349.6	35394.4	38492.1	40603.9	35841.5	6.67	4	2	TMT10plex	59173	2105	154.29	No	0.0329765	15.1955	15.0149	0.180659	0.065523	2.75719	6	1	4.34295e-08	0.18066	1.4818	1.1334
Ig heavy chain V-III region A4 OS=Mus musculus OX=10090 PE=1 SV=1	P01796|HVM27_MOUSE	P01796	12398242	11019593	13177701	17179732	8466340	11812537	9163708	7.04608e+06	16.81	7	2	TMT10plex; Carbamylation; Oxidation (M)	12675	1530	257.93	No	0.0333824	23.0957	23.6608	-0.564997	0.205607	2.74795	6	1	4.34295e-08	-0.565	1.47648	0.675955
Ig heavy chain V-III region ABE-47N OS=Mus musculus OX=10090 PE=1 SV=1	P01799|HVM30_MOUSE	P01799	12398242	11019593	13177701	17179732	8466340	11812537	9163708	7.04608e+06	16.81	7	2	TMT10plex; Carbamylation; Oxidation (M)	12675	1610	257.85	No	0.0333824	23.0957	23.6608	-0.564997	0.205607	2.74795	6	1	4.34295e-08	-0.565	1.47648	0.675955
Ig heavy chain V-III region E109 OS=Mus musculus OX=10090 PE=1 SV=1	P01798|HVM29_MOUSE	P01798	12398242	11019593	13177701	17179732	8466340	11812537	9163708	7.04608e+06	16.81	3	2	TMT10plex; Carbamylation; Oxidation (M)	12647	1268	257.64	No	0.0333824	23.0957	23.6608	-0.564997	0.205607	2.74795	6	1	4.34295e-08	-0.565	1.47648	0.675955
Ig heavy chain V-III region J606 OS=Mus musculus OX=10090 PE=1 SV=1	P01801|HVM32_MOUSE	P01801	12398242	11019593	13177701	17179732	8466340	11812537	9163708	7.04608e+06	16.52	7	2	TMT10plex; Carbamylation; Oxidation (M)	12810	1588	257.31	No	0.0333824	23.0957	23.6608	-0.564997	0.205607	2.74795	6	1	4.34295e-08	-0.565	1.47648	0.675955
Ig heavy chain V-III region T957 OS=Mus musculus OX=10090 PE=1 SV=2	P01800|HVM31_MOUSE	P01800	12398242	11019593	13177701	17179732	8466340	11812537	9163708	7.04608e+06	16.81	5	2	TMT10plex; Carbamylation; Oxidation (M)	12732	1592	257.22	No	0.0333824	23.0957	23.6608	-0.564997	0.205607	2.74795	6	1	4.34295e-08	-0.565	1.47648	0.675955
Ig heavy chain V-III region U61 OS=Mus musculus OX=10090 PE=1 SV=1	P01797|HVM28_MOUSE	P01797	12398242	11019593	13177701	17179732	8466340	11812537	9163708	7.04608e+06	16.81	7	2	TMT10plex; Carbamylation; Oxidation (M)	12671	1486	257.14	No	0.0333824	23.0957	23.6608	-0.564997	0.205607	2.74795	6	1	4.34295e-08	-0.565	1.47648	0.675955
Ig heavy chain V-III region W3082 OS=Mus musculus OX=10090 PE=1 SV=1	P01802|HVM33_MOUSE	P01802	12398242	11019593	13177701	17179732	8466340	11812537	9163708	7.04608e+06	16.52	5	2	TMT10plex; Carbamylation; Oxidation (M)	12887	1627	257	No	0.0333824	23.0957	23.6608	-0.564997	0.205607	2.74795	6	1	4.34295e-08	-0.565	1.47648	0.675955
GTP-binding protein 4 OS=Mus musculus OX=10090 GN=Gtpbp4 PE=1 SV=3	Q99ME9|GTPB4_MOUSE	Q99ME9	1.12968e+06	955654	850599	678185	1.24014e+06	1.35216e+06	1.59096e+06	1.0542e+06	15.46	11	11	TMT10plex; Oxidation (M)	74113	1242	275.55	No	0.0335232	20.3045	19.7608	0.543761	0.198108	2.74477	6	1	4.34295e-08	0.54376	1.47465	1.45777
Rab11 family-interacting protein 5 OS=Mus musculus OX=10090 GN=Rab11fip5 PE=1 SV=2	Q8R361|RFIP5_MOUSE	Q8R361	16297.9	16615.7	11351.4	16755.4	21432.8	25112.4	17530.9	20247	5.43	3	3	TMT10plex	69553	2651	169.3	No	0.0343842	14.3517	13.8789	0.472787	0.173459	2.72564	6	1	4.34295e-08	0.47279	1.46364	1.38779
Oxysterol-binding protein-related protein 1 OS=Mus musculus OX=10090 GN=Osbpl1a PE=1 SV=2	Q91XL9|OSBL1_MOUSE	Q91XL9	65566.9	60490.6	61552.7	69958.6	59005.8	54625.2	40677.4	50754	4.11	4	4	TMT10plex	107795	2499	199.75	No	0.0347429	15.6323	15.9722	-0.339968	0.125088	2.71783	6	1	4.34295e-08	-0.33997	1.45913	0.790058
[Pyruvate dehydrogenase (acetyl-transferring)] kinase isozyme 4, mitochondrial OS=Mus musculus OX=10090 GN=Pdk4 PE=1 SV=1	O70571|PDK4_MOUSE	O70571	1.03558e+06	1074367	1.40455e+06	1.53228e+06	1552921	1.64989e+06	1.56244e+06	1.88083e+06	50.49	22	18	TMT10plex; Oxidation (M); Carbamidomethylation	46596	287	434.6	No	0.0365231	20.6597	20.2465	0.413203	0.154165	2.68027	6	1	4.34295e-08	0.4132	1.43743	1.33164
Large ribosomal subunit protein uL4 OS=Mus musculus OX=10090 GN=Rpl4 PE=1 SV=3	Q9D8E6|RL4_MOUSE	Q9D8E6	34691196	32363146	26239346	18889696	42929816	42504224	56429212	33880816	74.46	56	56	TMT10plex; Carbamylation; Carbamidomethylation; Oxidation (M)	47154	1860	232.51	No	0.0369835	25.3651	24.7031	0.662061	0.247882	2.67087	6	1	4.34295e-08	0.66206	1.43199	1.58234
Protein phosphatase 1 regulatory subunit 14C OS=Mus musculus OX=10090 GN=Ppp1r14c PE=1 SV=1	Q8R4S0|PP14C_MOUSE	Q8R4S0	400362	333038	266301	201438	486863	494066	571467	351995	22.56	2	2	TMT10plex	17754	2489	175.71	No	0.037746	18.8392	18.1497	0.689515	0.259647	2.65558	6	1	4.34295e-08	0.68951	1.42313	1.61274
Integrin alpha-6 OS=Mus musculus OX=10090 GN=Itga6 PE=1 SV=3	Q61739|ITA6_MOUSE	Q61739	109141	99771.9	128944	131468	95716	103810	94410.1	92582.4	4.77	6	6	TMT10plex	122159	1640	249.01	No	0.0381101	16.5588	16.8307	-0.271941	0.102681	2.6484	6	1	4.34295e-08	-0.27194	1.41896	0.828205
Large ribosomal subunit protein uL30 OS=Mus musculus OX=10090 GN=Rpl7 PE=1 SV=2	P14148|RL7_MOUSE	P14148	29506138	28021662	25162318	17878522	35233684	35335956	52251264	30998726	75.56	41	41	TMT10plex; Carbamylation; Oxidation (M); Carbamidomethylation	31420	1432	233.16	No	0.0382004	25.1674	24.5578	0.609679	0.230361	2.64663	6	1	4.34295e-08	0.60968	1.41793	1.52592
Ribosome-recycling factor, mitochondrial OS=Mus musculus OX=10090 GN=Mrrf PE=1 SV=1	Q9D6S7|RRFM_MOUSE	Q9D6S7	165385	146458	167758	189282	142449	150633	118982	139804	29.77	6	6	TMT10plex; Oxidation (M)	29051	2639	162.8	No	0.0389083	17.0685	17.3454	-0.2769	0.105169	2.6329	6	1	4.34295e-08	-0.2769	1.40996	0.825363
Large ribosomal subunit protein eL24 OS=Mus musculus OX=10090 GN=Rpl24 PE=1 SV=2	Q8BP67|RL24_MOUSE	Q8BP67	24364378	23691950	23425648	17622638	27181218	29851598	43232648	27490192	89.81	39	38	TMT10plex; Carbamylation; Oxidation (M); Carbamidomethylation	17779	1419	238.75	No	0.0391945	24.9014	24.3972	0.504192	0.191896	2.62743	6	1	4.34295e-08	0.50419	1.40677	1.41833
Multifunctional procollagen lysine hydroxylase and glycosyltransferase LH3 OS=Mus musculus OX=10090 GN=Plod3 PE=1 SV=1	Q9R0E1|PLOD3_MOUSE	Q9R0E1	205545	194297	236312	219416	228263	282454	339992	255166	12.55	8	7	TMT10plex	84922	1454	215.91	No	0.0391961	18.0611	17.7027	0.358393	0.136406	2.62739	6	1	4.34295e-08	0.35839	1.40676	1.28199
Immunoglobulin kappa constant OS=Mus musculus OX=10090 GN=Igkc PE=1 SV=2	P01837|IGKC_MOUSE	P01837	141846864	239185632	126716680	111023216	105889152	100979088	79780464	84661016	100	24	24	TMT10plex; Carbamidomethylation; Carbamylation; Oxidation (M)	11934	1001	253.18	No	0.0404751	26.4581	27.1392	-0.681111	0.26162	2.60344	6	1	4.34295e-08	-0.68111	1.39281	0.623685
Large ribosomal subunit protein uL15 OS=Mus musculus OX=10090 GN=Rpl27a PE=1 SV=5	P14115|RL27A_MOUSE	P14115	11257923	10112379	7.57771e+06	5.68676e+06	13991094	14418123	16804726	10103742	60.81	16	16	TMT10plex; Carbamylation; Carbamidomethylation	16605	1942	234.43	No	0.0408695	23.6975	22.9966	0.700893	0.269968	2.59621	6	1	4.34295e-08	0.70089	1.3886	1.62551
2-oxoisovalerate dehydrogenase subunit alpha, mitochondrial OS=Mus musculus OX=10090 GN=Bckdha PE=1 SV=1	P50136|ODBA_MOUSE	P50136	2.09232e+06	2105440	2.10772e+06	2.43431e+06	1.94434e+06	1.91445e+06	1.61412e+06	2.01106e+06	60.86	22	22	TMT10plex; Carbamidomethylation; Oxidation (M)	50371	216	423.58	No	0.0434046	20.8303	21.0562	-0.225875	0.0885274	2.55147	6	1	4.34295e-08	-0.22587	1.36246	0.855079
High mobility group protein HMG-I/HMG-Y OS=Mus musculus OX=10090 GN=Hmga1 PE=1 SV=4	P17095|HMGA1_MOUSE	P17095	148159	104351	123928	98196.6	146981	148445	247352	165851	30.84	3	3	TMT10plex	11614	1409	266.8	No	0.0439854	17.4001	16.8376	0.562542	0.221333	2.54161	6	1	4.34295e-08	0.56254	1.35669	1.47687
Large ribosomal subunit protein eL14 OS=Mus musculus OX=10090 GN=Rpl14 PE=1 SV=3	Q9CR57|RL14_MOUSE	Q9CR57	28409888	27011652	26952852	20089040	31586210	34497900	50795784	31034634	78.34	47	47	TMT10plex; Carbamylation; Carbamidomethylation; Oxidation (M)	23564	1864	239.24	No	0.0441038	25.1096	24.5977	0.511892	0.201563	2.53961	6	1	4.34295e-08	0.51189	1.35552	1.42592
Filamin-A-interacting protein 1 OS=Mus musculus OX=10090 GN=Filip1 PE=1 SV=3	Q9CS72|FLIP1_MOUSE	Q9CS72	356676	383718	391802	512111	276223	348534	345981	310774	14.25	17	17	TMT10plex	137913	1350	290.68	No	0.0442882	18.2831	18.6349	-0.351888	0.138728	2.53652	6	1	4.34295e-08	-0.35189	1.35371	0.783557
Inositol polyphosphate-5-phosphatase A OS=Mus musculus OX=10090 GN=Inpp5a PE=1 SV=1	Q7TNC9|I5P1_MOUSE	Q7TNC9	153432	164313	139748	151870	128804	80913.4	95343.9	140671	14.32	6	6	TMT10plex	47622	1515	250.87	No	0.0452995	16.7304	17.2146	-0.484138	0.192134	2.5198	6	1	4.34295e-08	-0.48414	1.34391	0.714923
Alpha-1-antitrypsin 1-2 OS=Mus musculus OX=10090 GN=Serpina1b PE=1 SV=2	P22599|A1AT2_MOUSE	P22599	501252	495100	476409	563281	488169	374922	295361	407009	19.85	16	5	TMT10plex; Oxidation (M)	45975	470	390.59	No	0.0459159	18.555	18.9545	-0.39945	0.159156	2.5098	6	1	4.34295e-08	-0.39945	1.33804	0.758147
Neutrophil gelatinase-associated lipocalin OS=Mus musculus OX=10090 GN=Lcn2 PE=1 SV=1	P11672|NGAL_MOUSE	P11672	58535.7	41643.8	201294	156147	212927	180440	346669	399386	18	3	3	TMT10plex; Carbamidomethylation	22875	2209	205.06	No	0.0465811	18.043	16.5136	1.52936	0.611949	2.49916	6	1	4.34295e-08	1.52936	1.33179	2.88658
Guanine nucleotide-binding protein G(i) subunit alpha-2 OS=Mus musculus OX=10090 GN=Gnai2 PE=1 SV=5	P08752|GNAI2_MOUSE	P08752	1.2593e+06	1.85589e+06	1.65799e+06	1.59815e+06	1.07964e+06	1.00704e+06	1234934	1.4579e+06	23.38	14	8	TMT10plex; Carbamidomethylation	40489	1434	157.7	No	0.0467435	20.1738	20.5892	-0.415392	0.166384	2.49659	6	1	4.34295e-08	-0.41539	1.33028	0.749817
Dystroglycan 1 OS=Mus musculus OX=10090 GN=Dag1 PE=1 SV=4	Q62165|DAG1_MOUSE	Q62165	2.94707e+06	3.75653e+06	2.33648e+06	1.84691e+06	2137994	1.53499e+06	1.24749e+06	1.77345e+06	18.37	15	15	TMT10plex; Carbamidomethylation	96905	937	309.63	No	0.0481412	20.6466	21.3261	-0.679513	0.274569	2.47483	6	1	4.34295e-08	-0.67951	1.31748	0.624377
Bleomycin hydrolase OS=Mus musculus OX=10090 GN=Blmh PE=1 SV=1	Q8R016|BLMH_MOUSE	Q8R016	304290	293261	261624	260338	250834	265992	210347	225903	13.41	6	6	TMT10plex	52511	595	360.52	No	0.0483553	17.8563	18.091	-0.234731	0.0949726	2.47156	6	1	4.34295e-08	-0.23473	1.31556	0.849844
Thiosulfate sulfurtransferase OS=Mus musculus OX=10090 GN=Tst PE=1 SV=3	P52196|THTR_MOUSE	P52196	1.10694e+06	1.34793e+06	1489410	1.22764e+06	922427	1070612	1.10054e+06	1.14934e+06	29.63	9	9	TMT10plex	33466	3023	132.52	No	0.0492681	20.0118	20.2936	-0.281748	0.114636	2.45777	6	1	4.34295e-08	-0.28175	1.30743	0.822593
Centrosomal protein of 131 kDa OS=Mus musculus OX=10090 GN=Cep131 PE=1 SV=2	Q62036|CP131_MOUSE	Q62036	366936	384274	563188	549770	237601	301010	397070	331983	16.98	19	19	TMT10plex; Carbamylation; Oxidation (M); Carbamidomethylation	120313	626	343.28	No	0.0497826	18.2493	18.8022	-0.552813	0.225627	2.45012	6	1	4.34295e-08	-0.55282	1.30292	0.681686
Protein S100-A13 OS=Mus musculus OX=10090 GN=S100a13 PE=1 SV=1	P97352|S10AD_MOUSE	P97352	75120	76639.2	87417.4	122882	71989.8	67471.1	50902.7	66453.3	31.63	3	3	TMT10plex	11158	2558	174.43	No	0.052169	15.9582	16.4363	-0.478061	0.197899	2.41568	6	1	4.34295e-08	-0.47806	1.28259	0.717942
Small ribosomal subunit protein uS12 OS=Mus musculus OX=10090 GN=Rps23 PE=1 SV=3	P62267|RS23_MOUSE	P62267	13579003	13105426	11113558	8392115	14660982	15891178	21352372	13695757	72.03	19	19	TMT10plex; Carbamylation; Carbamidomethylation	15808	2092	147.18	No	0.0531354	23.9456	23.4362	0.509341	0.212031	2.4022	6	1	4.34295e-08	0.50934	1.27462	1.4234
Small ribosomal subunit protein uS5 OS=Mus musculus OX=10090 GN=Rps2 PE=1 SV=3	P25444|RS2_MOUSE	P25444	29996020	29669550	22671760	16744578	34926468	37194912	47081100	28543048	70.31	36	36	TMT10plex; Carbamylation; Carbamidomethylation; Oxidation (M)	31231	2848	145.93	No	0.0542254	25.1154	24.5231	0.592342	0.248122	2.3873	6	1	4.34295e-08	0.59235	1.2658	1.5077
Small ribosomal subunit protein uS19 OS=Mus musculus OX=10090 GN=Rps15 PE=1 SV=2	P62843|RS15_MOUSE	P62843	3.38995e+06	3.19441e+06	2.97675e+06	2.29537e+06	3681337	3895357	5462206	3.41176e+06	42.07	5	5	TMT10plex; Oxidation (M); Carbamylation	17040	2304	146.6	No	0.0546494	21.9471	21.4839	0.463176	0.194482	2.38159	6	1	4.34295e-08	0.46317	1.26241	1.37857
Catenin delta-1 OS=Mus musculus OX=10090 GN=Ctnnd1 PE=1 SV=2	P30999|CTND1_MOUSE	P30999	193076	186207	182090	182199	176563	166203	137426	170616	9.91	9	9	TMT10plex	104925	758	348.77	No	0.0547893	17.3053	17.5037	-0.198426	0.0833823	2.37972	6	1	4.34295e-08	-0.19843	1.2613	0.871498
Small ribosomal subunit protein eS1 OS=Mus musculus OX=10090 GN=Rps3a PE=1 SV=3	P97351|RS3A_MOUSE	P97351	37489952	36464896	34142672	25846012	40286700	44894764	63059512	39346124	87.5	44	44	TMT10plex; Carbamylation; Carbamidomethylation; Oxidation (M)	29885	2235	149.37	No	0.0550101	25.4559	24.9821	0.473814	0.199352	2.37677	6	1	4.34295e-08	0.47381	1.25956	1.38877
Large ribosomal subunit protein uL14 OS=Mus musculus OX=10090 GN=Rpl23 PE=1 SV=1	P62830|RL23_MOUSE	P62830	14307392	14341313	15505988	11485290	15928391	17552070	26556082	17199516	87.14	20	20	TMT10plex; Carbamylation; Carbamidomethylation; Oxidation (M)	14865	1941	234.51	No	0.0556584	24.1722	23.7209	0.451275	0.190557	2.36818	6	1	4.34295e-08	0.45128	1.25447	1.36725
T-complex protein 1 subunit delta OS=Mus musculus OX=10090 GN=Cct4 PE=1 SV=3	P80315|TCPD_MOUSE	P80315	485487	436406	474605	540052	441061	408665	348007	442409	38.22	19	19	TMT10plex; Carbamidomethylation; Oxidation (M)	58066	2888	135.06	No	0.0567665	18.6387	18.8809	-0.242134	0.102871	2.35375	6	1	4.34295e-08	-0.24213	1.24591	0.845496
Interferon-related developmental regulator 2 OS=Mus musculus OX=10090 GN=Ifrd2 PE=2 SV=1	Q9D8U0|IFRD2_MOUSE	Q9D8U0	187839	127111	193624	135375	66988.9	87960.7	152108	103346	3.85	2	2	TMT10plex	47716	1237	247.13	No	0.056921	16.582	17.2711	-0.689074	0.293003	2.35176	6	1	4.34295e-08	-0.68907	1.24473	0.620254
Macrophage migration inhibitory factor OS=Mus musculus OX=10090 GN=Mif PE=1 SV=2	P34884|MIF_MOUSE	P34884	159892	202878	192101	180760	175084	156732	128086	147466	45.22	4	4	TMT10plex; Carbamidomethylation; Oxidation (M)	12504	1391	227.68	No	0.0575843	17.2031	17.483	-0.279952	0.11947	2.34329	6	1	4.34295e-08	-0.27995	1.2397	0.82362
Large ribosomal subunit protein eL31 OS=Mus musculus OX=10090 GN=Rpl31 PE=1 SV=1	P62900|RL31_MOUSE	P62900	16106280	15594388	17497980	13359229	18201508	19772392	31535878	19066838	68.8	17	17	TMT10plex; Carbamylation; Oxidation (M)	14463	1596	238.04	No	0.0582581	24.3624	23.8919	0.470482	0.20151	2.33478	6	1	4.34295e-08	0.47048	1.23464	1.38557
Immunoglobulin kappa chain variable 12-41 (Fragment) OS=Mus musculus OX=10090 GN=Igkv12-41 PE=1 SV=1	P01635|KV5A3_MOUSE	P01635	4.16602e+06	13942027	8957730	13999577	4.48263e+06	3.85543e+06	3194450	6579786	43.48	8	8	TMT10plex; Carbamylation	12581	1276	253.19	No	0.0599532	22.0578	23.1392	-1.08141	0.467367	2.31383	6	1	4.34295e-08	-1.08141	1.22219	0.472567
Pregnancy zone protein OS=Mus musculus OX=10090 GN=Pzp PE=1 SV=3	Q61838|PZP_MOUSE	Q61838	3.29753e+06	3843785	3.25986e+06	3.7104e+06	3.28198e+06	2991385	2251872	2.98202e+06	25.35	34	33	TMT10plex; Carbamidomethylation	165853	1578	188.32	No	0.0606261	21.4423	21.7466	-0.304376	0.132011	2.30569	6	1	4.34295e-08	-0.30437	1.21734	0.809796
F-actin-capping protein subunit beta OS=Mus musculus OX=10090 GN=Capzb PE=1 SV=3	P47757|CAPZB_MOUSE	P47757	382176	326080	357439	363985	330632	344277	275629	293698	29.96	9	9	TMT10plex; Oxidation (M)	31345	1138	182.29	No	0.0607582	18.2411	18.4449	-0.203795	0.0884491	2.3041	6	1	4.34295e-08	-0.2038	1.2164	0.868261
Small ribosomal subunit protein eS12 OS=Mus musculus OX=10090 GN=Rps12 PE=1 SV=3	P63323|RS12_MOUSE	P63323	11098244	9566094	10479397	8.01717e+06	11414211	12066648	19240094	12160637	75	14	14	TMT10plex; Carbamylation; Carbamidomethylation; Oxidation (M)	14515	3060	149.17	No	0.0626077	23.6755	23.2123	0.463284	0.202996	2.28223	6	1	4.34295e-08	0.46328	1.20337	1.37867
Signal recognition particle subunit SRP54 OS=Mus musculus OX=10090 GN=Srp54 PE=1 SV=2	P14576|SRP54_MOUSE	P14576	433444	336814	304189	359222	455275	514211	424453	385236	16.47	10	10	TMT10plex; Oxidation (M); Carbamidomethylation	55721	3116	151.18	No	0.0631451	18.7548	18.4391	0.3157	0.138708	2.27601	6	1	4.34295e-08	0.3157	1.19966	1.24462
Large ribosomal subunit protein mL62 OS=Mus musculus OX=10090 GN=Mrpl58 PE=1 SV=1	Q8R035|ICT1_MOUSE	Q8R035	302402	281202	316944	342254	258990	300959	271814	271419	31.07	7	7	TMT10plex; Carbamidomethylation	23477	1940	208.65	No	0.063486	18.071	18.2415	-0.170441	0.0750155	2.27208	6	1	4.34295e-08	-0.17044	1.19732	0.888572
Small ribosomal subunit protein eS24 OS=Mus musculus OX=10090 GN=Rps24 PE=1 SV=1	P62849|RS24_MOUSE	P62849	9985344	9319646	6.47009e+06	5499902	11942629	12576703	13251132	8292085	62.41	16	16	TMT10plex; Carbamylation; Oxidation (M)	15423	2449	148.95	No	0.0654567	23.4342	22.8549	0.579308	0.25749	2.24983	6	1	4.34295e-08	0.57931	1.18405	1.49413
Large ribosomal subunit protein eL33 OS=Mus musculus OX=10090 GN=Rpl35a PE=1 SV=2	O55142|RL35A_MOUSE	O55142	13277672	12833370	12855903	9904220	14115877	15989652	22814118	13975357	86.36	22	22	TMT10plex; Oxidation (M); Carbamylation; Carbamidomethylation	12554	1606	237.67	No	0.0656917	23.9653	23.5329	0.432455	0.19244	2.24722	6	1	4.34295e-08	0.43245	1.18249	1.34952
Small ribosomal subunit protein uS4 OS=Mus musculus OX=10090 GN=Rps9 PE=1 SV=3	Q6ZWN5|RS9_MOUSE	Q6ZWN5	28085150	27016948	20316890	14392092	34109144	34508356	41826956	24700766	73.71	29	28	TMT10plex; Carbamylation	22591	2774	146	No	0.0658505	24.985	24.3714	0.613616	0.273269	2.24546	6	1	4.34295e-08	0.61362	1.18144	1.53009
La-related protein 4B OS=Mus musculus OX=10090 GN=Larp4b PE=1 SV=2	Q6A0A2|LAR4B_MOUSE	Q6A0A2	69562.2	80963.7	98472.2	83819.1	85017.5	106360	136498	111025	3.1	3	3	TMT10plex	81627	1683	239.97	No	0.0659956	16.7233	16.3334	0.389921	0.173772	2.24386	6	1	4.34295e-08	0.38992	1.18049	1.31032
Heterogeneous nuclear ribonucleoprotein U-like protein 1 OS=Mus musculus OX=10090 GN=Hnrnpul1 PE=1 SV=1	Q8VDM6|HNRL1_MOUSE	Q8VDM6	89697.7	83380.6	51095	58156.7	98839.2	122682	93569.6	82217.1	3.84	4	4	TMT10plex	96002	1482	268.09	No	0.0663315	16.5846	16.0672	0.517371	0.230952	2.24017	6	1	4.34295e-08	0.51738	1.17828	1.43135
Ubiquitin-protein ligase E3A OS=Mus musculus OX=10090 GN=Ube3a PE=1 SV=2	O08759|UBE3A_MOUSE	O08759	246750	241672	240694	313276	230710	234505	208070	213078	13.91	11	11	TMT10plex	99819	2656	103.45	No	0.0663736	17.7557	17.9823	-0.226646	0.101195	2.23971	6	1	4.34295e-08	-0.22664	1.178	0.854623
Small ribosomal subunit protein mS29 OS=Mus musculus OX=10090 GN=Dap3 PE=1 SV=1	Q9ER88|RT29_MOUSE	Q9ER88	646251	1.07577e+06	784617	602085	459743	346732	594958	636660	20.46	6	6	TMT10plex	44699	2038	147.67	No	0.0670264	18.9191	19.53	-0.610847	0.273604	2.23259	6	1	4.34295e-08	-0.61085	1.17375	0.654811
Large ribosomal subunit protein eL13 OS=Mus musculus OX=10090 GN=Rpl13 PE=1 SV=3	P47963|RL13_MOUSE	P47963	20662260	20205386	15882393	11495292	24245368	26221094	29690204	18398108	62.09	29	28	TMT10plex; Carbamylation; Oxidation (M)	24305	1569	124.44	No	0.0672797	24.533	23.986	0.546943	0.245282	2.22985	6	1	4.34295e-08	0.54694	1.17212	1.46098
Small ribosomal subunit protein uS7 OS=Mus musculus OX=10090 GN=Rps5 PE=1 SV=4	P97461|RS5_MOUSE	P97461	3774446	3.47034e+06	3.79756e+06	3.07971e+06	3904742	4535394	6932482	4.22114e+06	50.98	16	16	TMT10plex; Carbamidomethylation; Carbamylation; Oxidation (M)	22876	2573	145.8	No	0.0681908	22.1859	21.7464	0.439563	0.197995	2.22008	6	1	4.34295e-08	0.43956	1.16627	1.35619
Platelet-activating factor acetylhydrolase IB subunit beta OS=Mus musculus OX=10090 GN=Pafah1b1 PE=1 SV=2	P63005|LIS1_MOUSE	P63005	629172	566963	650587	789086	564120	588169	445926	545811	26.59	13	12	TMT10plex	46670	2327	190.63	No	0.0686741	19.024	19.3193	-0.295299	0.133321	2.21495	6	1	4.34295e-08	-0.2953	1.16321	0.814903
Aminoacyl tRNA synthase complex-interacting multifunctional protein 2 OS=Mus musculus OX=10090 GN=Aimp2 PE=1 SV=2	Q8R010|AIMP2_MOUSE	Q8R010	88077.1	78367.5	69667.1	82305.7	67436.6	68664.5	53588.4	74476.4	13.12	3	3	TMT10plex	35378	372	385.36	No	0.0692789	16.0007	16.2753	-0.274671	0.124366	2.20858	6	1	4.34295e-08	-0.27467	1.1594	0.826639
Histone H1.5 OS=Mus musculus OX=10090 GN=H1-5 PE=1 SV=2	P43276|H15_MOUSE	P43276	192585	141133	167314	139728	116068	121569	144386	138061	11.66	8	3	TMT10plex; Carbamylation	22576	1067	265.96	No	0.0692971	16.9826	17.2766	-0.293937	0.1331	2.20839	6	1	4.34295e-08	-0.29393	1.15928	0.815677
Large ribosomal subunit protein uL13 OS=Mus musculus OX=10090 GN=Rpl13a PE=1 SV=4	P19253|RL13A_MOUSE	P19253	16923842	15789199	11827400	8392180	19734670	20344266	24810434	14651595	74.38	27	27	TMT10plex; Carbamidomethylation; Carbamylation; Oxidation (M)	23464	1651	234.65	No	0.069518	24.2203	23.6053	0.615028	0.278788	2.20608	6	1	4.34295e-08	0.61503	1.1579	1.53159
Guanylate-binding protein 1 OS=Mus musculus OX=10090 GN=Gbp1 PE=1 SV=1	Q01514|GBP1_MOUSE	Q01514	92408.2	83210.4	131063	106968	114792	129781	142520	131248	6.96	4	3	TMT10plex	67712	1522	273.91	No	0.0704196	16.9793	16.6367	0.342551	0.155937	2.19672	6	1	4.34295e-08	0.34255	1.15231	1.268
Voltage-dependent L-type calcium channel subunit beta-2 OS=Mus musculus OX=10090 GN=Cacnb2 PE=1 SV=1	Q8CC27|CACB2_MOUSE	Q8CC27	62167.5	57307	49938.3	62575.6	48673.9	47681.1	34933.9	53711.2	5.34	4	4	TMT10plex	73149	3118	86.8	No	0.0705332	15.4793	15.8179	-0.338554	0.1542	2.19555	6	1	4.34295e-08	-0.33855	1.15161	0.790836
Large ribosomal subunit protein eL30 OS=Mus musculus OX=10090 GN=Rpl30 PE=1 SV=2	P62889|RL30_MOUSE	P62889	18866242	18423616	17474806	12766476	19658344	22736504	28838732	19017110	86.96	16	16	TMT10plex; Carbamylation; Carbamidomethylation; Oxidation (M)	12784	1392	238.09	No	0.0707123	24.4074	23.9922	0.415114	0.189229	2.19371	6	1	4.34295e-08	0.41511	1.15051	1.3334
Small ribosomal subunit protein uS15 OS=Mus musculus OX=10090 GN=Rps13 PE=1 SV=2	P62301|RS13_MOUSE	P62301	22714526	23410642	22332426	16352126	24781016	28324798	39377872	24062842	76.82	27	27	TMT10plex; Carbamylation; Oxidation (M)	17222	3136	146.89	No	0.0711049	24.7674	24.3234	0.444024	0.202779	2.18969	6	1	4.34295e-08	0.44402	1.1481	1.36039
Small ribosomal subunit protein uS13 OS=Mus musculus OX=10090 GN=Rps18 PE=1 SV=3	P62270|RS18_MOUSE	P62270	22168170	20834208	15929318	12711274	24259168	26110392	31418312	19441524	76.97	25	25	TMT10plex; Carbamylation; Oxidation (M)	17719	3066	147.11	No	0.0711688	24.572	24.0598	0.512166	0.233968	2.18904	6	1	4.34295e-08	0.51216	1.14771	1.42618
Nuclear factor 1 C-type OS=Mus musculus OX=10090 GN=Nfic PE=1 SV=1	P70255|NFIC_MOUSE	P70255	51917.9	106433	74423.7	72391.8	39210.3	59499	52828	53691.9	5.69	3	2	TMT10plex; Carbamidomethylation	48768	2635	203.27	No	0.07143	15.6302	16.1726	-0.542402	0.248082	2.18638	6	1	4.34295e-08	-0.5424	1.14612	0.686628
Transmembrane protein 70, mitochondrial OS=Mus musculus OX=10090 GN=Tmem70 PE=1 SV=2	Q921N7|TMM70_MOUSE	Q921N7	172585	174578	206728	201066	161726	178988	123201	157267	12.65	4	4	TMT10plex	28275	2792	123.89	No	0.0717748	17.2315	17.5213	-0.289734	0.13273	2.18289	6	1	4.34295e-08	-0.28974	1.14403	0.818049
Transcription factor A, mitochondrial OS=Mus musculus OX=10090 GN=Tfam PE=1 SV=2	P40630|TFAM_MOUSE	P40630	770322	680676	995664	615351	569384	578007	571207	657415	29.63	9	9	TMT10plex	27988	3036	128.95	No	0.0719293	19.1775	19.522	-0.344548	0.157953	2.18133	6	1	4.34295e-08	-0.34455	1.14309	0.787554
DnaJ homolog subfamily C member 28 OS=Mus musculus OX=10090 GN=Dnajc28 PE=1 SV=2	Q8VCE1|DJC28_MOUSE	Q8VCE1	47631.2	49400.9	46759.4	66633.5	49975.4	38555.2	38128.9	40072.2	12.99	5	5	TMT10plex	44873	624	312.31	No	0.0721139	15.3381	15.6672	-0.329084	0.150993	2.17947	6	1	4.34295e-08	-0.32909	1.14198	0.796038
Small ribosomal subunit protein uS9 OS=Mus musculus OX=10090 GN=Rps16 PE=1 SV=4	P14131|RS16_MOUSE	P14131	29228158	29122702	23252096	18019768	31791132	35461464	43739480	27192046	91.1	28	28	TMT10plex; Carbamylation; Carbamidomethylation; Oxidation (M)	16445	2673	145.57	No	0.0724443	25.0203	24.5426	0.477638	0.219487	2.17616	6	1	4.34295e-08	0.47764	1.14	1.39246
Large ribosomal subunit protein eL8 OS=Mus musculus OX=10090 GN=Rpl7a PE=1 SV=2	P12970|RL7A_MOUSE	P12970	32992230	29448586	20781384	15288419	38181380	39912484	43859616	27128292	73.31	41	41	TMT10plex; Carbamylation; Carbamidomethylation	29977	1496	236.95	No	0.0726945	25.1291	24.4905	0.638586	0.293785	2.17366	6	1	4.34295e-08	0.63859	1.1385	1.55681
Transthyretin OS=Mus musculus OX=10090 GN=Ttr PE=1 SV=1	P07309|TTHY_MOUSE	P07309	719048	804782	945729	1.0978e+06	635291	576943	474756	878387	54.42	8	8	TMT10plex	15776	3245	122.91	No	0.0739974	19.2541	19.7478	-0.493693	0.228479	2.16078	6	1	4.34295e-08	-0.4937	1.13078	0.710201
Myosin regulatory light polypeptide 9 OS=Mus musculus OX=10090 GN=Myl9 PE=1 SV=3	Q9CQ19|MYL9_MOUSE	Q9CQ19	107104	82760	64293.8	129933	63964.5	69579.4	72324.1	43058.1	12.21	5	2	TMT10plex; Oxidation (M)	19854	1617	214.85	No	0.0741012	15.8969	16.5013	-0.6044	0.279846	2.15976	6	1	4.34295e-08	-0.6044	1.13017	0.657745
Large ribosomal subunit protein uL16-like OS=Mus musculus OX=10090 GN=Rpl10l PE=1 SV=1	P86048|RL10L_MOUSE	P86048	8770711	8214413	6.24246e+06	4502354	10445085	10557281	12839791	7.38677e+06	73.36	24	24	TMT10plex; Carbamylation; Carbamidomethylation; Oxidation (M)	24558	1266	234.38	No	0.0746541	23.2697	22.6775	0.592192	0.274879	2.15437	6	1	4.34295e-08	0.59219	1.12695	1.50753
Non-histone chromosomal protein HMG-17 OS=Mus musculus OX=10090 GN=Hmgn2 PE=1 SV=2	P09602|HMGN2_MOUSE	P09602	363876	311616	386643	294017	370003	383390	485679	399933	52.22	5	5	TMT10plex	9423	2026	204.17	No	0.0751956	18.6362	18.3622	0.273998	0.127492	2.14914	6	1	4.34295e-08	0.274	1.12381	1.20916
Histone H1.2 OS=Mus musculus OX=10090 GN=H1-2 PE=1 SV=2	P15864|H12_MOUSE	P15864	252153	220326	232102	171435	157919	204588	179874	142169	13.21	16	4	TMT10plex; Carbamylation	21267	1135	266.12	No	0.0754951	17.3713	17.7262	-0.354965	0.165388	2.14626	6	1	4.34295e-08	-0.35496	1.12208	0.781891
Small ribosomal subunit protein uS8 OS=Mus musculus OX=10090 GN=Rps15a PE=1 SV=2	P62245|RS15A_MOUSE	P62245	19952476	19968182	16235269	12283897	21433504	23759640	29076176	18900808	88.46	16	16	TMT10plex; Carbamylation; Oxidation (M); Carbamidomethylation	14840	3122	145.62	No	0.075501	24.4552	24.001	0.454124	0.211594	2.1462	6	1	4.34295e-08	0.45412	1.12205	1.36995
Aspartate--tRNA ligase, cytoplasmic OS=Mus musculus OX=10090 GN=Dars1 PE=1 SV=2	Q922B2|SYDC_MOUSE	Q922B2	787831	653592	694487	757350	701917	649734	583195	622939	40.32	20	20	TMT10plex; Carbamidomethylation	57147	317	376.24	No	0.0757264	19.2832	19.4604	-0.177241	0.0826669	2.14404	6	1	4.34295e-08	-0.17724	1.12075	0.884393
Small ribosomal subunit protein eS10 OS=Mus musculus OX=10090 GN=Rps10 PE=1 SV=1	P63325|RS10_MOUSE	P63325	18376190	16685480	13396779	10259355	19542262	21014994	25345160	16010607	78.79	27	25	TMT10plex; Oxidation (M); Carbamylation	18916	2820	149.24	No	0.0760853	24.2682	23.7723	0.495874	0.23165	2.14062	6	1	4.34295e-08	0.49588	1.1187	1.41018
Nascent polypeptide-associated complex subunit alpha, muscle-specific form OS=Mus musculus OX=10090 GN=Naca PE=1 SV=2	P70670|NACAM_MOUSE	P70670	5.50345e+06	5.69656e+06	5.92948e+06	6.70581e+06	5.31238e+06	5.34215e+06	4.7551e+06	5680689	55.28	88	88	TMT10plex; Carbamylation; Carbamidomethylation; Oxidation (M)	220499	1655	207.15	No	0.0761952	22.3271	22.5025	-0.175356	0.0819582	2.13957	6	1	4.34295e-08	-0.17535	1.11807	0.885553
AMP deaminase 1 OS=Mus musculus OX=10090 GN=Ampd1 PE=1 SV=2	Q3V1D3|AMPD1_MOUSE	Q3V1D3	103656	139982	154488	135965	71448.2	98367.3	119478	109165	1.74	2	2	TMT10plex	86105	447	384.74	No	0.0770418	16.5783	17.0116	-0.433327	0.20329	2.13157	6	1	4.34295e-08	-0.43332	1.11327	0.740556
Target of Myb1 membrane trafficking protein OS=Mus musculus OX=10090 GN=Tom1 PE=1 SV=1	O88746|TOM1_MOUSE	O88746	291061	259147	298076	340421	217343	253255	266780	273189	25	11	11	TMT10plex	54325	2760	136	No	0.0776169	17.9412	18.1742	-0.232994	0.109583	2.12619	6	1	4.34295e-08	-0.23299	1.11004	0.85087
Desmin OS=Mus musculus OX=10090 GN=Des PE=1 SV=3	P31001|DESM_MOUSE	P31001	476831	521137	860959	545292	335732	371116	522035	443645	35.82	19	14	TMT10plex; Carbamylation	53498	839	318.09	No	0.0776197	18.6528	19.1567	-0.503845	0.236974	2.12616	6	1	4.34295e-08	-0.50385	1.11003	0.705222
DnaJ homolog subfamily C member 11 OS=Mus musculus OX=10090 GN=Dnajc11 PE=1 SV=2	Q5U458|DJC11_MOUSE	Q5U458	214066	140407	138807	159143	186740	197467	198437	249464	8.41	5	5	TMT10plex	63233	972	312.44	No	0.0787705	17.6572	17.2924	0.36477	0.172427	2.11551	6	1	4.34295e-08	0.36477	1.10364	1.28768
Ribosome-releasing factor 2, mitochondrial OS=Mus musculus OX=10090 GN=Gfm2 PE=1 SV=2	Q8R2Q4|RRF2M_MOUSE	Q8R2Q4	119375	147977	141498	164372	113972	108657	124110	134325	15.4	10	10	TMT10plex	86109	2550	162.8	No	0.0790786	16.8711	17.1193	-0.248203	0.117482	2.11269	6	1	4.34295e-08	-0.24821	1.10194	0.84194
YTH domain-containing family protein 1 OS=Mus musculus OX=10090 GN=Ythdf1 PE=1 SV=1	P59326|YTHD1_MOUSE	P59326	20872.1	19823	25662.9	31715.4	23036.6	18485.1	15468.5	15090.1	3.94	2	2	TMT10plex	60879	2717	66.88	No	0.0804229	14.116	14.5561	-0.440103	0.209524	2.10049	6	1	4.34295e-08	-0.4401	1.09462	0.737084
Treacle protein OS=Mus musculus OX=10090 GN=Tcof1 PE=1 SV=1	O08784|TCOF_MOUSE	O08784	65427.3	65618.4	56449	39896.1	67286.8	75006.5	106892	68170.7	3.11	4	4	TMT10plex	135001	2973	122.72	No	0.0810682	16.2489	15.767	0.481851	0.230032	2.09471	6	1	4.34295e-08	0.48186	1.09115	1.39654
Dedicator of cytokinesis protein 7 OS=Mus musculus OX=10090 GN=Dock7 PE=1 SV=3	Q8R1A4|DOCK7_MOUSE	Q8R1A4	12713.9	10299.8	14206.6	14781.6	11039.5	11477.7	8910.38	10679.2	1.13	5	2	TMT10plex	241438	768	320.57	No	0.0812487	13.3552	13.6526	-0.297405	0.142088	2.0931	6	1	4.34295e-08	-0.29741	1.09018	0.813712
Large ribosomal subunit protein uL16 OS=Mus musculus OX=10090 GN=Rpl10 PE=1 SV=3	Q6ZWV3|RL10_MOUSE	Q6ZWV3	13650257	13086474	9903854	7456403	15891968	16779110	19568920	11423820	84.11	28	28	TMT10plex; Carbamylation; Oxidation (M); Carbamidomethylation	24604	1266	234.38	No	0.0815251	23.8974	23.3534	0.543989	0.260201	2.09065	6	1	4.34295e-08	0.54399	1.08871	1.458
Heterogeneous nuclear ribonucleoprotein U OS=Mus musculus OX=10090 GN=Hnrnpu PE=1 SV=1	Q8VEK3|HNRPU_MOUSE	Q8VEK3	2.28206e+06	2.05467e+06	2529460	2.25015e+06	2370944	2.64011e+06	3.15491e+06	2.52263e+06	31.75	26	26	TMT10plex; Carbamidomethylation; Carbamylation; Oxidation (M)	87918	1386	268.31	No	0.0817091	21.3412	21.1161	0.225124	0.107765	2.08902	6	1	4.34295e-08	0.22513	1.08773	1.16888
Basement membrane-specific heparan sulfate proteoglycan core protein OS=Mus musculus OX=10090 GN=Hspg2 PE=1 SV=1	Q05793|PGBM_MOUSE	Q05793	1.28921e+06	1.15249e+06	1.46979e+06	1.16294e+06	1.10638e+06	1.14858e+06	1.01644e+06	1.15353e+06	12.52	41	41	TMT10plex; Carbamidomethylation; Oxidation (M)	398294	665	364.41	No	0.0818501	20.0754	20.2677	-0.192339	0.0921265	2.08777	6	1	4.34295e-08	-0.19234	1.08698	0.875185
Large ribosomal subunit protein eL20 OS=Mus musculus OX=10090 GN=Rpl18a PE=1 SV=1	P62717|RL18A_MOUSE	P62717	19889880	19351188	13919638	10330625	22481622	24492074	27712704	17064754	73.3	27	27	TMT10plex; Carbamylation; Oxidation (M); Carbamidomethylation	20732	1819	238.96	No	0.0822935	24.4291	23.8706	0.558531	0.268026	2.08387	6	1	4.34295e-08	0.55853	1.08463	1.47277
Trafficking protein particle complex subunit 13 OS=Mus musculus OX=10090 GN=Trappc13 PE=2 SV=1	Q3TIR1|TPC13_MOUSE	Q3TIR1	10487	11169.5	8643.64	14561.7	14029.8	13045.2	13579.8	15030.7	4.08	2	2	TMT10plex	46477	2731	130.03	No	0.0829024	13.7631	13.4277	0.335339	0.161334	2.07854	6	1	4.34295e-08	0.33534	1.08143	1.26167
Large ribosomal subunit protein uL18 OS=Mus musculus OX=10090 GN=Rpl5 PE=1 SV=3	P47962|RL5_MOUSE	P47962	33892008	32515910	24016858	18145138	38054368	41416964	46850920	28739454	85.19	47	47	TMT10plex; Carbamylation; Oxidation (M); Carbamidomethylation	34401	1850	234.12	No	0.0832936	25.1858	24.6499	0.535918	0.258257	2.07513	6	1	4.34295e-08	0.53592	1.07939	1.44987
Serotransferrin OS=Mus musculus OX=10090 GN=Tf PE=1 SV=1	Q921I1|TRFE_MOUSE	Q921I1	4.10078e+06	4283270	4265635	5241548	4227078	2.99625e+06	1.98527e+06	3693353	54.81	40	36	TMT10plex; Carbamidomethylation; Oxidation (M)	76724	3076	153.58	No	0.0836864	21.5658	22.0859	-0.52007	0.251031	2.07173	6	1	4.34295e-08	-0.52007	1.07735	0.697338
Small ribosomal subunit protein uS17 OS=Mus musculus OX=10090 GN=Rps11 PE=1 SV=3	P62281|RS11_MOUSE	P62281	37097488	34973284	28526426	22794582	39611892	43631540	51167940	32158928	81.01	33	33	TMT10plex; Carbamylation; Carbamidomethylation; Oxidation (M)	18431	3242	146.76	No	0.0842701	25.2914	24.8531	0.4383	0.212076	2.06671	6	1	4.34295e-08	0.4383	1.07433	1.35501
Long-chain fatty acid transport protein 1 OS=Mus musculus OX=10090 GN=Slc27a1 PE=1 SV=1	Q60714|S27A1_MOUSE	Q60714	276325	256710	276178	340466	248394	243520	233490	269458	22.14	12	12	TMT10plex; Carbamidomethylation	71276	1581	215.39	No	0.0843287	17.9222	18.1245	-0.202381	0.0979479	2.06621	6	1	4.34295e-08	-0.20238	1.07402	0.869116
Phosphomannomutase 2 OS=Mus musculus OX=10090 GN=Pmm2 PE=1 SV=1	Q9Z2M7|PMM2_MOUSE	Q9Z2M7	224707	205192	275924	251425	186543	183535	173331	241015	26.45	8	8	TMT10plex	27657	2227	192.18	No	0.0851039	17.5692	17.8595	-0.290301	0.14095	2.0596	6	1	4.34295e-08	-0.29031	1.07005	0.817726
Ig heavy chain V region PJ14 OS=Mus musculus OX=10090 PE=1 SV=1	P01820|HVM44_MOUSE	P01820	1.05339e+06	1470002	2.14321e+06	1.06405e+06	1121157	1.04853e+06	843877	673673	20.87	5	4	TMT10plex; Carbamylation; Oxidation (M)	12447	1538	258.83	No	0.0870259	19.7862	20.3866	-0.600402	0.293816	2.04346	6	1	4.34295e-08	-0.6004	1.06035	0.659571
CMRF35-like molecule 9 OS=Mus musculus OX=10090 GN=Cd300lg PE=1 SV=1	Q1ERP8|CLM9_MOUSE	Q1ERP8	32730.2	21920.4	22501.5	38836.8	27395.2	19928.7	11597.5	14774.7	11.78	2	2	TMT10plex	36756	718	333.21	No	0.0879148	14.0941	14.7803	-0.686148	0.336987	2.03613	6	1	4.34295e-08	-0.68614	1.05594	0.621515
Small ribosomal subunit protein eS6 OS=Mus musculus OX=10090 GN=Rps6 PE=1 SV=1	P62754|RS6_MOUSE	P62754	21125582	20102174	14241133	10547129	24061894	25997826	29808090	17314480	63.45	28	27	TMT10plex; Carbamylation; Carbamidomethylation; Oxidation (M)	28681	2863	147.86	No	0.0880229	24.5067	23.9218	0.584892	0.287382	2.03524	6	1	4.34295e-08	0.58489	1.0554	1.49992
Ras-related protein Rab-3A OS=Mus musculus OX=10090 GN=Rab3a PE=1 SV=1	P63011|RAB3A_MOUSE	P63011	224071	211154	176926	187809	249914	263632	232821	198853	18.18	7	4	TMT10plex	24970	1851	166.26	No	0.0883516	17.8424	17.6033	0.239054	0.117613	2.03255	6	1	4.34295e-08	0.23905	1.05379	1.18022
Trafficking protein particle complex subunit 3 OS=Mus musculus OX=10090 GN=Trappc3 PE=1 SV=1	O55013|TPPC3_MOUSE	O55013	80833.2	66288.6	65137	80065.5	62001.4	71368.8	59767.4	57359.9	18.33	4	4	TMT10plex	20302	2849	129.58	No	0.0891164	15.9295	16.1498	-0.220349	0.108743	2.02632	6	1	4.34295e-08	-0.22035	1.05004	0.858357
Ig kappa chain V-IV region S107B OS=Mus musculus OX=10090 PE=4 SV=1	P01680|KV4A1_MOUSE	P01680	94272.3	540489	191211	75917.7	53595.3	98202.6	52690.6	61731.2	25.58	2	2	TMT10plex; Carbamidomethylation	13841	1470	255.62	No	0.0895399	15.9731	17.3314	-1.35828	0.671454	2.0229	6	1	4.34295e-08	-1.35828	1.04798	0.390047
26S proteasome non-ATPase regulatory subunit 13 OS=Mus musculus OX=10090 GN=Psmd13 PE=1 SV=1	Q9WVJ2|PSD13_MOUSE	Q9WVJ2	398696	360469	408265	424471	353265	391951	269098	331825	28.19	10	10	TMT10plex	42809	178	428.32	No	0.0897677	18.3471	18.5997	-0.25259	0.124978	2.02107	6	1	4.34295e-08	-0.25258	1.04688	0.839394
Methylthioribulose-1-phosphate dehydratase OS=Mus musculus OX=10090 GN=Apip PE=1 SV=1	Q9WVQ5|MTNB_MOUSE	Q9WVQ5	273375	293716	322968	353762	284414	229841	242905	295980	41.08	7	7	TMT10plex; Carbamidomethylation; Oxidation (M)	26949	2207	223.9	No	0.0900238	17.9983	18.2395	-0.241238	0.119484	2.01901	6	1	4.34295e-08	-0.24124	1.04564	0.846018
Ig heavy chain V region MOPC 141 OS=Mus musculus OX=10090 PE=4 SV=1	P01819|HVM43_MOUSE	P01819	1.05339e+06	1470002	2107193	1.03734e+06	1121157	1.04853e+06	822972	657466	11.81	3	3	TMT10plex; Oxidation (M); Carbamylation	15759	1593	258.97	No	0.0900595	19.7684	20.3713	-0.602953	0.298681	2.01872	6	1	4.34295e-08	-0.60296	1.04547	0.658402
Mitochondrial amidoxime reducing component 2 OS=Mus musculus OX=10090 GN=Mtarc2 PE=1 SV=1	Q922Q1|MARC2_MOUSE	Q922Q1	610561	583255	754879	719136	559245	564989	581110	617232	19.53	9	9	TMT10plex; Oxidation (M)	38194	1685	221.89	No	0.0902147	19.1462	19.3388	-0.192611	0.0954712	2.01748	6	1	4.34295e-08	-0.19261	1.04472	0.875021
Ig kappa chain V-I region S107A OS=Mus musculus OX=10090 GN=Igkv7-33 PE=2 SV=1	P01632|KV1A1_MOUSE	P01632	354361	816605	701038	661694	401939	496725	398129	334884	33.33	5	4	TMT10plex; Carbamidomethylation	12717	1329	256.76	No	0.0906328	18.6237	19.2073	-0.583548	0.289725	2.01414	6	1	4.34295e-08	-0.58355	1.04271	0.66732
Y-box-binding protein 1 OS=Mus musculus OX=10090 GN=Ybx1 PE=1 SV=3	P62960|YBOX1_MOUSE	P62960	1.0305e+06	980680	752177	680570	1.16082e+06	1.22066e+06	1150647	874208	30.12	15	9	TMT10plex; Carbamylation	35730	3193	70.12	No	0.0908621	20.0594	19.6939	0.365536	0.181649	2.01232	6	1	4.34295e-08	0.36553	1.04162	1.28835
Alpha-2-antiplasmin OS=Mus musculus OX=10090 GN=Serpinf2 PE=1 SV=1	Q61247|A2AP_MOUSE	Q61247	201425	191554	187566	240982	197270	161959	126849	177866	16.7	9	9	TMT10plex	54972	356	389.88	No	0.0919067	17.3221	17.6407	-0.318654	0.159003	2.00407	6	1	4.34295e-08	-0.31865	1.03665	0.80182
Small ribosomal subunit protein eS21 OS=Mus musculus OX=10090 GN=Rps21 PE=1 SV=1	Q9CQR2|RS21_MOUSE	Q9CQR2	5402461	4.70894e+06	4.04506e+06	3.6009e+06	5.5034e+06	5671709	7136036	4575325	85.54	12	12	TMT10plex; Carbamylation; Oxidation (M); Carbamidomethylation	9141	2698	148.97	No	0.0936089	22.4298	22.0649	0.364891	0.183286	1.99083	6	1	4.34295e-08	0.36489	1.02868	1.28778
Exocyst complex component 4 OS=Mus musculus OX=10090 GN=Exoc4 PE=1 SV=2	O35382|EXOC4_MOUSE	O35382	20841.4	16041.8	17587	18052.9	16614.3	16744.1	15338.5	15651.8	2.87	3	3	TMT10plex	110545	1180	295.35	No	0.094536	13.9726	14.1397	-0.167108	0.0842399	1.98371	6	1	4.34295e-08	-0.16711	1.0244	0.890625
Protein-L-isoaspartate(D-aspartate) O-methyltransferase OS=Mus musculus OX=10090 GN=Pcmt1 PE=1 SV=3	P23506|PIMT_MOUSE	P23506	853483	844963	847879	833598	781251	872636	744711	728542	45.37	9	9	TMT10plex	24634	2162	172.88	No	0.0951857	19.5729	19.6885	-0.115651	0.0584455	1.97877	6	1	4.34295e-08	-0.11565	1.02143	0.922966
YTH domain-containing family protein 3 OS=Mus musculus OX=10090 GN=Ythdf3 PE=1 SV=2	Q8BYK6|YTHD3_MOUSE	Q8BYK6	38236.4	53461.7	34442.1	39429.3	38409.6	35955.7	23831.7	22945.3	6.32	4	4	TMT10plex	63961	2893	63.33	No	0.0951968	14.8474	15.3169	-0.469519	0.237288	1.97869	6	1	4.34295e-08	-0.46952	1.02138	0.722205
Serine/threonine-protein phosphatase 2A 65 kDa regulatory subunit A alpha isoform OS=Mus musculus OX=10090 GN=Ppp2r1a PE=1 SV=3	Q76MZ3|2AAA_MOUSE	Q76MZ3	2.51258e+06	2.26743e+06	2.08069e+06	2247514	2099024	2193079	1.49722e+06	1.84271e+06	46.86	28	28	TMT10plex; Carbamidomethylation; Oxidation (M)	65323	3152	154.52	No	0.0962909	20.8483	21.1155	-0.267206	0.135607	1.97044	6	1	4.34295e-08	-0.2672	1.01641	0.830931
Clathrin heavy chain 1 OS=Mus musculus OX=10090 GN=Cltc PE=1 SV=3	Q68FD5|CLH1_MOUSE	Q68FD5	8231169	7326017	7547606	7.36995e+06	6.23336e+06	8.12713e+06	5947486	5.93294e+06	41.31	57	57	TMT10plex; Oxidation (M); Carbamidomethylation	191557	715	341.04	No	0.0964052	22.6325	22.8595	-0.227005	0.115255	1.96959	6	1	4.34295e-08	-0.22701	1.0159	0.854404
Tropomyosin alpha-1 chain OS=Mus musculus OX=10090 GN=Tpm1 PE=1 SV=1	P58771|TPM1_MOUSE	P58771	1.41434e+06	1.29929e+06	1.68725e+06	1.96159e+06	1.55006e+06	976153	647067	1.21917e+06	30.28	35	11	TMT10plex; Carbamidomethylation; Oxidation (M)	32681	3031	120.57	No	0.0970438	19.9954	20.5827	-0.587292	0.298903	1.96483	6	1	4.34295e-08	-0.5873	1.01303	0.665587
Methanethiol oxidase OS=Mus musculus OX=10090 GN=Selenbp1 PE=1 SV=2	P17563|SBP1_MOUSE	P17563	5.45421e+06	5.95561e+06	5033055	6042078	5.29289e+06	4718136	2.99439e+06	4664033	63.35	26	26	TMT10plex; Carbamidomethylation; Oxidation (M)	52514	1993	225.15	No	0.0972367	22.0431	22.4186	-0.375496	0.191248	1.96339	6	1	4.34295e-08	-0.37549	1.01217	0.770844
Paraplegin OS=Mus musculus OX=10090 GN=Spg7 PE=1 SV=1	Q3ULF4|SPG7_MOUSE	Q3ULF4	611581	817911	562854	620017	474081	478047	524094	637095	16.26	12	12	TMT10plex	85996	2332	198.52	No	0.0972704	19.0006	19.302	-0.301484	0.153572	1.96314	6	1	4.34295e-08	-0.30148	1.01202	0.81142
Ig kappa chain V-V region MOPC 149 OS=Mus musculus OX=10090 PE=1 SV=1	P01636|KV5A4_MOUSE	P01636	1656007	3.97774e+06	3.0038e+06	2156607	1.07924e+06	1327651	1.66877e+06	2.39233e+06	28.7	3	3	TMT10plex; Carbamylation	12030	1439	255.5	No	0.0975871	20.5606	21.2854	-0.724781	0.369636	1.9608	6	1	4.34295e-08	-0.72478	1.01061	0.605089
Small ribosomal subunit protein RACK1 OS=Mus musculus OX=10090 GN=Rack1 PE=1 SV=3	P68040|RACK1_MOUSE	P68040	35395812	34330884	30236188	23619418	35617280	42117792	52490680	32689988	79.5	32	32	TMT10plex; Carbamidomethylation; Oxidation (M); Carbamylation	35077	2681	147.46	No	0.0985611	25.2555	24.8633	0.392145	0.200726	1.95363	6	1	4.34295e-08	0.39215	1.00629	1.31235
RNA-binding protein FXR1 OS=Mus musculus OX=10090 GN=Fxr1 PE=1 SV=2	Q61584|FXR1_MOUSE	Q61584	880184	762885	598294	575186	972724	1.11235e+06	953412	687124	34.86	23	20	TMT10plex; Carbamidomethylation	76222	2628	161.41	No	0.0993219	19.8074	19.4032	0.404273	0.207523	1.94809	6	1	4.34295e-08	0.40427	1.00295	1.32342
Serine/threonine-protein phosphatase 2A 65 kDa regulatory subunit A beta isoform OS=Mus musculus OX=10090 GN=Ppp2r1b PE=1 SV=2	Q7TNP2|2AAB_MOUSE	Q7TNP2	373496	341190	417390	455648	347592	338497	320892	371669	11.98	8	8	TMT10plex; Carbamidomethylation	65934	3027	154.47	No	0.0997638	18.3928	18.5899	-0.197085	0.101335	1.94489	6	1	4.34295e-08	-0.19709	1.00103	0.872308
Hydroxyacid-oxoacid transhydrogenase, mitochondrial OS=Mus musculus OX=10090 GN=Adhfe1 PE=1 SV=2	Q8R0N6|HOT_MOUSE	Q8R0N6	463186	362981	420809	515865	376669	408187	300406	365909	24.95	11	11	TMT10plex	49937	1128	262.36	No	0.0998655	18.4599	18.7375	-0.27768	0.142828	1.94415	6	1	4.34295e-08	-0.27768	1.00058	0.824917
Ig kappa chain V-III region PC 2154 OS=Mus musculus OX=10090 PE=1 SV=1	P01674|KV3AM_MOUSE	P01674	228483	411405	391067	626433	232352	391014	170684	140903	14.81	3	2	TMT10plex; Carbamidomethylation; Carbamylation	11699	1413	255.85	No	0.100872	17.722	18.5714	-0.849415	0.43854	1.93692	6	1	4.34295e-08	-0.84942	0.996228	0.555008
Apolipoprotein B-100 OS=Mus musculus OX=10090 GN=Apob PE=1 SV=1	E9Q414|APOB_MOUSE	E9Q414	16030.9	17283.6	20836.7	27389.3	14192.4	14491.9	14856	18418.5	0.58	3	3	TMT10plex	509432	576	379.23	No	0.101523	13.9108	14.2835	-0.372637	0.192849	1.93228	6	1	4.34295e-08	-0.37263	0.993434	0.772373
Microtubule-associated proteins 1A/1B light chain 3B OS=Mus musculus OX=10090 GN=Map1lc3b PE=1 SV=3	Q9CQV6|MLP3B_MOUSE	Q9CQV6	86680.4	49108.6	17113.6	67512.4	101157	81284.6	389226	83110.1	10.4	2	2	TMT10plex	14617	1547	222.41	No	0.102139	16.9625	15.5232	1.43927	0.74654	1.92792	6	1	4.34295e-08	1.43927	0.990809	2.71184
Large ribosomal subunit protein uL11 OS=Mus musculus OX=10090 GN=Rpl12 PE=1 SV=2	P35979|RL12_MOUSE	P35979	12827194	11674364	9432275	6805432	13388933	14721975	16231720	10769061	84.85	23	23	TMT10plex; Carbamylation; Carbamidomethylation	17805	1648	235.03	No	0.102363	23.6997	23.2392	0.460434	0.239021	1.92633	6	1	4.34295e-08	0.46044	0.989855	1.37596
Apolipoprotein A-I OS=Mus musculus OX=10090 GN=Apoa1 PE=1 SV=2	Q00623|APOA1_MOUSE	Q00623	2.37369e+06	2.44751e+06	1.94541e+06	2410734	2.21713e+06	1.691e+06	812871	1632999	73.86	21	20	TMT10plex; Oxidation (M)	30616	437	379.38	No	0.10242	20.5104	21.1236	-0.6132	0.318391	1.92593	6	1	4.34295e-08	-0.6132	0.989615	0.653745
Proteasome subunit beta type-3 OS=Mus musculus OX=10090 GN=Psmb3 PE=1 SV=1	Q9R1P1|PSB3_MOUSE	Q9R1P1	243738	208513	239151	250595	222897	197879	134238	204709	23.41	3	3	TMT10plex	22965	2563	182.38	No	0.102796	17.5095	17.8418	-0.332346	0.172801	1.92329	6	1	4.34295e-08	-0.33235	0.988023	0.794242
Very-long-chain (3R)-3-hydroxyacyl-CoA dehydratase 3 OS=Mus musculus OX=10090 GN=Hacd3 PE=1 SV=2	Q8K2C9|HACD3_MOUSE	Q8K2C9	12179.6	10656.1	15362.6	12625.8	14147.1	13275.6	18796.9	16436	6.08	3	3	TMT10plex	43131	3167	92.73	No	0.102928	13.9219	13.6207	0.30116	0.156661	1.92237	6	1	4.34295e-08	0.30116	0.987468	1.23213
Iron-sulfur cluster co-chaperone protein HscB OS=Mus musculus OX=10090 GN=Hscb PE=1 SV=2	Q8K3A0|HSC20_MOUSE	Q8K3A0	131559	152670	88988.4	91911.8	102587	84319.9	56950.9	82919.6	14.1	3	3	TMT10plex	26645	1526	246.52	No	0.10352	16.2867	16.7887	-0.501939	0.261668	1.91823	6	1	4.34295e-08	-0.50193	0.984976	0.706161
Large ribosomal subunit protein eL42 OS=Mus musculus OX=10090 GN=Rpl36a PE=1 SV=2	P83882|RL36A_MOUSE	P83882	6.38557e+06	6157961	3.7158e+06	2879623	7.63509e+06	8.16224e+06	8.25925e+06	4855564	53.77	13	13	TMT10plex; Carbamylation; Carbamidomethylation	12441	1323	237.45	No	0.103843	22.7534	22.1108	0.64261	0.335394	1.91598	6	1	4.34295e-08	0.64261	0.983623	1.56115
Cytochrome c oxidase subunit 4 isoform 1, mitochondrial OS=Mus musculus OX=10090 GN=Cox4i1 PE=1 SV=2	P19783|COX41_MOUSE	P19783	5792681	5524806	6160973	7.39838e+06	5567897	5.10086e+06	3550862	5562008	71.6	18	18	TMT10plex; Oxidation (M)	19530	935	325.62	No	0.103869	22.2145	22.5592	-0.344719	0.179935	1.9158	6	1	4.34295e-08	-0.34472	0.983512	0.787461
Catenin alpha-1 OS=Mus musculus OX=10090 GN=Ctnna1 PE=1 SV=1	P26231|CTNA1_MOUSE	P26231	1.26859e+06	1.30909e+06	1.24511e+06	1.265e+06	1.11732e+06	1.32633e+06	1.006e+06	1.12649e+06	25.39	30	21	TMT10plex; Oxidation (M); Carbamidomethylation	100106	663	348.99	No	0.104875	20.1186	20.2784	-0.159811	0.0837209	1.90885	6	1	4.34295e-08	-0.15981	0.979328	0.895143
Bisphosphoglycerate mutase OS=Mus musculus OX=10090 GN=Bpgm PE=1 SV=2	P15327|PMGE_MOUSE	P15327	152479	208244	275877	249372	119203	125804	181015	199209	26.64	6	6	TMT10plex	29978	512	360.54	No	0.10501	17.2184	17.7219	-0.503555	0.263928	1.90793	6	1	4.34295e-08	-0.50355	0.978771	0.705369
Leucine-rich PPR motif-containing protein, mitochondrial OS=Mus musculus OX=10090 GN=Lrpprc PE=1 SV=2	Q6PB66|LPPRC_MOUSE	Q6PB66	5405257	5.36106e+06	5573655	6346072	5121473	4825946	3.91498e+06	5.57083e+06	55.53	74	73	TMT10plex; Carbamidomethylation; Oxidation (M)	156615	1556	232.11	No	0.106962	22.2001	22.4319	-0.231775	0.122332	1.89464	6	1	4.34295e-08	-0.23177	0.97077	0.851589
Ubiquinol-cytochrome-c reductase complex assembly factor 1 OS=Mus musculus OX=10090 GN=Uqcc1 PE=1 SV=1	Q9CWU6|UQCC1_MOUSE	Q9CWU6	309984	280424	415676	388436	274188	288612	218892	320403	17.63	5	5	TMT10plex	34300	2709	111.04	No	0.107634	18.0582	18.3929	-0.334634	0.177043	1.89012	6	1	4.34295e-08	-0.33464	0.968052	0.792982
Large ribosomal subunit protein uL5 OS=Mus musculus OX=10090 GN=Rpl11 PE=1 SV=4	Q9CXW4|RL11_MOUSE	Q9CXW4	24615748	22960900	19363618	15113976	25349202	29527724	33453862	20614354	73.03	22	22	TMT10plex; Carbamylation; Carbamidomethylation; Oxidation (M)	20252	1583	232.43	No	0.107663	24.676	24.2655	0.41046	0.217183	1.88993	6	1	4.34295e-08	0.41046	0.967934	1.32911
Mimecan OS=Mus musculus OX=10090 GN=Ogn PE=1 SV=1	Q62000|MIME_MOUSE	Q62000	122064	116644	187555	157816	108818	104075	85188.2	139592	8.05	3	3	TMT10plex	34012	2117	221.97	No	0.107713	16.717	17.1285	-0.411457	0.217749	1.88959	6	1	4.34295e-08	-0.41146	0.967731	0.751862
Small ribosomal subunit protein eS17 OS=Mus musculus OX=10090 GN=Rps17 PE=1 SV=2	P63276|RS17_MOUSE	P63276	17249780	17401778	13492793	9803142	18661676	21042826	23654624	15001411	82.96	20	20	TMT10plex; Oxidation (M); Carbamylation; Carbamidomethylation	15524	2131	149.16	No	0.108284	24.2036	23.7508	0.452827	0.240128	1.88578	6	1	4.34295e-08	0.45282	0.965435	1.36871
Lysosomal protective protein OS=Mus musculus OX=10090 GN=Ctsa PE=1 SV=1	P16675|PPGB_MOUSE	P16675	70023.4	58075.1	60083	57640.8	83466.6	75191.1	71317.5	59428.6	6.12	2	2	TMT10plex	53844	1785	228.22	No	0.108513	16.132	15.9027	0.229345	0.121717	1.88425	6	1	4.34295e-08	0.22935	0.964517	1.17231
SPARC-like protein 1 OS=Mus musculus OX=10090 GN=Sparcl1 PE=1 SV=3	P70663|SPRL1_MOUSE	P70663	23045.6	23540.3	12623.8	10989.4	12079.8	13481.1	9774.83	4975.23	8.62	4	4	TMT10plex	72287	2697	142.72	No	0.108922	13.2036	14.0157	-0.812094	0.431611	1.88154	6	1	4.34295e-08	-0.8121	0.962883	0.569552
Intersectin-1 OS=Mus musculus OX=10090 GN=Itsn1 PE=1 SV=2	Q9Z0R4|ITSN1_MOUSE	Q9Z0R4	7212.39	6713.73	0	5053.74	5018.66	5327.3	3282.5	5008.52	1.05	2	2	TMT10plex	194297	1497	246.73	No	0.109637	12.1608	12.6108	-0.449934	0.231557	1.94308	5	1	4.34295e-08	-0.44993	0.960044	0.732078
Large ribosomal subunit protein uL23 OS=Mus musculus OX=10090 GN=Rpl23a PE=1 SV=1	P62751|RL23A_MOUSE	P62751	34074544	34345520	24391716	18338698	37897680	43640432	46088928	28021866	83.33	33	33	TMT10plex; Carbamylation; Oxidation (M)	17695	1887	233.77	No	0.109637	25.1882	24.681	0.507162	0.270224	1.87682	6	1	4.34295e-08	0.50716	0.960041	1.42125
Large ribosomal subunit protein uL22 OS=Mus musculus OX=10090 GN=Rpl17 PE=1 SV=4	Q9CPR4|RL17_MOUSE	Q9CPR4	20766900	21127574	15606298	11443297	23930444	26080638	28762138	17183778	80.98	25	24	TMT10plex; Carbamylation; Carbamidomethylation; Oxidation (M)	21397	1899	233.83	No	0.109783	24.4903	23.996	0.49425	0.263478	1.87586	6	1	4.34295e-08	0.49425	0.959467	1.40859
Small ribosomal subunit protein eS19 OS=Mus musculus OX=10090 GN=Rps19 PE=1 SV=3	Q9CZX8|RS19_MOUSE	Q9CZX8	33649972	33299328	26567868	19811206	35905676	41517976	45722148	28675798	90.34	25	25	TMT10plex; Carbamylation; Oxidation (M)	16085	2711	149.04	No	0.111349	25.1562	24.724	0.432144	0.231633	1.86564	6	1	4.34295e-08	0.43215	0.953314	1.34924
Dystrophin OS=Mus musculus OX=10090 GN=Dmd PE=1 SV=3	P11531|DMD_MOUSE	P11531	4568465	4362713	4.56216e+06	5.66387e+06	3.9272e+06	4738139	4.03743e+06	3.96997e+06	27.98	104	100	TMT10plex; Carbamidomethylation	425832	780	309.61	No	0.112116	21.9867	22.1837	-0.197013	0.105882	1.86069	6	1	4.34295e-08	-0.19702	0.950334	0.872351
Interferon-activable protein 204 OS=Mus musculus OX=10090 GN=Ifi204 PE=1 SV=1	P0DOV2|IFI4_MOUSE	P0DOV2	26804.9	25403.7	17482	16924.8	30857.2	34062.3	23201.1	25215.6	8.89	9	4	TMT10plex	69438	1520	247.5	No	0.11219	14.7733	14.3709	0.402426	0.216333	1.86022	6	1	4.34295e-08	0.40242	0.950047	1.32172
Cyclin-Y OS=Mus musculus OX=10090 GN=Ccny PE=1 SV=1	Q8BGU5|CCNY_MOUSE	Q8BGU5	22458.1	20525.4	23782.7	29658.1	27645.2	24082.9	33124	38487	4.4	2	2	TMT10plex	39395	754	328.56	No	0.11247	14.8895	14.5434	0.346079	0.186223	1.85842	6	1	4.34295e-08	0.34608	0.948963	1.2711
CCR4-NOT transcription complex subunit 10 OS=Mus musculus OX=10090 GN=Cnot10 PE=1 SV=1	Q8BH15|CNO10_MOUSE	Q8BH15	9659.6	8806.5	7768.16	9282.35	7984.1	8018.2	7127.3	4392.07	4.3	3	3	TMT10plex	81818	693	345.99	No	0.112657	12.7079	13.1114	-0.40349	0.217255	1.85722	6	1	4.34295e-08	-0.40349	0.94824	0.756027
Large ribosomal subunit protein P1 OS=Mus musculus OX=10090 GN=Rplp1 PE=1 SV=1	P47955|RLA1_MOUSE	P47955	3.62393e+06	3474457	3025289	2.48625e+06	3580710	3.76386e+06	5.38446e+06	3.48452e+06	19.3	2	2	TMT10plex	11475	1737	235.53	No	0.11272	21.9271	21.5729	0.354208	0.190761	1.85682	6	1	4.34295e-08	0.3542	0.947997	1.27828
Interferon-induced very large GTPase 1 OS=Mus musculus OX=10090 GN=Gvin1 PE=1 SV=1	Q80SU7|GVIN1_MOUSE	Q80SU7	429572	349703	198387	324298	430596	501594	986067	353472	5.97	16	16	TMT10plex	280815	1699	247.35	No	0.112756	18.9987	18.2583	0.740367	0.398779	1.85658	6	1	4.34295e-08	0.74037	0.94786	1.6706
Ig heavy chain V region MC101 OS=Mus musculus OX=10090 PE=1 SV=1	P01821|HVM45_MOUSE	P01821	2.77554e+06	1.68014e+06	1.62565e+06	1.02469e+06	1107893	1.73747e+06	415316	587047	8.62	3	2	TMT10plex; Carbamylation	12593	1660	259.03	No	0.113778	19.6587	20.671	-1.01223	0.547129	1.85008	6	1	4.34295e-08	-1.01223	0.943942	0.495779
Large ribosomal subunit protein eL27 OS=Mus musculus OX=10090 GN=Rpl27 PE=1 SV=2	P61358|RL27_MOUSE	P61358	23962822	23660868	20046612	14980521	25311008	29243884	31642968	20866854	85.29	22	22	TMT10plex; Carbamylation; Oxidation (M)	15798	1419	199.98	No	0.113908	24.6562	24.2759	0.380313	0.205657	1.84926	6	1	4.34295e-08	0.38032	0.943447	1.30163
Troponin I, cardiac muscle OS=Mus musculus OX=10090 GN=Tnni3 PE=1 SV=2	P48787|TNNI3_MOUSE	P48787	1.83696e+06	1.74325e+06	2.06157e+06	1.96871e+06	1.84942e+06	1.67007e+06	1.07489e+06	1.5671e+06	41.71	10	10	TMT10plex; Oxidation (M)	24259	2832	118.58	No	0.114552	20.5264	20.8566	-0.330208	0.178956	1.84519	6	1	4.34295e-08	-0.33021	0.940999	0.795421
Small ribosomal subunit protein uS3 OS=Mus musculus OX=10090 GN=Rps3 PE=1 SV=1	P62908|RS3_MOUSE	P62908	42609356	41533720	33685944	25562010	43721580	49189628	58562384	37187368	92.18	39	39	TMT10plex; Carbamidomethylation; Carbamylation; Oxidation (M)	26674	3218	146.35	No	0.114831	25.4714	25.0664	0.404971	0.219684	1.84343	6	1	4.34295e-08	0.40497	0.93994	1.32406
Large ribosomal subunit protein eL32 OS=Mus musculus OX=10090 GN=Rpl32 PE=1 SV=2	P62911|RL32_MOUSE	P62911	4.96252e+06	5026705	6.76929e+06	5146403	5667536	6349262	12839887	7.90508e+06	63.7	11	11	TMT10plex; Carbamidomethylation; Carbamylation; Oxidation (M)	15860	1455	237.71	No	0.115952	22.8902	22.3724	0.517849	0.281989	1.83642	6	1	4.34295e-08	0.51785	0.93572	1.43182
Heme-binding protein 1 OS=Mus musculus OX=10090 GN=Hebp1 PE=1 SV=2	Q9R257|HEBP1_MOUSE	Q9R257	58400.6	48617.3	58372.5	74841.1	47026.8	50756.8	48364.6	54114.9	18.95	3	3	TMT10plex	21067	1230	270.16	No	0.117135	15.6095	15.8569	-0.247374	0.135244	1.8291	6	1	4.34295e-08	-0.24738	0.931314	0.842425
Hypoxia up-regulated protein 1 OS=Mus musculus OX=10090 GN=Hyou1 PE=1 SV=1	Q9JKR6|HYOU1_MOUSE	Q9JKR6	168303	174935	220176	274598	158867	161825	134227	192139	9.71	8	8	TMT10plex	111181	1285	261.75	No	0.117433	17.2919	17.6481	-0.356195	0.194934	1.82726	6	1	4.34295e-08	-0.3562	0.93021	0.78122
Troponin T, cardiac muscle OS=Mus musculus OX=10090 GN=Tnnt2 PE=1 SV=2	P50752|TNNT2_MOUSE	P50752	2.59406e+06	2.74586e+06	3.00055e+06	2.83564e+06	2.59946e+06	2328591	1.62714e+06	2.63072e+06	47.84	20	20	TMT10plex; Oxidation (M)	35825	2823	118.53	No	0.117797	21.1054	21.4119	-0.306477	0.16793	1.82503	6	1	4.34295e-08	-0.30647	0.928866	0.808618
Cytochrome c oxidase subunit 5A, mitochondrial OS=Mus musculus OX=10090 GN=Cox5a PE=1 SV=2	P12787|COX5A_MOUSE	P12787	11571619	10234887	11931252	13434481	9976372	11351739	8992493	10770099	59.59	9	8	TMT10plex; Oxidation (M)	16101	764	325.59	No	0.118742	23.2868	23.4847	-0.197862	0.108759	1.81926	6	1	4.34295e-08	-0.19786	0.925396	0.871843
Tropomyosin beta chain OS=Mus musculus OX=10090 GN=Tpm2 PE=1 SV=1	P58774|TPM2_MOUSE	P58774	159550	149405	188932	166307	158665	162890	110358	116705	11.62	23	4	TMT10plex; Carbamylation	32837	3035	119.93	No	0.122254	17.0434	17.3359	-0.292503	0.162663	1.79822	6	1	4.34295e-08	-0.2925	0.912738	0.816486
Beta-centractin OS=Mus musculus OX=10090 GN=Actr1b PE=1 SV=1	Q8R5C5|ACTY_MOUSE	Q8R5C5	110746	102637	92928.8	121543	96884.8	103808	90253	81244.6	9.04	11	4	TMT10plex	42281	659	362.84	No	0.12335	16.4998	16.6998	-0.199953	0.111595	1.79177	6	1	4.34295e-08	-0.19995	0.90886	0.870581
Carboxypeptidase Q OS=Mus musculus OX=10090 GN=Cpq PE=1 SV=1	Q9WVJ3|CBPQ_MOUSE	Q9WVJ3	68283.2	56356.2	75498.2	73076	54367.8	54514.3	56260.9	68756.4	6.6	3	3	TMT10plex	51813	699	351.66	No	0.124321	15.8285	16.0507	-0.222232	0.124422	1.78611	6	1	4.34295e-08	-0.22224	0.905457	0.857233
Rab-interacting lysosomal protein OS=Mus musculus OX=10090 GN=Rilp PE=1 SV=1	Q5ND29|RILP_MOUSE	Q5ND29	240911	265648	431521	515420	211228	233159	283172	255981	32.25	10	10	TMT10plex	41139	2043	169.16	No	0.126402	17.8991	18.3979	-0.498841	0.281178	1.77411	6	1	4.34295e-08	-0.49884	0.898245	0.707676
Activator of 90 kDa heat shock protein ATPase homolog 1 OS=Mus musculus OX=10090 GN=Ahsa1 PE=1 SV=2	Q8BK64|AHSA1_MOUSE	Q8BK64	400437	391535	354430	376690	382598	356958	276567	325263	44.97	15	15	TMT10plex; Carbamidomethylation; Oxidation (M)	38117	376	409.5	No	0.12649	18.3449	18.537	-0.192194	0.108363	1.77361	6	1	4.34295e-08	-0.19219	0.897943	0.875276
Apolipoprotein A-IV OS=Mus musculus OX=10090 GN=Apoa4 PE=1 SV=3	P06728|APOA4_MOUSE	P06728	1.44516e+06	1.50332e+06	1.20236e+06	1.2632e+06	1.23855e+06	1.38981e+06	812169	827605	58.73	19	19	TMT10plex; Oxidation (M)	45029	408	379.34	No	0.126532	19.9842	20.3621	-0.37798	0.213142	1.77337	6	1	4.34295e-08	-0.37798	0.897798	0.769514
Trans-Golgi network integral membrane protein 1 OS=Mus musculus OX=10090 GN=Tgoln1 PE=1 SV=1	Q62313|TGON1_MOUSE	Q62313	34030.5	34685.7	23961.5	23949.5	26246.3	28138.8	13052.9	13976.7	5.38	2	2	TMT10plex	37848	3171	127.39	No	0.126997	14.2257	14.8082	-0.582427	0.328921	1.77072	6	1	4.34295e-08	-0.58243	0.896207	0.667838
Trans-Golgi network integral membrane protein 2 OS=Mus musculus OX=10090 GN=Tgoln2 PE=1 SV=1	Q62314|TGON2_MOUSE	Q62314	34030.5	34685.7	23961.5	23949.5	26246.3	28138.8	13052.9	13976.7	5.23	2	2	TMT10plex	38821	3098	127.34	No	0.126997	14.2257	14.8082	-0.582427	0.328921	1.77072	6	1	4.34295e-08	-0.58243	0.896207	0.667838
Insulin-degrading enzyme OS=Mus musculus OX=10090 GN=Ide PE=1 SV=1	Q9JHR7|IDE_MOUSE	Q9JHR7	339617	328124	512644	418290	305492	353127	275293	346972	9.72	11	11	TMT10plex	117772	1412	250.17	No	0.127113	18.2814	18.5848	-0.303375	0.171393	1.77006	6	1	4.34295e-08	-0.30337	0.89581	0.810357
Protein lin-7 homolog C OS=Mus musculus OX=10090 GN=Lin7c PE=1 SV=2	O88952|LIN7C_MOUSE	O88952	50261.1	45456.8	55727.5	58044.5	47025.9	49620.1	44118.8	47037.5	9.14	2	2	TMT10plex	21834	2090	178.18	No	0.128022	15.5176	15.6701	-0.152471	0.08639	1.76491	6	1	4.34295e-08	-0.15247	0.892714	0.899709
Large ribosomal subunit protein uL10 OS=Mus musculus OX=10090 GN=Rplp0 PE=1 SV=3	P14869|RLA0_MOUSE	P14869	36579316	36904620	32313846	23177796	36961040	43684960	51475828	33572244	66.25	31	31	TMT10plex; Carbamidomethylation; Carbamylation; Oxidation (M)	34216	1705	235.08	No	0.128239	25.2846	24.9184	0.366145	0.207602	1.76369	6	1	4.34295e-08	0.36614	0.891979	1.2889
Apolipoprotein C-III OS=Mus musculus OX=10090 GN=Apoc3 PE=1 SV=2	P33622|APOC3_MOUSE	P33622	29229.2	35253.3	50378	59136.4	28538.2	27621.2	28888.1	38325.6	46.46	3	3	TMT10plex	10982	375	379.19	No	0.128292	14.8996	15.3532	-0.453633	0.257251	1.76339	6	1	4.34295e-08	-0.45364	0.891799	0.730198
Minor histocompatibility antigen H13 OS=Mus musculus OX=10090 GN=Hm13 PE=1 SV=1	Q9D8V0|HM13_MOUSE	Q9D8V0	54261.1	66734.9	101960	82850	47370.8	69467.7	59888	49291.1	5.82	2	2	TMT10plex	41748	1656	221.96	No	0.128385	15.7687	16.1824	-0.413712	0.234681	1.76287	6	1	4.34295e-08	-0.41371	0.891485	0.75069
Large ribosomal subunit protein eL36 OS=Mus musculus OX=10090 GN=Rpl36 PE=1 SV=3	P47964|RL36_MOUSE	P47964	4253031	4.31131e+06	3.02137e+06	2340477	5051691	5.4739e+06	5177300	3.34212e+06	79.05	16	15	TMT10plex; Carbamylation; Carbamidomethylation; Oxidation (M)	12254	1698	237.64	No	0.129218	22.1571	21.6862	0.470918	0.267842	1.75819	6	1	4.34295e-08	0.47091	0.888677	1.38598
Small ribosomal subunit protein uS2 OS=Mus musculus OX=10090 GN=Rpsa PE=1 SV=4	P14206|RSSA_MOUSE	P14206	25797980	23892302	22466886	19000494	24450174	27793456	34390720	23762426	65.42	21	20	TMT10plex; Carbamidomethylation; Carbamylation; Oxidation (M)	32838	3126	146.6	No	0.12968	24.7023	24.4329	0.269413	0.153458	1.75561	6	1	4.34295e-08	0.26941	0.887127	1.20531
Ras GTPase-activating protein-binding protein 1 OS=Mus musculus OX=10090 GN=G3bp1 PE=1 SV=1	P97855|G3BP1_MOUSE	P97855	1.03697e+06	1176209	1.08109e+06	1.44431e+06	949476	1127599	1.06404e+06	791015	37.85	14	13	TMT10plex; Oxidation (M); Carbamidomethylation	51829	2297	167.53	No	0.132096	19.894	20.1639	-0.269899	0.154912	1.74227	6	1	4.34295e-08	-0.2699	0.879112	0.829377
Ig gamma-2A chain C region secreted form OS=Mus musculus OX=10090 PE=1 SV=1	P01864|GCAB_MOUSE	P01864	121976688	195040864	83906104	50243976	81998392	57821780	39670548	56051196	30.45	22	16	TMT10plex; Carbamylation; Oxidation (M); Carbamidomethylation	36596	1524	261.54	No	0.132163	25.764	26.5765	-0.812486	0.466437	1.7419	6	1	4.34295e-08	-0.81249	0.878889	0.569398
Junction plakoglobin OS=Mus musculus OX=10090 GN=Jup PE=1 SV=3	Q02257|PLAK_MOUSE	Q02257	2.72906e+06	2.72976e+06	2.58183e+06	3.05327e+06	2.19178e+06	2.73097e+06	2.62786e+06	2.46713e+06	44.97	29	26	TMT10plex; Oxidation (M); Carbamidomethylation; Carbamylation	81801	1751	244.68	No	0.132957	21.2511	21.4005	-0.149423	0.0859959	1.73757	6	1	4.34295e-08	-0.14942	0.876288	0.901613
NADH dehydrogenase [ubiquinone] 1 alpha subcomplex subunit 2 OS=Mus musculus OX=10090 GN=Ndufa2 PE=1 SV=3	Q9CQ75|NDUA2_MOUSE	Q9CQ75	1.11889e+06	1.03264e+06	1.11666e+06	1.20357e+06	1.03713e+06	1.10254e+06	855468	1.02516e+06	63.64	8	8	TMT10plex; Oxidation (M); Carbamidomethylation	10916	1654	211.59	No	0.133239	19.9326	20.0903	-0.157712	0.0908461	1.73603	6	1	4.34295e-08	-0.15772	0.875369	0.896441
Fibulin-1 OS=Mus musculus OX=10090 GN=Fbln1 PE=1 SV=2	Q08879|FBLN1_MOUSE	Q08879	17546.5	15470.4	17713.4	22157.8	14603.6	16951.8	16140.7	15117.9	3.83	3	3	TMT10plex; Carbamidomethylation	78033	1283	290.92	No	0.133665	13.9364	14.141	-0.204609	0.118017	1.73372	6	1	4.34295e-08	-0.20461	0.873981	0.867773
Tumor susceptibility gene 101 protein OS=Mus musculus OX=10090 GN=Tsg101 PE=1 SV=2	Q61187|TS101_MOUSE	Q61187	82736.2	76482.8	76363.5	90998.5	77586	79503	56764.2	68608.5	11	4	4	TMT10plex	44124	2796	114.89	No	0.134682	16.0953	16.3133	-0.21805	0.126168	1.72824	6	1	4.34295e-08	-0.21805	0.870692	0.859727
High mobility group protein B1 OS=Mus musculus OX=10090 GN=Hmgb1 PE=1 SV=2	P63158|HMGB1_MOUSE	P63158	1.26645e+06	1.30482e+06	1.1298e+06	1.29668e+06	1.19025e+06	1.04412e+06	568803	1059157	33.95	11	9	TMT10plex; Oxidation (M)	24894	1186	267.21	No	0.134984	19.8272	20.2505	-0.423265	0.245141	1.72662	6	1	4.34295e-08	-0.42326	0.869719	0.745738
Proteasome subunit alpha type-5 OS=Mus musculus OX=10090 GN=Psma5 PE=1 SV=1	Q9Z2U1|PSA5_MOUSE	Q9Z2U1	457380	392489	395999	510993	395026	403706	256580	377540	33.2	8	8	TMT10plex; Oxidation (M)	26411	2456	183.04	No	0.135703	18.4275	18.7358	-0.308389	0.179007	1.72277	6	1	4.34295e-08	-0.30839	0.867411	0.807542
Endothelial differentiation-related factor 1 OS=Mus musculus OX=10090 GN=Edf1 PE=1 SV=1	Q9JMG1|EDF1_MOUSE	Q9JMG1	19879	20013.7	22175.9	20956.8	17570.1	21414.7	19154	18168.4	12.84	2	2	TMT10plex	16369	1240	301.98	No	0.136039	14.2154	14.3399	-0.124476	0.0723284	1.72099	6	1	4.34295e-08	-0.12447	0.866337	0.917341
Serum amyloid A-2 protein OS=Mus musculus OX=10090 GN=Saa2 PE=1 SV=1	P05367|SAA2_MOUSE	P05367	47455.9	58042.5	84456.8	72061.6	85945.7	71957.7	73743.5	105831	25.41	6	3	TMT10plex; Oxidation (M)	13622	2648	153.01	No	0.136828	16.3469	15.9655	0.38141	0.222163	1.7168	6	1	4.34295e-08	0.38141	0.863825	1.30261
Presenilin-associated rhomboid-like protein, mitochondrial OS=Mus musculus OX=10090 GN=Parl PE=1 SV=1	Q5XJY4|PARL_MOUSE	Q5XJY4	116237	107932	130100	140524	132739	122411	175527	163130	9.81	5	5	TMT10plex	41964	2534	187.56	No	0.136931	17.1641	16.9091	0.255103	0.148639	1.71626	6	1	4.34295e-08	0.2551	0.863499	1.19342
RNA-binding protein 25 OS=Mus musculus OX=10090 GN=Rbm25 PE=1 SV=2	B2RY56|RBM25_MOUSE	B2RY56	17588.6	14020.4	15752.9	13779.4	16467.6	17032.7	16037.5	18634.1	2.27	2	2	TMT10plex	99552	2830	162.02	No	0.13807	14.0546	13.8928	0.161771	0.0945883	1.71026	6	1	4.34295e-08	0.16177	0.859901	1.11866
GATOR complex protein MIOS OS=Mus musculus OX=10090 GN=Mios PE=1 SV=2	Q8VE19|MIO_MOUSE	Q8VE19	2.16583e+06	2171564	2254750	2.31494e+06	1.71894e+06	2.33858e+06	2.07663e+06	1.79582e+06	33.26	26	26	TMT10plex; Carbamidomethylation; Carbamylation; Oxidation (M)	98335	1139	287.36	No	0.138153	20.9081	21.086	-0.177888	0.104039	1.70983	6	1	4.34295e-08	-0.17789	0.859641	0.883995
Peptidyl-prolyl cis-trans isomerase FKBP8 OS=Mus musculus OX=10090 GN=Fkbp8 PE=1 SV=2	O35465|FKBP8_MOUSE	O35465	147970	132994	192124	160352	160038	168816	283154	228210	11.69	6	5	TMT10plex; Carbamidomethylation	43529	1771	196.56	No	0.1382	17.6411	17.2596	0.381467	0.223136	1.70958	6	1	4.34295e-08	0.38146	0.859491	1.30266
Mitogen-activated protein kinase kinase kinase kinase 4 OS=Mus musculus OX=10090 GN=Map4k4 PE=1 SV=1	P97820|M4K4_MOUSE	P97820	11037.5	9931.66	13657.4	12530.3	10072.1	11809.6	8885.31	9376.56	1.3	4	2	TMT10plex	140602	2248	216.57	No	0.138523	13.2845	13.5146	-0.230132	0.134747	1.70789	6	1	4.34295e-08	-0.23014	0.858479	0.852552
Membrane primary amine oxidase OS=Mus musculus OX=10090 GN=Aoc3 PE=1 SV=3	O70423|AOC3_MOUSE	O70423	274189	268332	318960	337666	226395	306596	220229	269276	15.42	11	11	TMT10plex	84534	1248	225.68	No	0.138902	17.9505	18.1867	-0.236223	0.138473	1.70591	6	1	4.34295e-08	-0.23622	0.857292	0.848967
Heat shock 70 kDa protein 4L OS=Mus musculus OX=10090 GN=Hspa4l PE=1 SV=2	P48722|HS74L_MOUSE	P48722	394935	359082	421529	429287	350863	370679	317229	402018	23.51	22	19	TMT10plex	94382	1650	271.86	No	0.139296	18.4531	18.6105	-0.15741	0.0923845	1.70386	6	1	4.34295e-08	-0.15741	0.856062	0.896633
G-rich sequence factor 1 OS=Mus musculus OX=10090 GN=Grsf1 PE=1 SV=2	Q8C5Q4|GRSF1_MOUSE	Q8C5Q4	145173	140359	130024	126862	171876	175262	139154	134536	15.03	6	6	TMT10plex	53076	1159	278.36	No	0.139681	17.2335	17.0469	0.186656	0.109678	1.70186	6	1	4.34295e-08	0.18666	0.854864	1.13813
Histone H1.0 OS=Mus musculus OX=10090 GN=H1-0 PE=2 SV=4	P10922|H10_MOUSE	P10922	1.5662e+06	1.45229e+06	1.40197e+06	1.34669e+06	1.12165e+06	1.41817e+06	1.42618e+06	1.1696e+06	32.47	8	8	TMT10plex; Carbamylation	20861	1340	266.25	No	0.139802	20.2835	20.4572	-0.173662	0.10208	1.70123	6	1	4.34295e-08	-0.17367	0.854486	0.886584
p21-activated protein kinase-interacting protein 1 OS=Mus musculus OX=10090 GN=Pak1ip1 PE=1 SV=2	Q9DCE5|PK1IP_MOUSE	Q9DCE5	27081.6	22584.5	29265.7	27849.2	22507.7	24379.6	13263.9	23820.7	6.54	2	2	TMT10plex	42116	2414	199.2	No	0.139836	14.3167	14.6976	-0.380916	0.223929	1.70105	6	1	4.34295e-08	-0.38092	0.854381	0.767948
Large ribosomal subunit protein eL37 OS=Mus musculus OX=10090 GN=Rpl37 PE=1 SV=3	Q9D823|RL37_MOUSE	Q9D823	4452785	4.25187e+06	2.97458e+06	2116357	4.8138e+06	5387014	5730597	3358712	68.04	13	13	TMT10plex; Carbamylation; Carbamidomethylation	11078	1369	237.6	No	0.140371	22.1724	21.6558	0.516545	0.304156	1.69829	6	1	4.34295e-08	0.51654	0.852724	1.43052
La-related protein 4 OS=Mus musculus OX=10090 GN=Larp4 PE=1 SV=2	Q8BWW4|LARP4_MOUSE	Q8BWW4	387185	370090	252864	269303	448726	546363	443146	289500	13.91	10	10	TMT10plex; Carbamylation	79763	1591	239.99	No	0.140381	18.6839	18.2618	0.422137	0.248574	1.69824	6	1	4.34295e-08	0.42214	0.852692	1.33991
Tyrosine-protein phosphatase non-receptor type 11 OS=Mus musculus OX=10090 GN=Ptpn11 PE=1 SV=3	P35235|PTN11_MOUSE	P35235	788307	885894	872531	941857	936429	789478	441565	530340	35.08	22	22	TMT10plex; Oxidation (M); Carbamidomethylation	68035	3052	113.64	No	0.142399	19.299	19.7313	-0.432248	0.256088	1.68789	6	1	4.34295e-08	-0.43225	0.846492	0.741105
Transmembrane protein 11, mitochondrial OS=Mus musculus OX=10090 GN=Tmem11 PE=1 SV=1	Q8BK08|TMM11_MOUSE	Q8BK08	89246.6	73875.2	74015.1	108050	79431.8	60778.5	44882	80224	16.32	4	4	TMT10plex	21312	3238	125.87	No	0.142698	15.9786	16.3788	-0.400224	0.237328	1.68638	6	1	4.34295e-08	-0.40023	0.845583	0.757737
Perilipin-3 OS=Mus musculus OX=10090 GN=Plin3 PE=1 SV=1	Q9DBG5|PLIN3_MOUSE	Q9DBG5	1.19949e+06	1.12527e+06	2.06938e+06	1.48721e+06	1.06703e+06	1166451	1.02641e+06	1.23836e+06	61.1	20	20	TMT10plex; Oxidation (M); Carbamidomethylation	47262	1602	195.74	No	0.144291	20.097	20.4452	-0.348185	0.20746	1.67833	6	1	4.34295e-08	-0.34818	0.840762	0.785574
Mitochondrial fission regulator 1-like OS=Mus musculus OX=10090 GN=Mtfr1l PE=1 SV=1	Q9CWE0|MFR1L_MOUSE	Q9CWE0	87831.1	78831.8	82822.5	86862.4	71308.3	89500.7	74317.1	67928.2	22.15	5	5	TMT10plex	31726	1783	220.38	No	0.145612	16.2011	16.3583	-0.157146	0.0940028	1.67172	6	1	4.34295e-08	-0.15715	0.836802	0.896795
Actin-related protein 2/3 complex subunit 1A OS=Mus musculus OX=10090 GN=Arpc1a PE=1 SV=1	Q9R0Q6|ARC1A_MOUSE	Q9R0Q6	215096	245942	282251	270210	206986	249209	163266	230108	15.68	7	7	TMT10plex; Carbamidomethylation	41626	304	410.8	No	0.145973	17.6788	17.9432	-0.264483	0.158381	1.66992	6	1	4.34295e-08	-0.26448	0.835727	0.832499
Poly [ADP-ribose] polymerase 1 OS=Mus musculus OX=10090 GN=Parp1 PE=1 SV=3	P11103|PARP1_MOUSE	P11103	148305	115168	145124	117389	138474	146563	177209	144391	8	8	8	TMT10plex; Carbamylation	113100	2100	189.56	No	0.146411	17.2038	16.9949	0.20892	0.12527	1.66775	6	1	4.34295e-08	0.20892	0.834427	1.15582
Large ribosomal subunit protein eL22 OS=Mus musculus OX=10090 GN=Rpl22 PE=1 SV=2	P67984|RL22_MOUSE	P67984	13134886	12379171	8867011	6649089	14576862	16352718	16214424	9572947	73.44	17	14	TMT10plex; Carbamidomethylation; Carbamylation	14759	1921	238.96	No	0.146439	23.7254	23.2383	0.487114	0.292104	1.66761	6	1	4.34295e-08	0.48712	0.834342	1.40164
Small ribosomal subunit protein eS8 OS=Mus musculus OX=10090 GN=Rps8 PE=1 SV=2	P62242|RS8_MOUSE	P62242	21623110	20046258	10406530	7.6691e+06	26719580	27692002	24771290	13915057	68.27	24	24	TMT10plex; Carbamylation; Carbamidomethylation	24205	2747	147.82	No	0.146715	24.4217	23.7011	0.720539	0.432434	1.66624	6	1	4.34295e-08	0.72054	0.833524	1.6478
Albumin OS=Mus musculus OX=10090 GN=Alb PE=1 SV=3	P07724|ALBU_MOUSE	P07724	26344552	27351758	22497656	29739928	25441394	20211252	9567990	21804842	71.22	56	46	TMT10plex; Carbamidomethylation; Carbamylation; Oxidation (M)	68693	392	395.44	No	0.146749	24.1093	24.6513	-0.54201	0.325321	1.66608	6	1	4.34295e-08	-0.54202	0.833425	0.686809
Myosin-11 OS=Mus musculus OX=10090 GN=Myh11 PE=1 SV=1	O08638|MYH11_MOUSE	O08638	1.20027e+06	1058705	1.26074e+06	1276614	1.08527e+06	1237737	992540	928979	18.97	52	38	TMT10plex; Oxidation (M)	227028	1828	214.75	No	0.147181	20.0087	20.1896	-0.180893	0.108714	1.66394	6	1	4.34295e-08	-0.18089	0.832149	0.882159
NADH dehydrogenase [ubiquinone] 1 alpha subcomplex subunit 12 OS=Mus musculus OX=10090 GN=Ndufa12 PE=1 SV=2	Q7TMF3|NDUAC_MOUSE	Q7TMF3	2.87085e+06	2.96788e+06	3.29617e+06	3.25161e+06	2.85107e+06	2.95371e+06	1973100	2.81804e+06	81.38	11	11	TMT10plex; Oxidation (M); Carbamidomethylation	17086	1713	211.84	No	0.147422	21.3189	21.5598	-0.240917	0.144891	1.66276	6	1	4.34295e-08	-0.24091	0.831437	0.846211
Myomegalin OS=Mus musculus OX=10090 GN=Pde4dip PE=1 SV=2	Q80YT7|MYOME_MOUSE	Q80YT7	222360	245953	153152	222878	190168	213093	97506.6	68175.8	3.19	8	8	TMT10plex	250631	1709	215.13	No	0.147721	16.9671	17.6653	-0.698209	0.420282	1.66129	6	1	4.34295e-08	-0.69821	0.830559	0.616336
Heat shock 70 kDa protein 12B OS=Mus musculus OX=10090 GN=Hspa12b PE=1 SV=1	Q9CZJ2|HS12B_MOUSE	Q9CZJ2	505515	449644	495976	543601	427769	491495	461500	458161	14.6	10	10	TMT10plex; Carbamidomethylation	76119	1435	272.23	No	0.147816	18.8087	18.9245	-0.11579	0.0697188	1.66082	6	1	4.34295e-08	-0.11579	0.830279	0.922877
Afadin OS=Mus musculus OX=10090 GN=Afdn PE=1 SV=3	Q9QZQ1|AFAD_MOUSE	Q9QZQ1	54508.4	55880.3	72524.2	82326.5	68261.8	79699.5	102840	78116.1	3.08	6	6	TMT10plex	206499	404	397.41	No	0.148093	16.3111	15.9949	0.316242	0.190569	1.65946	6	1	4.34295e-08	0.31624	0.829464	1.24508
Small ribosomal subunit protein eS7 OS=Mus musculus OX=10090 GN=Rps7 PE=1 SV=1	P62082|RS7_MOUSE	P62082	18909694	19296416	13908273	10766800	20281570	22301184	23966972	15453717	71.13	27	27	TMT10plex; Carbamylation	22127	2483	147.86	No	0.148203	24.2701	23.866	0.404075	0.243577	1.65892	6	1	4.34295e-08	0.40408	0.829143	1.32324
Vitamin D-binding protein OS=Mus musculus OX=10090 GN=Gc PE=1 SV=2	P21614|VTDB_MOUSE	P21614	462021	561120	438970	1.23421e+06	491925	467529	264734	366642	26.47	12	12	TMT10plex; Carbamidomethylation	53600	2845	88.72	No	0.149573	18.5602	19.2236	-0.663375	0.4015	1.65224	6	1	4.34295e-08	-0.66338	0.825146	0.631397
Large ribosomal subunit protein uL24 OS=Mus musculus OX=10090 GN=Rpl26 PE=1 SV=1	P61255|RL26_MOUSE	P61255	15682275	15456330	10120429	7.73489e+06	17230318	19947750	19294400	11611058	72.41	25	23	TMT10plex; Oxidation (M); Carbamylation	17258	1887	205.55	No	0.150222	23.9897	23.4845	0.5052	0.306349	1.6491	6	1	4.34295e-08	0.5052	0.823266	1.41932
Bridge-like lipid transfer protein family member 3B OS=Mus musculus OX=10090 GN=Bltp3b PE=1 SV=2	A2RSJ4|BLT3B_MOUSE	A2RSJ4	6093.11	4478.34	4942.37	4308.46	5027.21	4301.23	3354.98	2216.92	1.17	2	2	TMT10plex	161940	377	358.9	No	0.150222	11.7981	12.2613	-0.463207	0.280885	1.6491	6	1	4.34295e-08	-0.4632	0.823266	0.725376
Beta-taxilin OS=Mus musculus OX=10090 GN=Txlnb PE=1 SV=2	Q8VBT1|TXLNB_MOUSE	Q8VBT1	732557	664644	745580	1023172	681766	698633	561136	686637	42.34	26	24	TMT10plex; Carbamidomethylation	77207	585	361.34	No	0.150285	19.3201	19.5744	-0.254288	0.154227	1.6488	6	1	4.34295e-08	-0.25429	0.823085	0.8384
Small ribosomal subunit protein eS4 OS=Mus musculus OX=10090 GN=Rps4x PE=1 SV=2	P62702|RS4X_MOUSE	P62702	58841920	56387584	37817772	29153972	65560500	69730056	69517408	43539500	87.07	41	41	TMT10plex; Carbamidomethylation; Oxidation (M); Carbamylation	29598	3112	147.97	No	0.151611	25.8621	25.3822	0.479832	0.29215	1.64241	6	1	4.34295e-08	0.47983	0.819269	1.39458
Mitochondrial-processing peptidase subunit beta OS=Mus musculus OX=10090 GN=Pmpcb PE=1 SV=1	Q9CXT8|MPPB_MOUSE	Q9CXT8	406929	421295	413120	435886	383980	440368	374624	359371	17.79	10	9	TMT10plex; Oxidation (M)	54614	1868	217.26	No	0.152176	18.5673	18.6772	-0.109864	0.0670022	1.63971	6	1	4.34295e-08	-0.10986	0.817655	0.926678
ATP synthase mitochondrial F1 complex assembly factor 2 OS=Mus musculus OX=10090 GN=Atpaf2 PE=1 SV=1	Q91YY4|ATPF2_MOUSE	Q91YY4	149435	140565	129810	179731	135745	136772	135092	115584	22.49	5	5	TMT10plex	33289	429	374.06	No	0.152982	16.9935	17.1829	-0.18936	0.115755	1.63587	6	1	4.34295e-08	-0.18936	0.815359	0.876995
Leucine-rich repeat-containing protein 47 OS=Mus musculus OX=10090 GN=Lrrc47 PE=1 SV=1	Q505F5|LRC47_MOUSE	Q505F5	51214.2	53472.9	64200.8	63825.1	53335.7	51819.2	44422.3	55481	6.02	4	4	TMT10plex	63590	1668	231.79	No	0.153256	15.6407	15.8207	-0.180052	0.110152	1.63457	6	1	4.34295e-08	-0.18005	0.814582	0.882672
Copper transport protein ATOX1 OS=Mus musculus OX=10090 GN=Atox1 PE=1 SV=1	O08997|ATOX1_MOUSE	O08997	415898	419026	396285	432681	374862	441116	266159	337668	32.35	3	3	TMT10plex	7338	793	331.7	No	0.155137	18.4135	18.6654	-0.251925	0.154963	1.62571	6	1	4.34295e-08	-0.25193	0.809285	0.839772
Heterogeneous nuclear ribonucleoprotein D0 OS=Mus musculus OX=10090 GN=Hnrnpd PE=1 SV=2	Q60668|HNRPD_MOUSE	Q60668	424150	396958	357731	474827	356671	429241	302617	333559	21.97	10	8	TMT10plex; Carbamidomethylation	38354	1504	268.78	No	0.155229	18.4276	18.6496	-0.222005	0.136595	1.62528	6	1	4.34295e-08	-0.22201	0.809027	0.85737
Ig kappa chain V-III region 50S10.1 OS=Mus musculus OX=10090 PE=1 SV=1	P03977|KV3A4_MOUSE	P03977	498592	330696	1.14892e+06	205974	341571	219982	175340	234962	42.34	4	2	TMT10plex; Carbamidomethylation	12042	1831	256.22	No	0.155306	17.8477	18.7616	-0.913969	0.562472	1.62492	6	1	4.34295e-08	-0.91397	0.808811	0.530723
Ig kappa chain V-III region PC 7132 OS=Mus musculus OX=10090 PE=1 SV=1	P01655|KV3A2_MOUSE	P01655	498592	330696	1.14892e+06	205974	341571	219982	175340	234962	41.96	4	2	TMT10plex; Carbamidomethylation	12054	1609	255.78	No	0.155306	17.8477	18.7616	-0.913969	0.562472	1.62492	6	1	4.34295e-08	-0.91397	0.808811	0.530723
S-formylglutathione hydrolase OS=Mus musculus OX=10090 GN=Esd PE=1 SV=1	Q9R0P3|ESTD_MOUSE	Q9R0P3	475971	403920	545359	667010	471972	372040	298055	485148	46.45	10	9	TMT10plex; Carbamidomethylation	31320	3081	152.25	No	0.155435	18.6067	18.9721	-0.365424	0.224972	1.62431	6	1	4.34295e-08	-0.36542	0.80845	0.776243
Coiled-coil and C2 domain-containing protein 1B OS=Mus musculus OX=10090 GN=Cc2d1b PE=1 SV=1	Q8BRN9|C2D1B_MOUSE	Q8BRN9	14386.8	10665.1	15600.6	11925.5	15694.8	13147.8	20128	15323.2	2	2	2	TMT10plex	93091	742	220.39	No	0.156103	13.9552	13.6661	0.289163	0.178365	1.62119	6	1	4.34295e-08	0.28917	0.806588	1.22194
Ig kappa chain V-III region MOPC 70 OS=Mus musculus OX=10090 PE=1 SV=1	P01656|KV3A3_MOUSE	P01656	729658	499807	1.40383e+06	372034	551260	357690	337082	392767	52.25	5	3	TMT10plex; Carbamidomethylation	11904	1539	255.9	No	0.156637	18.6167	19.3335	-0.716775	0.442807	1.61871	6	1	4.34295e-08	-0.71678	0.805105	0.608454
Ig kappa chain V-III region PC 2880/PC 1229 OS=Mus musculus OX=10090 PE=1 SV=1	P01654|KV3A1_MOUSE	P01654	729658	499807	1.40383e+06	372034	551260	357690	337082	392767	52.25	5	3	TMT10plex; Carbamidomethylation	11980	1413	161.48	No	0.156637	18.6167	19.3335	-0.716775	0.442807	1.61871	6	1	4.34295e-08	-0.71678	0.805105	0.608454
Small ribosomal subunit protein eS25 OS=Mus musculus OX=10090 GN=Rps25 PE=1 SV=1	P62852|RS25_MOUSE	P62852	23312962	23831166	15079404	11080059	25873758	30202198	29097008	17375348	70.4	18	18	TMT10plex; Carbamylation	13742	2553	148.82	No	0.156778	24.5795	24.0571	0.522382	0.322846	1.61805	6	1	4.34295e-08	0.52238	0.804714	1.43632
Cystatin-C OS=Mus musculus OX=10090 GN=Cst3 PE=1 SV=2	P21460|CYTC_MOUSE	P21460	176891	135558	199632	175421	186158	168638	271815	238204	25	3	3	TMT10plex	15531	816	328.31	No	0.157068	17.696	17.3771	0.318836	0.197213	1.61671	6	1	4.34295e-08	0.31884	0.803913	1.24733
Large ribosomal subunit protein uL2 OS=Mus musculus OX=10090 GN=Rpl8 PE=1 SV=2	P62918|RL8_MOUSE	P62918	17256704	15599617	8792527	6319422	20612844	22042158	18625630	11110604	65.37	25	25	TMT10plex; Carbamidomethylation; Carbamylation	28025	1758	233.91	No	0.157554	24.0618	23.3987	0.663038	0.410686	1.61447	6	1	4.34295e-08	0.66304	0.802571	1.58342
Adenosylhomocysteinase OS=Mus musculus OX=10090 GN=Ahcy PE=1 SV=3	P50247|SAHH_MOUSE	P50247	1139713	1.32447e+06	1.39002e+06	1.38767e+06	1.12171e+06	1.38703e+06	866056	1.08323e+06	41.44	18	17	TMT10plex; Carbamidomethylation; Oxidation (M)	47688	323	405.17	No	0.158372	20.068	20.317	-0.249067	0.154633	1.61069	6	1	4.34295e-08	-0.24907	0.800321	0.841439
Melanoma-associated antigen D1 OS=Mus musculus OX=10090 GN=Maged1 PE=1 SV=1	Q9QYH6|MAGD1_MOUSE	Q9QYH6	8818.01	6031.6	5783.37	10701.8	9278.39	8045.09	16374.1	10698.2	2.06	2	2	TMT10plex	85670	1541	225.71	No	0.158374	13.3844	12.887	0.497449	0.308843	1.61069	6	1	4.34295e-08	0.49745	0.800316	1.41172
Regulator of nonsense transcripts 1 OS=Mus musculus OX=10090 GN=Upf1 PE=1 SV=2	Q9EPU0|RENT1_MOUSE	Q9EPU0	5610768	5603953	4.25519e+06	3884294	5545365	6150346	6.76243e+06	4.83437e+06	34.7	37	37	TMT10plex; Carbamylation; Carbamidomethylation	123967	2037	165.28	No	0.159639	22.4623	22.1869	0.275325	0.171553	1.6049	6	1	4.34295e-08	0.27532	0.796862	1.21026
Myosin light polypeptide 6 OS=Mus musculus OX=10090 GN=Myl6 PE=1 SV=3	Q60605|MYL6_MOUSE	Q60605	330665	292175	274002	332713	310604	294024	190617	230361	43.71	8	7	TMT10plex; Oxidation (M)	16930	1709	215.13	No	0.160212	17.941	18.2248	-0.283771	0.177103	1.60229	6	1	4.34295e-08	-0.28377	0.795306	0.821442
Thioredoxin domain-containing protein 12 OS=Mus musculus OX=10090 GN=Txndc12 PE=1 SV=1	Q9CQU0|TXD12_MOUSE	Q9CQU0	197297	168094	221278	276201	178974	175045	157720	197626	25.88	4	4	TMT10plex	19049	3037	134.17	No	0.161024	17.4315	17.6949	-0.2634	0.164769	1.59861	6	1	4.34295e-08	-0.2634	0.79311	0.833122
Cytosolic 5'-nucleotidase 1A OS=Mus musculus OX=10090 GN=Nt5c1a PE=1 SV=1	A3KFX0|5NT1A_MOUSE	A3KFX0	90356.9	78443.9	110425	90951.3	91506.2	101067	166866	119722	14.52	5	5	TMT10plex	40678	954	322.18	No	0.161403	16.8311	16.4871	0.343989	0.215411	1.59689	6	1	4.34295e-08	0.34399	0.792089	1.26926
Ig kappa chain V-V region L7 (Fragment) OS=Mus musculus OX=10090 GN=Gm10881 PE=1 SV=1	P01642|KV5A9_MOUSE	P01642	1.76067e+06	1.59825e+06	1.37379e+06	990667	1.57497e+06	1.73359e+06	2225620	1.62139e+06	32.17	4	4	TMT10plex; Carbamylation; Carbamidomethylation	12615	1374	255.51	No	0.16251	20.7567	20.4159	0.340818	0.214093	1.59191	6	1	4.34295e-08	0.34082	0.78912	1.26648
Large ribosomal subunit protein eL28 OS=Mus musculus OX=10090 GN=Rpl28 PE=1 SV=2	P41105|RL28_MOUSE	P41105	14375271	14353637	9293237	7.29368e+06	16279528	17985730	17122126	10520541	63.5	21	21	TMT10plex; Carbamylation; Oxidation (M); Carbamidomethylation	15733	1414	238.59	No	0.162606	23.8532	23.3745	0.478751	0.300821	1.59148	6	1	4.34295e-08	0.47875	0.788863	1.39354
Proteasome subunit alpha type-8 OS=Mus musculus OX=10090 GN=Psma8 PE=1 SV=1	Q9CWH6|PSMA8_MOUSE	Q9CWH6	165340	163472	142427	175691	147578	162747	74868.9	121153	12.4	3	3	TMT10plex	27866	1703	182.77	No	0.16318	16.8905	17.2991	-0.408591	0.257151	1.58891	6	1	4.34295e-08	-0.40859	0.787332	0.753359
Stathmin OS=Mus musculus OX=10090 GN=Stmn1 PE=1 SV=2	P54227|STMN1_MOUSE	P54227	256281	304924	168947	168828	221541	183689	108394	119276	30.87	5	5	TMT10plex	17274	3073	139.87	No	0.163372	17.2085	17.7292	-0.520718	0.327896	1.58806	6	1	4.34295e-08	-0.52072	0.786822	0.697024
Zinc finger protein 22 OS=Mus musculus OX=10090 GN=Znf22 PE=1 SV=2	Q9ERU3|ZNF22_MOUSE	Q9ERU3	218114	234376	208828	147144	235301	299278	298900	192048	10.13	2	2	TMT10plex	27294	2685	61.53	No	0.163472	17.9439	17.603	0.340918	0.214736	1.58761	6	1	4.34295e-08	0.34092	0.786556	1.26656
Evolutionarily conserved signaling intermediate in Toll pathway, mitochondrial OS=Mus musculus OX=10090 GN=Ecsit PE=1 SV=2	Q9QZH6|ECSIT_MOUSE	Q9QZH6	321499	260766	260813	341173	275991	277568	252283	222573	24.14	9	9	TMT10plex	49799	892	295.48	No	0.164782	17.9663	18.1649	-0.198576	0.125538	1.5818	6	1	4.34295e-08	-0.19857	0.783091	0.871414
Large ribosomal subunit protein eL15 OS=Mus musculus OX=10090 GN=Rpl15 PE=1 SV=4	Q9CZM2|RL15_MOUSE	Q9CZM2	10521360	10048130	5554178	3.98921e+06	12098454	12937029	11305050	7258848	55.39	16	16	TMT10plex; Carbamylation; Oxidation (M)	24146	1562	239.22	No	0.165377	23.3438	22.73	0.613761	0.388661	1.57917	6	1	4.34295e-08	0.61376	0.781525	1.53024
Aldo-keto reductase family 1 member B7 OS=Mus musculus OX=10090 GN=Akr1b7 PE=1 SV=4	P21300|ALD1_MOUSE	P21300	137414	176467	248606	251192	137376	140125	181761	158269	6.01	5	2	TMT10plex	35988	343	393.3	No	0.165854	17.227	17.5898	-0.362828	0.230066	1.57706	6	1	4.34295e-08	-0.36283	0.780274	0.777638
ATP-binding cassette sub-family D member 1 OS=Mus musculus OX=10090 GN=Abcd1 PE=1 SV=1	P48410|ABCD1_MOUSE	P48410	31876.1	45326.6	48493.8	54274	33270.2	39659.3	32910	39626	4.89	3	3	TMT10plex	81859	570	369.79	No	0.167083	15.1444	15.4304	-0.286016	0.181981	1.57168	6	1	4.34295e-08	-0.28602	0.777068	0.820162
Glutathione S-transferase Mu 7 OS=Mus musculus OX=10090 GN=Gstm7 PE=1 SV=1	Q80W21|GSTM7_MOUSE	Q80W21	147875	139901	125587	150499	131710	145077	107714	117115	23.85	15	5	TMT10plex; Carbamidomethylation; Oxidation (M)	25710	1105	283.26	No	0.167523	16.927	17.1014	-0.174478	0.111149	1.56976	6	1	4.34295e-08	-0.17448	0.775926	0.886087
Large ribosomal subunit protein uL29 OS=Mus musculus OX=10090 GN=Rpl35 PE=1 SV=1	Q6ZWV7|RL35_MOUSE	Q6ZWV7	8.3225e+06	9110700	5199793	4.04858e+06	10206230	11171181	9400122	6310664	59.35	15	14	TMT10plex; Carbamylation	14553	1518	233.69	No	0.167967	23.1125	22.5917	0.520777	0.332165	1.56783	6	1	4.34295e-08	0.52078	0.774776	1.43473
Ig kappa chain V-II region 26-10 OS=Mus musculus OX=10090 PE=1 SV=1	P01631|KV2A7_MOUSE	P01631	4963553	5958986	5678730	3.67008e+06	4.03361e+06	3.31864e+06	4997674	3.89059e+06	33.63	8	8	TMT10plex; Carbamylation	12273	1416	256.46	No	0.168775	21.9376	22.2485	-0.310977	0.198793	1.56432	6	1	4.34295e-08	-0.31097	0.772691	0.8061
Glutamine synthetase OS=Mus musculus OX=10090 GN=Glul PE=1 SV=6	P15105|GLNA_MOUSE	P15105	205961	174745	237338	260741	234505	247598	252198	270074	13.4	6	6	TMT10plex; Carbamidomethylation	42120	1207	285.27	No	0.16971	17.936	17.7289	0.207087	0.132723	1.56029	6	1	4.34295e-08	0.20708	0.770293	1.15435
Large ribosomal subunit protein eL43 OS=Mus musculus OX=10090 GN=Rpl37a PE=1 SV=2	P61514|RL37A_MOUSE	P61514	7593845	7411142	5.07832e+06	4.14873e+06	7.98602e+06	9218302	8989473	5684658	80.43	12	12	TMT10plex; Carbamidomethylation; Oxidation (M); Carbamylation	10275	1754	237.38	No	0.169716	22.9009	22.4845	0.416435	0.2669	1.56027	6	1	4.34295e-08	0.41643	0.770276	1.33462
C->U-editing enzyme APOBEC-2 OS=Mus musculus OX=10090 GN=Apobec2 PE=1 SV=1	Q9WV35|ABEC2_MOUSE	Q9WV35	174199	183923	207578	206465	174093	143901	168514	198777	35.71	6	6	TMT10plex	25660	558	358.36	No	0.171689	17.3769	17.5545	-0.177609	0.114452	1.55182	6	1	4.34295e-08	-0.17761	0.765257	0.884167
Adenylyl cyclase-associated protein 2 OS=Mus musculus OX=10090 GN=Cap2 PE=1 SV=1	Q9CYT6|CAP2_MOUSE	Q9CYT6	323458	397259	314927	346084	331079	334567	252922	298848	30.46	13	12	TMT10plex; Carbamidomethylation; Oxidation (M)	52862	393	402.86	No	0.17258	18.2065	18.3921	-0.185556	0.119865	1.54804	6	1	4.34295e-08	-0.18556	0.763009	0.879308
DCC-interacting protein 13-alpha OS=Mus musculus OX=10090 GN=Appl1 PE=1 SV=1	Q8K3H0|DP13A_MOUSE	Q8K3H0	285262	291531	448702	383295	341354	373668	921018	582998	9.9	7	7	TMT10plex	79328	775	321.37	No	0.173072	18.9646	18.3997	0.564899	0.365404	1.54596	6	1	4.34295e-08	0.5649	0.761772	1.47928
Alpha-actinin-2 OS=Mus musculus OX=10090 GN=Actn2 PE=1 SV=2	Q9JI91|ACTN2_MOUSE	Q9JI91	1.26885e+06	1.31639e+06	1.62436e+06	1.04606e+06	1.12366e+06	1253320	1.04624e+06	1.03602e+06	27.29	31	23	TMT10plex	103834	410	388.85	No	0.173127	20.0841	20.3078	-0.223682	0.14471	1.54573	6	1	4.34295e-08	-0.22368	0.761636	0.856378
Pyruvate kinase PKM OS=Mus musculus OX=10090 GN=Pkm PE=1 SV=4	P52480|KPYM_MOUSE	P52480	12498955	11880695	12702108	14963035	12335864	10888027	6.99843e+06	12353419	71	37	37	TMT10plex; Carbamidomethylation; Oxidation (M)	57845	2730	170.1	No	0.173207	23.3074	23.6277	-0.320321	0.207275	1.54539	6	1	4.34295e-08	-0.32032	0.761436	0.800892
Serine/threonine-protein phosphatase PGAM5, mitochondrial OS=Mus musculus OX=10090 GN=Pgam5 PE=1 SV=1	Q8BX10|PGAM5_MOUSE	Q8BX10	68001.4	59060.9	105241	87073.1	55301.8	56211	63535	75271.6	13.54	4	4	TMT10plex	31994	3063	153.88	No	0.173815	15.9222	16.2491	-0.326941	0.21191	1.54283	6	1	4.34295e-08	-0.32695	0.759914	0.79722
Mitochondrial intermediate peptidase OS=Mus musculus OX=10090 GN=Mipep PE=1 SV=1	A6H611|MIPEP_MOUSE	A6H611	167487	162610	192767	207500	187117	201829	213393	200055	10.55	8	8	TMT10plex	80852	2077	218.76	No	0.175193	17.6124	17.471	0.141387	0.0919859	1.53705	6	1	4.34295e-08	0.14139	0.756483	1.10297
Glutaredoxin-1 OS=Mus musculus OX=10090 GN=Glrx PE=1 SV=3	Q9QUH0|GLRX1_MOUSE	Q9QUH0	394413	389700	387762	458755	368700	398819	286996	384865	43.93	3	3	TMT10plex	11871	1349	284.95	No	0.175254	18.4455	18.6334	-0.18785	0.122235	1.5368	6	1	4.34295e-08	-0.18785	0.756333	0.877913
Corrinoid adenosyltransferase MMAB OS=Mus musculus OX=10090 GN=Mmab PE=1 SV=1	Q9D273|MMAB_MOUSE	Q9D273	68093.7	85583.2	85410.2	140497	69499.5	71897.4	62959.3	82041.2	18.99	5	5	TMT10plex	26273	779	331.09	No	0.175714	16.1211	16.4806	-0.359511	0.234227	1.53488	6	1	4.34295e-08	-0.35951	0.755194	0.779429
(3R)-3-hydroxyacyl-CoA dehydrogenase OS=Mus musculus OX=10090 GN=Hsd17b8 PE=1 SV=2	P50171|DHB8_MOUSE	P50171	507612	502051	422696	491822	452546	427995	242127	436209	47.1	8	8	TMT10plex; Carbamidomethylation	26588	142	435.94	No	0.175946	18.5287	18.872	-0.343219	0.223753	1.53391	6	1	4.34295e-08	-0.34322	0.75462	0.78828
Glutaredoxin-3 OS=Mus musculus OX=10090 GN=Glrx3 PE=1 SV=1	Q9CQM9|GLRX3_MOUSE	Q9CQM9	476795	488016	509641	542494	453241	376472	449454	529159	30.27	10	10	TMT10plex	37778	971	284.92	No	0.176233	18.7758	18.942	-0.166173	0.108416	1.53272	6	1	4.34295e-08	-0.16618	0.753914	0.891199
Lipoamide acyltransferase component of branched-chain alpha-keto acid dehydrogenase complex, mitochondrial OS=Mus musculus OX=10090 GN=Dbt PE=1 SV=2	P53395|ODB2_MOUSE	P53395	4197324	4250125	4035736	4.64738e+06	3.89416e+06	4471180	3.59439e+06	3821695	44.81	25	25	TMT10plex; Carbamidomethylation; Carbamylation; Oxidation (M)	53247	1853	229.76	No	0.177064	21.9071	22.0281	-0.121075	0.0791713	1.52928	6	1	4.34295e-08	-0.12107	0.751869	0.919505
Alpha-centractin OS=Mus musculus OX=10090 GN=Actr1a PE=1 SV=1	P61164|ACTZ_MOUSE	P61164	127520	414646	137541	192349	115535	130655	116662	147667	18.88	14	6	TMT10plex	42614	364	388.47	No	0.177703	16.9543	17.5612	-0.606854	0.397509	1.52664	6	1	4.34295e-08	-0.60686	0.750305	0.656624
Small ribosomal subunit protein eS27 OS=Mus musculus OX=10090 GN=Rps27 PE=1 SV=3	Q6ZWU9|RS27_MOUSE	Q6ZWU9	957683	999098	617489	569858	1.00599e+06	1.22041e+06	1.33602e+06	707067	14.29	6	2	TMT10plex; Carbamidomethylation; Carbamylation; Oxidation (M)	9461	2148	148.69	No	0.177815	19.985	19.5389	0.446093	0.292294	1.52618	6	1	4.34295e-08	0.44609	0.750031	1.36234
Sorbitol dehydrogenase OS=Mus musculus OX=10090 GN=Sord PE=1 SV=3	Q64442|DHSO_MOUSE	Q64442	347832	354794	311308	363453	321056	362403	282119	262650	25.49	9	9	TMT10plex	38249	2655	143.35	No	0.177834	18.2171	18.391	-0.173906	0.113954	1.5261	6	1	4.34295e-08	-0.1739	0.749985	0.886443
cAMP-dependent protein kinase type I-beta regulatory subunit OS=Mus musculus OX=10090 GN=Prkar1b PE=1 SV=2	P12849|KAP1_MOUSE	P12849	91577.5	96672.3	85453.4	84120.9	88110.5	86978.1	44197.8	68937.3	7.09	3	3	TMT10plex	43224	541	353.43	No	0.178008	16.085	16.4466	-0.361612	0.237063	1.52538	6	1	4.34295e-08	-0.36161	0.74956	0.778296
Small ribosomal subunit protein mS35 OS=Mus musculus OX=10090 GN=Mrps35 PE=1 SV=2	Q8BJZ4|RT35_MOUSE	Q8BJZ4	118500	106688	91231.7	117007	107598	104383	74444.2	84200.1	12.5	4	4	TMT10plex	35975	2434	147.65	No	0.178291	16.483	16.7178	-0.234708	0.153986	1.52422	6	1	4.34295e-08	-0.23471	0.748871	0.849856
Small ribosomal subunit protein eS28 OS=Mus musculus OX=10090 GN=Rps28 PE=1 SV=1	P62858|RS28_MOUSE	P62858	2.74286e+06	2.26839e+06	1802036	1.45447e+06	2735419	2716518	3.07861e+06	1.9764e+06	68.12	7	7	TMT10plex; Carbamylation; Carbamidomethylation; Oxidation (M)	7841	3091	148.19	No	0.178486	21.3062	20.9384	0.367801	0.241431	1.52342	6	1	4.34295e-08	0.3678	0.748395	1.29038
Methylcrotonoyl-CoA carboxylase beta chain, mitochondrial OS=Mus musculus OX=10090 GN=Mccc2 PE=1 SV=1	Q3ULD5|MCCB_MOUSE	Q3ULD5	2.75055e+06	2.17509e+06	4.02316e+06	2.8375e+06	2.27143e+06	2518069	2.08681e+06	2523999	53.11	26	26	TMT10plex; Carbamidomethylation; Oxidation (M)	61379	1633	224.75	No	0.179752	21.1598	21.455	-0.295204	0.194438	1.51825	6	1	4.34295e-08	-0.29521	0.745326	0.814954
Heme oxygenase 1 OS=Mus musculus OX=10090 GN=Hmox1 PE=1 SV=1	P14901|HMOX1_MOUSE	P14901	83258.4	84943.3	93670.8	78407.4	88866.4	112591	90595.6	87540.8	12.46	3	3	TMT10plex	32929	1152	270.66	No	0.179844	16.5262	16.3734	0.152847	0.100698	1.51787	6	1	4.34295e-08	0.15285	0.745104	1.11176
Lipoyl synthase, mitochondrial OS=Mus musculus OX=10090 GN=Lias PE=1 SV=1	Q99M04|LIAS_MOUSE	Q99M04	52491.7	42280.2	38219.6	42885	46502.4	49322.2	47736.2	50461.4	6.43	2	2	TMT10plex	41879	1894	229.39	No	0.179928	15.5652	15.4144	0.150724	0.0993223	1.51753	6	1	4.34295e-08	0.15073	0.7449	1.11013
Mitochondrial Rho GTPase 2 OS=Mus musculus OX=10090 GN=Rhot2 PE=1 SV=1	Q8JZN7|MIRO2_MOUSE	Q8JZN7	100576	85265.4	97930.8	104909	83953.4	88430.6	48715.5	93695.2	3.39	3	2	TMT10plex	69071	1792	217.56	No	0.180688	16.2193	16.564	-0.344625	0.227559	1.51444	6	1	4.34295e-08	-0.34462	0.74307	0.787515
Dolichyl-diphosphooligosaccharide--protein glycosyltransferase subunit 1 OS=Mus musculus OX=10090 GN=Rpn1 PE=1 SV=1	Q91YQ5|RPN1_MOUSE	Q91YQ5	452029	418867	482275	525102	429643	472233	410460	399031	28.95	17	17	TMT10plex; Carbamidomethylation	68528	837	311.85	No	0.180803	18.7037	18.836	-0.132245	0.0873499	1.51397	6	1	4.34295e-08	-0.13224	0.742794	0.912414
Large ribosomal subunit protein uL22m OS=Mus musculus OX=10090 GN=Mrpl22 PE=1 SV=1	Q8BU88|RM22_MOUSE	Q8BU88	75500.3	73242.3	89682.5	104492	72674.1	57031.9	50475.2	93950.8	9.71	2	2	TMT10plex	23805	1887	233.77	No	0.181465	16.0229	16.3725	-0.349654	0.23136	1.5113	6	1	4.34295e-08	-0.34966	0.741208	0.784769
NAD-capped RNA hydrolase NUDT12 OS=Mus musculus OX=10090 GN=Nudt12 PE=1 SV=1	Q9DCN1|NUD12_MOUSE	Q9DCN1	26873.2	15557.5	4960.32	67316.7	30823.7	30041.2	350520	52651	3.9	2	2	TMT10plex	51511	2271	137.47	No	0.181691	15.9724	14.2385	1.73394	1.14802	1.51038	6	1	4.34295e-08	1.73394	0.740667	3.32635
Peptidyl-prolyl cis-trans isomerase FKBP4 OS=Mus musculus OX=10090 GN=Fkbp4 PE=1 SV=5	P30416|FKBP4_MOUSE	P30416	651926	564483	667107	789133	620723	562846	402935	641720	38.43	19	19	TMT10plex; Oxidation (M)	51572	2165	196.69	No	0.182571	19.0644	19.3396	-0.27516	0.182608	1.50684	6	1	4.34295e-08	-0.27516	0.738567	0.826359
Tubulin beta-5 chain OS=Mus musculus OX=10090 GN=Tubb5 PE=1 SV=1	P99024|TBB5_MOUSE	P99024	470926	266586	540613	553904	267095	240129	334019	458418	15.99	24	4	TMT10plex; Oxidation (M); Carbamidomethylation	49671	2725	116.94	No	0.182887	18.2641	18.7482	-0.484144	0.321569	1.50557	6	1	4.34295e-08	-0.48414	0.737816	0.714923
Sorting and assembly machinery component 50 homolog OS=Mus musculus OX=10090 GN=Samm50 PE=1 SV=1	Q8BGH2|SAM50_MOUSE	Q8BGH2	2.20947e+06	2.40889e+06	2.54494e+06	2.66528e+06	2.21947e+06	2.20861e+06	1.6847e+06	2.50335e+06	59.28	25	25	TMT10plex; Carbamidomethylation; Oxidation (M)	51864	2975	143.19	No	0.184281	21.024	21.2251	-0.201071	0.134047	1.5	6	1	4.34295e-08	-0.20107	0.73452	0.869905
Apolipoprotein E OS=Mus musculus OX=10090 GN=Apoe PE=1 SV=2	P08226|APOE_MOUSE	P08226	664348	582388	595594	834265	582211	463250	711482	432066	44.69	14	14	TMT10plex	35867	375	241.34	No	0.184367	19.0335	19.3368	-0.303336	0.20227	1.49965	6	1	4.34295e-08	-0.30334	0.734316	0.810374
EH domain-containing protein 2 OS=Mus musculus OX=10090 GN=Ehd2 PE=1 SV=1	Q8BH64|EHD2_MOUSE	Q8BH64	1.76273e+06	1.58016e+06	2.00673e+06	2.06332e+06	1.60831e+06	1.56759e+06	1351759	1.91836e+06	53.59	30	27	TMT10plex; Oxidation (M)	61174	1179	306.34	No	0.184382	20.6088	20.8135	-0.204723	0.136518	1.4996	6	1	4.34295e-08	-0.20472	0.734281	0.867707
Ig heavy chain V region MOPC 47A OS=Mus musculus OX=10090 PE=1 SV=1	P01786|HVM17_MOUSE	P01786	1.19285e+06	1.98687e+06	1.91058e+06	2.26624e+06	1.07606e+06	972366	2.19406e+06	1.10368e+06	11.97	2	2	TMT10plex; Carbamylation	12968	1540	258.9	No	0.184445	20.2669	20.7714	-0.504494	0.336476	1.49935	6	1	4.34295e-08	-0.5045	0.734133	0.704905
Serine/threonine-protein phosphatase 6 regulatory subunit 1 OS=Mus musculus OX=10090 GN=Ppp6r1 PE=1 SV=1	Q7TSI3|PP6R1_MOUSE	Q7TSI3	52591.9	49957.8	61282	67504.9	60900.9	59173.1	96453.1	68756.7	4.44	3	3	TMT10plex	94527	3199	154	No	0.185438	16.0934	15.8092	0.28418	0.190036	1.4954	6	1	4.34295e-08	0.28418	0.7318	1.21772
COP9 signalosome complex subunit 2 OS=Mus musculus OX=10090 GN=Cops2 PE=1 SV=1	P61202|CSN2_MOUSE	P61202	341578	347656	403307	393077	344256	345872	248649	359262	20.99	10	10	TMT10plex	51597	882	332.95	No	0.186121	18.2929	18.4988	-0.205925	0.137954	1.4927	6	1	4.34295e-08	-0.20592	0.730204	0.866986
Acetyl-coenzyme A synthetase 2-like, mitochondrial OS=Mus musculus OX=10090 GN=Acss1 PE=1 SV=1	Q99NB1|ACS2L_MOUSE	Q99NB1	3.13137e+06	2.85423e+06	3.34208e+06	3891811	3.0592e+06	2.65856e+06	1.90306e+06	3298256	50.88	29	29	TMT10plex; Oxidation (M); Carbamidomethylation	74623	298	415.08	No	0.186925	21.35	21.6468	-0.296814	0.199266	1.48954	6	1	4.34295e-08	-0.29682	0.728334	0.814045
Transmembrane protein 14C OS=Mus musculus OX=10090 GN=Tmem14c PE=1 SV=1	Q9CQN6|TM14C_MOUSE	Q9CQN6	227625	184591	208356	235903	204047	198053	162659	200336	55.26	4	4	TMT10plex; Oxidation (M)	11642	3007	125.43	No	0.189958	17.5394	17.7017	-0.162294	0.109828	1.47771	6	1	4.34295e-08	-0.16229	0.721342	0.893606
Serine protease inhibitor A3G OS=Mus musculus OX=10090 GN=Serpina3g PE=1 SV=2	Q5I2A0|SPA3G_MOUSE	Q5I2A0	145683	119598	149076	124146	280097	203242	107721	177962	6.59	5	3	TMT10plex; Oxidation (M)	49021	3189	156.99	No	0.19004	17.4716	17.0319	0.439721	0.297633	1.47739	6	1	4.34295e-08	0.43972	0.721155	1.35634
RNA-binding protein FUS OS=Mus musculus OX=10090 GN=Fus PE=1 SV=1	P56959|FUS_MOUSE	P56959	100456	128401	178098	179598	152160	156669	281200	200130	12.36	6	6	TMT10plex; Oxidation (M); Carbamidomethylation	52673	2647	161.44	No	0.190557	17.5461	17.1208	0.425295	0.288258	1.4754	6	1	4.34295e-08	0.42529	0.719975	1.34284
Immunoglobulin J chain OS=Mus musculus OX=10090 GN=Jchain PE=1 SV=4	P01592|IGJ_MOUSE	P01592	1.33867e+06	1.40859e+06	1.67838e+06	1.98375e+06	1.48654e+06	1.34716e+06	1.44963e+06	1.16595e+06	33.96	5	5	TMT10plex; Oxidation (M); Carbamidomethylation	18014	1420	253.32	No	0.191042	20.3713	20.5942	-0.22282	0.151216	1.47352	6	1	4.34295e-08	-0.22282	0.71887	0.856889
Signal transducer and activator of transcription 3 OS=Mus musculus OX=10090 GN=Stat3 PE=1 SV=2	P42227|STAT3_MOUSE	P42227	224497	228759	172447	165964	235553	252657	230346	194698	12.34	9	9	TMT10plex; Oxidation (M)	88054	2661	150.74	No	0.191083	17.7942	17.579	0.215181	0.146047	1.47337	6	1	4.34295e-08	0.21518	0.718779	1.16085
Calpastatin OS=Mus musculus OX=10090 GN=Cast PE=1 SV=2	P51125|ICAL_MOUSE	P51125	416442	394674	392371	482481	383353	374036	383045	414729	38.83	23	23	TMT10plex; Carbamidomethylation; Oxidation (M)	84922	680	355.45	No	0.192712	18.5675	18.68	-0.112484	0.0766697	1.46712	6	1	4.34295e-08	-0.11249	0.715091	0.92499
Delta-aminolevulinic acid dehydratase OS=Mus musculus OX=10090 GN=Alad PE=1 SV=1	P10518|HEM2_MOUSE	P10518	675240	711995	736126	642304	478378	703118	642929	626402	20.3	6	6	TMT10plex	36024	953	319.67	No	0.192728	19.2106	19.3973	-0.186703	0.127263	1.46706	6	1	4.34295e-08	-0.1867	0.715055	0.878613
Lactoylglutathione lyase OS=Mus musculus OX=10090 GN=Glo1 PE=1 SV=3	Q9CPU0|LGUL_MOUSE	Q9CPU0	649250	656269	673208	893223	634991	507489	395396	772278	57.61	9	9	TMT10plex; Oxidation (M)	20810	1775	240.61	No	0.193041	19.0953	19.4404	-0.34515	0.235458	1.46586	6	1	4.34295e-08	-0.34515	0.714351	0.787226
B-cell receptor-associated protein 31 OS=Mus musculus OX=10090 GN=Bcap31 PE=1 SV=4	Q61335|BAP31_MOUSE	Q61335	186130	201563	238597	320935	199677	188519	155255	216714	31.02	8	8	TMT10plex; Oxidation (M)	27957	615	363.83	No	0.193586	17.5253	17.8207	-0.295397	0.201803	1.46379	6	1	4.34295e-08	-0.2954	0.713127	0.814846
Transitional endoplasmic reticulum ATPase OS=Mus musculus OX=10090 GN=Vcp PE=1 SV=4	Q01853|TERA_MOUSE	Q01853	8537507	7284936	8467242	10208782	8052885	8168853	7176652	7261376	71.96	55	54	TMT10plex; Carbamidomethylation; Oxidation (M); Carbamylation	89322	3094	127.19	No	0.193681	22.8674	23.0297	-0.162292	0.110899	1.46342	6	1	4.34295e-08	-0.16229	0.712912	0.893606
Glucose-6-phosphate 1-dehydrogenase 2 OS=Mus musculus OX=10090 GN=G6pd2 PE=1 SV=3	P97324|G6PD2_MOUSE	P97324	102943	101220	144348	123578	93918.3	95214.7	85498.5	123744	6.04	4	4	TMT10plex	59126	1364	285.99	No	0.194001	16.5896	16.8332	-0.243571	0.166577	1.46221	6	1	4.34295e-08	-0.24358	0.712197	0.844647
Peroxiredoxin-5, mitochondrial OS=Mus musculus OX=10090 GN=Prdx5 PE=1 SV=2	P99029|PRDX5_MOUSE	P99029	5928812	7877226	7081997	8216530	6337802	5454132	3.23407e+06	7635448	62.38	14	14	TMT10plex; Carbamylation; Carbamidomethylation; Oxidation (M)	21897	2367	194.97	No	0.194662	22.3659	22.7836	-0.41768	0.28614	1.45971	6	1	4.34295e-08	-0.41768	0.710719	0.748628
Adenylate kinase 2, mitochondrial OS=Mus musculus OX=10090 GN=Ak2 PE=1 SV=5	Q9WTP6|KAD2_MOUSE	Q9WTP6	1.80834e+06	1.76112e+06	2175022	2263833	1714478	1.93588e+06	1273773	1.89326e+06	59.83	16	16	TMT10plex; Oxidation (M); Carbamidomethylation	26469	359	403.74	No	0.195674	20.6818	20.9243	-0.242555	0.166603	1.45589	6	1	4.34295e-08	-0.24256	0.708468	0.845244
Electrogenic aspartate/glutamate antiporter SLC25A13, mitochondrial OS=Mus musculus OX=10090 GN=Slc25a13 PE=1 SV=1	Q9QXX4|S2513_MOUSE	Q9QXX4	2.81226e+06	2.482e+06	2.8494e+06	3474928	2.71507e+06	2.29528e+06	1.68797e+06	2.91015e+06	57.54	39	30	TMT10plex; Carbamidomethylation; Oxidation (M)	74467	840	305.74	No	0.19568	21.1656	21.4593	-0.293708	0.201742	1.45586	6	1	4.34295e-08	-0.29371	0.708453	0.815801
Sphingosine-1-phosphate lyase 1 OS=Mus musculus OX=10090 GN=Sgpl1 PE=1 SV=1	Q8R0X7|SGPL1_MOUSE	Q8R0X7	181817	181971	204071	172411	195410	240708	278309	171735	3.17	2	2	TMT10plex	63677	3087	141.35	No	0.19594	17.7323	17.4949	0.237385	0.163165	1.45488	6	1	4.34295e-08	0.23739	0.707876	1.17886
Methylmalonyl-CoA epimerase, mitochondrial OS=Mus musculus OX=10090 GN=Mcee PE=1 SV=1	Q9D1I5|MCEE_MOUSE	Q9D1I5	479197	443847	810682	689258	446814	378521	300568	655654	56.18	7	7	TMT10plex; Carbamidomethylation	19017	1949	224.23	No	0.196072	18.7048	19.1634	-0.458546	0.315285	1.45439	6	1	4.34295e-08	-0.45855	0.707584	0.727717
Ribosome quality control complex subunit NEMF OS=Mus musculus OX=10090 GN=Nemf PE=1 SV=2	Q8CCP0|NEMF_MOUSE	Q8CCP0	138042	127385	99515.1	98708.4	144860	174339	156109	101641	4.61	5	5	TMT10plex	121188	2373	162.99	No	0.196195	17.1103	16.8068	0.303516	0.208756	1.45392	6	1	4.34295e-08	0.30352	0.707312	1.23415
Stathmin-2 OS=Mus musculus OX=10090 GN=Stmn2 PE=1 SV=1	P55821|STMN2_MOUSE	P55821	241775	289081	147652	148361	201265	173711	101507	104097	14.53	3	3	TMT10plex	20828	2452	139.83	No	0.197385	17.081	17.5938	-0.51279	0.353778	1.44947	6	1	4.34295e-08	-0.51279	0.704686	0.700866
Kinesin heavy chain isoform 5C OS=Mus musculus OX=10090 GN=Kif5c PE=1 SV=3	P28738|KIF5C_MOUSE	P28738	305159	265156	305870	354318	268775	308408	221562	281084	10.04	10	10	TMT10plex	109275	1575	242.03	No	0.197421	18.0321	18.2232	-0.191104	0.131856	1.44933	6	1	4.34295e-08	-0.1911	0.704607	0.875938
Myelin expression factor 2 OS=Mus musculus OX=10090 GN=Myef2 PE=1 SV=1	Q8C854|MYEF2_MOUSE	Q8C854	10636.1	9043.74	3233.7	10131.7	13429.9	31183.2	7765.42	10481.7	6.09	3	3	TMT10plex	63295	1833	215.21	No	0.197596	13.73	12.8713	0.858723	0.592762	1.44868	6	1	4.34295e-08	0.85872	0.704223	1.81343
Transmembrane protein 41B OS=Mus musculus OX=10090 GN=Tmem41b PE=1 SV=1	Q8K1A5|TM41B_MOUSE	Q8K1A5	30599.9	26940.6	41649.9	50894.3	26540.6	34724.7	24081.3	30251.3	8.93	3	3	TMT10plex	32429	2726	124.17	No	0.197665	14.805	15.15	-0.345018	0.238203	1.44842	6	1	4.34295e-08	-0.34502	0.704071	0.787297
Cathepsin Z OS=Mus musculus OX=10090 GN=Ctsz PE=1 SV=1	Q9WUU7|CATZ_MOUSE	Q9WUU7	90590.4	112507	111757	106605	85396.4	113051	85270.3	90850.3	16.01	5	5	TMT10plex; Carbamidomethylation	33996	812	348.13	No	0.198084	16.5049	16.6797	-0.174799	0.120813	1.44686	6	1	4.34295e-08	-0.1748	0.703151	0.88589
Cytoplasmic dynein 1 intermediate chain 2 OS=Mus musculus OX=10090 GN=Dync1i2 PE=1 SV=1	O88487|DC1I2_MOUSE	O88487	196376	179606	141568	188566	175888	166181	136015	129718	18.79	11	11	TMT10plex	68394	924	323.6	No	0.199707	17.2013	17.4184	-0.217115	0.150687	1.44084	6	1	4.34295e-08	-0.21712	0.699606	0.860281
Signal recognition particle subunit SRP68 OS=Mus musculus OX=10090 GN=Srp68 PE=1 SV=2	Q8BMA6|SRP68_MOUSE	Q8BMA6	399835	382780	420604	514642	448328	505942	587049	431012	29.92	17	17	TMT10plex	70574	2992	150.98	No	0.200214	18.9008	18.7026	0.198196	0.137735	1.43897	6	1	4.34295e-08	0.19819	0.698504	1.14726
Biliverdin reductase A OS=Mus musculus OX=10090 GN=Blvra PE=1 SV=1	Q9CY64|BIEA_MOUSE	Q9CY64	180458	182440	186189	220166	159610	187048	84786.5	179072	25.08	8	8	TMT10plex	33525	516	334.3	No	0.200819	17.1547	17.5482	-0.393512	0.273892	1.43674	6	1	4.34295e-08	-0.39351	0.697196	0.761275
Thioredoxin-like protein 1 OS=Mus musculus OX=10090 GN=Txnl1 PE=1 SV=3	Q8CDN6|TXNL1_MOUSE	Q8CDN6	223025	195170	241431	303554	206952	189308	100433	239804	39.79	8	8	TMT10plex; Oxidation (M)	32237	2680	132.89	No	0.202892	17.4192	17.8585	-0.439345	0.307417	1.42915	6	1	4.34295e-08	-0.43935	0.692735	0.737467
Large ribosomal subunit protein P2 OS=Mus musculus OX=10090 GN=Rplp2 PE=1 SV=3	P99027|RLA2_MOUSE	P99027	7.52607e+06	7.5778e+06	5205546	4679581	7.50102e+06	7.70245e+06	8576452	6.26091e+06	79.13	8	8	TMT10plex; Carbamylation	11651	1825	235.51	No	0.203557	22.8314	22.5416	0.289763	0.203096	1.42673	6	1	4.34295e-08	0.28977	0.691313	1.22245
Dicarboxylate carrier SLC25A8 OS=Mus musculus OX=10090 GN=Ucp2 PE=1 SV=1	P70406|UCP2_MOUSE	P70406	156404	132558	116710	205386	119375	130350	143894	89238.4	6.15	2	2	TMT10plex	33374	863	316.62	No	0.203559	16.8593	17.1879	-0.328635	0.230342	1.42673	6	1	4.34295e-08	-0.32863	0.691311	0.796292
Small ribosomal subunit protein uS14 OS=Mus musculus OX=10090 GN=Rps29 PE=1 SV=2	P62274|RS29_MOUSE	P62274	3.16684e+06	2.9597e+06	1.70837e+06	1298895	3.40044e+06	3800610	3341730	2.06203e+06	21.43	3	3	TMT10plex; Carbamylation	6677	2143	147.01	No	0.203823	21.5507	21.0262	0.524553	0.36791	1.42577	6	1	4.34295e-08	0.52455	0.690746	1.43848
Cytoskeleton-associated protein 4 OS=Mus musculus OX=10090 GN=Ckap4 PE=1 SV=2	Q8BMK4|CKAP4_MOUSE	Q8BMK4	574155	518352	564116	867799	512618	524108	460221	578897	48.17	26	26	TMT10plex; Carbamidomethylation; Oxidation (M)	63692	886	322.83	No	0.203945	18.9805	19.2368	-0.256336	0.179844	1.42533	6	1	4.34295e-08	-0.25633	0.690487	0.837215
Dehydrogenase/reductase SDR family member 4 OS=Mus musculus OX=10090 GN=Dhrs4 PE=1 SV=3	Q99LB2|DHRS4_MOUSE	Q99LB2	1.43906e+06	1.2574e+06	1.50604e+06	1.64535e+06	1335581	1.23256e+06	730133	1.45823e+06	33.69	11	11	TMT10plex; Oxidation (M)	29885	917	320.22	No	0.205125	20.134	20.4728	-0.338786	0.238404	1.42106	6	1	4.34295e-08	-0.33879	0.68798	0.790704
Lipopolysaccharide-responsive and beige-like anchor protein OS=Mus musculus OX=10090 GN=Lrba PE=1 SV=1	Q9ESE1|LRBA_MOUSE	Q9ESE1	34376.8	32782.6	32562.4	44624	29411.4	28767.8	30072.1	37319.7	2.24	5	5	TMT10plex	317064	2045	229.63	No	0.205365	14.93	15.1266	-0.196552	0.138399	1.42019	6	1	4.34295e-08	-0.19655	0.687473	0.872635
Ferrochelatase, mitochondrial OS=Mus musculus OX=10090 GN=Fech PE=1 SV=3	P22315|HEMH_MOUSE	P22315	549373	521271	673584	712678	527186	518833	508718	606423	36.26	14	14	TMT10plex; Carbamidomethylation	47422	1253	291.53	No	0.205996	19.0398	19.2159	-0.176039	0.124153	1.41792	6	1	4.34295e-08	-0.17604	0.68614	0.885129
Thrombomodulin OS=Mus musculus OX=10090 GN=Thbd PE=1 SV=1	P15306|TRBM_MOUSE	P15306	15434.1	10557.8	19595.7	18681.7	10980.4	12357.2	9555.61	16422.5	2.95	2	2	TMT10plex	61868	2349	132	No	0.205998	13.5603	13.9319	-0.371563	0.262049	1.41792	6	1	4.34295e-08	-0.37157	0.686136	0.772941
SERPINE1 mRNA-binding protein 1 OS=Mus musculus OX=10090 GN=Serbp1 PE=1 SV=2	Q9CY58|SERB1_MOUSE	Q9CY58	4679264	4878009	3029783	2.54756e+06	5.04936e+06	5.8654e+06	5.26913e+06	3460850	52.33	32	32	TMT10plex; Carbamylation	44714	2976	153.33	No	0.206013	22.2008	21.7968	0.404029	0.284956	1.41786	6	1	4.34295e-08	0.40402	0.686106	1.32319
Interferon-related developmental regulator 1 OS=Mus musculus OX=10090 GN=Ifrd1 PE=1 SV=2	P19182|IFRD1_MOUSE	P19182	123867	116521	94488.9	91619.7	114118	159429	157050	97814.1	10.02	4	4	TMT10plex	49935	1745	247.21	No	0.206851	16.9803	16.69	0.290361	0.205223	1.41486	6	1	4.34295e-08	0.29036	0.684342	1.22295
Hydroxymethylglutaryl-CoA lyase, mitochondrial OS=Mus musculus OX=10090 GN=Hmgcl PE=1 SV=2	P38060|HMGCL_MOUSE	P38060	441441	432650	478513	561060	444471	438195	314134	459054	38.15	12	12	TMT10plex; Carbamidomethylation	34239	1521	262.13	No	0.207928	18.6431	18.8602	-0.217107	0.153866	1.41101	6	1	4.34295e-08	-0.2171	0.682087	0.860293
NADH dehydrogenase [ubiquinone] 1 alpha subcomplex subunit 13 OS=Mus musculus OX=10090 GN=Ndufa13 PE=1 SV=3	Q9ERS2|NDUAD_MOUSE	Q9ERS2	3.7867e+06	2.99168e+06	3.77894e+06	4.10421e+06	3.47455e+06	3.07859e+06	2.47319e+06	3.60121e+06	64.58	12	11	TMT10plex; Oxidation (M)	16860	1990	211.74	No	0.209367	21.5751	21.7958	-0.220758	0.157022	1.4059	6	1	4.34295e-08	-0.22075	0.679092	0.858119
Glycine--tRNA ligase OS=Mus musculus OX=10090 GN=Gars1 PE=1 SV=1	Q9CZD3|GARS_MOUSE	Q9CZD3	933674	1.58851e+06	862980	873977	834925	1.00761e+06	668395	767972	28.12	23	23	TMT10plex; Carbamidomethylation	81878	1293	281.28	No	0.209472	19.6287	19.972	-0.343294	0.244245	1.40553	6	1	4.34295e-08	-0.34329	0.678875	0.788242
Cofilin-2 OS=Mus musculus OX=10090 GN=Cfl2 PE=1 SV=1	P45591|COF2_MOUSE	P45591	646153	571689	697381	872483	640725	514718	446208	708764	59.64	15	12	TMT10plex; Carbamidomethylation	18710	742	338.43	No	0.21171	19.1163	19.3932	-0.276918	0.19813	1.39765	6	1	4.34295e-08	-0.27692	0.674258	0.825351
Reticulon-4 OS=Mus musculus OX=10090 GN=Rtn4 PE=1 SV=2	Q99P72|RTN4_MOUSE	Q99P72	150138	172293	153908	186310	147259	167302	133757	153750	12.91	12	12	TMT10plex	126613	2585	164.78	No	0.213834	17.1949	17.3324	-0.137479	0.0988881	1.39025	6	1	4.34295e-08	-0.13748	0.669923	0.909106
Probable leucine--tRNA ligase, mitochondrial OS=Mus musculus OX=10090 GN=Lars2 PE=1 SV=1	Q8VDC0|SYLM_MOUSE	Q8VDC0	274629	307477	285229	302230	258495	299633	240531	286239	11.97	10	10	TMT10plex	101480	2326	186.14	No	0.214329	18.0438	18.1561	-0.112239	0.0808326	1.38853	6	1	4.34295e-08	-0.11224	0.66892	0.925151
Protein ZNRD2 OS=Mus musculus OX=10090 GN=Znrd2 PE=1 SV=1	P56873|ZNRD2_MOUSE	P56873	428037	353401	313378	322588	331436	347877	300992	213951	26.13	3	3	TMT10plex; Carbamidomethylation	21336	2322	173.08	No	0.214893	18.1632	18.4238	-0.260581	0.187931	1.38658	6	1	4.34295e-08	-0.26058	0.667779	0.834752
Inactive hydroxysteroid dehydrogenase-like protein 1 OS=Mus musculus OX=10090 GN=Hsdl1 PE=1 SV=1	Q8BTX9|HSDL1_MOUSE	Q8BTX9	42943.3	35373	92186.8	45846	42065.8	37801.4	35008	35398.3	4.85	2	2	TMT10plex	36868	1495	252.57	No	0.215507	15.1933	15.6193	-0.426	0.307702	1.38446	6	1	4.34295e-08	-0.426	0.666538	0.744323
Lipoma-preferred partner homolog OS=Mus musculus OX=10090 GN=Lpp PE=1 SV=1	Q8BFW7|LPP_MOUSE	Q8BFW7	179714	152763	192501	216478	157238	178140	156694	168378	18.6	8	8	TMT10plex	65891	2242	229.63	No	0.215974	17.331	17.4887	-0.157617	0.11398	1.38285	6	1	4.34295e-08	-0.15762	0.665598	0.896503
Microtubule-associated protein 4 OS=Mus musculus OX=10090 GN=Map4 PE=1 SV=3	P27546|MAP4_MOUSE	P27546	1.21672e+06	1.21722e+06	1.41166e+06	1.61734e+06	1.22327e+06	1.16282e+06	938518	1.39837e+06	41.96	37	37	TMT10plex; Oxidation (M); Carbamidomethylation	117429	1725	222.87	No	0.216103	20.1567	20.371	-0.214257	0.154988	1.38241	6	1	4.34295e-08	-0.21426	0.66534	0.861988
Coactosin-like protein OS=Mus musculus OX=10090 GN=Cotl1 PE=1 SV=3	Q9CQI6|COTL1_MOUSE	Q9CQI6	129159	114901	146686	149319	118108	104116	147599	97716	30.28	4	4	TMT10plex	15944	859	340.41	No	0.21638	16.8163	17.0348	-0.218505	0.15817	1.38146	6	1	4.34295e-08	-0.21851	0.664782	0.859453
Collagen alpha-2(VI) chain OS=Mus musculus OX=10090 GN=Col6a2 PE=1 SV=3	Q02788|CO6A2_MOUSE	Q02788	332691	303313	393179	340498	311278	346673	309149	238091	9.19	10	10	TMT10plex; Carbamidomethylation	110334	550	336.42	No	0.216821	18.1875	18.3791	-0.191557	0.138815	1.37994	6	1	4.34295e-08	-0.19156	0.663899	0.875658
L-2-hydroxyglutarate dehydrogenase, mitochondrial OS=Mus musculus OX=10090 GN=L2hgdh PE=1 SV=1	Q91YP0|L2HDH_MOUSE	Q91YP0	668216	671224	764014	554516	601136	716913	256738	472944	29.31	13	13	TMT10plex	50899	1904	240.7	No	0.216964	18.8675	19.3326	-0.46512	0.337177	1.37945	6	1	4.34295e-08	-0.46512	0.663613	0.724411
Arf-GAP domain and FG repeat-containing protein 1 OS=Mus musculus OX=10090 GN=Agfg1 PE=1 SV=2	Q8K2K6|AGFG1_MOUSE	Q8K2K6	47184.7	36731	47430.6	48460.1	43305.4	35693.2	40104.2	41822.2	8.2	6	4	TMT10plex	58043	539	378.42	No	0.217006	15.2923	15.4472	-0.154942	0.112333	1.37931	6	1	4.34295e-08	-0.15494	0.663528	0.89817
Proteasome subunit alpha type-2 OS=Mus musculus OX=10090 GN=Psma2 PE=1 SV=3	P49722|PSA2_MOUSE	P49722	665773	720781	615212	649737	628069	705528	460905	549546	50.85	9	9	TMT10plex; Oxidation (M)	25927	2517	183.14	No	0.217363	19.1427	19.336	-0.193298	0.140266	1.37809	6	1	4.34295e-08	-0.19329	0.662813	0.874609
Acyl carrier protein, mitochondrial OS=Mus musculus OX=10090 GN=Ndufab1 PE=1 SV=1	Q9CR21|ACPM_MOUSE	Q9CR21	302938	275565	359178	382617	278519	281503	207993	346096	18.59	3	3	TMT10plex; Carbamidomethylation; Oxidation (M)	17370	278	409.39	No	0.2188	18.0643	18.3201	-0.255846	0.186315	1.37319	6	1	4.34295e-08	-0.25584	0.659954	0.837499
Vimentin OS=Mus musculus OX=10090 GN=Vim PE=1 SV=3	P20152|VIME_MOUSE	P20152	10275061	6826162	10773825	7.91889e+06	5334192	6161524	10158534	6.84089e+06	69.96	52	41	TMT10plex; Oxidation (M); Carbamylation; Carbamidomethylation	53688	2845	88.72	No	0.218997	22.7209	23.0683	-0.347386	0.253101	1.37252	6	1	4.34295e-08	-0.34739	0.659563	0.786005
Serine protease inhibitor A3K OS=Mus musculus OX=10090 GN=Serpina3k PE=1 SV=2	P07759|SPA3K_MOUSE	P07759	775944	785596	759762	844306	835924	687185	392537	699260	17.7	11	6	TMT10plex; Oxidation (M)	46880	2431	156.93	No	0.219055	19.2653	19.5929	-0.327581	0.238707	1.37232	6	1	4.34295e-08	-0.32758	0.659446	0.796872
Ubiquitin-ribosomal protein eS31 fusion protein OS=Mus musculus OX=10090 GN=Rps27a PE=1 SV=2	P62983|RS27A_MOUSE	P62983	10711507	9602416	5.8609e+06	4.4053e+06	11212374	12229673	11157653	6780038	31.41	26	12	TMT10plex; Carbamidomethylation; Oxidation (M); Carbamylation	17951	3095	103.22	No	0.219407	23.2667	22.7753	0.491435	0.358417	1.37112	6	1	4.34295e-08	0.49144	0.658749	1.40585
NADH-ubiquinone oxidoreductase chain 1 OS=Mus musculus OX=10090 GN=Mtnd1 PE=1 SV=3	P03888|NU1M_MOUSE	P03888	947441	868506	1.22837e+06	1.44387e+06	933002	747455	700686	1.19068e+06	15.09	6	6	TMT10plex; Oxidation (M)	36059	1971	208.68	No	0.219455	19.7362	20.0679	-0.331691	0.241941	1.37096	6	1	4.34295e-08	-0.33169	0.658654	0.794605
Aspartate aminotransferase, mitochondrial OS=Mus musculus OX=10090 GN=Got2 PE=1 SV=1	P05202|AATM_MOUSE	P05202	12395856	10470769	14333445	19666666	12363722	10575172	8092152	13359096	73.26	35	34	TMT10plex; Oxidation (M); Carbamylation; Carbamidomethylation	47411	492	376.39	No	0.219785	23.3783	23.7213	-0.343038	0.250421	1.36984	6	1	4.34295e-08	-0.34304	0.658001	0.788378
Mitochondrial import inner membrane translocase subunit TIM44 OS=Mus musculus OX=10090 GN=Timm44 PE=1 SV=2	O35857|TIM44_MOUSE	O35857	1.50358e+06	1.3224e+06	1.64697e+06	1705289	1.44473e+06	1332249	1.2626e+06	1.54698e+06	47.79	23	23	TMT10plex	51091	1721	219.58	No	0.219969	20.4092	20.5519	-0.142717	0.104232	1.36922	6	1	4.34295e-08	-0.14272	0.657638	0.90581
Disks large homolog 1 OS=Mus musculus OX=10090 GN=Dlg1 PE=1 SV=1	Q811D0|DLG1_MOUSE	Q811D0	72680.9	53488.5	81845.8	77059.9	62505.6	60800.9	53609.8	67410.4	6.74	6	6	TMT10plex	100120	1012	314.61	No	0.220324	15.8936	16.1026	-0.209033	0.1528	1.36802	6	1	4.34295e-08	-0.20903	0.656938	0.865119
Protein kinase C and casein kinase substrate in neurons protein 1 OS=Mus musculus OX=10090 GN=Pacsin1 PE=1 SV=1	Q61644|PACN1_MOUSE	Q61644	150407	148812	148554	159697	142573	168206	112816	117339	3.4	3	3	TMT10plex	50575	1876	178.66	No	0.2207	17.0263	17.2118	-0.185526	0.135742	1.36675	6	1	4.34295e-08	-0.18552	0.656197	0.879332
Ran-binding protein 3 OS=Mus musculus OX=10090 GN=Ranbp3 PE=1 SV=2	Q9CT10|RANB3_MOUSE	Q9CT10	176732	119524	184837	175570	138929	143799	145545	134116	15.27	6	6	TMT10plex	52573	2369	128.4	No	0.221035	17.1005	17.3039	-0.203454	0.148983	1.36562	6	1	4.34295e-08	-0.20345	0.655538	0.868471
Transport and Golgi organization 2 homolog OS=Mus musculus OX=10090 GN=Tango2 PE=1 SV=1	P54797|TNG2_MOUSE	P54797	412332	401198	425247	431965	416048	428297	361842	365978	25	6	6	TMT10plex; Carbamidomethylation	30947	2762	123.87	No	0.221283	18.5803	18.6715	-0.0912145	0.0668343	1.36478	6	1	4.34295e-08	-0.09121	0.655051	0.938735
Ceruloplasmin OS=Mus musculus OX=10090 GN=Cp PE=1 SV=2	Q61147|CERU_MOUSE	Q61147	1.35723e+06	1.30799e+06	1.8642e+06	1.6744e+06	1.5251e+06	1.58593e+06	2.38092e+06	2003838	19.7	21	21	TMT10plex; Carbamidomethylation	121151	658	342.82	No	0.221654	20.8137	20.5491	0.264575	0.194036	1.36354	6	1	4.34295e-08	0.26458	0.654324	1.20129
CSC1-like protein 2 OS=Mus musculus OX=10090 GN=Tmem63b PE=1 SV=1	Q3TWI9|CSCL2_MOUSE	Q3TWI9	5442.14	5835	6301.45	6109.32	5834.69	4841.82	4253.39	6175.9	3	2	2	TMT10plex	94775	951	330.29	No	0.221728	12.3497	12.5296	-0.179974	0.132015	1.36329	6	1	4.34295e-08	-0.17997	0.654178	0.882721
Atypical kinase COQ8A, mitochondrial OS=Mus musculus OX=10090 GN=Coq8a PE=1 SV=2	Q60936|COQ8A_MOUSE	Q60936	2.54464e+06	2.22552e+06	2.21806e+06	2.37135e+06	2.33222e+06	2.29068e+06	1.38987e+06	2.03381e+06	39.07	21	21	TMT10plex; Oxidation (M); Carbamidomethylation	71743	566	365.38	No	0.222057	20.9107	21.1557	-0.244997	0.179856	1.36219	6	1	4.34295e-08	-0.245	0.653535	0.843816
Vacuolar protein sorting-associated protein 35 OS=Mus musculus OX=10090 GN=Vps35 PE=1 SV=1	Q9EQH3|VPS35_MOUSE	Q9EQH3	676550	667723	856716	936275	684549	667662	648360	747872	28.89	20	20	TMT10plex; Oxidation (M)	91713	2583	96.74	No	0.222277	19.3881	19.5654	-0.177334	0.130254	1.36145	6	1	4.34295e-08	-0.17733	0.653105	0.884338
WD repeat-containing protein 1 OS=Mus musculus OX=10090 GN=Wdr1 PE=1 SV=3	O88342|WDR1_MOUSE	O88342	1.46411e+06	1.40377e+06	1228414	1.38621e+06	1.40832e+06	1.34229e+06	889069	1.14216e+06	41.91	22	22	TMT10plex; Carbamidomethylation; Oxidation (M)	66407	3010	81.77	No	0.222496	20.1668	20.3834	-0.216615	0.159192	1.36071	6	1	4.34295e-08	-0.21662	0.652678	0.860579
DDRGK domain-containing protein 1 OS=Mus musculus OX=10090 GN=Ddrgk1 PE=1 SV=2	Q80WW9|DDRGK_MOUSE	Q80WW9	7245.3	10488.9	18365.5	10574.6	12448.7	11658.2	20658.3	17808.9	13.65	4	4	TMT10plex	35977	759	321	No	0.222679	13.8919	13.4281	0.463776	0.340986	1.3601	6	1	4.34295e-08	0.46378	0.652322	1.37915
Isovaleryl-CoA dehydrogenase, mitochondrial OS=Mus musculus OX=10090 GN=Ivd PE=1 SV=1	Q9JHI5|IVD_MOUSE	Q9JHI5	3.37306e+06	3.10188e+06	3832869	3934712	3.40986e+06	2.892e+06	2494707	3669342	70.05	27	27	TMT10plex; Carbamidomethylation; Oxidation (M); Carbamylation	46325	1469	244.68	No	0.223023	21.5556	21.757	-0.201426	0.148222	1.35895	6	1	4.34295e-08	-0.20143	0.65165	0.869688
Ubiquinone biosynthesis O-methyltransferase, mitochondrial OS=Mus musculus OX=10090 GN=Coq3 PE=1 SV=1	Q8BMS4|COQ3_MOUSE	Q8BMS4	675340	646717	432774	535283	580194	502985	247750	442493	27.84	9	9	TMT10plex	40957	2905	110.45	No	0.22443	18.69	19.1053	-0.415268	0.306638	1.35426	6	1	4.34295e-08	-0.41527	0.648919	0.749879
ATP-dependent 6-phosphofructokinase, muscle type OS=Mus musculus OX=10090 GN=Pfkm PE=1 SV=3	P47857|PFKAM_MOUSE	P47857	3.96333e+06	3.66867e+06	4.60707e+06	5.65302e+06	3.97924e+06	3.2248e+06	2.60205e+06	4740400	52.82	42	36	TMT10plex; Oxidation (M); Carbamidomethylation	85269	736	368.67	No	0.224467	21.7582	22.0728	-0.31462	0.23234	1.35414	6	1	4.34295e-08	-0.31462	0.648847	0.804063
Transgelin-2 OS=Mus musculus OX=10090 GN=Tagln2 PE=1 SV=4	Q9WVA4|TAGL2_MOUSE	Q9WVA4	661432	669058	876782	908575	674982	611513	591350	800555	62.81	13	11	TMT10plex; Carbamidomethylation; Oxidation (M)	22395	2898	127.49	No	0.22465	19.3427	19.5555	-0.212826	0.157237	1.35353	6	1	4.34295e-08	-0.21283	0.648494	0.862843
Ig heavy chain V region AC38 205.12 OS=Mus musculus OX=10090 PE=1 SV=1	P06330|HVM51_MOUSE	P06330	11186595	18740558	6.88618e+06	9703056	9465491	12195509	3.4016e+06	5.19305e+06	62.71	13	7	TMT10plex; Oxidation (M); Carbamylation; Carbamidomethylation	12934	1398	260.21	No	0.22479	22.68	23.3751	-0.695046	0.513681	1.35307	6	1	4.34295e-08	-0.69504	0.648224	0.617692
Dolichyl-diphosphooligosaccharide--protein glycosyltransferase subunit STT3A OS=Mus musculus OX=10090 GN=Stt3a PE=1 SV=1	P46978|STT3A_MOUSE	P46978	29360	31176.2	28092.9	40477.7	30443.2	31995.2	20883.5	25836.5	4.11	3	3	TMT10plex	80598	1008	311.52	No	0.224856	14.7166	14.9631	-0.246492	0.182202	1.35285	6	1	4.34295e-08	-0.24649	0.648096	0.842945
Obg-like ATPase 1 OS=Mus musculus OX=10090 GN=Ola1 PE=1 SV=1	Q9CZ30|OLA1_MOUSE	Q9CZ30	1.80466e+06	1.87689e+06	1.76433e+06	1.88472e+06	1.60867e+06	2.00397e+06	1.65503e+06	1.4576e+06	30.05	13	13	TMT10plex	44730	1730	201.2	No	0.224993	20.6714	20.805	-0.133588	0.098779	1.3524	6	1	4.34295e-08	-0.13358	0.647831	0.911567
T-complex protein 1 subunit zeta OS=Mus musculus OX=10090 GN=Cct6a PE=1 SV=3	P80317|TCPZ_MOUSE	P80317	583059	510807	750817	715387	581554	527763	482358	614027	34.65	17	17	TMT10plex	58004	2914	134.75	No	0.225023	19.0667	19.2705	-0.203849	0.150743	1.3523	6	1	4.34295e-08	-0.20385	0.647773	0.86823
Phosphopantothenate--cysteine ligase OS=Mus musculus OX=10090 GN=Ppcs PE=1 SV=1	Q8VDG5|PPCS_MOUSE	Q8VDG5	56074.9	47191.5	62929.1	54635	56574.1	48195.5	30902.6	49519.6	12.54	4	4	TMT10plex	33794	2266	192.17	No	0.225156	15.4639	15.7451	-0.281167	0.207986	1.35186	6	1	4.34295e-08	-0.28117	0.647517	0.822923
Putative acidic leucine-rich nuclear phosphoprotein 32 family member C OS=Mus musculus OX=10090 GN=Anp32c PE=2 SV=3	Q64G17|AN32C_MOUSE	Q64G17	238279	205190	204659	266084	253722	176760	99022.4	194576	26.02	4	4	TMT10plex	14066	1957	171.85	No	0.225437	17.3874	17.7933	-0.40588	0.300446	1.35092	6	1	4.34295e-08	-0.40588	0.646975	0.754776
Glutathione S-transferase Mu 1 OS=Mus musculus OX=10090 GN=Gstm1 PE=1 SV=2	P10649|GSTM1_MOUSE	P10649	1.98146e+06	1.69865e+06	1.92383e+06	2.50852e+06	1.917e+06	1.56389e+06	1.17488e+06	2.05715e+06	42.66	23	14	TMT10plex; Oxidation (M); Carbamidomethylation	25970	1020	251.7	No	0.226157	20.6459	20.937	-0.291155	0.215903	1.34855	6	1	4.34295e-08	-0.29115	0.64559	0.81725
Inosine-5'-monophosphate dehydrogenase 2 OS=Mus musculus OX=10090 GN=Impdh2 PE=1 SV=2	P24547|IMDH2_MOUSE	P24547	251164	262115	246365	298906	249189	271659	233084	216600	14.98	7	7	TMT10plex	55815	1234	252.15	No	0.22716	17.8834	18.0095	-0.1261	0.0937375	1.34524	6	1	4.34295e-08	-0.1261	0.643668	0.916305
Dihydropyrimidinase-related protein 3 OS=Mus musculus OX=10090 GN=Dpysl3 PE=1 SV=1	Q62188|DPYL3_MOUSE	Q62188	189090	179181	118576	171884	153314	154222	108860	130280	12.11	10	7	TMT10plex; Oxidation (M)	61936	1006	315.85	No	0.227304	17.046	17.3066	-0.260538	0.193742	1.34477	6	1	4.34295e-08	-0.26053	0.643393	0.834781
Troponin C, slow skeletal and cardiac muscles OS=Mus musculus OX=10090 GN=Tnnc1 PE=1 SV=1	P19123|TNNC1_MOUSE	P19123	814530	663275	876165	1.04678e+06	863217	635840	475130	790800	45.34	8	7	TMT10plex; Oxidation (M)	18421	2991	119.72	No	0.227741	19.3621	19.6783	-0.31616	0.235355	1.34334	6	1	4.34295e-08	-0.31616	0.642559	0.803205
Myotubularin-related protein 1 OS=Mus musculus OX=10090 GN=Mtmr1 PE=1 SV=1	Q9Z2C4|MTMR1_MOUSE	Q9Z2C4	10761.7	20340.9	17444	16526.2	10667.7	11205.6	11666	17470.4	4.04	3	3	TMT10plex	75313	2180	214.54	No	0.227997	13.6089	13.9522	-0.343264	0.255691	1.34249	6	1	4.34295e-08	-0.34326	0.64207	0.788258
Protein ABHD11 OS=Mus musculus OX=10090 GN=Abhd11 PE=1 SV=1	Q8K4F5|ABHDB_MOUSE	Q8K4F5	551721	591379	528562	513731	497932	592236	377268	471550	25.08	8	8	TMT10plex; Oxidation (M)	33561	2095	181.93	No	0.229348	18.8684	19.0574	-0.188997	0.141244	1.33808	6	1	4.34295e-08	-0.189	0.639505	0.877214
Swi5-dependent recombination DNA repair protein 1 homolog OS=Mus musculus OX=10090 GN=Sfr1 PE=1 SV=2	Q8BP27|SFR1_MOUSE	Q8BP27	23893.7	26745.8	23513.7	28497.1	22064.9	27934.9	15340.5	22355.5	9.72	3	3	TMT10plex; Carbamidomethylation	35183	2748	137.24	No	0.230593	14.3882	14.6428	-0.254619	0.190864	1.33403	6	1	4.34295e-08	-0.25462	0.637154	0.838208
Ubiquitin-conjugating enzyme E2 D1 OS=Mus musculus OX=10090 GN=Ube2d1 PE=1 SV=1	P61080|UB2D1_MOUSE	P61080	60815.9	52224.8	54672.2	49293	57393.3	51880.7	43198.5	41540.9	17.01	3	3	TMT10plex	16602	2965	105.9	No	0.230844	15.5531	15.7231	-0.16994	0.127466	1.33322	6	1	4.34295e-08	-0.16994	0.636682	0.88888
Nuclear ubiquitous casein and cyclin-dependent kinase substrate 1 OS=Mus musculus OX=10090 GN=Nucks1 PE=1 SV=1	Q80XU3|NUCKS_MOUSE	Q80XU3	55314.1	52893.4	38771	40509	46420.9	46995.5	31859.2	28812.6	10.26	3	3	TMT10plex	26313	2107	202.55	No	0.230939	15.1991	15.4987	-0.299551	0.224734	1.33292	6	1	4.34295e-08	-0.29955	0.636503	0.812506
A-kinase anchor protein 12 OS=Mus musculus OX=10090 GN=Akap12 PE=1 SV=1	Q9WTQ5|AKA12_MOUSE	Q9WTQ5	401638	318786	306507	373050	430611	430660	324895	396964	23.57	32	32	TMT10plex; Carbamidomethylation	180695	421	396.47	No	0.231998	18.5851	18.4081	0.177035	0.13316	1.32949	6	1	4.34295e-08	0.17704	0.634516	1.13056
Chloride channel CLIC-like protein 1 OS=Mus musculus OX=10090 GN=Clcc1 PE=1 SV=1	Q99LI2|CLCC1_MOUSE	Q99LI2	25529	19613	22121	20148.8	23091.8	21228.6	9511.72	15751.5	3.34	2	2	TMT10plex	60621	723	341.51	No	0.232157	14.0069	14.4077	-0.400845	0.301619	1.32898	6	1	4.34295e-08	-0.40084	0.634218	0.757417
Catenin beta-1 OS=Mus musculus OX=10090 GN=Ctnnb1 PE=1 SV=1	Q02248|CTNB1_MOUSE	Q02248	312893	298053	316391	576442	295337	340559	266355	260340	20.1	15	12	TMT10plex; Carbamidomethylation; Oxidation (M)	85471	510	348.8	No	0.23283	18.1406	18.4622	-0.321527	0.24233	1.32681	6	1	4.34295e-08	-0.32153	0.632961	0.800221
Carbonyl reductase [NADPH] 1 OS=Mus musculus OX=10090 GN=Cbr1 PE=1 SV=3	P48758|CBR1_MOUSE	P48758	737876	543563	620499	677886	619936	594227	385532	596233	67.51	16	16	TMT10plex; Oxidation (M)	30641	708	353.1	No	0.233157	19.0411	19.2897	-0.248609	0.187522	1.32576	6	1	4.34295e-08	-0.2486	0.632352	0.841713
Ribose-phosphate pyrophosphokinase 1 OS=Mus musculus OX=10090 GN=Prps1 PE=1 SV=4	Q9D7G0|PRPS1_MOUSE	Q9D7G0	149362	161353	131442	141728	152789	143724	95604.7	116049	11.95	4	4	TMT10plex	34834	2526	163.45	No	0.233335	16.9308	17.1513	-0.220463	0.166363	1.32519	6	1	4.34295e-08	-0.22047	0.632021	0.858286
Serine/arginine-rich splicing factor 10 OS=Mus musculus OX=10090 GN=Srsf10 PE=1 SV=2	Q9R0U0|SRS10_MOUSE	Q9R0U0	79390.6	76685.7	34576.7	34683.6	93843.4	103897	65996.1	51407.3	9.16	3	3	TMT10plex	31301	2121	156.42	No	0.233466	16.2106	15.6657	0.544913	0.411327	1.32477	6	1	4.34295e-08	0.54491	0.631776	1.45893
Pyridoxal phosphate homeostasis protein OS=Mus musculus OX=10090 GN=Plpbp PE=1 SV=1	Q9Z2Y8|PLPHP_MOUSE	Q9Z2Y8	333483	324416	352763	409900	340864	310330	259009	357667	45.62	11	11	TMT10plex; Carbamidomethylation	30049	2576	170.57	No	0.233626	18.2633	18.432	-0.168703	0.127394	1.32426	6	1	4.34295e-08	-0.1687	0.631478	0.889644
2-methoxy-6-polyprenyl-1,4-benzoquinol methylase, mitochondrial OS=Mus musculus OX=10090 GN=Coq5 PE=1 SV=2	Q9CXI0|COQ5_MOUSE	Q9CXI0	494740	483102	696383	765446	419911	465326	501070	613255	45.57	10	10	TMT10plex; Oxidation (M)	37336	275	423.93	No	0.234025	18.9171	19.1884	-0.271339	0.205097	1.32298	6	1	4.34295e-08	-0.27134	0.630738	0.82855
5'-nucleotidase domain-containing protein 3 OS=Mus musculus OX=10090 GN=Nt5dc3 PE=1 SV=1	Q3UHB1|NT5D3_MOUSE	Q3UHB1	260676	253684	334355	403148	244730	252370	243283	308859	14.65	8	8	TMT10plex	63170	277	417.42	No	0.234774	17.9937	18.2291	-0.235416	0.178267	1.32058	6	1	4.34295e-08	-0.23542	0.629349	0.849438
Sorbin and SH3 domain-containing protein 1 OS=Mus musculus OX=10090 GN=Sorbs1 PE=1 SV=2	Q62417|SRBS1_MOUSE	Q62417	143444	106882	164363	165405	161450	153077	186770	162014	6.51	9	9	TMT10plex	143070	3140	143.62	No	0.234983	17.3353	17.1245	0.210833	0.159731	1.31992	6	1	4.34295e-08	0.21083	0.628964	1.15735
Pyruvate dehydrogenase E1 component subunit beta, mitochondrial OS=Mus musculus OX=10090 GN=Pdhb PE=1 SV=1	Q9D051|ODPB_MOUSE	Q9D051	9107031	7.96525e+06	12311049	14016852	9113008	7.42483e+06	7.94929e+06	10470774	61.28	19	19	TMT10plex; Oxidation (M); Carbamidomethylation	38937	2602	170.39	No	0.235135	23.0464	23.3345	-0.288066	0.218325	1.31943	6	1	4.34295e-08	-0.28807	0.628683	0.818997
Fibronectin OS=Mus musculus OX=10090 GN=Fn1 PE=1 SV=4	P11276|FINC_MOUSE	P11276	47658.3	41964.8	29524.8	30363.8	53215.3	47899	44072	34941.3	1.74	4	4	TMT10plex	272538	1151	291.46	No	0.235865	15.4419	15.1593	0.282602	0.214562	1.31711	6	1	4.34295e-08	0.28261	0.627337	1.21639
Podocalyxin OS=Mus musculus OX=10090 GN=Podxl PE=1 SV=2	Q9R0M4|PODXL_MOUSE	Q9R0M4	76079	61937.9	52971	87966.2	63774.8	60301.6	32132.3	62248.2	5.17	3	2	TMT10plex	53389	2486	189.63	No	0.236395	15.6845	16.0628	-0.378309	0.287594	1.31543	6	1	4.34295e-08	-0.37831	0.626362	0.769338
Small ribosomal subunit protein uS11 OS=Mus musculus OX=10090 GN=Rps14 PE=1 SV=3	P62264|RS14_MOUSE	P62264	6389330	6140713	9085198	7607532	6.90557e+06	7.60622e+06	11819469	9646288	53.64	14	14	TMT10plex; Oxidation (M); Carbamylation	16273	2281	147.35	No	0.236479	23.0686	22.7828	0.285747	0.217271	1.31516	6	1	4.34295e-08	0.28575	0.626207	1.21904
Histone H2A type 1-B OS=Mus musculus OX=10090 GN=H2ac4 PE=1 SV=1	C0HKE1|H2A1B_MOUSE	C0HKE1	1.00922e+06	693296	1183398	781082	603500	461087	1.0244e+06	758312	19.23	5	2	TMT10plex	14135	1067	247.56	No	0.236609	19.3791	19.7744	-0.395272	0.300644	1.31475	6	1	4.34295e-08	-0.39527	0.625969	0.760347
Histone H2A type 1-C OS=Mus musculus OX=10090 GN=H2ac6 PE=1 SV=1	C0HKE2|H2A1C_MOUSE	C0HKE2	1.00922e+06	693296	1183398	781082	603500	461087	1.0244e+06	758312	19.23	5	2	TMT10plex	14135	1512	265.95	No	0.236609	19.3791	19.7744	-0.395272	0.300644	1.31475	6	1	4.34295e-08	-0.39527	0.625969	0.760347
Histone H2A type 1-D OS=Mus musculus OX=10090 GN=H2ac7 PE=1 SV=1	C0HKE3|H2A1D_MOUSE	C0HKE3	1.00922e+06	693296	1183398	781082	603500	461087	1.0244e+06	758312	19.23	5	2	TMT10plex	14135	1437	265.9	No	0.236609	19.3791	19.7744	-0.395272	0.300644	1.31475	6	1	4.34295e-08	-0.39527	0.625969	0.760347
Histone H2A type 1-E OS=Mus musculus OX=10090 GN=H2ac8 PE=1 SV=1	C0HKE4|H2A1E_MOUSE	C0HKE4	1.00922e+06	693296	1183398	781082	603500	461087	1.0244e+06	758312	19.23	5	2	TMT10plex	14135	1407	265.84	No	0.236609	19.3791	19.7744	-0.395272	0.300644	1.31475	6	1	4.34295e-08	-0.39527	0.625969	0.760347
Histone H2A type 1-G OS=Mus musculus OX=10090 GN=H2ac11 PE=1 SV=1	C0HKE5|H2A1G_MOUSE	C0HKE5	1.00922e+06	693296	1183398	781082	603500	461087	1.0244e+06	758312	19.23	5	2	TMT10plex	14135	1325	265.78	No	0.236609	19.3791	19.7744	-0.395272	0.300644	1.31475	6	1	4.34295e-08	-0.39527	0.625969	0.760347
Histone H2A type 1-H OS=Mus musculus OX=10090 GN=H2ac12 PE=1 SV=3	Q8CGP6|H2A1H_MOUSE	Q8CGP6	1.00922e+06	693296	1183398	781082	603500	461087	1.0244e+06	758312	19.53	5	2	TMT10plex	13950	1275	265.76	No	0.236609	19.3791	19.7744	-0.395272	0.300644	1.31475	6	1	4.34295e-08	-0.39527	0.625969	0.760347
Histone H2A type 1-I OS=Mus musculus OX=10090 GN=H2ac13 PE=1 SV=1	C0HKE6|H2A1I_MOUSE	C0HKE6	1.00922e+06	693296	1183398	781082	603500	461087	1.0244e+06	758312	19.23	5	2	TMT10plex	14135	1108	265.51	No	0.236609	19.3791	19.7744	-0.395272	0.300644	1.31475	6	1	4.34295e-08	-0.39527	0.625969	0.760347
Histone H2A type 1-N OS=Mus musculus OX=10090 GN=Hist1h2an PE=1 SV=1	C0HKE7|H2A1N_MOUSE	C0HKE7	1.00922e+06	693296	1183398	781082	603500	461087	1.0244e+06	758312	19.23	5	2	TMT10plex	14135	1108	112.98	No	0.236609	19.3791	19.7744	-0.395272	0.300644	1.31475	6	1	4.34295e-08	-0.39527	0.625969	0.760347
Histone H2A type 1-O OS=Mus musculus OX=10090 GN=Hist1h2ao PE=1 SV=1	C0HKE8|H2A1O_MOUSE	C0HKE8	1.00922e+06	693296	1183398	781082	603500	461087	1.0244e+06	758312	19.23	5	2	TMT10plex	14135	1399	265.47	No	0.236609	19.3791	19.7744	-0.395272	0.300644	1.31475	6	1	4.34295e-08	-0.39527	0.625969	0.760347
Histone H2A type 1-P OS=Mus musculus OX=10090 GN=Hist1h2ap PE=1 SV=1	C0HKE9|H2A1P_MOUSE	C0HKE9	1.00922e+06	693296	1183398	781082	603500	461087	1.0244e+06	758312	19.23	5	2	TMT10plex	14135	1160	265.15	No	0.236609	19.3791	19.7744	-0.395272	0.300644	1.31475	6	1	4.34295e-08	-0.39527	0.625969	0.760347
Histone H2A type 2-A OS=Mus musculus OX=10090 GN=Hist2h2aa1 PE=1 SV=3	Q6GSS7|H2A2A_MOUSE	Q6GSS7	1.00922e+06	693296	1183398	781082	603500	461087	1.0244e+06	758312	19.23	5	2	TMT10plex	14095	1096	264.96	No	0.236609	19.3791	19.7744	-0.395272	0.300644	1.31475	6	1	4.34295e-08	-0.39527	0.625969	0.760347
Histone H2A type 3 OS=Mus musculus OX=10090 GN=H2ac25 PE=1 SV=3	Q8BFU2|H2A3_MOUSE	Q8BFU2	1.00922e+06	693296	1183398	781082	603500	461087	1.0244e+06	758312	19.23	5	2	TMT10plex	14121	1433	264.93	No	0.236609	19.3791	19.7744	-0.395272	0.300644	1.31475	6	1	4.34295e-08	-0.39527	0.625969	0.760347
Methylcrotonoyl-CoA carboxylase subunit alpha, mitochondrial OS=Mus musculus OX=10090 GN=Mccc1 PE=1 SV=2	Q99MR8|MCCA_MOUSE	Q99MR8	2.51152e+06	2194268	2380683	2667816	2.52694e+06	2.23068e+06	1.44644e+06	2.18828e+06	55.65	37	36	TMT10plex; Oxidation (M); Carbamidomethylation	79344	1635	224.74	No	0.236985	20.9709	21.2139	-0.243039	0.185023	1.31356	6	1	4.34295e-08	-0.24304	0.62528	0.844963
Sorting nexin-5 OS=Mus musculus OX=10090 GN=Snx5 PE=1 SV=1	Q9D8U8|SNX5_MOUSE	Q9D8U8	142442	122591	148258	177696	108270	143626	123415	141249	12.38	7	5	TMT10plex; Oxidation (M)	46797	3159	142.83	No	0.238092	16.9693	17.1601	-0.19076	0.145611	1.31007	6	1	4.34295e-08	-0.19076	0.623255	0.876144
Glycogen phosphorylase, brain form OS=Mus musculus OX=10090 GN=Pygb PE=1 SV=3	Q8CI94|PYGB_MOUSE	Q8CI94	5.79271e+06	5040652	5.73174e+06	7.05454e+06	5773569	4813287	3.07913e+06	5828086	52.31	57	40	TMT10plex; Oxidation (M); Carbamidomethylation	96730	956	281	No	0.238773	22.1721	22.4829	-0.310836	0.237656	1.30792	6	1	4.34295e-08	-0.31083	0.622015	0.806178
NADH dehydrogenase [ubiquinone] 1 alpha subcomplex subunit 10, mitochondrial OS=Mus musculus OX=10090 GN=Ndufa10 PE=1 SV=1	Q99LC3|NDUAA_MOUSE	Q99LC3	4.60063e+06	3992460	4744457	5.66733e+06	4.71847e+06	3.60595e+06	2.12969e+06	4751029	82.25	25	25	TMT10plex; Oxidation (M); Carbamidomethylation	40603	1239	212.36	No	0.239114	21.7885	22.1686	-0.380109	0.290859	1.30685	6	1	4.34295e-08	-0.3801	0.621395	0.768384
Unconventional myosin-XVIIIa OS=Mus musculus OX=10090 GN=Myo18a PE=1 SV=2	Q9JMH9|MY18A_MOUSE	Q9JMH9	34049.1	43123.5	60033.8	67802	167979	55261.5	66177.5	50826.8	1.8	4	4	TMT10plex	232755	3160	100.18	No	0.240035	16.1898	15.5935	0.596303	0.4573	1.30397	6	1	4.34295e-08	0.5963	0.619726	1.51183
Calcyclin-binding protein OS=Mus musculus OX=10090 GN=Cacybp PE=1 SV=1	Q9CXW3|CYBP_MOUSE	Q9CXW3	112873	86719.9	123571	157812	102107	93897.8	93779.9	108578	24.02	6	5	TMT10plex; Oxidation (M)	26510	556	357.15	No	0.24031	16.601	16.8428	-0.241838	0.185586	1.3031	6	1	4.34295e-08	-0.24184	0.619228	0.845666
NADH dehydrogenase [ubiquinone] iron-sulfur protein 5 OS=Mus musculus OX=10090 GN=Ndufs5 PE=1 SV=3	Q99LY9|NDUS5_MOUSE	Q99LY9	1.18986e+06	1.11898e+06	1.2118e+06	1.16593e+06	1.21159e+06	1.03309e+06	545719	1.07679e+06	57.55	6	6	TMT10plex; Carbamidomethylation; Oxidation (M)	12648	1812	209.11	No	0.240644	19.8208	20.1595	-0.338695	0.260122	1.30206	6	1	4.34295e-08	-0.33869	0.618626	0.790759
Phosphatidylethanolamine-binding protein 1 OS=Mus musculus OX=10090 GN=Pebp1 PE=1 SV=3	P70296|PEBP1_MOUSE	P70296	2.32107e+06	2.17469e+06	2.26445e+06	2.44659e+06	2.32603e+06	2.25531e+06	1.47919e+06	2.07023e+06	80.75	11	11	TMT10plex; Oxidation (M); Carbamidomethylation	20830	2406	193.49	No	0.241815	20.933	21.133	-0.199935	0.153984	1.29841	6	1	4.34295e-08	-0.19993	0.616517	0.870593
T-cell-specific guanine nucleotide triphosphate-binding protein 1 OS=Mus musculus OX=10090 GN=Tgtp1 PE=1 SV=1	Q62293|TGTP1_MOUSE	Q62293	25126	16759.4	88063.2	107742	58902.4	61327.7	117687	127171	13.73	5	5	TMT10plex	47121	3032	135.6	No	0.243058	16.3878	15.4482	0.93957	0.725785	1.29456	6	1	4.34295e-08	0.93957	0.614289	1.91796
T-cell-specific guanine nucleotide triphosphate-binding protein 2 OS=Mus musculus OX=10090 GN=Tgtp2 PE=1 SV=2	Q3T9E4|TGTP2_MOUSE	Q3T9E4	25126	16759.4	88063.2	107742	58902.4	61327.7	117687	127171	13.73	5	5	TMT10plex	47121	2339	135.43	No	0.243058	16.3878	15.4482	0.93957	0.725785	1.29456	6	1	4.34295e-08	0.93957	0.614289	1.91796
GMP reductase 1 OS=Mus musculus OX=10090 GN=Gmpr PE=1 SV=1	Q9DCZ1|GMPR1_MOUSE	Q9DCZ1	305632	288000	398511	438027	269404	345539	267915	329036	21.16	9	8	TMT10plex; Carbamidomethylation	37482	1201	279.96	No	0.243308	18.1993	18.4255	-0.226216	0.174848	1.29378	6	1	4.34295e-08	-0.22622	0.613843	0.854872
E3 UFM1-protein ligase 1 OS=Mus musculus OX=10090 GN=Ufl1 PE=1 SV=2	Q8CCJ3|UFL1_MOUSE	Q8CCJ3	21923.6	21101.7	38975.6	33554	25261.1	28927.3	86994.6	50214.1	4.04	3	3	TMT10plex	89520	1048	307.52	No	0.243662	15.3673	14.7675	0.599847	0.464029	1.29269	6	1	4.34295e-08	0.59985	0.613213	1.51556
Prohibitin 1 OS=Mus musculus OX=10090 GN=Phb1 PE=1 SV=1	P67778|PHB1_MOUSE	P67778	2.45948e+06	2.07435e+06	2344008	3.45728e+06	2.46932e+06	2.12131e+06	1.34807e+06	2.35301e+06	87.13	19	19	TMT10plex; Carbamidomethylation	29820	2447	185.33	No	0.243749	20.9452	21.274	-0.328789	0.254397	1.29242	6	1	4.34295e-08	-0.32878	0.613057	0.79621
Gamma-sarcoglycan OS=Mus musculus OX=10090 GN=Sgcg PE=1 SV=2	P82348|SGCG_MOUSE	P82348	236551	218974	255623	313188	202916	229582	220625	253759	17.18	5	4	TMT10plex	32082	1255	287.47	No	0.244399	17.7859	17.9531	-0.167252	0.129611	1.29042	6	1	4.34295e-08	-0.16725	0.611901	0.890539
MARCKS-related protein OS=Mus musculus OX=10090 GN=Marcksl1 PE=1 SV=2	P28667|MRP_MOUSE	P28667	17498.7	12224.3	9707.57	7868.66	22480	14970.5	12216.5	12483.8	21.5	2	2	TMT10plex	20165	1514	226.27	No	0.244744	13.8776	13.4648	0.412794	0.320155	1.28936	6	1	4.34295e-08	0.4128	0.611288	1.33127
Cytochrome c, somatic OS=Mus musculus OX=10090 GN=Cycs PE=1 SV=2	P62897|CYC_MOUSE	P62897	5.844e+06	4.76844e+06	7.51218e+06	7845157	6.16642e+06	4241203	3.31982e+06	6.70954e+06	68.57	13	13	TMT10plex; Oxidation (M)	11605	1055	324.08	No	0.245288	22.2281	22.6019	-0.373822	0.290305	1.28769	6	1	4.34295e-08	-0.37383	0.610323	0.771731
cAMP-dependent protein kinase inhibitor gamma OS=Mus musculus OX=10090 GN=Pkig PE=1 SV=1	O70139|IPKG_MOUSE	O70139	29781.6	24222.3	29962.2	44094.6	28675.5	25833.9	22344.6	28353.3	40.79	2	2	TMT10plex	7943	731	353.94	No	0.245759	14.6759	14.9313	-0.255485	0.198629	1.28625	6	1	4.34295e-08	-0.25549	0.609491	0.837703
Medium-chain acyl-CoA ligase ACSF2, mitochondrial OS=Mus musculus OX=10090 GN=Acsf2 PE=1 SV=1	Q8VCW8|ACSF2_MOUSE	Q8VCW8	882269	900943	1.04472e+06	1.13691e+06	846030	922865	891433	963434	26.99	14	14	TMT10plex	67951	2201	226.2	No	0.246235	19.7874	19.9108	-0.123403	0.0960492	1.28479	6	1	4.34295e-08	-0.1234	0.60865	0.918022
Parkinson disease protein 7 homolog OS=Mus musculus OX=10090 GN=Park7 PE=1 SV=1	Q99LX0|PARK7_MOUSE	Q99LX0	1.55214e+06	1.36373e+06	1.68195e+06	2.10585e+06	1.69731e+06	1.25325e+06	934747	1.61863e+06	65.08	13	13	TMT10plex; Oxidation (M); Carbamidomethylation	20021	1915	198.19	No	0.246699	20.3532	20.6582	-0.305002	0.237657	1.28337	6	1	4.34295e-08	-0.305	0.607833	0.809442
Mitochondrial outer membrane protein SLC25A46 OS=Mus musculus OX=10090 GN=Slc25a46 PE=1 SV=1	Q9CQS4|S2546_MOUSE	Q9CQS4	167890	169761	95500.8	118021	133871	123172	66106.8	99609.4	10.53	5	5	TMT10plex	46224	1684	218.46	No	0.246703	16.6393	17.0306	-0.391228	0.304847	1.28336	6	1	4.34295e-08	-0.39122	0.607826	0.762485
Integrin alpha-7 OS=Mus musculus OX=10090 GN=Itga7 PE=1 SV=3	Q61738|ITA7_MOUSE	Q61738	641046	602830	563528	653475	585039	672230	424886	498718	14.59	15	15	TMT10plex; Carbamidomethylation	129329	1429	249.01	No	0.248525	19.0353	19.2283	-0.193003	0.151041	1.27781	6	1	4.34295e-08	-0.193	0.60463	0.874785
Prolyl 4-hydroxylase subunit alpha-1 OS=Mus musculus OX=10090 GN=P4ha1 PE=1 SV=2	Q60715|P4HA1_MOUSE	Q60715	113678	96948.2	101356	90047.9	124048	125238	124945	87227	5.06	3	3	TMT10plex	60910	2276	184.71	No	0.248576	16.7996	16.6118	0.187819	0.147003	1.27766	6	1	4.34295e-08	0.18782	0.604542	1.13904
Sulfide:quinone oxidoreductase, mitochondrial OS=Mus musculus OX=10090 GN=Sqor PE=1 SV=3	Q9R112|SQOR_MOUSE	Q9R112	1.1861e+06	1.08513e+06	887019	815321	1.18993e+06	1.29105e+06	1.09035e+06	961093	29.56	13	13	TMT10plex; Carbamidomethylation	50282	2364	138.21	No	0.249412	20.1033	19.9057	0.197597	0.154963	1.27513	6	1	4.34295e-08	0.1976	0.603083	1.14679
Beta-enolase OS=Mus musculus OX=10090 GN=Eno3 PE=1 SV=3	P21550|ENOB_MOUSE	P21550	14017059	20491760	13383075	17360366	15881689	13015042	5.4175e+06	15035711	58.06	36	26	TMT10plex; Carbamylation; Carbamidomethylation; Oxidation (M)	47025	517	362.61	No	0.249413	23.4414	23.9381	-0.4967	0.389531	1.27512	6	1	4.34295e-08	-0.4967	0.603081	0.708726
Triosephosphate isomerase OS=Mus musculus OX=10090 GN=Tpi1 PE=1 SV=5	P17751|TPIS_MOUSE	P17751	5820044	5271412	6250834	7332812	6099176	4.88272e+06	2.57775e+06	6113078	79.52	19	19	TMT10plex; Carbamidomethylation; Oxidation (M)	26713	2828	121.49	No	0.249873	22.1502	22.546	-0.395832	0.310765	1.27373	6	1	4.34295e-08	-0.39583	0.602281	0.760052
Vacuolar protein sorting-associated protein 26A OS=Mus musculus OX=10090 GN=Vps26a PE=1 SV=1	P40336|VP26A_MOUSE	P40336	394470	384363	351557	378448	348801	423582	270250	304174	32.42	11	10	TMT10plex; Oxidation (M)	38114	2405	97.68	No	0.250065	18.3407	18.5237	-0.183001	0.143738	1.27315	6	1	4.34295e-08	-0.183	0.601947	0.880869
Carnitine O-palmitoyltransferase 1, liver isoform OS=Mus musculus OX=10090 GN=Cpt1a PE=1 SV=4	P97742|CPT1A_MOUSE	P97742	400431	406632	489585	506468	413038	441926	342065	423091	17.59	16	13	TMT10plex; Carbamidomethylation; Oxidation (M)	88251	767	350.71	No	0.250066	18.621	18.774	-0.152998	0.120172	1.27315	6	1	4.34295e-08	-0.153	0.601946	0.899378
Dipeptidase 1 OS=Mus musculus OX=10090 GN=Dpep1 PE=1 SV=2	P31428|DPEP1_MOUSE	P31428	141029	119189	144739	148940	144304	156744	148209	142508	10.73	5	5	TMT10plex; Carbamidomethylation	45722	1066	315.76	No	0.250369	17.1737	17.074	0.0996924	0.0783599	1.27224	6	1	4.34295e-08	0.09969	0.60142	1.07154
Regulator of microtubule dynamics protein 1 OS=Mus musculus OX=10090 GN=Rmdn1 PE=1 SV=2	Q9DCV4|RMD1_MOUSE	Q9DCV4	906328	806018	933674	1.17728e+06	906145	768284	512601	976398	47.21	16	15	TMT10plex	35000	2246	165.51	No	0.251	19.5513	19.8524	-0.301117	0.237037	1.27034	6	1	4.34295e-08	-0.30112	0.600327	0.811622
Serpin H1 OS=Mus musculus OX=10090 GN=Serpinh1 PE=1 SV=3	P19324|SERPH_MOUSE	P19324	257461	230194	304968	318877	245013	273074	205269	256071	23.5	8	8	TMT10plex	46534	2705	153.52	No	0.251093	17.8937	18.0719	-0.178163	0.140279	1.27006	6	1	4.34295e-08	-0.17817	0.600166	0.883823
Peptidyl-prolyl cis-trans isomerase B OS=Mus musculus OX=10090 GN=Ppib PE=1 SV=2	P24369|PPIB_MOUSE	P24369	2.03733e+06	1.88382e+06	1816800	1.79995e+06	1.69855e+06	2.14874e+06	1390935	1.48873e+06	53.7	14	13	TMT10plex	23713	1958	197.1	No	0.251363	20.661	20.844	-0.182938	0.144131	1.26925	6	1	4.34295e-08	-0.18294	0.599699	0.880906
CDGSH iron-sulfur domain-containing protein 3, mitochondrial OS=Mus musculus OX=10090 GN=Cisd3 PE=1 SV=1	B1AR13|CISD3_MOUSE	B1AR13	541050	554154	785840	801318	425497	549993	523812	714706	43.07	7	7	TMT10plex; Carbamidomethylation; Carbamylation	15676	670	344.27	No	0.25143	19.0534	19.3303	-0.276925	0.218216	1.26904	6	1	4.34295e-08	-0.27693	0.599582	0.825345
Pyruvate dehydrogenase E1 component subunit alpha, somatic form, mitochondrial OS=Mus musculus OX=10090 GN=Pdha1 PE=1 SV=1	P35486|ODPA_MOUSE	P35486	6.61557e+06	5.55074e+06	6232341	7519079	6439955	5.27685e+06	3.6901e+06	6512745	71.03	33	32	TMT10plex; Carbamidomethylation; Oxidation (M)	43232	2982	170.41	No	0.251772	22.35	22.6188	-0.268806	0.211989	1.26802	6	1	4.34295e-08	-0.26881	0.598993	0.830004
ADP-ribose glycohydrolase MACROD1 OS=Mus musculus OX=10090 GN=Macrod1 PE=1 SV=2	Q922B1|MACD1_MOUSE	Q922B1	879030	938404	564592	585412	737082	691895	353058	509983	26.93	9	9	TMT10plex; Carbamidomethylation	35295	388	402.41	No	0.251798	19.0703	19.4628	-0.392512	0.309567	1.26794	6	1	4.34295e-08	-0.39252	0.598949	0.761798
Ras-related protein Rab-6A OS=Mus musculus OX=10090 GN=Rab6a PE=1 SV=4	P35279|RAB6A_MOUSE	P35279	203583	161520	207609	243183	214739	169049	116651	180002	22.6	8	7	TMT10plex	23590	3158	166.07	No	0.251955	17.3422	17.6229	-0.280751	0.221505	1.26747	6	1	4.34295e-08	-0.28075	0.598677	0.823163
Protein disulfide-isomerase OS=Mus musculus OX=10090 GN=P4hb PE=1 SV=2	P09103|PDIA1_MOUSE	P09103	2.3608e+06	2.18009e+06	2.38911e+06	2.76424e+06	2409874	2.27745e+06	1.5368e+06	2.25601e+06	55.01	30	29	TMT10plex; Carbamidomethylation; Oxidation (M)	57058	2589	179.81	No	0.252305	20.9941	21.2033	-0.209233	0.165216	1.26642	6	1	4.34295e-08	-0.20923	0.598074	0.864999
Large ribosomal subunit protein bL28m OS=Mus musculus OX=10090 GN=Mrpl28 PE=1 SV=3	Q9D1B9|RM28_MOUSE	Q9D1B9	415505	394836	437671	398124	348281	398515	389552	419374	36.19	9	9	TMT10plex	30170	1847	239.53	No	0.252589	18.5659	18.6494	-0.0835612	0.0660265	1.26557	6	1	4.34295e-08	-0.08356	0.597585	0.943726
Aldo-keto reductase family 1 member B1 OS=Mus musculus OX=10090 GN=Akr1b1 PE=1 SV=3	P45376|ALDR_MOUSE	P45376	3.14233e+06	3206618	3200329	3.51485e+06	3.3788e+06	2785076	1997192	3.24932e+06	64.87	20	19	TMT10plex; Carbamidomethylation; Oxidation (M)	35732	387	393.31	No	0.252781	21.4147	21.6377	-0.223059	0.176331	1.265	6	1	4.34295e-08	-0.22306	0.597255	0.856746
Annexin A11 OS=Mus musculus OX=10090 GN=Anxa11 PE=1 SV=2	P97384|ANX11_MOUSE	P97384	538416	385620	548782	629017	496801	442757	353521	480584	23.66	12	12	TMT10plex; Carbamidomethylation	54079	401	382.09	No	0.254196	18.7461	18.9809	-0.234866	0.186286	1.26078	6	1	4.34295e-08	-0.23487	0.594832	0.849762
Voltage-dependent anion-selective channel protein 3 OS=Mus musculus OX=10090 GN=Vdac3 PE=1 SV=1	Q60931|VDAC3_MOUSE	Q60931	3.311e+06	2.81824e+06	3583603	4632008	3.59159e+06	2272055	1.07243e+06	3.74403e+06	56.18	18	15	TMT10plex; Oxidation (M); Carbamidomethylation	30753	2654	87.81	No	0.254662	21.1901	21.7504	-0.560252	0.444858	1.25939	6	1	4.34295e-08	-0.56026	0.594036	0.67818
Cysteine and histidine-rich domain-containing protein 1 OS=Mus musculus OX=10090 GN=Chordc1 PE=1 SV=1	Q9D1P4|CHRD1_MOUSE	Q9D1P4	96805.6	102692	154790	167052	91666.8	97920.8	84385.1	138939	14.8	5	5	TMT10plex	37351	826	327.8	No	0.254826	16.6281	16.9502	-0.322107	0.255862	1.25891	6	1	4.34295e-08	-0.32211	0.593756	0.799899
Actin-related protein 2 OS=Mus musculus OX=10090 GN=Actr2 PE=1 SV=1	P61161|ARP2_MOUSE	P61161	426105	383856	348069	416920	421118	386183	265316	308568	25.13	9	8	TMT10plex; Oxidation (M); Carbamidomethylation	44761	322	412.36	No	0.254906	18.3738	18.5824	-0.208527	0.165673	1.25867	6	1	4.34295e-08	-0.20853	0.593619	0.865419
NADH dehydrogenase [ubiquinone] 1 alpha subcomplex subunit 11 OS=Mus musculus OX=10090 GN=Ndufa11 PE=1 SV=2	Q9D8B4|NDUAB_MOUSE	Q9D8B4	332703	285544	343084	465825	336081	247989	179171	378477	51.77	5	5	TMT10plex; Carbamidomethylation	14982	1380	212	No	0.255011	18.0648	18.4212	-0.356417	0.28324	1.25836	6	1	4.34295e-08	-0.35641	0.593441	0.781106
Large ribosomal subunit protein uL1 OS=Mus musculus OX=10090 GN=Rpl10a PE=1 SV=3	P53026|RL10A_MOUSE	P53026	27382794	27586950	15733906	11219274	28893580	33830616	29980910	17312752	70.51	28	28	TMT10plex; Carbamylation; Oxidation (M); Carbamidomethylation	24916	1302	235.13	No	0.255816	24.6697	24.1878	0.481961	0.383735	1.25598	6	1	4.34295e-08	0.48197	0.592072	1.39665
Phosphatidylinositol 3-kinase regulatory subunit alpha OS=Mus musculus OX=10090 GN=Pik3r1 PE=1 SV=2	P26450|P85A_MOUSE	P26450	20816.5	21447.1	23484.4	29264.6	16256.7	10088.6	24877.7	24253.8	4.56	4	4	TMT10plex	83517	2525	193.44	No	0.2561	14.1144	14.5225	-0.408096	0.325141	1.25514	6	1	4.34295e-08	-0.40809	0.591591	0.75362
Trimeric intracellular cation channel type A OS=Mus musculus OX=10090 GN=Tmem38a PE=1 SV=2	Q3TMP8|TM38A_MOUSE	Q3TMP8	250382	212669	375082	433041	254242	212537	150797	328720	20.81	5	5	TMT10plex	33309	3236	122.22	No	0.256758	17.7955	18.2183	-0.422767	0.337351	1.2532	6	1	4.34295e-08	-0.42276	0.590477	0.745996
Electrogenic aspartate/glutamate antiporter SLC25A12, mitochondrial OS=Mus musculus OX=10090 GN=Slc25a12 PE=1 SV=1	Q8BH59|S2512_MOUSE	Q8BH59	3668696	3405388	4.25528e+06	4.85952e+06	3.69967e+06	3.219e+06	2.30814e+06	4.32054e+06	68.24	44	35	TMT10plex; Carbamidomethylation; Oxidation (M)	74570	901	305.83	No	0.25729	21.6546	21.9349	-0.280301	0.223949	1.25163	6	1	4.34295e-08	-0.2803	0.589577	0.82342
Calpain-2 catalytic subunit OS=Mus musculus OX=10090 GN=Capn2 PE=1 SV=4	O08529|CAN2_MOUSE	O08529	460872	522051	426160	392372	516075	470328	550406	443625	18.43	15	15	TMT10plex; Carbamidomethylation; Oxidation (M)	79872	611	355.75	No	0.257291	18.9124	18.7727	0.139728	0.111637	1.25163	6	1	4.34295e-08	0.13973	0.589576	1.1017
Surfeit locus protein 1 OS=Mus musculus OX=10090 GN=Surf1 PE=1 SV=3	P09925|SURF1_MOUSE	P09925	87493.6	65057.2	126690	271794	71821	62085.3	122025	63436.5	4.58	2	2	TMT10plex	34798	2468	137.48	No	0.257566	16.226	16.8524	-0.626376	0.500774	1.25082	6	1	4.34295e-08	-0.62637	0.589111	0.647804
Large ribosomal subunit protein uL6 OS=Mus musculus OX=10090 GN=Rpl9 PE=1 SV=2	P51410|RL9_MOUSE	P51410	17616066	17496786	10295027	7.82197e+06	18768390	21138100	18129264	11545272	89.58	22	22	TMT10plex; Carbamylation; Carbamidomethylation; Oxidation (M)	21881	1891	232.42	No	0.257615	24.0169	23.5814	0.43556	0.34826	1.25067	6	1	4.34295e-08	0.43556	0.58903	1.35244
Solute carrier family 12 member 2 OS=Mus musculus OX=10090 GN=Slc12a2 PE=1 SV=2	P55012|S12A2_MOUSE	P55012	26979.3	22709.3	16166	14363.1	20748.7	23506.1	4093.54	7913.43	2.16	3	3	TMT10plex; Carbamidomethylation	131034	2597	144.14	No	0.258057	13.4527	14.2453	-0.792618	0.634411	1.24937	6	1	4.34295e-08	-0.79262	0.588285	0.577295
NADH dehydrogenase [ubiquinone] iron-sulfur protein 8, mitochondrial OS=Mus musculus OX=10090 GN=Ndufs8 PE=1 SV=1	Q8K3J1|NDUS8_MOUSE	Q8K3J1	2.45538e+06	2.14558e+06	2.13045e+06	2.70873e+06	2.43942e+06	1.94775e+06	1.13123e+06	2.26743e+06	56.13	16	16	TMT10plex; Oxidation (M); Carbamidomethylation	24038	1766	209.01	No	0.258374	20.8334	21.1631	-0.3297	0.264089	1.24844	6	1	4.34295e-08	-0.3297	0.587751	0.795702
Mitochondrial disaggregase OS=Mus musculus OX=10090 GN=Clpb PE=1 SV=1	Q60649|CLPB_MOUSE	Q60649	322033	328671	288085	352083	307146	345352	267029	250709	17.13	12	11	TMT10plex; Oxidation (M)	76004	2001	220.74	No	0.259421	18.1471	18.2962	-0.149065	0.119694	1.24538	6	1	4.34295e-08	-0.14907	0.585995	0.901832
Eukaryotic translation initiation factor 4 gamma 1 OS=Mus musculus OX=10090 GN=Eif4g1 PE=1 SV=1	Q6NZJ6|IF4G1_MOUSE	Q6NZJ6	796476	692815	794161	868469	751816	773913	734579	678615	16.81	30	27	TMT10plex; Oxidation (M)	176077	888	296.81	No	0.259442	19.4852	19.5831	-0.0979862	0.0786837	1.24532	6	1	4.34295e-08	-0.09798	0.585959	0.93434
Hepatoma-derived growth factor-related protein 2 OS=Mus musculus OX=10090 GN=Hdgfl2 PE=1 SV=1	Q3UMU9|HDGR2_MOUSE	Q3UMU9	10742.5	9399.42	4978.84	17801.6	7697.68	14342.2	30710.6	18260.4	5.23	4	3	TMT10plex	74291	1422	269.41	No	0.259984	13.9453	13.2477	0.697609	0.560898	1.24374	6	1	4.34295e-08	0.69761	0.585053	1.62182
Electron transfer flavoprotein subunit beta OS=Mus musculus OX=10090 GN=Etfb PE=1 SV=3	Q9DCW4|ETFB_MOUSE	Q9DCW4	6.45428e+06	5.3738e+06	6.92147e+06	7.90057e+06	6702445	4.79263e+06	3.72039e+06	6899789	79.22	24	23	TMT10plex; Carbamidomethylation; Oxidation (M)	27623	1018	305.6	No	0.260311	22.3534	22.6539	-0.300431	0.24174	1.24278	6	1	4.34295e-08	-0.30043	0.584507	0.81201
Titin OS=Mus musculus OX=10090 GN=Ttn PE=1 SV=1	A2ASS6|TITIN_MOUSE	A2ASS6	18212890	17187586	24188152	23328102	15553831	17000230	19722398	20050078	17.21	602	591	TMT10plex; Carbamidomethylation; Oxidation (M)	3906488	2994	131.37	No	0.260652	24.1001	24.2892	-0.189107	0.152286	1.24179	6	1	4.34295e-08	-0.18911	0.583939	0.877147
Lipoprotein lipase OS=Mus musculus OX=10090 GN=Lpl PE=1 SV=3	P11152|LIPL_MOUSE	P11152	878512	791015	772913	890003	1.18261e+06	1.04191e+06	740409	891816	25.95	13	12	TMT10plex; Carbamidomethylation	53109	1809	229.56	No	0.261491	19.8572	19.6654	0.191812	0.154767	1.23935	6	1	4.34295e-08	0.19181	0.582543	1.1422
NADH dehydrogenase [ubiquinone] 1 alpha subcomplex assembly factor 3 OS=Mus musculus OX=10090 GN=Ndufaf3 PE=1 SV=1	Q9JKL4|NDUF3_MOUSE	Q9JKL4	148861	149350	162659	238059	139858	139408	155187	159410	44.32	6	6	TMT10plex; Oxidation (M)	20734	1835	212.64	No	0.261695	17.1772	17.3861	-0.208952	0.168678	1.23876	6	1	4.34295e-08	-0.20895	0.582204	0.865167
Glycogen phosphorylase, muscle form OS=Mus musculus OX=10090 GN=Pygm PE=1 SV=3	Q9WUB3|PYGM_MOUSE	Q9WUB3	7843064	7.03527e+06	8.35812e+06	9544330	7.81701e+06	6.43612e+06	4423763	8800822	55.7	71	53	TMT10plex; Oxidation (M); Carbamidomethylation	97286	1341	280.87	No	0.261804	22.6655	22.9575	-0.292031	0.235805	1.23845	6	1	4.34295e-08	-0.29203	0.582023	0.816752
GTP:AMP phosphotransferase AK3, mitochondrial OS=Mus musculus OX=10090 GN=Ak3 PE=1 SV=3	Q9WTP7|KAD3_MOUSE	Q9WTP7	2413413	2.39049e+06	2.10364e+06	2349957	2129770	2.64888e+06	1.60342e+06	1.79576e+06	73.57	15	15	TMT10plex; Oxidation (M)	25426	1169	276.22	No	0.262501	20.937	21.14	-0.203019	0.164198	1.23643	6	1	4.34295e-08	-0.20301	0.580869	0.868736
Talin-1 OS=Mus musculus OX=10090 GN=Tln1 PE=1 SV=2	P26039|TLN1_MOUSE	P26039	2.6599e+06	2.5244e+06	2712668	3.05899e+06	2.60228e+06	2728140	2.07426e+06	2.62159e+06	35.26	96	80	TMT10plex; Oxidation (M); Carbamidomethylation	269821	2839	136.33	No	0.262669	21.2492	21.3816	-0.132337	0.107073	1.23595	6	1	4.34295e-08	-0.13234	0.580592	0.91235
26S proteasome regulatory subunit 6A OS=Mus musculus OX=10090 GN=Psmc3 PE=1 SV=2	O88685|PRS6A_MOUSE	O88685	1.10406e+06	933543	1.24801e+06	1.30254e+06	1.01254e+06	945986	996659	1.15047e+06	40.27	15	15	TMT10plex; Oxidation (M)	49549	251	426.05	No	0.262709	19.9654	20.1177	-0.152324	0.123256	1.23583	6	1	4.34295e-08	-0.15233	0.580526	0.899796
Myosin regulatory light chain 2, ventricular/cardiac muscle isoform OS=Mus musculus OX=10090 GN=Myl2 PE=1 SV=3	P51667|MLRV_MOUSE	P51667	3.89257e+06	3474512	4833944	5.33931e+06	4.76919e+06	3.43815e+06	2.51337e+06	3753303	84.34	16	15	TMT10plex; Oxidation (M)	18864	1746	214.99	No	0.263268	21.7499	22.0434	-0.293556	0.237848	1.23422	6	1	4.34295e-08	-0.29356	0.579603	0.815886
Eukaryotic translation initiation factor 2 subunit 1 OS=Mus musculus OX=10090 GN=Eif2s1 PE=1 SV=3	Q6ZWX6|IF2A_MOUSE	Q6ZWX6	278250	238371	303229	330240	242198	257089	279328	263068	20	7	7	TMT10plex	36108	1251	298.49	No	0.263537	17.9886	18.123	-0.134416	0.108976	1.23344	6	1	4.34295e-08	-0.13442	0.579158	0.911036
Hemoglobin subunit epsilon-Y2 OS=Mus musculus OX=10090 GN=Hbb-y PE=1 SV=2	P02104|HBE_MOUSE	P02104	82290.4	63350.8	69776	99823.1	78124.8	65231.2	32042.4	72367.6	11.56	4	2	TMT10plex; Carbamidomethylation	16137	1642	269.99	No	0.263966	15.8394	16.2443	-0.404882	0.328584	1.2322	6	1	4.34295e-08	-0.40488	0.578453	0.755299
Ras suppressor protein 1 OS=Mus musculus OX=10090 GN=Rsu1 PE=1 SV=3	Q01730|RSU1_MOUSE	Q01730	234139	204244	283694	330271	246291	181726	135836	282535	36.82	9	9	TMT10plex; Oxidation (M)	31550	2136	167.45	No	0.264057	17.6352	17.981	-0.345805	0.280699	1.23194	6	1	4.34295e-08	-0.3458	0.578303	0.786872
Nuclear mitotic apparatus protein 1 OS=Mus musculus OX=10090 GN=Numa1 PE=1 SV=1	E9Q7G0|NUMA1_MOUSE	E9Q7G0	3541.53	2146.86	16012.6	12708.4	7760.88	5682.22	34364.9	26039.5	2.48	4	4	TMT10plex	235630	1376	203.06	No	0.264962	13.7828	12.6147	1.16811	0.950192	1.22934	6	1	4.34295e-08	1.16811	0.576816	2.24717
Insulin receptor OS=Mus musculus OX=10090 GN=Insr PE=1 SV=2	P15208|INSR_MOUSE	P15208	111038	82944.1	74562.6	70899.9	126618	112453	89889.5	78440.8	1.68	2	2	TMT10plex; Carbamidomethylation	155610	1732	250.4	No	0.265571	16.6111	16.35	0.261016	0.212623	1.2276	6	1	4.34295e-08	0.26102	0.57582	1.19833
Threonine synthase-like 1 OS=Mus musculus OX=10090 GN=Thnsl1 PE=1 SV=1	Q8BH55|THNS1_MOUSE	Q8BH55	12992.6	9799.6	7141.31	6866.66	8362.69	11028.4	3463.34	4200.8	2.68	2	2	TMT10plex	83100	2751	132.29	No	0.265761	12.5633	13.1179	-0.554594	0.451971	1.22706	6	1	4.34295e-08	-0.5546	0.57551	0.680846
Adapter molecule crk OS=Mus musculus OX=10090 GN=Crk PE=1 SV=1	Q64010|CRK_MOUSE	Q64010	301297	239069	320899	185193	286665	260299	120481	138295	35.86	9	9	TMT10plex	33815	270	405.86	No	0.266272	17.5187	17.9646	-0.445918	0.363838	1.22559	6	1	4.34295e-08	-0.44592	0.574674	0.734116
Saccharopine dehydrogenase-like oxidoreductase OS=Mus musculus OX=10090 GN=Sccpdh PE=1 SV=1	Q8R127|SCPDL_MOUSE	Q8R127	411938	369501	477144	514228	425739	421816	320159	399085	28.44	11	11	TMT10plex; Carbamidomethylation	47129	2432	160.34	No	0.267199	18.5702	18.7459	-0.175693	0.143663	1.22295	6	1	4.34295e-08	-0.17569	0.573165	0.885344
Mitochondrial carrier homolog 1 OS=Mus musculus OX=10090 GN=Mtch1 PE=1 SV=1	Q791T5|MTCH1_MOUSE	Q791T5	524131	527719	508048	491743	510657	548304	405759	422291	23.39	9	9	TMT10plex; Carbamidomethylation; Oxidation (M)	41565	1590	221.7	No	0.267216	18.8362	18.9678	-0.131594	0.107608	1.2229	6	1	4.34295e-08	-0.13159	0.573138	0.912825
GTP-binding protein SAR1b OS=Mus musculus OX=10090 GN=Sar1b PE=1 SV=1	Q9CQC9|SAR1B_MOUSE	Q9CQC9	390581	375796	503189	586305	421023	391327	316457	442172	33.84	9	6	TMT10plex	22382	1427	274.89	No	0.267524	18.5719	18.7992	-0.227358	0.18605	1.22203	6	1	4.34295e-08	-0.22736	0.572637	0.854197
Heat shock protein HSP 90-beta OS=Mus musculus OX=10090 GN=Hsp90ab1 PE=1 SV=3	P11499|HS90B_MOUSE	P11499	3.71158e+06	3.36577e+06	3.14324e+06	3.85505e+06	3.7632e+06	3.05105e+06	1617678	3199715	43.23	49	29	TMT10plex; Oxidation (M); Carbamidomethylation	83281	1411	271.15	No	0.267595	21.4048	21.7421	-0.337208	0.275987	1.22182	6	1	4.34295e-08	-0.33721	0.572522	0.791571
Thioredoxin reductase 2, mitochondrial OS=Mus musculus OX=10090 GN=Txnrd2 PE=1 SV=4	Q9JLT4|TRXR2_MOUSE	Q9JLT4	391650	363685	494705	425360	427391	341232	286037	412195	23.85	11	11	TMT10plex	56572	2184	133.54	No	0.268275	18.4661	18.6665	-0.200417	0.164291	1.21989	6	1	4.34295e-08	-0.20042	0.57142	0.870297
Exportin-2 OS=Mus musculus OX=10090 GN=Cse1l PE=1 SV=1	Q9ERK4|XPO2_MOUSE	Q9ERK4	390347	339980	398872	535095	369064	396790	348506	337891	16.27	16	16	TMT10plex	110455	1196	294.89	No	0.268303	18.4671	18.6461	-0.178985	0.146731	1.21981	6	1	4.34295e-08	-0.17898	0.571374	0.883327
Brain acid soluble protein 1 OS=Mus musculus OX=10090 GN=Basp1 PE=1 SV=3	Q91XV3|BASP1_MOUSE	Q91XV3	14055.7	8516.16	26958.6	30229.8	10209.5	8218.52	12432.4	17913.9	25.22	4	4	TMT10plex	22087	589	359.83	No	0.268899	13.5132	14.1093	-0.59604	0.489309	1.21812	6	1	4.34295e-08	-0.59604	0.570411	0.661567
UV excision repair protein RAD23 homolog A OS=Mus musculus OX=10090 GN=Rad23a PE=1 SV=2	P54726|RD23A_MOUSE	P54726	81052.1	68794.8	111802	141502	78034.5	65407.6	53128.8	109876	19.83	7	5	TMT10plex; Oxidation (M)	39706	2920	99.67	No	0.269503	16.1729	16.5644	-0.391476	0.321827	1.21642	6	1	4.34295e-08	-0.39148	0.569437	0.762347
Flotillin-2 OS=Mus musculus OX=10090 GN=Flot2 PE=1 SV=2	Q60634|FLOT2_MOUSE	Q60634	540101	545106	523647	571449	503834	601517	421714	476274	40.65	17	17	TMT10plex	47038	1165	290.15	No	0.269674	18.922	19.0554	-0.133343	0.109663	1.21593	6	1	4.34295e-08	-0.13335	0.569162	0.911712
Fumarylacetoacetate hydrolase domain-containing protein 2A OS=Mus musculus OX=10090 GN=Fahd2 PE=1 SV=1	Q3TC72|FAHD2_MOUSE	Q3TC72	959297	969477	985144	853793	847051	1.08478e+06	602569	765115	25.88	6	6	TMT10plex	34690	1177	288.56	No	0.269715	19.6218	19.843	-0.221204	0.181939	1.21582	6	1	4.34295e-08	-0.2212	0.569094	0.857852
DnaJ homolog subfamily C member 5 OS=Mus musculus OX=10090 GN=Dnajc5 PE=1 SV=1	P60904|DNJC5_MOUSE	P60904	84086.9	83310.3	102588	113554	93904.6	75027.9	45453.8	99378.2	11.62	3	3	TMT10plex	22101	740	312.04	No	0.269957	16.1967	16.5363	-0.339626	0.279496	1.21514	6	1	4.34295e-08	-0.33963	0.568706	0.790244
Ig kappa chain V-II region 7S34.1 OS=Mus musculus OX=10090 PE=1 SV=1	P01630|KV2A6_MOUSE	P01630	887728	233673	267408	358670	277366	256465	344427	148836	21.24	3	3	TMT10plex	12496	1615	256.25	No	0.270292	17.9068	18.5187	-0.611957	0.504004	1.21419	6	1	4.34295e-08	-0.61196	0.568167	0.654307
Ras-related C3 botulinum toxin substrate 1 OS=Mus musculus OX=10090 GN=Rac1 PE=1 SV=1	P63001|RAC1_MOUSE	P63001	549335	413875	568929	706692	494239	376307	290195	635375	28.65	7	7	TMT10plex; Carbamidomethylation; Oxidation (M)	21450	2393	167.33	No	0.270323	18.7151	19.0687	-0.353615	0.291256	1.2141	6	1	4.34295e-08	-0.35361	0.568117	0.782623
Acidic leucine-rich nuclear phosphoprotein 32 family member A OS=Mus musculus OX=10090 GN=Anp32a PE=1 SV=1	O35381|AN32A_MOUSE	O35381	403966	340040	514075	596350	420547	327347	305620	462140	31.17	10	10	TMT10plex	28538	225	414.37	No	0.270437	18.5104	18.7892	-0.27873	0.229637	1.21378	6	1	4.34295e-08	-0.27873	0.567934	0.824316
Large ribosomal subunit protein uL1m OS=Mus musculus OX=10090 GN=Mrpl1 PE=1 SV=2	Q99N96|RM01_MOUSE	Q99N96	148644	130651	162177	226013	153630	119468	116193	164263	20.83	6	6	TMT10plex	37597	1622	233.97	No	0.270671	17.0618	17.3175	-0.255735	0.210807	1.21312	6	1	4.34295e-08	-0.25574	0.567558	0.837557
Alpha-sarcoglycan OS=Mus musculus OX=10090 GN=Sgca PE=1 SV=1	P82350|SGCA_MOUSE	P82350	691978	802854	752476	612293	635595	570447	795365	531771	28.68	9	9	TMT10plex	43287	461	386.3	No	0.270848	19.2553	19.4401	-0.184777	0.152378	1.21263	6	1	4.34295e-08	-0.18477	0.567275	0.879789
Puromycin-sensitive aminopeptidase OS=Mus musculus OX=10090 GN=Npepps PE=1 SV=2	Q11011|PSA_MOUSE	Q11011	2.08974e+06	1949179	2.14235e+06	2269308	2.0243e+06	2.14976e+06	1.6209e+06	2.00643e+06	38.48	35	35	TMT10plex; Oxidation (M)	103325	2650	171.94	No	0.271358	20.8873	21.0085	-0.121153	0.100028	1.21119	6	1	4.34295e-08	-0.12116	0.566458	0.919448
Septin-7 OS=Mus musculus OX=10090 GN=Septin7 PE=1 SV=1	O55131|SEPT7_MOUSE	O55131	811822	801751	718952	782211	720523	865306	645682	617380	38.99	18	16	TMT10plex	50550	2365	157.98	No	0.271716	19.4294	19.5691	-0.139633	0.115382	1.21019	6	1	4.34295e-08	-0.13963	0.565884	0.907752
Cullin-associated NEDD8-dissociated protein 1 OS=Mus musculus OX=10090 GN=Cand1 PE=1 SV=2	Q6ZQ38|CAND1_MOUSE	Q6ZQ38	1.75454e+06	1.93211e+06	2.05303e+06	1.87965e+06	1535831	2.17625e+06	1.67885e+06	1.49807e+06	16.34	22	20	TMT10plex; Carbamidomethylation; Oxidation (M)	136332	970	329.08	No	0.271755	20.6994	20.8589	-0.159511	0.131819	1.21008	6	1	4.34295e-08	-0.15951	0.565822	0.895329
Carboxymethylenebutenolidase homolog OS=Mus musculus OX=10090 GN=Cmbl PE=1 SV=1	Q8R1G2|CMBL_MOUSE	Q8R1G2	443520	387358	500031	509330	445578	392903	390594	447802	37.14	9	9	TMT10plex; Carbamidomethylation	27902	416	351.92	No	0.272053	18.6742	18.803	-0.128727	0.106453	1.20924	6	1	4.34295e-08	-0.12872	0.565346	0.914643
Metastasis-associated protein MTA2 OS=Mus musculus OX=10090 GN=Mta2 PE=1 SV=1	Q9R190|MTA2_MOUSE	Q9R190	16434.8	16280.9	4183.46	12102.5	17230.6	17061.1	16060.6	13965.3	4.94	4	4	TMT10plex	75030	1680	225.29	No	0.272217	13.968	13.3972	0.570788	0.472201	1.20878	6	1	4.34295e-08	0.57078	0.565085	1.48533
NADH dehydrogenase [ubiquinone] flavoprotein 1, mitochondrial OS=Mus musculus OX=10090 GN=Ndufv1 PE=1 SV=1	Q91YT0|NDUV1_MOUSE	Q91YT0	5.14971e+06	4.39389e+06	5.0016e+06	5898562	5253721	4255966	2983630	5036939	68.1	32	32	TMT10plex; Oxidation (M); Carbamidomethylation	50834	2006	209.82	No	0.272841	22.0297	22.2772	-0.247575	0.20511	1.20704	6	1	4.34295e-08	-0.24757	0.564091	0.842314
Eukaryotic translation initiation factor 3 subunit E OS=Mus musculus OX=10090 GN=Eif3e PE=1 SV=1	P60229|EIF3E_MOUSE	P60229	274934	276198	348790	299741	280833	311547	460614	352143	26.97	11	11	TMT10plex	52221	847	297.36	No	0.272916	18.3969	18.1874	0.209505	0.1736	1.20683	6	1	4.34295e-08	0.2095	0.563972	1.15629
Lactadherin OS=Mus musculus OX=10090 GN=Mfge8 PE=1 SV=3	P21956|MFGM_MOUSE	P21956	141505	150151	147608	155554	143473	171279	151696	160952	9.07	4	4	TMT10plex	51241	1550	240.67	No	0.273399	17.2559	17.1812	0.0746219	0.0619024	1.20548	6	1	4.34295e-08	0.07463	0.563203	1.05309
Phosphoglucomutase-like protein 5 OS=Mus musculus OX=10090 GN=Pgm5 PE=1 SV=2	Q8BZF8|PGM5_MOUSE	Q8BZF8	863294	744703	947277	982024	877891	829844	494712	816421	36.68	20	18	TMT10plex; Carbamidomethylation	62220	2502	192.56	No	0.273474	19.4903	19.7462	-0.255819	0.212252	1.20527	6	1	4.34295e-08	-0.25582	0.563083	0.837511
Cytochrome c oxidase subunit 6B1 OS=Mus musculus OX=10090 GN=Cox6b1 PE=1 SV=2	P56391|CX6B1_MOUSE	P56391	2023641	1.85508e+06	2288274	2.73988e+06	2.07173e+06	1.71915e+06	1.04642e+06	2.40779e+06	70.93	9	9	TMT10plex; Carbamidomethylation	10071	889	325.11	No	0.273615	20.723	21.0708	-0.347775	0.28864	1.20487	6	1	4.34295e-08	-0.34777	0.56286	0.785798
Valacyclovir hydrolase OS=Mus musculus OX=10090 GN=Bphl PE=1 SV=1	Q8R164|BPHL_MOUSE	Q8R164	611873	504808	600810	650261	581667	523413	305746	587634	40.55	11	11	TMT10plex	32851	2869	93.83	No	0.273974	18.8835	19.1689	-0.285375	0.237047	1.20387	6	1	4.34295e-08	-0.28537	0.562291	0.820531
Elongation factor Ts, mitochondrial OS=Mus musculus OX=10090 GN=Tsfm PE=1 SV=1	Q9CZR8|EFTS_MOUSE	Q9CZR8	347315	369161	241215	322977	335802	300437	156287	250184	36.11	8	8	TMT10plex; Carbamidomethylation	35334	1045	304.42	No	0.274606	17.9351	18.2702	-0.335096	0.278756	1.20211	6	1	4.34295e-08	-0.33509	0.56129	0.792735
Endoplasmic reticulum resident protein 44 OS=Mus musculus OX=10090 GN=Erp44 PE=1 SV=1	Q9D1Q6|ERP44_MOUSE	Q9D1Q6	109904	96512	148998	193356	88985.3	107901	94515.9	138698	23.4	10	9	TMT10plex; Carbamidomethylation	46853	1265	302.82	No	0.274622	16.6926	17.0125	-0.319914	0.266136	1.20207	6	1	4.34295e-08	-0.31991	0.561264	0.80112
Ubiquitin-associated protein 2 OS=Mus musculus OX=10090 GN=Ubap2 PE=1 SV=1	Q91VX2|UBAP2_MOUSE	Q91VX2	8630.88	6656.5	6136.09	8153.75	8008.04	8217.03	7460.42	9036.91	2.47	3	3	TMT10plex	117966	2572	106.04	No	0.274871	12.9946	12.8381	0.156467	0.13024	1.20138	6	1	4.34295e-08	0.15646	0.560871	1.11455
Single-stranded DNA-binding protein, mitochondrial OS=Mus musculus OX=10090 GN=Ssbp1 PE=1 SV=1	Q9CYR0|SSBP_MOUSE	Q9CYR0	580639	527450	729951	806362	451837	481679	628247	675702	28.95	4	4	TMT10plex; Oxidation (M)	17319	3156	150.56	No	0.275245	19.0725	19.3136	-0.241077	0.200841	1.20034	6	1	4.34295e-08	-0.24108	0.560281	0.846112
Enhancer of filamentation 1 OS=Mus musculus OX=10090 GN=Nedd9 PE=1 SV=2	O35177|CASL_MOUSE	O35177	1.5023e+06	1.61686e+06	1.57665e+06	1.63701e+06	1.37979e+06	1.74562e+06	1.46883e+06	1.25116e+06	24.01	22	19	TMT10plex; Carbamidomethylation; Carbamylation	93052	984	154.44	No	0.275488	20.4681	20.5936	-0.125542	0.104647	1.19966	6	1	4.34295e-08	-0.12554	0.559897	0.916661
Mitogen-activated protein kinase 14 OS=Mus musculus OX=10090 GN=Mapk14 PE=1 SV=3	P47811|MK14_MOUSE	P47811	580497	516960	423995	434193	641640	738552	559670	415200	14.44	6	5	TMT10plex	41287	2247	216.87	No	0.275644	19.1359	18.8871	0.24878	0.20745	1.19923	6	1	4.34295e-08	0.24878	0.559652	1.1882
Nuclear transport factor 2 OS=Mus musculus OX=10090 GN=Nutf2 PE=1 SV=1	P61971|NTF2_MOUSE	P61971	590695	598677	809245	849644	646485	442198	602281	715770	11.81	2	2	TMT10plex	14478	1527	202.61	No	0.275808	19.1764	19.4215	-0.245096	0.204455	1.19878	6	1	4.34295e-08	-0.2451	0.559393	0.843757
Trans-L-3-hydroxyproline dehydratase OS=Mus musculus OX=10090 GN=L3hypdh PE=1 SV=1	Q9CXA2|T3HPD_MOUSE	Q9CXA2	34357.3	29755	61857.1	38970.2	33913.9	39001.8	116543	78395.8	5.37	2	2	TMT10plex	37804	2754	127.05	No	0.276405	15.8475	15.274	0.573491	0.479056	1.19713	6	1	4.34295e-08	0.57349	0.558454	1.48812
Ezrin OS=Mus musculus OX=10090 GN=Ezr PE=1 SV=3	P26040|EZRI_MOUSE	P26040	868466	703750	840078	956176	824868	803882	547911	778392	35.15	34	24	TMT10plex	69407	1138	220.11	No	0.277243	19.476	19.675	-0.198937	0.1665	1.19481	6	1	4.34295e-08	-0.19893	0.55714	0.871196
Small ribosomal subunit protein bS6m OS=Mus musculus OX=10090 GN=Mrps6 PE=1 SV=3	P58064|RT06_MOUSE	P58064	138591	125801	159565	172626	147061	155372	198161	167810	29.6	4	4	TMT10plex; Carbamidomethylation	14309	2932	149.47	No	0.277303	17.341	17.1756	0.165468	0.138508	1.19465	6	1	4.34295e-08	0.16547	0.557045	1.12153
ATP-dependent 6-phosphofructokinase, platelet type OS=Mus musculus OX=10090 GN=Pfkp PE=1 SV=1	Q9WUA3|PFKAP_MOUSE	Q9WUA3	308284	286873	317521	349146	307314	317835	224671	292385	19.39	18	13	TMT10plex; Oxidation (M)	85455	457	368.52	No	0.277311	18.1106	18.2635	-0.15292	0.128007	1.19462	6	1	4.34295e-08	-0.15292	0.557032	0.899428
Vacuolar protein sorting-associated protein 29 OS=Mus musculus OX=10090 GN=Vps29 PE=1 SV=1	Q9QZ88|VPS29_MOUSE	Q9QZ88	359573	327198	377050	401909	395683	318735	223899	342465	33.52	5	5	TMT10plex	20496	3042	97.18	No	0.278873	18.2585	18.4792	-0.220641	0.185362	1.19033	6	1	4.34295e-08	-0.22064	0.554593	0.858185
NADH dehydrogenase [ubiquinone] 1 alpha subcomplex subunit 8 OS=Mus musculus OX=10090 GN=Ndufa8 PE=1 SV=3	Q9DCJ5|NDUA8_MOUSE	Q9DCJ5	4171337	4.93777e+06	4.20454e+06	3.87371e+06	3.89858e+06	5033897	2.7166e+06	3195305	51.74	8	8	TMT10plex; Carbamidomethylation	19992	1763	210.92	No	0.279297	21.7847	22.0291	-0.244413	0.205533	1.18917	6	1	4.34295e-08	-0.24442	0.553933	0.844155
Succinate--CoA ligase [ADP/GDP-forming] subunit alpha, mitochondrial OS=Mus musculus OX=10090 GN=Suclg1 PE=1 SV=4	Q9WUM5|SUCA_MOUSE	Q9WUM5	3321520	3.03415e+06	3.52069e+06	4.04667e+06	3542807	2.71866e+06	1.31218e+06	3.57273e+06	40.17	12	12	TMT10plex; Oxidation (M); Carbamidomethylation	36155	3229	138.39	No	0.279389	21.3058	21.723	-0.417236	0.350939	1.18891	6	1	4.34295e-08	-0.41723	0.553791	0.748861
Peroxiredoxin-2 OS=Mus musculus OX=10090 GN=Prdx2 PE=1 SV=3	Q61171|PRDX2_MOUSE	Q61171	2287289	1.89825e+06	2.27075e+06	2.66527e+06	2.40596e+06	1.72377e+06	812930	2.27468e+06	47.47	10	9	TMT10plex; Carbamidomethylation	21779	2199	194.99	No	0.279692	20.6663	21.1105	-0.444179	0.373862	1.18808	6	1	4.34295e-08	-0.44418	0.553319	0.735002
NADH dehydrogenase [ubiquinone] 1 beta subcomplex subunit 4 OS=Mus musculus OX=10090 GN=Ndufb4 PE=1 SV=3	Q9CQC7|NDUB4_MOUSE	Q9CQC7	406845	352697	461385	506287	391581	310254	228795	501413	52.71	7	6	TMT10plex	15081	2139	210.52	No	0.279921	18.3903	18.7068	-0.316505	0.26654	1.18746	6	1	4.34295e-08	-0.31651	0.552964	0.80301
YTH domain-containing family protein 2 OS=Mus musculus OX=10090 GN=Ythdf2 PE=1 SV=1	Q91YT7|YTHD2_MOUSE	Q91YT7	14220.3	13408.6	16917.2	26830.8	15910.7	14726.5	14468.4	11083.7	2.76	2	2	TMT10plex	62280	2707	64.63	No	0.280124	13.7652	14.0661	-0.300916	0.253531	1.1869	6	1	4.34295e-08	-0.30092	0.552649	0.811735
Anamorsin OS=Mus musculus OX=10090 GN=Ciapin1 PE=1 SV=1	Q8WTY4|CPIN1_MOUSE	Q8WTY4	77732.4	67141.7	82528.1	101400	75925.1	83059.8	46908.9	71533.4	17.48	5	5	TMT10plex; Carbamidomethylation	33429	490	384.13	No	0.280664	16.0495	16.3109	-0.261348	0.220467	1.18543	6	1	4.34295e-08	-0.26135	0.551813	0.834307
Histone-arginine methyltransferase CARM1 OS=Mus musculus OX=10090 GN=Carm1 PE=1 SV=2	Q9WVG6|CARM1_MOUSE	Q9WVG6	1.6507e+06	1.73777e+06	2.20994e+06	2.46064e+06	1.42516e+06	1.73922e+06	2058361	1.72132e+06	23.68	15	15	TMT10plex; Carbamidomethylation	65854	1146	263.08	No	0.281844	20.7152	20.9224	-0.207196	0.175261	1.18221	6	1	4.34295e-08	-0.2072	0.54999	0.866217
Carnitine O-palmitoyltransferase 1, muscle isoform OS=Mus musculus OX=10090 GN=Cpt1b PE=1 SV=1	Q924X2|CPT1B_MOUSE	Q924X2	7033658	6.43347e+06	7.43635e+06	8592191	7.13835e+06	6848875	4764177	7179192	50.65	42	39	TMT10plex; Carbamidomethylation; Carbamylation; Oxidation (M)	88217	746	350.58	No	0.281993	22.6085	22.8059	-0.197497	0.167114	1.18181	6	1	4.34295e-08	-0.19749	0.549761	0.872066
Succinate--CoA ligase [ADP-forming] subunit beta, mitochondrial OS=Mus musculus OX=10090 GN=Sucla2 PE=1 SV=2	Q9Z2I9|SUCB1_MOUSE	Q9Z2I9	7779742	6.79596e+06	7.18716e+06	8534300	7.93865e+06	6.76253e+06	4.49626e+06	7.1343e+06	69.98	39	38	TMT10plex; Oxidation (M); Carbamidomethylation	50114	2746	138.39	No	0.282005	22.6191	22.8473	-0.228285	0.193171	1.18178	6	1	4.34295e-08	-0.22828	0.549743	0.853652
AP-2 complex subunit beta OS=Mus musculus OX=10090 GN=Ap2b1 PE=1 SV=1	Q9DBG3|AP2B1_MOUSE	Q9DBG3	603931	758448	494275	1.28623e+06	765392	668037	399965	405335	9.28	21	9	TMT10plex; Carbamidomethylation	104583	533	380.63	No	0.282397	19.0334	19.4866	-0.453176	0.383815	1.18071	6	1	4.34295e-08	-0.45318	0.549141	0.730431
ADP-ribosylation factor-like protein 3 OS=Mus musculus OX=10090 GN=Arl3 PE=1 SV=1	Q9WUL7|ARL3_MOUSE	Q9WUL7	338321	321118	330237	311558	261425	369191	293589	270969	12.64	3	3	TMT10plex	20487	318	399.38	No	0.282517	18.1753	18.3108	-0.135452	0.114752	1.18039	6	1	4.34295e-08	-0.13546	0.548955	0.91038
Hypoxanthine-guanine phosphoribosyltransferase OS=Mus musculus OX=10090 GN=Hprt1 PE=1 SV=3	P00493|HPRT_MOUSE	P00493	158210	139887	202820	280541	161379	134317	130688	192261	31.65	6	6	TMT10plex; Carbamidomethylation	24570	1415	262	No	0.283528	17.221	17.5233	-0.302307	0.256704	1.17765	6	1	4.34295e-08	-0.30231	0.547404	0.810953
NADH dehydrogenase [ubiquinone] 1 alpha subcomplex subunit 7 OS=Mus musculus OX=10090 GN=Ndufa7 PE=1 SV=3	Q9Z1P6|NDUA7_MOUSE	Q9Z1P6	2.16199e+06	1.9131e+06	2.62023e+06	3.03773e+06	2054066	1.74011e+06	1.69688e+06	2702324	78.76	17	16	TMT10plex; Oxidation (M); Carbamidomethylation	12576	2108	210.97	No	0.283536	20.9402	21.1918	-0.251556	0.213612	1.17763	6	1	4.34295e-08	-0.25156	0.547392	0.839988
Surfeit locus protein 4 OS=Mus musculus OX=10090 GN=Surf4 PE=1 SV=1	Q64310|SURF4_MOUSE	Q64310	23868.8	20686.6	24608.3	25943.8	30222.5	15697.3	5497.03	21291.3	9.67	2	2	TMT10plex	30381	3016	137.32	No	0.285961	13.906	14.5323	-0.626336	0.534831	1.17109	6	1	4.34295e-08	-0.62634	0.543693	0.647818
N-lysine methyltransferase SMYD2 OS=Mus musculus OX=10090 GN=Smyd2 PE=1 SV=1	Q8R5A0|SMYD2_MOUSE	Q8R5A0	29757.2	29929	27225.1	28594.5	29495.1	31306.2	20047.2	22471	3.46	2	2	TMT10plex	49567	1989	204.38	No	0.286057	14.6323	14.8166	-0.184277	0.15739	1.17083	6	1	4.34295e-08	-0.18428	0.543547	0.880088
Carboxylesterase 1D OS=Mus musculus OX=10090 GN=Ces1d PE=1 SV=1	Q8VCT4|EST1D_MOUSE	Q8VCT4	922701	890984	1.22893e+06	1.35212e+06	965790	842381	808287	1.1355e+06	37.52	19	16	TMT10plex	61788	592	352.22	No	0.286168	19.8262	20.0441	-0.217861	0.186121	1.17053	6	1	4.34295e-08	-0.21786	0.543378	0.85984
Prothymosin alpha OS=Mus musculus OX=10090 GN=Ptma PE=1 SV=2	P26350|PTMA_MOUSE	P26350	182140	157650	223231	283341	206985	160496	105420	201815	23.42	5	5	TMT10plex	12254	2285	172.81	No	0.286185	17.3149	17.6553	-0.340401	0.29082	1.17049	6	1	4.34295e-08	-0.3404	0.543353	0.789822
Trimethyllysine dioxygenase, mitochondrial OS=Mus musculus OX=10090 GN=Tmlhe PE=1 SV=2	Q91ZE0|TMLH_MOUSE	Q91ZE0	69480.8	58978.9	57502.5	81908.7	62335.3	61204.9	33516.3	65485.7	7.13	4	4	TMT10plex; Carbamidomethylation	49610	2804	122.1	No	0.286197	15.7151	16.0163	-0.301188	0.257325	1.17046	6	1	4.34295e-08	-0.30119	0.543335	0.811583
NADH dehydrogenase [ubiquinone] 1 beta subcomplex subunit 6 OS=Mus musculus OX=10090 GN=Ndufb6 PE=1 SV=3	Q3UIU2|NDUB6_MOUSE	Q3UIU2	767655	684038	807211	914423	754436	721692	476033	802480	58.59	9	9	TMT10plex; Oxidation (M)	15515	1719	210.25	No	0.286228	19.3652	19.5897	-0.224508	0.191826	1.17037	6	1	4.34295e-08	-0.22451	0.543288	0.855886
Large ribosomal subunit protein eL38 OS=Mus musculus OX=10090 GN=Rpl38 PE=1 SV=3	Q9JJI8|RL38_MOUSE	Q9JJI8	4618053	5464720	3.60949e+06	2.38528e+06	5181256	6.41583e+06	5782142	3329340	64.29	7	7	TMT10plex; Carbamylation	8204	1666	237.49	No	0.286232	22.262	21.8724	0.389598	0.332886	1.17037	6	1	4.34295e-08	0.38959	0.543282	1.31002
Uncharacterized protein KIAA1143 homolog OS=Mus musculus OX=10090 PE=1 SV=1	Q8K039|K1143_MOUSE	Q8K039	20674.8	15494.3	50377.1	73656.4	12065.5	14148.8	44752.3	17295.2	12.26	2	2	TMT10plex	17479	2999	100.29	No	0.286841	14.2187	15.011	-0.792303	0.677917	1.16873	6	1	4.34295e-08	-0.7923	0.542358	0.577423
Chloride intracellular channel protein 5 OS=Mus musculus OX=10090 GN=Clic5 PE=1 SV=1	Q8BXK9|CLIC5_MOUSE	Q8BXK9	6493.6	6860.46	6263.88	11800.6	7573.15	5820.9	3895.47	7134.55	12.35	3	2	TMT10plex	28287	723	337.8	No	0.286986	12.5305	12.8871	-0.356642	0.305255	1.16834	6	1	4.34295e-08	-0.35664	0.542139	0.780981
Cytoplasmic phosphatidylinositol transfer protein 1 OS=Mus musculus OX=10090 GN=Pitpnc1 PE=1 SV=1	Q8K4R4|PITC1_MOUSE	Q8K4R4	13144.4	13957.6	3953.02	5746.22	16707.3	17219	10487.8	7677.23	4.52	2	2	TMT10plex	38384	1013	322.85	No	0.287077	13.5907	12.972	0.618665	0.529635	1.1681	6	1	4.34295e-08	0.61866	0.542001	1.53545
Oxidoreductase NAD-binding domain-containing protein 1 OS=Mus musculus OX=10090 GN=Oxnad1 PE=1 SV=2	Q8VE38|OXND1_MOUSE	Q8VE38	126041	138222	218665	223120	118682	116645	95443.6	217162	22.83	6	6	TMT10plex	34727	2191	200.02	No	0.287128	16.9898	17.3815	-0.391675	0.335348	1.16796	6	1	4.34295e-08	-0.39168	0.541925	0.762241
Ubiquitin carboxyl-terminal hydrolase 25 OS=Mus musculus OX=10090 GN=Usp25 PE=1 SV=2	P57080|UBP25_MOUSE	P57080	5792	4464.09	13380.7	8296.88	5183.09	6690.22	4435.53	5727.37	2.09	2	2	TMT10plex	121420	3186	108.76	No	0.28745	12.4115	12.8376	-0.426067	0.365065	1.1671	6	1	4.34295e-08	-0.42607	0.541437	0.744287
Ubiquitin-like modifier-activating enzyme 1 OS=Mus musculus OX=10090 GN=Uba1 PE=1 SV=1	Q02053|UBA1_MOUSE	Q02053	4910836	6.4287e+06	3.91831e+06	4732015	4719592	5.09856e+06	2.48879e+06	4.01781e+06	47.26	41	41	TMT10plex; Carbamidomethylation; Oxidation (M)	117809	2927	103.97	No	0.287536	21.9092	22.2299	-0.320643	0.274789	1.16687	6	1	4.34295e-08	-0.32064	0.541307	0.800715
Serine/threonine-protein phosphatase 6 catalytic subunit OS=Mus musculus OX=10090 GN=Ppp6c PE=1 SV=1	Q9CQR6|PPP6_MOUSE	Q9CQR6	147227	153411	114530	125195	121585	148826	100150	106273	16.72	5	5	TMT10plex; Carbamidomethylation	35159	2579	154.2	No	0.287896	16.846	17.0335	-0.187454	0.160779	1.16591	6	1	4.34295e-08	-0.18746	0.540765	0.87815
Ataxin-10 OS=Mus musculus OX=10090 GN=Atxn10 PE=1 SV=2	P28658|ATX10_MOUSE	P28658	72863.5	61455.4	59207	72772.3	71573.2	62705.7	40583.1	56979.2	7.79	4	4	TMT10plex	53707	443	375.87	No	0.288181	15.7925	16.0162	-0.223641	0.191942	1.16515	6	1	4.34295e-08	-0.22364	0.540334	0.856402
Constitutive coactivator of PPAR-gamma-like protein 1 OS=Mus musculus OX=10090 GN=FAM120A PE=1 SV=2	Q6A0A9|F120A_MOUSE	Q6A0A9	499958	405148	595367	597137	532286	508615	798176	632000	11.96	12	12	TMT10plex	121646	833	333.16	No	0.288235	19.2135	18.9827	0.230828	0.198135	1.165	6	1	4.34295e-08	0.23083	0.540253	1.17351
26S proteasome regulatory subunit 8 OS=Mus musculus OX=10090 GN=Psmc5 PE=1 SV=1	P62196|PRS8_MOUSE	P62196	554970	555676	755189	819172	514185	583409	610032	623276	35.96	16	14	TMT10plex	45626	197	425.84	No	0.288992	19.1485	19.3341	-0.185527	0.159526	1.16299	6	1	4.34295e-08	-0.18552	0.539115	0.879332
Citrate synthase, mitochondrial OS=Mus musculus OX=10090 GN=Cs PE=1 SV=1	Q9CZU6|CISY_MOUSE	Q9CZU6	12637218	11212954	14686860	17232968	13059781	10488704	7132494	15232183	59.27	27	27	TMT10plex; Oxidation (M); Carbamidomethylation; Carbamylation	51737	629	341.2	No	0.28917	23.3969	23.7141	-0.317244	0.272894	1.16252	6	1	4.34295e-08	-0.31724	0.538847	0.802604
Glutathione S-transferase kappa 1 OS=Mus musculus OX=10090 GN=Gstk1 PE=1 SV=3	Q9DCM2|GSTK1_MOUSE	Q9DCM2	1.49091e+06	1.38055e+06	1.46538e+06	1.72404e+06	1446315	1.4271e+06	842548	1515075	75.66	18	17	TMT10plex; Oxidation (M); Carbamidomethylation	25704	1075	283.55	No	0.28929	20.281	20.5262	-0.245204	0.210983	1.1622	6	1	4.34295e-08	-0.2452	0.538667	0.843699
Syntaxin-12 OS=Mus musculus OX=10090 GN=Stx12 PE=1 SV=1	Q9ER00|STX12_MOUSE	Q9ER00	108504	110112	90002.4	92843.5	92159.6	108753	126355	117083	12.04	5	4	TMT10plex	31195	1836	136.55	No	0.289753	16.7517	16.609	0.142663	0.122883	1.16097	6	1	4.34295e-08	0.14266	0.537972	1.10394
General vesicular transport factor p115 OS=Mus musculus OX=10090 GN=Uso1 PE=1 SV=2	Q9Z1Z0|USO1_MOUSE	Q9Z1Z0	329072	339046	237126	263077	300667	294489	205363	197481	15.64	14	14	TMT10plex	106983	910	286.45	No	0.289789	17.9012	18.1399	-0.238688	0.205612	1.16087	6	1	4.34295e-08	-0.23869	0.537918	0.847515
Endoplasmic reticulum resident protein 29 OS=Mus musculus OX=10090 GN=Erp29 PE=1 SV=2	P57759|ERP29_MOUSE	P57759	158516	156491	177456	174893	146250	163134	149700	171429	17.94	4	4	TMT10plex	28823	1300	302.88	No	0.289933	17.2632	17.3458	-0.0826156	0.0711904	1.16049	6	1	4.34295e-08	-0.08261	0.537703	0.944348
Inorganic pyrophosphatase OS=Mus musculus OX=10090 GN=Ppa1 PE=1 SV=1	Q9D819|IPYR_MOUSE	Q9D819	576409	596215	751114	836842	567365	599513	479406	736786	44.29	11	11	TMT10plex; Carbamidomethylation	32667	1321	252.3	No	0.290051	19.1673	19.3789	-0.211588	0.182376	1.16017	6	1	4.34295e-08	-0.21159	0.537525	0.863585
UMP-CMP kinase OS=Mus musculus OX=10090 GN=Cmpk1 PE=1 SV=1	Q9DBP5|KCY_MOUSE	Q9DBP5	295197	275400	271653	342675	290770	246679	121224	310248	45.41	8	8	TMT10plex	22165	3020	100.67	No	0.290172	17.798	18.1701	-0.372051	0.320774	1.15985	6	1	4.34295e-08	-0.37205	0.537344	0.772684
Cullin-3 OS=Mus musculus OX=10090 GN=Cul3 PE=1 SV=1	Q9JLV5|CUL3_MOUSE	Q9JLV5	280979	253067	476073	281011	256454	296549	242262	258683	16.8	14	13	TMT10plex; Carbamidomethylation	88948	700	329.6	No	0.290232	18.0033	18.2526	-0.249267	0.214942	1.15969	6	1	4.34295e-08	-0.24927	0.537255	0.841322
Succinate--CoA ligase [GDP-forming] subunit beta, mitochondrial OS=Mus musculus OX=10090 GN=Suclg2 PE=1 SV=3	Q9Z2I8|SUCB2_MOUSE	Q9Z2I8	2.67251e+06	2622314	2.40987e+06	2.84435e+06	2.74539e+06	2.51695e+06	1.61756e+06	2.43509e+06	60.28	24	24	TMT10plex; Carbamidomethylation	46840	3149	138.31	No	0.290805	21.1232	21.3281	-0.204904	0.17692	1.15818	6	1	4.34295e-08	-0.2049	0.536399	0.867599
Fumarate hydratase, mitochondrial OS=Mus musculus OX=10090 GN=Fh PE=1 SV=3	P97807|FUMH_MOUSE	P97807	11875238	10267832	10767534	13223727	11861966	9263203	5047393	11877253	77.32	34	34	TMT10plex; Oxidation (M); Carbamidomethylation	54357	1319	288.7	No	0.291246	23.1029	23.4525	-0.349542	0.302108	1.15701	6	1	4.34295e-08	-0.34954	0.53574	0.784834
Ornithine aminotransferase, mitochondrial OS=Mus musculus OX=10090 GN=Oat PE=1 SV=1	P29758|OAT_MOUSE	P29758	1.36073e+06	1.21087e+06	1.42564e+06	1.5971e+06	1.41687e+06	1.26854e+06	651527	1.32988e+06	59.68	21	20	TMT10plex; Carbamidomethylation	48355	2331	200.49	No	0.291299	20.0913	20.4084	-0.317108	0.274108	1.15687	6	1	4.34295e-08	-0.3171	0.535662	0.802682
ATP synthase mitochondrial F1 complex assembly factor 1 OS=Mus musculus OX=10090 GN=Atpaf1 PE=1 SV=1	Q811I0|ATPF1_MOUSE	Q811I0	258781	311322	271712	291550	225595	341986	173620	243097	27.47	9	9	TMT10plex	36354	534	374.44	No	0.291318	17.8659	18.1086	-0.242706	0.209804	1.15682	6	1	4.34295e-08	-0.24271	0.535633	0.845156
Calcium/calmodulin-dependent protein kinase type II subunit gamma OS=Mus musculus OX=10090 GN=Camk2g PE=1 SV=1	Q923T9|KCC2G_MOUSE	Q923T9	46337.8	41255.8	54512.8	55117.9	51148.1	54814.6	52051.8	54846.9	2.84	10	2	TMT10plex; Carbamidomethylation; Oxidation (M)	59607	453	357.59	No	0.29155	15.6989	15.5792	0.119673	0.103505	1.15621	6	1	4.34295e-08	0.11968	0.535286	1.08649
Rab GDP dissociation inhibitor beta OS=Mus musculus OX=10090 GN=Gdi2 PE=1 SV=1	Q61598|GDIB_MOUSE	Q61598	1179388	1179412	811228	948435	1.10353e+06	944135	397138	835957	48.09	23	16	TMT10plex; Oxidation (M); Carbamidomethylation	50537	2988	169.57	No	0.291641	19.5487	19.9561	-0.407375	0.352411	1.15597	6	1	4.34295e-08	-0.40738	0.535151	0.753991
Phospholipid-transporting ATPase IA OS=Mus musculus OX=10090 GN=Atp8a1 PE=1 SV=2	P70704|AT8A1_MOUSE	P70704	118291	104149	89665.7	99127.4	98096.2	97746	98801.6	83354.3	4.12	6	6	TMT10plex	131413	2083	192.24	No	0.291777	16.5245	16.6424	-0.117915	0.102037	1.15561	6	1	4.34295e-08	-0.11791	0.534949	0.921522
6-phosphogluconolactonase OS=Mus musculus OX=10090 GN=Pgls PE=1 SV=1	Q9CQ60|6PGL_MOUSE	Q9CQ60	475933	446284	468797	516578	462190	476767	290038	457243	56.81	10	10	TMT10plex; Carbamidomethylation	27254	138	415.73	No	0.291888	18.6574	18.8613	-0.203924	0.17651	1.15532	6	1	4.34295e-08	-0.20393	0.534784	0.868182
Dual specificity mitogen-activated protein kinase kinase 4 OS=Mus musculus OX=10090 GN=Map2k4 PE=1 SV=2	P47809|MP2K4_MOUSE	P47809	222293	218954	271577	282251	205511	212017	241882	244806	10.58	5	5	TMT10plex	44114	1053	310.6	No	0.292107	17.782	17.915	-0.133023	0.115198	1.15474	6	1	4.34295e-08	-0.13303	0.534458	0.911914
Mitochondrial transcription rescue factor 1 OS=Mus musculus OX=10090 GN=Mtres1 PE=1 SV=1	Q9CQF4|MRES1_MOUSE	Q9CQF4	72957.9	125346	118817	151236	63651.3	59030.2	115108	121897	15.42	3	3	TMT10plex	27847	1753	217.55	No	0.292444	16.3788	16.7888	-0.410043	0.355369	1.15385	6	1	4.34295e-08	-0.41004	0.533958	0.752603
Secernin-2 OS=Mus musculus OX=10090 GN=Scrn2 PE=1 SV=1	Q8VCA8|SCRN2_MOUSE	Q8VCA8	31540.6	25788.2	24158.8	35607.6	30343.2	32804.1	10461.8	18597.3	5.88	2	2	TMT10plex	46601	1710	95.84	No	0.292775	14.3566	14.8199	-0.463307	0.401835	1.15298	6	1	4.34295e-08	-0.4633	0.533466	0.725325
Mitogen-activated protein kinase kinase kinase 5 OS=Mus musculus OX=10090 GN=Map3k5 PE=1 SV=3	O35099|M3K5_MOUSE	O35099	98374.6	90493	80511.5	77939.9	87354.2	106187	47763.2	46192.5	3.12	4	4	TMT10plex	154512	1594	216.63	No	0.293133	16.0375	16.3996	-0.362168	0.314372	1.15203	6	1	4.34295e-08	-0.36216	0.532935	0.777999
Ecto-ADP-ribosyltransferase 3 OS=Mus musculus OX=10090 GN=Art3 PE=1 SV=2	Q8R2G4|NAR3_MOUSE	Q8R2G4	1.3384e+06	1.35212e+06	1.24537e+06	1.55305e+06	1.30594e+06	1.40033e+06	912540	1.28485e+06	43.13	15	14	TMT10plex; Carbamidomethylation; Oxidation (M)	42015	995	307.09	No	0.293447	20.2067	20.3834	-0.176748	0.153532	1.15121	6	1	4.34295e-08	-0.17675	0.53247	0.884694
Voltage-dependent anion-selective channel protein 2 OS=Mus musculus OX=10090 GN=Vdac2 PE=1 SV=2	Q60930|VDAC2_MOUSE	Q60930	2.78525e+06	2.40358e+06	3156462	3.77195e+06	3014758	2258921	1.19065e+06	3181765	57.97	15	14	TMT10plex; Carbamidomethylation	31733	2943	88.31	No	0.293526	21.1039	21.5107	-0.40684	0.353465	1.151	6	1	4.34295e-08	-0.40684	0.532354	0.754274
Dolichyl-diphosphooligosaccharide--protein glycosyltransferase subunit 2 OS=Mus musculus OX=10090 GN=Rpn2 PE=1 SV=1	Q9DBG6|RPN2_MOUSE	Q9DBG6	368760	308547	429966	476302	360631	375828	281256	359297	20.13	9	9	TMT10plex	69063	1044	311.76	No	0.293551	18.384	18.5757	-0.191654	0.16652	1.15094	6	1	4.34295e-08	-0.19166	0.532316	0.875598
Heat shock protein 75 kDa, mitochondrial OS=Mus musculus OX=10090 GN=Trap1 PE=1 SV=1	Q9CQN1|TRAP1_MOUSE	Q9CQN1	2.4065e+06	2327155	1.96198e+06	2.41117e+06	2363696	2.32603e+06	1.57354e+06	1.8538e+06	44.48	32	31	TMT10plex; Carbamidomethylation	80209	1309	271.67	No	0.293994	20.9324	21.1135	-0.181032	0.15745	1.14977	6	1	4.34295e-08	-0.18103	0.531661	0.882073
Dephospho-CoA kinase domain-containing protein OS=Mus musculus OX=10090 GN=Dcakd PE=1 SV=1	Q8BHC4|DCAKD_MOUSE	Q8BHC4	178329	169468	221022	201143	171461	184785	104118	197461	29.44	6	6	TMT10plex	26476	842	318.85	No	0.294002	17.2855	17.5466	-0.261113	0.227103	1.14975	6	1	4.34295e-08	-0.26111	0.53165	0.834446
Protein FAM210A OS=Mus musculus OX=10090 GN=Fam210a PE=1 SV=1	Q8BGY7|F210A_MOUSE	Q8BGY7	676033	539537	499459	629389	597619	540715	257088	533433	29.67	10	10	TMT10plex; Oxidation (M)	31600	2004	179.12	No	0.294012	18.8076	19.1504	-0.342867	0.298216	1.14973	6	1	4.34295e-08	-0.34286	0.531635	0.788477
Tyrosine--tRNA ligase, mitochondrial OS=Mus musculus OX=10090 GN=Yars2 PE=1 SV=2	Q8BYL4|SYYM_MOUSE	Q8BYL4	64066.7	62703.9	51221.6	57797.2	60336.9	60912.1	24957.8	48063.8	10.59	4	4	TMT10plex	52597	2672	113.14	No	0.294115	15.4838	15.8417	-0.357917	0.311379	1.14946	6	1	4.34295e-08	-0.35792	0.531483	0.780289
Glyceraldehyde-3-phosphate dehydrogenase OS=Mus musculus OX=10090 GN=Gapdh PE=1 SV=2	P16858|G3P_MOUSE	P16858	24470990	22800618	22227622	26689556	25161094	20530956	11038339	23822464	98.8	34	34	TMT10plex; Carbamidomethylation; Carbamylation; Oxidation (M)	35810	1475	282.41	No	0.294322	24.1945	24.5157	-0.321233	0.279597	1.14891	6	1	4.34295e-08	-0.32123	0.531177	0.800387
Serine beta-lactamase-like protein LACTB, mitochondrial OS=Mus musculus OX=10090 GN=Lactb PE=1 SV=1	Q9EP89|LACTB_MOUSE	Q9EP89	66512.9	43539.2	65998.8	50930.1	56630.9	47781.3	28991.3	53263.5	6.17	4	4	TMT10plex	60705	2513	157.71	No	0.294666	15.4644	15.7694	-0.305027	0.2657	1.14801	6	1	4.34295e-08	-0.30503	0.53067	0.809425
tRNA methyltransferase 10 homolog C OS=Mus musculus OX=10090 GN=Trmt10c PE=1 SV=2	Q3UFY8|TM10C_MOUSE	Q3UFY8	23363.2	16165.3	21284.6	21049.6	17040	12134.1	18543.1	22222	9.66	3	3	TMT10plex	48386	2778	120.79	No	0.294811	14.0604	14.3079	-0.247478	0.215642	1.14763	6	1	4.34295e-08	-0.24748	0.530456	0.842367
Aldehyde dehydrogenase X, mitochondrial OS=Mus musculus OX=10090 GN=Aldh1b1 PE=1 SV=1	Q9CZS1|AL1B1_MOUSE	Q9CZS1	836853	811807	1.09573e+06	1295256	807296	930614	721833	974028	29.48	16	14	TMT10plex; Oxidation (M)	57553	432	394.94	No	0.294834	19.7014	19.9184	-0.217047	0.189136	1.14757	6	1	4.34295e-08	-0.21705	0.530422	0.860323
Nuclear receptor-binding protein OS=Mus musculus OX=10090 GN=Nrbp1 PE=1 SV=1	Q99J45|NRBP_MOUSE	Q99J45	66657.2	59493.7	73936.3	64503	67157.3	66476.5	52587.4	57198.3	5.98	3	3	TMT10plex	59866	2067	202.65	No	0.295003	15.8855	16.009	-0.123525	0.107682	1.14713	6	1	4.34295e-08	-0.12353	0.530174	0.917939
Galectin-1 OS=Mus musculus OX=10090 GN=Lgals1 PE=1 SV=3	P16045|LEG1_MOUSE	P16045	968168	822663	1.12839e+06	1322208	984189	709890	622346	1.19521e+06	52.59	8	8	TMT10plex; Carbamidomethylation; Oxidation (M)	14866	1027	288.01	No	0.295976	19.6955	19.9938	-0.298298	0.260616	1.14459	6	1	4.34295e-08	-0.2983	0.528743	0.81321
Serine/threonine-protein phosphatase 2A regulatory subunit B'' subunit gamma OS=Mus musculus OX=10090 GN=Ppp2r3c PE=1 SV=2	Q9JK24|P2R3C_MOUSE	Q9JK24	54380.5	49547.7	98318.1	109420	32779.6	51752.6	71898.4	68778.1	5.74	2	2	TMT10plex	53407	2615	154.35	No	0.296104	15.7158	16.163	-0.447201	0.390823	1.14426	6	1	4.34295e-08	-0.4472	0.528555	0.733465
Selenium-binding protein 2 OS=Mus musculus OX=10090 GN=Selenbp2 PE=1 SV=2	Q63836|SBP2_MOUSE	Q63836	3760489	3236325	3675903	4472685	3.89019e+06	3.3843e+06	1.96933e+06	3578080	52.97	22	22	TMT10plex; Carbamidomethylation; Oxidation (M)	52610	2305	158.33	No	0.296345	21.5655	21.8427	-0.277232	0.242415	1.14363	6	1	4.34295e-08	-0.27723	0.528203	0.825174
Rho guanine nucleotide exchange factor 7 OS=Mus musculus OX=10090 GN=Arhgef7 PE=1 SV=2	Q9ES28|ARHG7_MOUSE	Q9ES28	1.4666e+06	1.40249e+06	1.45971e+06	1663606	1327043	1600780	1.43827e+06	1.04734e+06	21.93	20	17	TMT10plex; Carbamylation; Carbamidomethylation; Oxidation (M)	97056	2160	163.99	No	0.296668	20.3511	20.5117	-0.160604	0.140537	1.14279	6	1	4.34295e-08	-0.1606	0.527729	0.894653
Fructose-bisphosphate aldolase C OS=Mus musculus OX=10090 GN=Aldoc PE=1 SV=4	P05063|ALDOC_MOUSE	P05063	652826	498142	569806	757937	721432	458102	278387	557335	11.85	6	5	TMT10plex; Carbamidomethylation	39395	844	288.94	No	0.297174	18.8602	19.2236	-0.363409	0.318369	1.14147	6	1	4.34295e-08	-0.36341	0.526989	0.777325
Methylmalonyl-CoA mutase, mitochondrial OS=Mus musculus OX=10090 GN=Mmut PE=1 SV=2	P16332|MUTA_MOUSE	P16332	1.99399e+06	1.74639e+06	1.76628e+06	2.02867e+06	1.89677e+06	1.84182e+06	1619591	1.7343e+06	32.09	23	23	TMT10plex; Oxidation (M)	82844	1742	224.1	No	0.297341	20.7552	20.8419	-0.0866577	0.0759464	1.14104	6	1	4.34295e-08	-0.08666	0.526745	0.9417
Ryanodine receptor 3 OS=Mus musculus OX=10090 GN=Ryr3 PE=1 SV=1	A2AGL3|RYR3_MOUSE	A2AGL3	1.02796e+06	935461	934321	1135420	979020	1.02337e+06	840987	906244	1.91	20	11	TMT10plex; Carbamidomethylation; Oxidation (M); Carbamylation	551328	3243	160.42	No	0.29736	19.8343	19.9387	-0.10447	0.0915613	1.14099	6	1	4.34295e-08	-0.10447	0.526718	0.930147
Isochorismatase domain-containing protein 1 OS=Mus musculus OX=10090 GN=Isoc1 PE=1 SV=1	Q91V64|ISOC1_MOUSE	Q91V64	323793	266113	363875	407868	288052	306661	214328	356321	43.43	10	10	TMT10plex	32033	1939	245.63	No	0.297803	18.1286	18.3593	-0.230671	0.202372	1.13984	6	1	4.34295e-08	-0.23067	0.526071	0.852239
Ethanolamine-phosphate cytidylyltransferase OS=Mus musculus OX=10090 GN=Pcyt2 PE=1 SV=1	Q922E4|PCY2_MOUSE	Q922E4	150175	136442	109684	141769	132564	129665	120427	101256	11.88	5	5	TMT10plex	45235	1083	299.91	No	0.297915	16.8766	17.0276	-0.151046	0.132549	1.13955	6	1	4.34295e-08	-0.15105	0.525908	0.900595
Mannose-6-phosphate isomerase OS=Mus musculus OX=10090 GN=Mpi PE=1 SV=1	Q924M7|MPI_MOUSE	Q924M7	973425	777638	890628	1084565	969868	813674	556601	878231	42.32	13	13	TMT10plex; Oxidation (M); Carbamidomethylation	46575	1814	143.62	No	0.297978	19.588	19.8187	-0.230639	0.202424	1.13939	6	1	4.34295e-08	-0.23064	0.525816	0.852257
Golgin subfamily A member 2 OS=Mus musculus OX=10090 GN=Golga2 PE=1 SV=3	Q921M4|GOGA2_MOUSE	Q921M4	41829.6	35262.9	56249.3	86680	44017.5	310789	88439.6	53116.6	4.5	5	5	TMT10plex	113278	1303	144.36	No	0.299572	16.4502	15.6603	0.789894	0.695782	1.13526	6	1	4.34295e-08	0.78989	0.523499	1.72894
Jupiter microtubule associated homolog 1 OS=Mus musculus OX=10090 GN=Jpt1 PE=1 SV=3	P97825|JUPI1_MOUSE	P97825	31442.1	30146.7	31372.6	37536.4	37199.7	25220.4	10410.9	31098.2	18.83	4	4	TMT10plex	16081	1722	243.7	No	0.299622	14.5189	14.9883	-0.469426	0.413543	1.13513	6	1	4.34295e-08	-0.46943	0.523427	0.72225
Profilin-1 OS=Mus musculus OX=10090 GN=Pfn1 PE=1 SV=2	P62962|PROF1_MOUSE	P62962	2.1539e+06	2038521	2.48804e+06	2715949	2.26731e+06	1945569	1.49255e+06	2496988	66.43	8	8	TMT10plex; Oxidation (M)	14957	2401	185.85	No	0.299776	20.9413	21.1543	-0.21295	0.187665	1.13474	6	1	4.34295e-08	-0.21295	0.523203	0.862771
Heat shock protein HSP 90-alpha OS=Mus musculus OX=10090 GN=Hsp90aa1 PE=1 SV=4	P07901|HS90A_MOUSE	P07901	2.34679e+06	2.23253e+06	2494073	2.60907e+06	2.37574e+06	2.44214e+06	2105222	2.25229e+06	30.15	38	20	TMT10plex; Oxidation (M); Carbamidomethylation	84788	1445	271.22	No	0.300075	21.127	21.2044	-0.0773791	0.0682378	1.13396	6	1	4.34295e-08	-0.07738	0.52277	0.947777
Programmed cell death protein 6 OS=Mus musculus OX=10090 GN=Pdcd6 PE=1 SV=2	P12815|PDCD6_MOUSE	P12815	62626.7	62848.8	37375.9	46681.6	43246.9	55150.4	39894.8	35504.5	10.99	2	2	TMT10plex	21867	2149	185.49	No	0.300723	15.3878	15.6436	-0.255876	0.22598	1.1323	6	1	4.34295e-08	-0.25588	0.521833	0.837476
Leukotriene A-4 hydrolase OS=Mus musculus OX=10090 GN=Lta4h PE=1 SV=4	P24527|LKHA4_MOUSE	P24527	449616	403624	492717	572839	473764	407740	332510	478651	30.44	17	17	TMT10plex	69051	1842	231.27	No	0.301479	18.6757	18.8598	-0.184101	0.162871	1.13035	6	1	4.34295e-08	-0.1841	0.520743	0.880198
Cytochrome b-c1 complex subunit 2, mitochondrial OS=Mus musculus OX=10090 GN=Uqcrc2 PE=1 SV=1	Q9DB77|QCR2_MOUSE	Q9DB77	9550895	8846728	11578484	13665674	9250126	8.31557e+06	6.7518e+06	12449540	71.3	32	31	TMT10plex; Oxidation (M); Carbamidomethylation	48235	936	326.95	No	0.30156	23.0962	23.3582	-0.262014	0.231842	1.13014	6	1	4.34295e-08	-0.26202	0.520626	0.833919
Ig heavy chain V region VH558 A1/A4 OS=Mus musculus OX=10090 GN=Gm5629 PE=2 SV=1	P06327|HVM52_MOUSE	P06327	3.35217e+06	6.14519e+06	821996	1.0924e+06	1.61842e+06	2.18816e+06	496832	755643	20.51	3	3	TMT10plex; Carbamylation	12971	1359	258.4	No	0.301561	20.0343	20.9839	-0.949588	0.840238	1.13014	6	1	4.34295e-08	-0.94958	0.520626	0.517783
Kinesin heavy chain isoform 5A OS=Mus musculus OX=10090 GN=Kif5a PE=1 SV=3	P33175|KIF5A_MOUSE	P33175	221084	197559	270173	294570	195963	229737	192454	245259	6.04	7	7	TMT10plex	117019	1741	242.2	No	0.302247	17.712	17.8895	-0.177497	0.157302	1.12838	6	1	4.34295e-08	-0.17749	0.519638	0.88424
Cofilin-1 OS=Mus musculus OX=10090 GN=Cfl1 PE=1 SV=3	P18760|COF1_MOUSE	P18760	617516	573720	793824	918007	604608	508577	512360	813937	49.4	11	8	TMT10plex; Carbamidomethylation	18560	806	338.53	No	0.302341	19.1908	19.4432	-0.252402	0.223733	1.12814	6	1	4.34295e-08	-0.2524	0.519502	0.839499
Acetyl-CoA acetyltransferase, mitochondrial OS=Mus musculus OX=10090 GN=Acat1 PE=1 SV=1	Q8QZT1|THIL_MOUSE	Q8QZT1	8325969	6928517	7610137	9181333	8752621	6.34563e+06	3399507	7903607	61.08	23	23	TMT10plex; Oxidation (M); Carbamidomethylation	44816	232	415.22	No	0.302844	22.5674	22.9258	-0.358369	0.318026	1.12685	6	1	4.34295e-08	-0.35837	0.518781	0.780045
Thioredoxin-dependent peroxide reductase, mitochondrial OS=Mus musculus OX=10090 GN=Prdx3 PE=1 SV=1	P20108|PRDX3_MOUSE	P20108	2.51479e+06	2203013	3.32061e+06	3858538	2646307	1.99129e+06	1.54886e+06	3.36301e+06	43.58	9	9	TMT10plex; Carbamidomethylation; Oxidation (M)	28127	2969	133.13	No	0.304317	21.1262	21.4689	-0.342694	0.305134	1.12309	6	1	4.34295e-08	-0.34269	0.516674	0.78857
NADH dehydrogenase [ubiquinone] 1 beta subcomplex subunit 10 OS=Mus musculus OX=10090 GN=Ndufb10 PE=1 SV=3	Q9DCS9|NDUBA_MOUSE	Q9DCS9	1.04698e+06	989493	1.34754e+06	1.48035e+06	1.0658e+06	942218	1.00474e+06	1.23352e+06	71.02	12	12	TMT10plex; Carbamidomethylation; Carbamylation; Oxidation (M)	21024	2214	210.65	No	0.304523	20.0105	20.1934	-0.182894	0.162924	1.12257	6	1	4.34295e-08	-0.18289	0.51638	0.880937
Cytochrome b-c1 complex subunit 8 OS=Mus musculus OX=10090 GN=Uqcrq PE=1 SV=3	Q9CQ69|QCR8_MOUSE	Q9CQ69	979201	916385	1.36822e+06	1.46802e+06	1.0695e+06	802479	689704	1.31697e+06	60.98	9	9	TMT10plex; Oxidation (M)	9768	975	326.67	No	0.304621	19.8418	20.144	-0.302283	0.269338	1.12232	6	1	4.34295e-08	-0.30229	0.51624	0.810964
Heterogeneous nuclear ribonucleoprotein F OS=Mus musculus OX=10090 GN=Hnrnpf PE=1 SV=3	Q9Z2X1|HNRPF_MOUSE	Q9Z2X1	331821	299359	225552	244761	366950	398628	275600	255100	15.18	7	5	TMT10plex	45730	1102	268.69	No	0.304708	18.2807	18.0539	0.226787	0.20211	1.1221	6	1	4.34295e-08	0.22679	0.516116	1.17023
Torsin-1A-interacting protein 1 OS=Mus musculus OX=10090 GN=Tor1aip1 PE=1 SV=3	Q921T2|TOIP1_MOUSE	Q921T2	138875	121582	76929.9	121420	149890	159163	187258	89084.6	7.39	4	4	TMT10plex	66781	2361	130.69	No	0.304717	17.1078	16.774	0.333838	0.297518	1.12207	6	1	4.34295e-08	0.33383	0.516103	1.26035
Annexin A3 OS=Mus musculus OX=10090 GN=Anxa3 PE=1 SV=4	O35639|ANXA3_MOUSE	O35639	389782	357127	402306	542102	379275	371072	359590	395556	45.82	19	17	TMT10plex	36384	435	382.01	No	0.305163	18.5209	18.6711	-0.150196	0.133991	1.12094	6	1	4.34295e-08	-0.15019	0.515469	0.901132
Sperm-associated antigen 7 OS=Mus musculus OX=10090 GN=Spag7 PE=1 SV=1	Q7TNE3|SPAG7_MOUSE	Q7TNE3	18666	18493.9	16529.8	20913.3	20937.9	18889.7	6670.05	13923.6	14.54	3	3	TMT10plex	25921	2325	141.94	No	0.305175	13.757	14.182	-0.42497	0.379129	1.12091	6	1	4.34295e-08	-0.42497	0.515451	0.744854
Mitochondrial carnitine/acylcarnitine carrier protein OS=Mus musculus OX=10090 GN=Slc25a20 PE=1 SV=1	Q9Z2Z6|MCAT_MOUSE	Q9Z2Z6	1.68022e+06	1.3986e+06	1526022	1.73295e+06	1.65549e+06	1435384	1.02565e+06	1.51887e+06	72.43	19	19	TMT10plex; Carbamidomethylation; Oxidation (M)	33027	2147	221.79	No	0.305199	20.4036	20.5905	-0.186855	0.166708	1.12085	6	1	4.34295e-08	-0.18686	0.515416	0.878516
L-lactate dehydrogenase A chain OS=Mus musculus OX=10090 GN=Ldha PE=1 SV=3	P06151|LDHA_MOUSE	P06151	4656996	3.84187e+06	4962712	5817825	5008948	3753587	1.93611e+06	4896566	74.1	28	24	TMT10plex; Oxidation (M); Carbamidomethylation	36499	2024	229.38	No	0.305775	21.801	22.1848	-0.383777	0.342846	1.11939	6	1	4.34295e-08	-0.38377	0.514597	0.766432
RNA-binding protein with multiple splicing OS=Mus musculus OX=10090 GN=Rbpms PE=1 SV=2	Q9WVB0|RBPMS_MOUSE	Q9WVB0	103150	118784	115858	197013	102950	113721	112915	110312	21.83	5	5	TMT10plex	21816	2978	161.08	No	0.305796	16.7457	16.9806	-0.234866	0.209826	1.11933	6	1	4.34295e-08	-0.23486	0.514569	0.849767
Host cell factor 1 OS=Mus musculus OX=10090 GN=Hcfc1 PE=1 SV=2	Q61191|HCFC1_MOUSE	Q61191	39380.7	56352.3	30954.4	36784.5	34953.6	44934.3	29088.3	24768.7	2.25	4	4	TMT10plex	210437	1228	262.7	No	0.306017	14.9933	15.283	-0.289746	0.258986	1.11877	6	1	4.34295e-08	-0.28974	0.514254	0.818049
Small ubiquitin-related modifier 3 OS=Mus musculus OX=10090 GN=Sumo3 PE=1 SV=1	Q9Z172|SUMO3_MOUSE	Q9Z172	36779.3	34548.4	71826.5	87793.2	40089	29932.7	23942.4	66191.5	16.36	2	2	TMT10plex	12430	3237	145.37	No	0.306595	15.1805	15.6992	-0.518738	0.464275	1.11731	6	1	4.34295e-08	-0.51874	0.513434	0.697981
Dihydrolipoyllysine-residue succinyltransferase component of 2-oxoglutarate dehydrogenase complex, mitochondrial OS=Mus musculus OX=10090 GN=Dlst PE=1 SV=1	Q9D2G2|ODO2_MOUSE	Q9D2G2	4.17455e+06	3.5733e+06	3795370	4.43158e+06	4.27784e+06	3.39606e+06	2299876	3921627	43.61	19	19	TMT10plex; Carbamidomethylation; Oxidation (M); Carbamylation	48995	776	316.46	No	0.306618	21.69	21.9243	-0.234296	0.209708	1.11725	6	1	4.34295e-08	-0.23429	0.513402	0.850103
Sorting nexin-2 OS=Mus musculus OX=10090 GN=Snx2 PE=1 SV=2	Q9CWK8|SNX2_MOUSE	Q9CWK8	217853	214175	248430	251845	211616	229461	178637	238725	16.76	9	8	TMT10plex	58471	2970	143.07	No	0.307932	17.7027	17.8265	-0.123861	0.111192	1.11393	6	1	4.34295e-08	-0.12386	0.511545	0.917729
Protein phosphatase methylesterase 1 OS=Mus musculus OX=10090 GN=Ppme1 PE=1 SV=5	Q8BVQ5|PPME1_MOUSE	Q8BVQ5	36850.4	36435.3	59395.9	67389	40588.2	34478.1	31482.9	51608.8	18.65	5	5	TMT10plex; Carbamidomethylation	42256	2626	174.95	No	0.308008	15.2449	15.5552	-0.310236	0.278554	1.11374	6	1	4.34295e-08	-0.31024	0.511438	0.806508
Serine/threonine-protein kinase WNK1 OS=Mus musculus OX=10090 GN=Wnk1 PE=1 SV=2	P83741|WNK1_MOUSE	P83741	72807.9	76348.7	64631.8	64534	69713.4	72375.6	51968	60051.9	3.62	9	9	TMT10plex	250934	2547	155.06	No	0.30821	15.9429	16.0825	-0.13956	0.125365	1.11323	6	1	4.34295e-08	-0.13956	0.511154	0.907796
SPRY domain-containing protein 4 OS=Mus musculus OX=10090 GN=Spryd4 PE=1 SV=1	Q91WK1|SPRY4_MOUSE	Q91WK1	129950	127751	90226.9	112077	126458	122964	43662.7	76465.6	34.3	6	6	TMT10plex; Carbamidomethylation	23275	2688	140.57	No	0.30838	16.3732	16.7965	-0.423286	0.380379	1.1128	6	1	4.34295e-08	-0.42328	0.510914	0.745727
Protein Niban 2 OS=Mus musculus OX=10090 GN=Niban2 PE=1 SV=2	Q8R1F1|NIBA2_MOUSE	Q8R1F1	29914.8	31125.4	22740	22641.1	34946.1	33764.7	27877.6	24703.4	2	2	2	TMT10plex	84819	1980	176.47	No	0.308728	14.8738	14.6835	0.190339	0.17118	1.11192	6	1	4.34295e-08	0.19034	0.510424	1.14103
MICOS complex subunit Mic60 OS=Mus musculus OX=10090 GN=Immt PE=1 SV=1	Q8CAQ8|MIC60_MOUSE	Q8CAQ8	9962379	9525938	9632748	11537248	10224901	9270711	6047478	10200488	75.96	63	63	TMT10plex; Oxidation (M); Carbamidomethylation	83900	1902	223.45	No	0.308807	23.06	23.2727	-0.212733	0.191354	1.11173	6	1	4.34295e-08	-0.21273	0.510313	0.862903
Eukaryotic translation initiation factor 4E OS=Mus musculus OX=10090 GN=Eif4e PE=1 SV=1	P63073|IF4E_MOUSE	P63073	574536	513378	620418	656181	495220	611470	495520	573257	31.8	7	7	TMT10plex	25053	1171	296.6	No	0.309482	19.0468	19.1671	-0.120318	0.108392	1.11003	6	1	4.34295e-08	-0.12032	0.509364	0.919984
Myosin-9 OS=Mus musculus OX=10090 GN=Myh9 PE=1 SV=4	Q8VDD5|MYH9_MOUSE	Q8VDD5	338928	154236	250847	311385	336521	334842	354858	243817	5.51	26	12	TMT10plex; Oxidation (M)	226372	1849	214.6	No	0.3097	18.2614	17.9475	0.313898	0.282924	1.10948	6	1	4.34295e-08	0.31389	0.509058	1.24305
Legumain OS=Mus musculus OX=10090 GN=Lgmn PE=1 SV=1	O89017|LGMN_MOUSE	O89017	7793.76	6091.01	11437.5	15269.7	10781.7	9582.43	14088.9	16282.3	6.67	2	2	TMT10plex; Carbamidomethylation	49373	1837	232.23	No	0.309933	13.5989	13.2201	0.378819	0.341618	1.1089	6	1	4.34295e-08	0.37882	0.508732	1.30028
2-oxoglutarate dehydrogenase complex component E1 OS=Mus musculus OX=10090 GN=Ogdh PE=1 SV=3	Q60597|ODO1_MOUSE	Q60597	11968911	10476170	12302389	15179297	12269931	9812970	5869526	13544239	59.34	60	60	TMT10plex; Carbamidomethylation; Oxidation (M)	116449	231	423.79	No	0.310018	23.2377	23.5604	-0.322641	0.291013	1.10868	6	1	4.34295e-08	-0.32264	0.508613	0.799605
Aconitate hydratase, mitochondrial OS=Mus musculus OX=10090 GN=Aco2 PE=1 SV=1	Q99KI0|ACON_MOUSE	Q99KI0	27071602	24253842	29867252	35897260	29659072	22941390	12371683	30683538	66.03	54	54	TMT10plex; Carbamidomethylation; Oxidation (M)	85464	165	386.18	No	0.310132	24.4262	24.7878	-0.361625	0.326259	1.1084	6	1	4.34295e-08	-0.36162	0.508453	0.77829
NADH-ubiquinone oxidoreductase 75 kDa subunit, mitochondrial OS=Mus musculus OX=10090 GN=Ndufs1 PE=1 SV=2	Q91VD9|NDUS1_MOUSE	Q91VD9	8910584	7.99622e+06	7984908	9582339	9034847	7770188	4447290	8334009	65.89	45	45	TMT10plex; Oxidation (M); Carbamidomethylation	79777	2051	208.73	No	0.31037	22.7679	23.0347	-0.266776	0.240816	1.1078	6	1	4.34295e-08	-0.26677	0.508121	0.831178
Desmoglein-1-alpha OS=Mus musculus OX=10090 GN=Dsg1a PE=2 SV=2	Q61495|DSG1A_MOUSE	Q61495	249847	142985	120517	161167	123291	117237	174462	123752	1.61	2	2	TMT10plex; Oxidation (M)	114597	890	317.58	No	0.310975	17.0201	17.3083	-0.288208	0.260519	1.10628	6	1	4.34295e-08	-0.28821	0.507274	0.818917
Desmoglein-1-beta OS=Mus musculus OX=10090 GN=Dsg1b PE=1 SV=1	Q7TSF1|DSG1B_MOUSE	Q7TSF1	249847	142985	120517	161167	123291	117237	174462	123752	1.6	2	2	TMT10plex; Oxidation (M)	114454	850	317.4	No	0.310975	17.0201	17.3083	-0.288208	0.260519	1.10628	6	1	4.34295e-08	-0.28821	0.507274	0.818917
Desmoglein-1-gamma OS=Mus musculus OX=10090 GN=Dsg1c PE=1 SV=1	Q7TSF0|DSG1C_MOUSE	Q7TSF0	249847	142985	120517	161167	123291	117237	174462	123752	1.87	2	2	TMT10plex; Oxidation (M)	100516	761	317.31	No	0.310975	17.0201	17.3083	-0.288208	0.260519	1.10628	6	1	4.34295e-08	-0.28821	0.507274	0.818917
Myosin regulatory light chain 10 OS=Mus musculus OX=10090 GN=Myl10 PE=2 SV=1	Q62082|MYL10_MOUSE	Q62082	618415	546881	926382	896551	773036	494897	472696	698875	20.79	5	4	TMT10plex; Oxidation (M)	22511	1709	215.13	No	0.311153	19.1855	19.4736	-0.288046	0.260477	1.10584	6	1	4.34295e-08	-0.28805	0.507026	0.819008
Large ribosomal subunit protein eL21 OS=Mus musculus OX=10090 GN=Rpl21 PE=1 SV=4	O09167|RL21_MOUSE	O09167	21694912	21268350	10409873	7724134	24587998	26282070	19864038	11750320	78.12	28	28	TMT10plex; Carbamylation; Oxidation (M)	18579	1819	238.96	No	0.311294	24.2322	23.7264	0.505857	0.457587	1.10549	6	1	4.34295e-08	0.50586	0.50683	1.41997
Cytochrome b-c1 complex subunit Rieske, mitochondrial OS=Mus musculus OX=10090 GN=Uqcrfs1 PE=1 SV=1	Q9CR68|UCRI_MOUSE	Q9CR68	2.95186e+06	2.35906e+06	3.10622e+06	3.79358e+06	3.00718e+06	2.18421e+06	1.86009e+06	3254535	61.31	19	19	TMT10plex; Oxidation (M)	29368	874	326.33	No	0.312274	21.2599	21.5212	-0.261302	0.236891	1.10304	6	1	4.34295e-08	-0.2613	0.505465	0.834336
NADH dehydrogenase [ubiquinone] iron-sulfur protein 2, mitochondrial OS=Mus musculus OX=10090 GN=Ndufs2 PE=1 SV=1	Q91WD5|NDUS2_MOUSE	Q91WD5	6294808	5.98503e+06	6.15962e+06	7490291	6278615	5860161	2.75517e+06	6694992	63.93	24	24	TMT10plex; Oxidation (M); Carbamidomethylation	52626	2013	209.66	No	0.312769	22.2832	22.6224	-0.339193	0.307851	1.10181	6	1	4.34295e-08	-0.33919	0.504776	0.790485
Heterogeneous nuclear ribonucleoprotein K OS=Mus musculus OX=10090 GN=Hnrnpk PE=1 SV=1	P61979|HNRPK_MOUSE	P61979	2.18574e+06	1.96616e+06	2.09379e+06	2.51497e+06	2.05818e+06	2.06264e+06	1.87364e+06	2.17669e+06	55.08	24	24	TMT10plex; Oxidation (M); Carbamidomethylation; Carbamylation	50976	1614	268.65	No	0.313103	20.96	21.0566	-0.0965803	0.0877224	1.10098	6	1	4.34295e-08	-0.09658	0.504312	0.935247
Wolframin OS=Mus musculus OX=10090 GN=Wfs1 PE=1 SV=1	P56695|WFS1_MOUSE	P56695	277315	228000	390287	496151	234565	268280	299356	292240	8.99	8	8	TMT10plex	100579	2866	77.85	No	0.314393	18.0553	18.3436	-0.288283	0.262607	1.09777	6	1	4.34295e-08	-0.28828	0.502526	0.818878
Acyl-CoA-binding protein OS=Mus musculus OX=10090 GN=Dbi PE=1 SV=2	P31786|ACBP_MOUSE	P31786	759214	723978	600367	729614	740643	754294	272226	542778	47.13	4	4	TMT10plex; Oxidation (M)	10000	301	408.81	No	0.314496	19.0319	19.418	-0.386089	0.351784	1.09752	6	1	4.34295e-08	-0.38609	0.502385	0.765201
Proliferation-associated protein 2G4 OS=Mus musculus OX=10090 GN=Pa2g4 PE=1 SV=3	P50580|PA2G4_MOUSE	P50580	356473	337215	374688	440268	355387	342294	324927	376626	35.03	15	15	TMT10plex; Oxidation (M)	43699	1919	185.01	No	0.314573	18.4141	18.5175	-0.103415	0.0942422	1.09733	6	1	4.34295e-08	-0.10341	0.502278	0.93083
Alpha-1-antitrypsin 1-1 OS=Mus musculus OX=10090 GN=Serpina1a PE=1 SV=4	P07758|A1AT1_MOUSE	P07758	70092.5	70844.9	105307	104929	61649	69037.4	87451.6	80055.4	1.69	17	2	TMT10plex; Oxidation (M)	46003	385	390.62	No	0.314607	16.1729	16.3932	-0.220219	0.200702	1.09724	6	1	4.34295e-08	-0.22022	0.502231	0.858435
Hemoglobin subunit alpha OS=Mus musculus OX=10090 GN=Hba PE=1 SV=2	P01942|HBA_MOUSE	P01942	14376627	12216919	16491510	23172874	15095342	11227958	4.06348e+06	19341408	59.86	14	10	TMT10plex; Carbamidomethylation; Oxidation (M); Carbamylation	15085	1141	270.04	No	0.314823	23.3569	23.9402	-0.583271	0.531837	1.09671	6	1	4.34295e-08	-0.58327	0.501934	0.667449
Protein FAM162A OS=Mus musculus OX=10090 GN=Fam162a PE=1 SV=1	Q9D6U8|F162A_MOUSE	Q9D6U8	204423	177315	273031	349664	212474	181017	154117	257197	34.19	6	6	TMT10plex	17725	2599	179.14	No	0.315036	17.5922	17.8879	-0.295649	0.269708	1.09618	6	1	4.34295e-08	-0.29565	0.50164	0.814705
Ig kappa chain V-VI region NQ2-17.4.1 OS=Mus musculus OX=10090 PE=2 SV=1	P04940|KV6A6_MOUSE	P04940	2.39535e+06	15767056	3.33706e+06	2.65129e+06	2.54272e+06	3.99722e+06	1931380	2.18528e+06	39.25	7	6	TMT10plex; Carbamylation; Oxidation (M); Carbamidomethylation	11561	919	255.14	No	0.315154	21.2873	22.0277	-0.740384	0.6756	1.09589	6	1	4.34295e-08	-0.74039	0.501478	0.598578
Ig kappa chain V-VI region NQ2-48.2.2 OS=Mus musculus OX=10090 PE=2 SV=1	P04941|KV6A7_MOUSE	P04941	2.39535e+06	15767056	3.33706e+06	2.65129e+06	2.54272e+06	3.99722e+06	1931380	2.18528e+06	39.25	7	6	TMT10plex; Carbamylation; Oxidation (M); Carbamidomethylation	11565	1542	255.12	No	0.315154	21.2873	22.0277	-0.740384	0.6756	1.09589	6	1	4.34295e-08	-0.74039	0.501478	0.598578
Ig kappa chain V-VI region NQ5-78.2.6 OS=Mus musculus OX=10090 PE=2 SV=1	P04944|KV6AA_MOUSE	P04944	2.39535e+06	15767056	3.33706e+06	2.65129e+06	2.54272e+06	3.99722e+06	1931380	2.18528e+06	39.25	7	6	TMT10plex; Carbamylation; Oxidation (M); Carbamidomethylation	11629	1576	255.12	No	0.315154	21.2873	22.0277	-0.740384	0.6756	1.09589	6	1	4.34295e-08	-0.74039	0.501478	0.598578
Sodium/potassium-transporting ATPase subunit alpha-2 OS=Mus musculus OX=10090 GN=Atp1a2 PE=1 SV=1	Q6PIE5|AT1A2_MOUSE	Q6PIE5	1.0727e+06	973375	1.11269e+06	1.37587e+06	1.04408e+06	1.07778e+06	767654	1.12492e+06	24.61	46	26	TMT10plex; Carbamidomethylation; Oxidation (M)	112217	2691	144.62	No	0.31544	19.9212	20.1008	-0.179516	0.163915	1.09518	6	1	4.34295e-08	-0.17952	0.501084	0.882997
Sickle tail protein OS=Mus musculus OX=10090 GN=Skt PE=1 SV=1	A2AQ25|SKT_MOUSE	A2AQ25	139553	119769	117970	135144	89931.4	164265	103028	92285.4	4.11	6	6	TMT10plex	213037	2961	151.44	No	0.316412	16.7322	16.9631	-0.230966	0.211356	1.09278	6	1	4.34295e-08	-0.23097	0.499747	0.852062
Apoptosis-inducing factor 1, mitochondrial OS=Mus musculus OX=10090 GN=Aifm1 PE=1 SV=1	Q9Z0X1|AIFM1_MOUSE	Q9Z0X1	3511588	3.29599e+06	4.13661e+06	4.54466e+06	3.49232e+06	3.41927e+06	2.99956e+06	4.01398e+06	50.33	25	25	TMT10plex; Carbamylation; Oxidation (M); Carbamidomethylation	66765	347	378.62	No	0.316604	21.7235	21.8729	-0.149448	0.136819	1.09231	6	1	4.34295e-08	-0.14945	0.499483	0.901594
Glyceraldehyde-3-phosphate dehydrogenase, testis-specific OS=Mus musculus OX=10090 GN=Gapdhs PE=1 SV=1	Q64467|G3PT_MOUSE	Q64467	936013	829529	1.06392e+06	1.24183e+06	987604	782695	555454	1.1102e+06	4.77	2	2	TMT10plex; Oxidation (M); Carbamidomethylation	47657	1243	282.32	No	0.316737	19.6643	19.9408	-0.276433	0.253148	1.09198	6	1	4.34295e-08	-0.27643	0.499301	0.825632
Clustered mitochondria protein homolog OS=Mus musculus OX=10090 GN=Cluh PE=1 SV=2	Q5SW19|CLU_MOUSE	Q5SW19	873696	762359	1.10677e+06	1.18081e+06	789835	791834	848046	992237	22.66	28	28	TMT10plex; Oxidation (M); Carbamidomethylation	148068	963	198.84	No	0.316763	19.7	19.8815	-0.181503	0.166224	1.09192	6	1	4.34295e-08	-0.18151	0.499266	0.88178
Tubulin polymerization-promoting protein OS=Mus musculus OX=10090 GN=Tppp PE=1 SV=1	Q7TQD2|TPPP_MOUSE	Q7TQD2	98290.1	80980	127092	120432	91957.9	85970.7	81924.7	110506	21.56	6	5	TMT10plex	23575	2817	116.28	No	0.317715	16.489	16.6808	-0.191844	0.176073	1.08957	6	1	4.34295e-08	-0.19184	0.497962	0.875488
Cytosolic 5'-nucleotidase 3A OS=Mus musculus OX=10090 GN=Nt5c3a PE=1 SV=4	Q9D020|5NT3A_MOUSE	Q9D020	661576	656324	738613	1.03469e+06	695303	724072	605962	663675	45.92	14	14	TMT10plex	37252	1070	322.16	No	0.317881	19.3555	19.5337	-0.178196	0.163608	1.08917	6	1	4.34295e-08	-0.1782	0.497736	0.883805
Sulfite oxidase, mitochondrial OS=Mus musculus OX=10090 GN=Suox PE=1 SV=2	Q8R086|SUOX_MOUSE	Q8R086	102931	85227.2	91536	100756	105875	90138.4	72676.4	77094.8	11.54	6	6	TMT10plex	60756	3040	138.13	No	0.318269	16.3838	16.5332	-0.149377	0.137268	1.08821	6	1	4.34295e-08	-0.14937	0.497206	0.901644
Large ribosomal subunit protein bL34m OS=Mus musculus OX=10090 GN=Mrpl34 PE=1 SV=1	Q99N91|RM34_MOUSE	Q99N91	31744.3	32379	49669.3	54936.7	32911	32808	37177	36916.3	23.91	2	2	TMT10plex	10531	1734	239.52	No	0.318474	15.0905	15.3206	-0.230098	0.211543	1.08771	6	1	4.34295e-08	-0.2301	0.496926	0.852576
Ig kappa chain V-VI region NQ6-8.3.1 OS=Mus musculus OX=10090 PE=2 SV=1	P04943|KV6A9_MOUSE	P04943	1.22423e+06	14292465	3.33706e+06	2.65129e+06	1.50839e+06	2.4863e+06	1931380	2.18528e+06	31.78	5	5	TMT10plex; Oxidation (M); Carbamidomethylation; Carbamylation	11581	1816	255.12	No	0.318591	20.9277	21.7502	-0.822468	0.756345	1.08742	6	1	4.34295e-08	-0.82247	0.496766	0.565473
Vinculin OS=Mus musculus OX=10090 GN=Vcl PE=1 SV=4	Q64727|VINC_MOUSE	Q64727	5.41076e+06	4.7147e+06	5.21896e+06	5844339	5651789	4.93155e+06	3.42102e+06	4918927	79.55	83	83	TMT10plex; Oxidation (M); Carbamidomethylation	116717	2845	88.72	No	0.318918	22.15	22.3325	-0.18257	0.168016	1.08662	6	1	4.34295e-08	-0.18257	0.496322	0.881132
von Willebrand factor A domain-containing protein 5A OS=Mus musculus OX=10090 GN=Vwa5a PE=1 SV=2	Q99KC8|VMA5A_MOUSE	Q99KC8	851325	841702	968606	1.07218e+06	788418	985827	829124	832491	22.7	18	18	TMT10plex	87143	2890	85.87	No	0.319356	19.707	19.825	-0.118022	0.108721	1.08555	6	1	4.34295e-08	-0.11802	0.495725	0.921451
PHD finger protein 11 OS=Mus musculus OX=10090 GN=Phf11 PE=2 SV=1	A6H5X4|PHF11_MOUSE	A6H5X4	67435.1	51090.2	152292	94812.6	89339.6	95313.6	158256	118201	10.09	3	3	TMT10plex	37728	1987	194.04	No	0.319789	16.7776	16.3578	0.41974	0.387039	1.08449	6	1	4.34295e-08	0.41974	0.495136	1.33769
Annexin A6 OS=Mus musculus OX=10090 GN=Anxa6 PE=1 SV=3	P14824|ANXA6_MOUSE	P14824	5.91064e+06	5048602	7.50688e+06	8122473	6015715	5192538	4.56931e+06	6910367	71.32	51	49	TMT10plex; Oxidation (M); Carbamidomethylation	75885	303	381.96	No	0.320251	22.4181	22.6389	-0.220854	0.20386	1.08336	6	1	4.34295e-08	-0.22085	0.494509	0.85806
NADH dehydrogenase [ubiquinone] iron-sulfur protein 3, mitochondrial OS=Mus musculus OX=10090 GN=Ndufs3 PE=1 SV=2	Q9DCT2|NDUS3_MOUSE	Q9DCT2	3.35809e+06	2939608	4.08562e+06	4.96942e+06	3339164	2.93669e+06	2.56399e+06	4.11551e+06	53.99	21	21	TMT10plex	30149	2135	209.41	No	0.320497	21.6048	21.8433	-0.238439	0.220213	1.08276	6	1	4.34295e-08	-0.23844	0.494177	0.847661
T-complex protein 1 subunit zeta-2 OS=Mus musculus OX=10090 GN=Cct6b PE=1 SV=4	Q61390|TCPW_MOUSE	Q61390	168176	151246	198744	185762	184315	152075	149520	161117	7.53	4	4	TMT10plex	58185	2914	134.75	No	0.320593	17.2985	17.4174	-0.118958	0.109889	1.08253	6	1	4.34295e-08	-0.11896	0.494046	0.920851
Protein LSM12 OS=Mus musculus OX=10090 GN=Lsm12 PE=1 SV=1	Q9D0R8|LSM12_MOUSE	Q9D0R8	69832.7	61453	34997.2	44523.1	79771.6	81157.9	50519.3	50098.4	11.79	3	3	TMT10plex	21701	2257	178.16	No	0.320756	15.9573	15.634	0.323255	0.298721	1.08213	6	1	4.34295e-08	0.32325	0.493825	1.25115
Interferon-inducible GTPase 1 OS=Mus musculus OX=10090 GN=Iigp1 PE=1 SV=2	Q9QZ85|IIGP1_MOUSE	Q9QZ85	423643	400387	584292	577008	531911	501721	548018	633477	38.74	13	13	TMT10plex	47572	1536	247.27	No	0.320836	19.0735	18.8995	0.174015	0.160837	1.08194	6	1	4.34295e-08	0.17402	0.493717	1.1282
Disks large homolog 2 OS=Mus musculus OX=10090 GN=Dlg2 PE=1 SV=2	Q91XM9|DLG2_MOUSE	Q91XM9	26144.7	19226.4	21394.5	20794.8	25808.4	22398.6	6025.37	15133.6	1.64	2	2	TMT10plex	94880	913	314.53	No	0.320855	13.8872	14.4085	-0.521239	0.481786	1.08189	6	1	4.34295e-08	-0.52124	0.493692	0.696773
Phosphatidate cytidylyltransferase 2 OS=Mus musculus OX=10090 GN=Cds2 PE=1 SV=1	Q99L43|CDS2_MOUSE	Q99L43	248942	189826	187235	243227	227937	220505	141425	166775	19.59	9	9	TMT10plex	51314	1988	193.69	No	0.321571	17.5015	17.7166	-0.215063	0.199106	1.08014	6	1	4.34295e-08	-0.21506	0.492723	0.86151
Eukaryotic peptide chain release factor GTP-binding subunit ERF3A OS=Mus musculus OX=10090 GN=Gspt1 PE=1 SV=2	Q8R050|ERF3A_MOUSE	Q8R050	93437.7	93240.9	152361	181643	89645	81096.5	85370.7	149240	3.77	6	3	TMT10plex	68625	1113	299.14	No	0.321853	16.582	16.9271	-0.345062	0.319662	1.07946	6	1	4.34295e-08	-0.34506	0.492343	0.787275
Sarcoplasmic/endoplasmic reticulum calcium ATPase 1 OS=Mus musculus OX=10090 GN=Atp2a1 PE=1 SV=1	Q8R429|AT2A1_MOUSE	Q8R429	9165917	8.1993e+06	8833220	10521107	9731570	7.66985e+06	3613344	9340210	14.89	26	17	TMT10plex; Oxidation (M); Carbamylation; Carbamidomethylation	109425	3024	159.83	No	0.321908	22.7562	23.1241	-0.367818	0.340786	1.07933	6	1	4.34295e-08	-0.36782	0.492268	0.774953
Cytoplasmic FMR1-interacting protein 1 OS=Mus musculus OX=10090 GN=Cyfip1 PE=1 SV=1	Q7TMB8|CYFP1_MOUSE	Q7TMB8	58950.6	59527.2	83591.4	77232.4	59833.3	65683.9	63099.3	61523.3	4.07	5	5	TMT10plex; Carbamidomethylation	145241	981	322.87	No	0.322266	15.9315	16.0741	-0.142595	0.132221	1.07846	6	1	4.34295e-08	-0.14259	0.491786	0.905891
Aspartate aminotransferase, cytoplasmic OS=Mus musculus OX=10090 GN=Got1 PE=1 SV=3	P05201|AATC_MOUSE	P05201	7731212	6227587	7.43309e+06	9422156	7.38284e+06	6.11635e+06	5.32268e+06	8.11167e+06	81.84	34	34	TMT10plex; Carbamidomethylation; Oxidation (M)	46248	480	376.55	No	0.322303	22.6638	22.8614	-0.197597	0.183237	1.07837	6	1	4.34295e-08	-0.1976	0.491736	0.872
Cytochrome c1, heme protein, mitochondrial OS=Mus musculus OX=10090 GN=Cyc1 PE=1 SV=1	Q9D0M3|CY1_MOUSE	Q9D0M3	3.11223e+06	2.55481e+06	3.7562e+06	4187713	3256803	2.59459e+06	1.66206e+06	3669055	59.38	15	15	TMT10plex; Oxidation (M); Carbamidomethylation	35328	1046	323.94	No	0.322573	21.3534	21.6732	-0.319815	0.296754	1.07771	6	1	4.34295e-08	-0.31982	0.491372	0.80117
ATP synthase membrane subunit K, mitochondrial OS=Mus musculus OX=10090 GN=Atp5mk PE=1 SV=1	Q78IK2|ATPMK_MOUSE	Q78IK2	656567	602194	642608	688442	710699	599332	234874	589941	44.83	3	3	TMT10plex	6382	424	374.6	No	0.322856	18.9109	19.3027	-0.391848	0.363825	1.07702	6	1	4.34295e-08	-0.39185	0.490991	0.762152
Isocitrate dehydrogenase [NAD] subunit alpha, mitochondrial OS=Mus musculus OX=10090 GN=Idh3a PE=1 SV=1	Q9D6R2|IDH3A_MOUSE	Q9D6R2	5.73681e+06	5.34069e+06	5.44951e+06	6.10702e+06	5787991	5234306	2.742e+06	5651489	62.84	25	25	TMT10plex; Carbamidomethylation; Oxidation (M)	39639	1598	245.38	No	0.323294	22.1503	22.43	-0.279737	0.259988	1.07596	6	1	4.34295e-08	-0.27974	0.490402	0.823739
Arginine--tRNA ligase, cytoplasmic OS=Mus musculus OX=10090 GN=Rars1 PE=1 SV=2	Q9D0I9|SYRC_MOUSE	Q9D0I9	911727	851110	824140	849770	832617	947040	607306	749733	26.82	18	18	TMT10plex; Oxidation (M)	75674	504	377.68	No	0.323351	19.5621	19.7116	-0.149508	0.13897	1.07583	6	1	4.34295e-08	-0.14951	0.490326	0.901557
Hsc70-interacting protein OS=Mus musculus OX=10090 GN=St13 PE=1 SV=1	Q99L47|F10A1_MOUSE	Q99L47	462958	412689	557198	636046	469694	437524	335545	540652	34.77	14	14	TMT10plex; Oxidation (M)	41656	1695	262.68	No	0.32354	18.7452	18.9605	-0.215242	0.200157	1.07537	6	1	4.34295e-08	-0.21524	0.490072	0.861403
Secretory carrier-associated membrane protein 4 OS=Mus musculus OX=10090 GN=Scamp4 PE=1 SV=1	Q9JKV5|SCAM4_MOUSE	Q9JKV5	18074.7	14956.3	24783.8	26259	15119.8	18521.7	18762.7	18149.9	8.26	2	2	TMT10plex	25342	2314	158.61	No	0.323653	14.1011	14.3219	-0.220846	0.20542	1.07509	6	1	4.34295e-08	-0.22085	0.48992	0.85806
Kininogen-1 OS=Mus musculus OX=10090 GN=Kng1 PE=1 SV=1	O08677|KNG1_MOUSE	O08677	1.02515e+06	1.01944e+06	712925	935626	992198	1.04486e+06	429049	579186	23.3	15	15	TMT10plex; Carbamidomethylation; Oxidation (M)	73102	1535	240.92	No	0.32393	19.4424	19.8014	-0.359026	0.334158	1.07442	6	1	4.34295e-08	-0.35903	0.489548	0.779689
Cold-inducible RNA-binding protein OS=Mus musculus OX=10090 GN=Cirbp PE=1 SV=1	P60824|CIRBP_MOUSE	P60824	180631	111999	200080	227479	104881	129267	182420	159909	48.84	8	8	TMT10plex	18607	729	337.82	No	0.323982	17.1056	17.4104	-0.304805	0.283725	1.0743	6	1	4.34295e-08	-0.3048	0.489479	0.809554
Succinate dehydrogenase [ubiquinone] iron-sulfur subunit, mitochondrial OS=Mus musculus OX=10090 GN=Sdhb PE=1 SV=1	Q9CQA3|SDHB_MOUSE	Q9CQA3	8583596	7515352	9333475	10778494	8797431	7.54306e+06	6.31714e+06	9393430	67.38	26	26	TMT10plex; Carbamidomethylation; Oxidation (M); Carbamylation	31814	2948	138.44	No	0.324004	22.9174	23.0975	-0.180192	0.167738	1.07424	6	1	4.34295e-08	-0.18019	0.48945	0.882587
Ig gamma-3 chain C region OS=Mus musculus OX=10090 PE=1 SV=2	P03987|IGHG3_MOUSE	P03987	34780808	109557976	51656596	39282332	36015292	43712864	43030928	37003740	55.53	24	22	TMT10plex; Oxidation (M); Carbamidomethylation; Carbamylation	43929	1182	261.48	No	0.324168	25.2459	25.6522	-0.406259	0.378321	1.07385	6	1	4.34295e-08	-0.40626	0.48923	0.754577
Cell growth-regulating nucleolar protein OS=Mus musculus OX=10090 GN=Lyar PE=1 SV=2	Q08288|LYAR_MOUSE	Q08288	27911.5	32046.7	35685.3	28557.4	24425.3	34298.5	66195.3	41486.5	5.67	2	2	TMT10plex	43736	614	343.67	No	0.324293	15.2492	14.9153	0.333922	0.311046	1.07355	6	1	4.34295e-08	0.33392	0.489063	1.26043
Dehydrogenase/reductase SDR family member 7 OS=Mus musculus OX=10090 GN=Dhrs7 PE=1 SV=2	Q9CXR1|DHRS7_MOUSE	Q9CXR1	132837	119969	133570	161536	134097	134619	90093.5	128997	16.86	5	5	TMT10plex	38167	876	320.17	No	0.324676	16.8769	17.0551	-0.178193	0.166128	1.07262	6	1	4.34295e-08	-0.17819	0.48855	0.883811
KN motif and ankyrin repeat domain-containing protein 2 OS=Mus musculus OX=10090 GN=Kank2 PE=1 SV=1	Q8BX02|KANK2_MOUSE	Q8BX02	118885	105806	96277.7	116372	108032	124626	79728.3	75001.6	5.93	5	5	TMT10plex	90245	1711	240.91	No	0.325208	16.5314	16.7334	-0.201947	0.1885	1.07134	6	1	4.34295e-08	-0.20194	0.487839	0.869381
Inositol monophosphatase 1 OS=Mus musculus OX=10090 GN=Impa1 PE=1 SV=1	O55023|IMPA1_MOUSE	O55023	179032	164626	206728	236184	136336	148834	187338	215413	25.63	7	7	TMT10plex	30436	1886	251.69	No	0.32534	17.3681	17.5714	-0.203359	0.189874	1.07102	6	1	4.34295e-08	-0.20335	0.487663	0.868531
Sarcoplasmic/endoplasmic reticulum calcium ATPase 2 OS=Mus musculus OX=10090 GN=Atp2a2 PE=1 SV=2	O55143|AT2A2_MOUSE	O55143	25208586	23227804	29466890	34765360	26320966	22674952	14978811	31064702	51.72	81	69	TMT10plex; Oxidation (M); Carbamidomethylation; Carbamylation	114858	2755	159.83	No	0.325418	24.4524	24.7301	-0.277751	0.259379	1.07083	6	1	4.34295e-08	-0.27775	0.487558	0.824876
ATP synthase F(0) complex subunit B1, mitochondrial OS=Mus musculus OX=10090 GN=Atp5pb PE=1 SV=1	Q9CQQ7|AT5F1_MOUSE	Q9CQQ7	8832463	7.13936e+06	8078670	9579730	9565748	7006375	3.70506e+06	7850724	60.55	24	23	TMT10plex; Oxidation (M)	28949	474	374.77	No	0.326024	22.6638	22.9947	-0.330962	0.309492	1.06937	6	1	4.34295e-08	-0.33096	0.48675	0.795007
Cytochrome b5 type B OS=Mus musculus OX=10090 GN=Cyb5b PE=1 SV=1	Q9CQX2|CYB5B_MOUSE	Q9CQX2	174920	127068	88689.7	154394	168499	155878	332484	111746	25.34	4	4	TMT10plex	16318	926	288.25	No	0.326183	17.4313	17.0111	0.420225	0.393105	1.06899	6	1	4.34295e-08	0.42023	0.486539	1.33814
Enoyl-CoA hydratase, mitochondrial OS=Mus musculus OX=10090 GN=Echs1 PE=1 SV=1	Q8BH95|ECHM_MOUSE	Q8BH95	3.49927e+06	3.13982e+06	4285567	4.66012e+06	3.81337e+06	2.9087e+06	2.64777e+06	4.11862e+06	55.86	19	19	TMT10plex; Oxidation (M); Carbamidomethylation	31474	880	301.15	No	0.326378	21.6612	21.876	-0.214803	0.201028	1.06852	6	1	4.34295e-08	-0.21481	0.48628	0.86166
Heat shock protein beta-1 OS=Mus musculus OX=10090 GN=Hspb1 PE=1 SV=3	P14602|HSPB1_MOUSE	P14602	1.94609e+06	1.74652e+06	1658153	2.1204e+06	2.00025e+06	1.51333e+06	716145	1.93344e+06	70.81	14	14	TMT10plex	23014	1428	271.61	No	0.326472	20.4484	20.8263	-0.377893	0.353735	1.06829	6	1	4.34295e-08	-0.37789	0.486154	0.769562
E3 ubiquitin-protein ligase UBR4 OS=Mus musculus OX=10090 GN=Ubr4 PE=1 SV=1	A2AN08|UBR4_MOUSE	A2AN08	2.23815e+06	2.11831e+06	2307982	2225664	1.76489e+06	2.40295e+06	2.25945e+06	1.80513e+06	4.67	26	25	TMT10plex	572290	944	308.11	No	0.326588	20.9597	21.0831	-0.123409	0.11555	1.06802	6	1	4.34295e-08	-0.12341	0.486	0.918015
ADP/ATP translocase 1 OS=Mus musculus OX=10090 GN=Slc25a4 PE=1 SV=4	P48962|ADT1_MOUSE	P48962	24566380	21428346	26948406	32995192	26141170	20749140	7.99307e+06	29035988	62.75	40	22	TMT10plex; Carbamylation; Carbamidomethylation; Oxidation (M)	32904	249	402.65	No	0.327253	24.167	24.6407	-0.473656	0.444154	1.06642	6	1	4.34295e-08	-0.47365	0.485117	0.72014
Tubulin gamma-1 chain OS=Mus musculus OX=10090 GN=Tubg1 PE=1 SV=1	P83887|TBG1_MOUSE	P83887	134908	158107	102385	110825	117581	185412	49632.2	54771.3	4.66	2	2	TMT10plex	51101	2855	116.68	No	0.327565	16.4209	16.9284	-0.507487	0.476214	1.06567	6	1	4.34295e-08	-0.50749	0.484702	0.703445
Tubulin gamma-2 chain OS=Mus musculus OX=10090 GN=Tubg2 PE=1 SV=1	Q8VCK3|TBG2_MOUSE	Q8VCK3	134908	158107	102385	110825	117581	185412	49632.2	54771.3	4.66	2	2	TMT10plex	51122	2683	116.39	No	0.327565	16.4209	16.9284	-0.507487	0.476214	1.06567	6	1	4.34295e-08	-0.50749	0.484702	0.703445
Glucose-6-phosphate isomerase OS=Mus musculus OX=10090 GN=Gpi PE=1 SV=4	P06745|G6PI_MOUSE	P06745	5953520	5282860	6.22822e+06	7221324	6.17216e+06	5.42578e+06	4363347	6198083	71.68	38	38	TMT10plex; Oxidation (M); Carbamidomethylation	62767	1173	285.91	No	0.327728	22.3873	22.5481	-0.16082	0.150965	1.06528	6	1	4.34295e-08	-0.16082	0.484486	0.894517
Cytochrome b-c1 complex subunit 9 OS=Mus musculus OX=10090 GN=Uqcr10 PE=1 SV=1	Q8R1I1|QCR9_MOUSE	Q8R1I1	405716	315501	407489	476087	460066	291613	168546	398764	50	3	3	TMT10plex	7446	795	326.44	No	0.328668	18.2333	18.5987	-0.365382	0.343717	1.06303	6	1	4.34295e-08	-0.36539	0.483242	0.776259
Ras GTPase-activating protein-binding protein 2 OS=Mus musculus OX=10090 GN=G3bp2 PE=1 SV=2	P97379|G3BP2_MOUSE	P97379	319712	334588	201382	212419	363525	367287	332963	220556	9.75	6	5	TMT10plex; Oxidation (M)	54088	2458	167.52	No	0.329379	18.2635	17.9886	0.274866	0.258981	1.06133	6	1	4.34295e-08	0.27487	0.482304	1.20989
Filamin-A OS=Mus musculus OX=10090 GN=Flna PE=1 SV=5	Q8BTM8|FLNA_MOUSE	Q8BTM8	3184704	3.7314e+06	1.67755e+06	2.07675e+06	2661662	2.6636e+06	1.32807e+06	1.41806e+06	24.63	67	55	TMT10plex; Carbamidomethylation; Oxidation (M)	281222	1367	290.7	No	0.329519	20.8663	21.2745	-0.408151	0.384684	1.061	6	1	4.34295e-08	-0.40815	0.48212	0.753589
Branched-chain-amino-acid aminotransferase, mitochondrial OS=Mus musculus OX=10090 GN=Bcat2 PE=1 SV=2	O35855|BCAT2_MOUSE	O35855	1.58919e+06	1573233	1253439	1.4266e+06	1.52863e+06	1.532e+06	644539	1.20736e+06	38.93	14	14	TMT10plex; Oxidation (M); Carbamidomethylation	44127	589	149.82	No	0.329695	20.148	20.4717	-0.323661	0.305173	1.06058	6	1	4.34295e-08	-0.32366	0.481887	0.79904
Cysteine--tRNA ligase, cytoplasmic OS=Mus musculus OX=10090 GN=Cars1 PE=1 SV=2	Q9ER72|SYCC_MOUSE	Q9ER72	17781.5	16574.8	14337	17820.6	15602.2	13232.2	14657.3	17741.8	2.17	2	2	TMT10plex	94860	955	327.17	No	0.32972	13.8938	14.0159	-0.122057	0.115091	1.06052	6	1	4.34295e-08	-0.12206	0.481855	0.918875
Calsequestrin-2 OS=Mus musculus OX=10090 GN=Casq2 PE=1 SV=3	O09161|CASQ2_MOUSE	O09161	5133659	4.74841e+06	7197564	7906423	5131960	4.348e+06	4488745	6920120	52.53	21	21	TMT10plex; Oxidation (M); Carbamidomethylation	48176	677	354.83	No	0.330341	22.2908	22.5411	-0.250249	0.236298	1.05904	6	1	4.34295e-08	-0.25025	0.481037	0.840751
Translationally-controlled tumor protein OS=Mus musculus OX=10090 GN=Tpt1 PE=1 SV=1	P63028|TCTP_MOUSE	P63028	703278	588472	983594	1.11542e+06	774275	568834	394988	943223	25	5	5	TMT10plex; Carbamidomethylation; Oxidation (M)	19462	2479	126.9	No	0.331	19.2797	19.6468	-0.367095	0.347143	1.05747	6	1	4.34295e-08	-0.36709	0.480172	0.775345
Proteasome subunit alpha type-3 OS=Mus musculus OX=10090 GN=Psma3 PE=1 SV=3	O70435|PSA3_MOUSE	O70435	549201	501531	676268	848394	546970	511079	458538	674826	37.65	11	11	TMT10plex	28405	2504	183.12	No	0.331371	19.0488	19.2661	-0.217359	0.205716	1.05659	6	1	4.34295e-08	-0.21736	0.479686	0.860138
Rho GDP-dissociation inhibitor 1 OS=Mus musculus OX=10090 GN=Arhgdia PE=1 SV=3	Q99PT1|GDIR1_MOUSE	Q99PT1	1.07898e+06	960701	1.26923e+06	1.53435e+06	1.12202e+06	972010	801383	1.26871e+06	57.84	15	15	TMT10plex; Oxidation (M)	23407	3207	164.55	No	0.331436	19.9688	20.1849	-0.216084	0.20454	1.05644	6	1	4.34295e-08	-0.21608	0.479601	0.860901
Ras-related protein Rab-6B OS=Mus musculus OX=10090 GN=Rab6b PE=1 SV=1	P61294|RAB6B_MOUSE	P61294	172681	135087	143848	174270	182258	140845	92482.9	128364	14.9	5	4	TMT10plex	23462	2010	166.07	No	0.331462	17.0115	17.2466	-0.235069	0.222524	1.05638	6	1	4.34295e-08	-0.23507	0.479566	0.849644
Triadin OS=Mus musculus OX=10090 GN=Trdn PE=1 SV=1	E9Q9K5|TRDN_MOUSE	E9Q9K5	429570	383047	482616	470035	468111	440106	443640	581025	14.72	12	12	TMT10plex; Oxidation (M)	77844	3195	122.65	No	0.331468	18.8728	18.7457	0.127158	0.120373	1.05636	6	1	4.34295e-08	0.12715	0.479559	1.09213
26S proteasome non-ATPase regulatory subunit 7 OS=Mus musculus OX=10090 GN=Psmd7 PE=1 SV=2	P26516|PSMD7_MOUSE	P26516	346766	330806	452556	446005	337571	356848	311264	405997	18.69	5	5	TMT10plex	36540	247	427.77	No	0.331961	18.4222	18.5734	-0.151249	0.143337	1.0552	6	1	4.34295e-08	-0.15125	0.478913	0.90047
Myosin-6 OS=Mus musculus OX=10090 GN=Myh6 PE=1 SV=2	Q02566|MYH6_MOUSE	Q02566	6.72535e+06	6816602	13470048	5682789	5.64824e+06	5.70982e+06	7658479	6012375	19.81	147	43	TMT10plex; Oxidation (M); Carbamylation; Carbamidomethylation	223565	1797	214.64	No	0.332438	22.5656	22.8758	-0.310176	0.294267	1.05407	6	1	4.34295e-08	-0.31017	0.47829	0.806547
Acetyl-CoA carboxylase 2 OS=Mus musculus OX=10090 GN=Acacb PE=1 SV=1	E9Q4Z2|ACACB_MOUSE	E9Q4Z2	1.01021e+06	901120	890912	944809	888858	1.03924e+06	707766	818569	10.58	34	25	TMT10plex; Carbamidomethylation	275750	213	415.14	No	0.3325	19.7061	19.8355	-0.129457	0.122833	1.05392	6	1	4.34295e-08	-0.12945	0.478209	0.91418
Histone H2B type 1-B OS=Mus musculus OX=10090 GN=H2bc3 PE=1 SV=3	Q64475|H2B1B_MOUSE	Q64475	5674068	3.90005e+06	7.28675e+06	4766046	3.52238e+06	2704640	6539527	4659903	66.67	13	13	TMT10plex; Carbamylation	13952	1307	264.65	No	0.333044	21.9769	22.3281	-0.351118	0.333562	1.05263	6	1	4.34295e-08	-0.35112	0.477499	0.783975
Histone H2B type 1-F/J/L OS=Mus musculus OX=10090 GN=H2bc7 PE=1 SV=2	P10853|H2B1F_MOUSE	P10853	5674068	3.90005e+06	7.28675e+06	4766046	3.52238e+06	2704640	6539527	4659903	66.67	13	13	TMT10plex; Carbamylation	13936	1485	264.52	No	0.333044	21.9769	22.3281	-0.351118	0.333562	1.05263	6	1	4.34295e-08	-0.35112	0.477499	0.783975
Low molecular weight phosphotyrosine protein phosphatase OS=Mus musculus OX=10090 GN=Acp1 PE=1 SV=3	Q9D358|PPAC_MOUSE	Q9D358	79465.8	66585.1	95475.9	97133.5	86636	65657.5	56469.9	85696.6	22.15	3	3	TMT10plex	18192	1449	228.95	No	0.333317	16.1444	16.3529	-0.208496	0.198193	1.05198	6	1	4.34295e-08	-0.20849	0.477142	0.865443
GrpE protein homolog 1, mitochondrial OS=Mus musculus OX=10090 GN=Grpel1 PE=1 SV=1	Q99LP6|GRPE1_MOUSE	Q99LP6	632381	546429	766592	877488	663755	586204	446691	719379	56.22	12	12	TMT10plex; Carbamidomethylation	24307	1480	276.68	No	0.333792	19.1817	19.4053	-0.223646	0.212821	1.05086	6	1	4.34295e-08	-0.22365	0.476524	0.856396
Elongation factor 1-alpha 2 OS=Mus musculus OX=10090 GN=Eef1a2 PE=1 SV=1	P62631|EF1A2_MOUSE	P62631	2.28493e+06	2.00931e+06	2.04052e+06	2470550	2.46386e+06	1.8231e+06	914738	2176460	37.58	23	14	TMT10plex; Oxidation (M); Carbamidomethylation; Carbamylation	50454	1007	305.29	No	0.334216	20.7218	21.0647	-0.342973	0.326683	1.04987	6	1	4.34295e-08	-0.34297	0.475973	0.788417
NADH dehydrogenase [ubiquinone] 1 beta subcomplex subunit 7 OS=Mus musculus OX=10090 GN=Ndufb7 PE=1 SV=3	Q9CR61|NDUB7_MOUSE	Q9CR61	288555	315942	462570	503711	251782	188175	303181	513488	59.12	7	7	TMT10plex; Carbamidomethylation	16331	2040	210.08	No	0.334672	18.1608	18.5423	-0.381503	0.363756	1.04879	6	1	4.34295e-08	-0.3815	0.47538	0.767639
Succinyl-CoA:3-ketoacid coenzyme A transferase 1, mitochondrial OS=Mus musculus OX=10090 GN=Oxct1 PE=1 SV=1	Q9D0K2|SCOT1_MOUSE	Q9D0K2	5263469	4318856	5472164	6343834	5382277	4.26077e+06	2.77432e+06	5758041	68.27	28	28	TMT10plex; Carbamidomethylation; Oxidation (M)	55989	3055	138.25	No	0.33487	22.0608	22.3376	-0.276771	0.264013	1.04832	6	1	4.34295e-08	-0.27677	0.475124	0.825437
mRNA turnover protein 4 homolog OS=Mus musculus OX=10090 GN=Mrto4 PE=1 SV=1	Q9D0I8|MRT4_MOUSE	Q9D0I8	628199	570104	309627	260229	767520	841093	486837	332279	17.99	4	4	TMT10plex	27546	1663	216.05	No	0.335498	19.1167	18.6528	0.463886	0.443127	1.04685	6	1	4.34295e-08	0.46389	0.47431	1.37926
C-terminal-binding protein 2 OS=Mus musculus OX=10090 GN=Ctbp2 PE=1 SV=2	P56546|CTBP2_MOUSE	P56546	52404.7	65730.4	47905.6	65973.5	72349	49210.2	16162	47237.1	3.37	2	2	TMT10plex	48957	748	330.23	No	0.336019	15.3093	15.8098	-0.500478	0.478641	1.04562	6	1	4.34295e-08	-0.50048	0.473636	0.706872
Carbonic anhydrase 2 OS=Mus musculus OX=10090 GN=Ca2 PE=1 SV=4	P00920|CAH2_MOUSE	P00920	1.18325e+06	1111082	1.57778e+06	1.92379e+06	1.09745e+06	1.11397e+06	1.18007e+06	1.49661e+06	56.15	11	11	TMT10plex	29033	481	353.42	No	0.336059	20.2092	20.4307	-0.221529	0.211882	1.04553	6	1	4.34295e-08	-0.22153	0.473584	0.857655
Pyruvate dehydrogenase protein X component, mitochondrial OS=Mus musculus OX=10090 GN=Pdhx PE=1 SV=1	Q8BKZ9|ODPX_MOUSE	Q8BKZ9	1.75303e+06	1.4085e+06	2.36866e+06	2796749	1682770	1.41766e+06	1.42897e+06	2213172	40.52	15	15	TMT10plex; Oxidation (M); Carbamidomethylation	53999	3068	170.34	No	0.336419	20.6604	20.9395	-0.279095	0.267157	1.04468	6	1	4.34295e-08	-0.2791	0.473119	0.824105
V-type proton ATPase subunit B, kidney isoform OS=Mus musculus OX=10090 GN=Atp6v1b1 PE=1 SV=1	Q91YH6|VATB1_MOUSE	Q91YH6	66015.2	63505.8	69622.7	71045.9	64486.9	74340.4	54361.2	59010.4	4.09	2	2	TMT10plex	56791	3079	83.75	No	0.337132	15.9344	16.0422	-0.107831	0.103385	1.04301	6	1	4.34295e-08	-0.10783	0.4722	0.927983
N-acylneuraminate cytidylyltransferase OS=Mus musculus OX=10090 GN=Cmas PE=1 SV=2	Q99KK2|NEUA_MOUSE	Q99KK2	184705	275418	577659	319447	178420	138859	282174	355614	11.57	6	5	TMT10plex	48058	2103	213.46	No	0.337246	17.7686	18.2478	-0.479211	0.459566	1.04275	6	1	4.34295e-08	-0.47921	0.472053	0.71737
NADH dehydrogenase [ubiquinone] 1 beta subcomplex subunit 5, mitochondrial OS=Mus musculus OX=10090 GN=Ndufb5 PE=1 SV=1	Q9CQH3|NDUB5_MOUSE	Q9CQH3	1.01376e+06	768076	982392	1.29859e+06	1.07322e+06	774452	384968	1.04317e+06	29.1	6	6	TMT10plex	21710	1944	210.39	No	0.337346	19.5358	19.9292	-0.393343	0.377302	1.04252	6	1	4.34295e-08	-0.39335	0.471925	0.76136
Serine/threonine-protein kinase SIK3 OS=Mus musculus OX=10090 GN=Sik3 PE=1 SV=4	Q6P4S6|SIK3_MOUSE	Q6P4S6	29779.3	23821	29071.5	34272.1	29418.4	29995.8	20744	23825.9	1.39	2	2	TMT10plex	150659	2621	155.25	No	0.337698	14.6494	14.8235	-0.174123	0.167154	1.04169	6	1	4.34295e-08	-0.17412	0.471471	0.886308
Histone H2B type 1-K OS=Mus musculus OX=10090 GN=H2bc12 PE=1 SV=3	Q8CGP1|H2B1K_MOUSE	Q8CGP1	5.52055e+06	3.80438e+06	7176550	4.70647e+06	3431074	2.64431e+06	6434528	4594549	62.7	12	12	TMT10plex; Carbamylation	13920	1218	264.2	No	0.33786	21.9484	22.2992	-0.350776	0.336859	1.04131	6	1	4.34295e-08	-0.35077	0.471263	0.784165
eIF5-mimic protein 1 OS=Mus musculus molossinus OX=57486 GN=Bzw2 PE=2 SV=1	Q2L4X1|5MP1_MUSMM	Q2L4X1	489322	410357	484482	563704	459367	493665	353043	455568	34.13	17	16	TMT10plex	48063	1058	306.23	No	0.338198	18.7373	18.8844	-0.147088	0.141359	1.04052	6	1	4.34295e-08	-0.14709	0.470829	0.90307
eIF5-mimic protein 1 OS=Mus musculus OX=10090 GN=Bzw2 PE=1 SV=1	Q91VK1|5MP1_MOUSE	Q91VK1	489322	410357	484482	563704	459367	493665	353043	455568	34.13	17	16	TMT10plex	48063	983	306.21	No	0.338198	18.7373	18.8844	-0.147088	0.141359	1.04052	6	1	4.34295e-08	-0.14709	0.470829	0.90307
Cytochrome b-c1 complex subunit 7 OS=Mus musculus OX=10090 GN=Uqcrb PE=1 SV=3	Q9D855|QCR7_MOUSE	Q9D855	3.31624e+06	2.79404e+06	3.42374e+06	4228494	3.59394e+06	2471997	1.75912e+06	3.7707e+06	79.28	15	15	TMT10plex; Oxidation (M)	13527	900	326.69	No	0.338243	21.4018	21.6985	-0.296672	0.285147	1.04042	6	1	4.34295e-08	-0.29667	0.470771	0.814129
Phosphoglycerate kinase 1 OS=Mus musculus OX=10090 GN=Pgk1 PE=1 SV=4	P09411|PGK1_MOUSE	P09411	6184666	5.57735e+06	8441010	10080757	6.61004e+06	4.84045e+06	4450967	8737148	80.58	31	31	TMT10plex; Oxidation (M); Carbamidomethylation; Carbamylation	44550	2429	192.54	No	0.338296	22.5018	22.8114	-0.309536	0.297546	1.04029	6	1	4.34295e-08	-0.30953	0.470704	0.806905
Filamin-C OS=Mus musculus OX=10090 GN=Flnc PE=1 SV=3	Q8VHX6|FLNC_MOUSE	Q8VHX6	1.5306e+06	1.32326e+06	2.09305e+06	2.04426e+06	1.46739e+06	1.41881e+06	1.39539e+06	1.77361e+06	24.91	74	59	TMT10plex; Carbamidomethylation; Oxidation (M)	291119	1017	290.4	No	0.338507	20.5229	20.7104	-0.187521	0.180343	1.0398	6	1	4.34295e-08	-0.18752	0.470432	0.878114
Peroxiredoxin-6 OS=Mus musculus OX=10090 GN=Prdx6 PE=1 SV=3	O08709|PRDX6_MOUSE	O08709	2417636	2.01336e+06	2591690	3041948	2.60402e+06	1.93634e+06	1.48654e+06	2.62486e+06	81.25	16	16	TMT10plex; Carbamidomethylation; Oxidation (M)	24871	1954	194.91	No	0.338546	21.0061	21.2471	-0.240955	0.231752	1.03971	6	1	4.34295e-08	-0.24095	0.470382	0.846188
Adenylate cyclase type 5 OS=Mus musculus OX=10090 GN=Adcy5 PE=1 SV=2	P84309|ADCY5_MOUSE	P84309	56459.2	55387.9	88998.1	102723	50400.8	60457.7	61759.2	73302.4	1.19	2	2	TMT10plex	139122	293	405.16	No	0.338627	15.8952	16.158	-0.262837	0.252845	1.03952	6	1	4.34295e-08	-0.26284	0.470278	0.833446
THO complex subunit 5 homolog OS=Mus musculus OX=10090 GN=Thoc5 PE=1 SV=2	Q8BKT7|THOC5_MOUSE	Q8BKT7	2659.61	5122.66	3968.84	2063.25	2765.96	2500.42	0	2287.9	2.49	2	2	TMT10plex	78686	2786	132.3	No	0.338964	11.2937	11.6663	-0.372545	0.35252	1.0568	5	1	4.34295e-08	-0.37255	0.469847	0.772416
Myosin light chain 6B OS=Mus musculus OX=10090 GN=Myl6b PE=1 SV=1	Q8CI43|MYL6B_MOUSE	Q8CI43	54595.5	52588.4	76002.8	81828.4	63785.9	58039.4	49334.3	58213.2	9.18	2	2	TMT10plex	22749	1709	215.13	No	0.339236	15.8013	15.9883	-0.186992	0.180129	1.0381	6	1	4.34295e-08	-0.18699	0.469498	0.878437
4-trimethylaminobutyraldehyde dehydrogenase OS=Mus musculus OX=10090 GN=Aldh9a1 PE=1 SV=1	Q9JLJ2|AL9A1_MOUSE	Q9JLJ2	300896	264242	388261	461639	258781	258020	292680	382354	15.59	7	7	TMT10plex	53515	311	419.98	No	0.339902	18.1655	18.3984	-0.232867	0.224656	1.03655	6	1	4.34295e-08	-0.23287	0.468646	0.85094
Syntaxin-7 OS=Mus musculus OX=10090 GN=Stx7 PE=1 SV=3	O70439|STX7_MOUSE	O70439	55974.1	44289.3	49401	50019.6	51043.1	52905.7	33989.8	41817.8	21.07	5	5	TMT10plex	29821	3168	136.45	No	0.340002	15.4338	15.6024	-0.168593	0.162684	1.03632	6	1	4.34295e-08	-0.16859	0.468519	0.889712
Arf-GAP domain and FG repeat-containing protein 2 OS=Mus musculus OX=10090 GN=Agfg2 PE=1 SV=1	Q80WC7|AGFG2_MOUSE	Q80WC7	2803.06	2060.67	3065.57	0	2026.85	0	5728.97	4558.14	4.59	3	2	TMT10plex; Carbamidomethylation	48968	491	377.92	No	0.340272	11.8745	11.348	0.526452	0.486725	1.08162	4	1	4.34295e-08	0.52645	0.468174	1.44038
Histone deacetylase 1 OS=Mus musculus OX=10090 GN=Hdac1 PE=1 SV=1	O09106|HDAC1_MOUSE	O09106	73260	64818	101432	96121.1	56825.7	76530.5	87459.4	67833.2	4.15	2	2	TMT10plex	55075	1378	266.4	No	0.340279	16.121	16.3319	-0.210881	0.203617	1.03568	6	1	4.34295e-08	-0.21088	0.468165	0.86401
26S proteasome non-ATPase regulatory subunit 1 OS=Mus musculus OX=10090 GN=Psmd1 PE=1 SV=1	Q3TXS7|PSMD1_MOUSE	Q3TXS7	602154	545842	856681	955774	633271	551107	539992	751140	28.54	23	23	TMT10plex; Oxidation (M); Carbamidomethylation	105730	201	428.79	No	0.340473	19.2264	19.4581	-0.231717	0.223832	1.03523	6	1	4.34295e-08	-0.23172	0.467918	0.851619
Ubiquitin recognition factor in ER-associated degradation protein 1 OS=Mus musculus OX=10090 GN=Ufd1 PE=1 SV=2	P70362|UFD1_MOUSE	P70362	960217	884541	1.01646e+06	1078963	867006	1.06272e+06	895074	863477	31.27	11	11	TMT10plex	34481	2564	107.16	No	0.3409	19.8091	19.906	-0.0968589	0.0936528	1.03423	6	1	4.34295e-08	-0.09685	0.467373	0.935072
Syntaxin-4 OS=Mus musculus OX=10090 GN=Stx4 PE=1 SV=1	P70452|STX4_MOUSE	P70452	51262.4	62335.4	21339	31235.6	45322.4	51488.4	5815.8	15072.6	12.42	4	4	TMT10plex	34165	2652	136.5	No	0.341524	14.3763	15.2214	-0.84503	0.818203	1.03279	6	1	4.34295e-08	-0.84503	0.466579	0.556699
Adhesion G protein-coupled receptor F5 OS=Mus musculus OX=10090 GN=Adgrf5 PE=1 SV=1	G5E8Q8|AGRF5_MOUSE	G5E8Q8	20535.2	18440.2	5937.93	10277.9	17636.3	22923.7	16116	12825.8	1.71	3	3	TMT10plex	149387	438	402.85	No	0.341607	14.0534	13.5899	0.463604	0.448969	1.0326	6	1	4.34295e-08	0.4636	0.466473	1.37898
Long-chain-fatty-acid--CoA ligase 1 OS=Mus musculus OX=10090 GN=Acsl1 PE=1 SV=2	P41216|ACSL1_MOUSE	P41216	10580103	9207619	11273214	14038490	11859928	8346294	4.50765e+06	12347316	62.95	43	42	TMT10plex; Carbamidomethylation; Oxidation (M)	77951	2082	229.08	No	0.341614	23.0385	23.4096	-0.371148	0.359438	1.03258	6	1	4.34295e-08	-0.37115	0.466465	0.773166
Phosphatidylinositol 4-phosphate 5-kinase type-1 gamma OS=Mus musculus OX=10090 GN=Pip5k1c PE=1 SV=2	O70161|PI51C_MOUSE	O70161	4401.66	3183.72	3415.54	3098.72	2092.97	4819.3	0	1764.58	2.72	2	2	TMT10plex	72408	2379	193.26	No	0.341834	11.3504	11.7691	-0.418619	0.39872	1.04991	5	1	4.34295e-08	-0.41862	0.466185	0.74814
Small ribosomal subunit protein uS10 OS=Mus musculus OX=10090 GN=Rps20 PE=1 SV=1	P60867|RS20_MOUSE	P60867	7.44849e+06	7165635	4.01125e+06	2.88878e+06	7869123	9002756	6774357	4177742	60.5	12	11	TMT10plex; Carbamylation; Carbamidomethylation	13373	2806	147.41	No	0.341878	22.6739	22.2497	0.424205	0.411064	1.03197	6	1	4.34295e-08	0.4242	0.466129	1.34183
Eukaryotic translation initiation factor 5 OS=Mus musculus OX=10090 GN=Eif5 PE=1 SV=1	P59325|IF5_MOUSE	P59325	207244	207674	171704	170564	208942	231544	205447	175952	16.78	9	8	TMT10plex; Carbamidomethylation	48968	1278	296.49	No	0.342082	17.6417	17.5236	0.118112	0.114506	1.0315	6	1	4.34295e-08	0.11811	0.46587	1.08531
Mitogen-activated protein kinase 1 OS=Mus musculus OX=10090 GN=Mapk1 PE=1 SV=3	P63085|MK01_MOUSE	P63085	59157.1	49625.8	85691.1	114136	57454.3	51052.5	39169	88314.7	10.34	4	3	TMT10plex	41276	1806	216.88	No	0.342123	15.7844	16.1596	-0.375174	0.363752	1.0314	6	1	4.34295e-08	-0.37517	0.465818	0.771015
Mitochondrial nicotinamide adenine dinucleotide transporter SLC25A51 OS=Mus musculus OX=10090 GN=Slc25a51 PE=1 SV=1	Q5HZI9|S2551_MOUSE	Q5HZI9	146796	88627.3	133078	136408	125647	129918	207140	136675	12.08	3	3	TMT10plex	33689	1765	218.6	No	0.342421	17.1617	16.9196	0.242125	0.234911	1.03071	6	1	4.34295e-08	0.24212	0.46544	1.18273
Diacylglycerol O-acyltransferase 1 OS=Mus musculus OX=10090 GN=Dgat1 PE=1 SV=1	Q9Z2A7|DGAT1_MOUSE	Q9Z2A7	7693.69	3836	0	5314.76	3664.65	2218.24	6011.72	4819.37	3.41	2	2	TMT10plex	56790	961	316.64	No	0.342431	11.9357	12.3969	-0.461223	0.439896	1.04848	5	1	4.34295e-08	-0.46122	0.465427	0.726372
Glutamate dehydrogenase 1, mitochondrial OS=Mus musculus OX=10090 GN=Glud1 PE=1 SV=1	P26443|DHE3_MOUSE	P26443	3.40129e+06	2.81106e+06	2904615	3.36964e+06	3.31787e+06	2991673	1637743	2.89581e+06	47.85	27	27	TMT10plex; Oxidation (M); Carbamidomethylation	61337	1273	285.76	No	0.342554	21.3208	21.5686	-0.247812	0.2405	1.03041	6	1	4.34295e-08	-0.24781	0.465271	0.842174
5'-AMP-activated protein kinase subunit gamma-1 OS=Mus musculus OX=10090 GN=Prkag1 PE=1 SV=2	O54950|AAKG1_MOUSE	O54950	126474	124941	174976	211566	111514	125593	140955	159635	26.67	7	7	TMT10plex	37520	196	417.78	No	0.342587	17.0236	17.2467	-0.22309	0.216523	1.03033	6	1	4.34295e-08	-0.22309	0.465229	0.856729
Glycerol-3-phosphate dehydrogenase [NAD(+)], cytoplasmic OS=Mus musculus OX=10090 GN=Gpd1 PE=1 SV=3	P13707|GPDA_MOUSE	P13707	415575	395588	620756	758079	413827	363487	392841	595112	37.82	14	11	TMT10plex	37573	1215	282.15	No	0.343509	18.7242	19.0085	-0.284361	0.276562	1.0282	6	1	4.34295e-08	-0.28436	0.464062	0.821106
Histone H2B type 1-P OS=Mus musculus OX=10090 GN=Hist1h2bp PE=1 SV=3	Q8CGP2|H2B1P_MOUSE	Q8CGP2	5.50876e+06	3.77245e+06	7159867	4.67392e+06	3413574	2.61043e+06	6440703	4.58067e+06	61.9	12	12	TMT10plex; Carbamylation	13992	1332	263.89	No	0.34364	21.9412	22.292	-0.350862	0.341339	1.0279	6	1	4.34295e-08	-0.35087	0.463896	0.784111
Basigin OS=Mus musculus OX=10090 GN=Bsg PE=1 SV=2	P18572|BASI_MOUSE	P18572	1.1452e+06	943196	894729	1201193	1176661	955653	467230	921213	29.31	11	11	TMT10plex; Oxidation (M); Carbamylation; Carbamidomethylation	42445	681	364.36	No	0.344273	19.6698	19.9854	-0.315539	0.307411	1.02644	6	1	4.34295e-08	-0.31553	0.463097	0.803556
Protein NDRG2 OS=Mus musculus OX=10090 GN=Ndrg2 PE=1 SV=1	Q9QYG0|NDRG2_MOUSE	Q9QYG0	4703271	4.14703e+06	5.08186e+06	6180645	4.75467e+06	4.32901e+06	3517133	5.20446e+06	64.15	16	16	TMT10plex; Oxidation (M); Carbamidomethylation	40789	1962	176.94	No	0.344575	22.0709	22.2463	-0.175331	0.17093	1.02575	6	1	4.34295e-08	-0.17533	0.462716	0.885565
BolA-like protein 3 OS=Mus musculus OX=10090 GN=Bola3 PE=1 SV=1	Q8CEI1|BOLA3_MOUSE	Q8CEI1	238240	206998	340286	398264	213158	219886	175870	344905	26.36	4	4	TMT10plex; Oxidation (M)	12228	554	360.42	No	0.344961	17.817	18.1253	-0.308279	0.300802	1.02486	6	1	4.34295e-08	-0.30828	0.46223	0.807604
Citramalyl-CoA lyase, mitochondrial OS=Mus musculus OX=10090 GN=Clybl PE=1 SV=2	Q8R4N0|CLYBL_MOUSE	Q8R4N0	1.66228e+06	1.46386e+06	1548578	1.75356e+06	1.6603e+06	1.56437e+06	1.15127e+06	1.52453e+06	66.57	22	22	TMT10plex; Carbamidomethylation; Oxidation (M)	37549	823	341.24	No	0.345007	20.4787	20.6126	-0.133886	0.130652	1.02475	6	1	4.34295e-08	-0.13388	0.462172	0.911377
Carbonic anhydrase 3 OS=Mus musculus OX=10090 GN=Ca3 PE=1 SV=3	P16015|CAH3_MOUSE	P16015	318503	294092	182525	323519	297929	342771	91222.1	149017	40.38	8	8	TMT10plex	29366	590	353.18	No	0.345371	17.5584	18.057	-0.498594	0.486947	1.02392	6	1	4.34295e-08	-0.49859	0.461714	0.707798
ELAV-like protein 1 OS=Mus musculus OX=10090 GN=Elavl1 PE=1 SV=2	P70372|ELAV1_MOUSE	P70372	807172	802532	408341	405654	762550	863360	684211	574217	26.38	9	9	TMT10plex	36169	965	306.03	No	0.345709	19.4439	19.1265	0.317343	0.310165	1.02314	6	1	4.34295e-08	0.31734	0.461289	1.24603
3-ketoacyl-CoA thiolase, mitochondrial OS=Mus musculus OX=10090 GN=Acaa2 PE=1 SV=3	Q8BWT1|THIM_MOUSE	Q8BWT1	19659728	20077834	18137332	19637382	19797244	20576014	13177913	17160900	92.95	36	36	TMT10plex; Carbamylation; Oxidation (M); Carbamidomethylation	41830	236	421.5	No	0.34601	24.0544	24.2068	-0.152475	0.149127	1.02245	6	1	4.34295e-08	-0.15248	0.460911	0.899703
ATP-dependent RNA helicase A OS=Mus musculus OX=10090 GN=Dhx9 PE=1 SV=2	O70133|DHX9_MOUSE	O70133	44514.3	34977.2	28807.3	27047.6	56016.8	45110.5	34647.8	29191.8	1.88	3	3	TMT10plex; Carbamidomethylation	149475	430	368.39	No	0.346118	15.2871	15.0184	0.268771	0.262932	1.02221	6	1	4.34295e-08	0.26877	0.460776	1.20478
General transcription factor II-I OS=Mus musculus OX=10090 GN=Gtf2i PE=1 SV=3	Q9ESZ8|GTF2I_MOUSE	Q9ESZ8	627632	591333	544952	549023	521506	705591	451285	394518	11.02	10	10	TMT10plex; Carbamylation	112265	1016	286.47	No	0.346199	18.9486	19.1389	-0.19031	0.18621	1.02202	6	1	4.34295e-08	-0.19031	0.460674	0.876417
Ubiquitin carboxyl-terminal hydrolase isozyme L3 OS=Mus musculus OX=10090 GN=Uchl3 PE=1 SV=2	Q9JKB1|UCHL3_MOUSE	Q9JKB1	247129	182762	520883	923609	225218	205979	482050	164986	28.7	7	6	TMT10plex; Oxidation (M)	26152	3046	107.84	No	0.346454	17.911	18.5505	-0.639532	0.62611	1.02144	6	1	4.34295e-08	-0.63953	0.460355	0.641922
Ubiquitin carboxyl-terminal hydrolase isozyme L4 OS=Mus musculus OX=10090 GN=Uchl4 PE=2 SV=1	P58321|UCHL4_MOUSE	P58321	247129	182762	520883	923609	225218	205979	482050	164986	28.33	7	6	TMT10plex; Oxidation (M)	26450	2744	107.67	No	0.346454	17.911	18.5505	-0.639532	0.62611	1.02144	6	1	4.34295e-08	-0.63953	0.460355	0.641922
MOB-like protein phocein OS=Mus musculus OX=10090 GN=Mob4 PE=1 SV=1	Q6PEB6|PHOCN_MOUSE	Q6PEB6	171461	202201	113274	153578	140206	167165	126972	109401	37.78	6	6	TMT10plex; Carbamidomethylation	26032	1718	216.22	No	0.346875	17.0354	17.2578	-0.222375	0.217914	1.02047	6	1	4.34295e-08	-0.22238	0.459827	0.85715
Guanylate kinase OS=Mus musculus OX=10090 GN=Guk1 PE=1 SV=2	Q64520|KGUA_MOUSE	Q64520	62022.5	63264.7	81549.6	98515.1	70392.5	58250	63122.1	73852.4	22.22	4	4	TMT10plex	21918	1261	273.93	No	0.347517	16.0128	16.1933	-0.180447	0.177082	1.019	6	1	4.34295e-08	-0.18045	0.459024	0.882428
Troponin T, slow skeletal muscle OS=Mus musculus OX=10090 GN=Tnnt1 PE=2 SV=3	O88346|TNNT1_MOUSE	O88346	47084	40786.4	93714.6	100773	49432.9	33422.5	30577.5	90324	3.44	2	2	TMT10plex	31344	3172	118.43	No	0.347702	15.4962	15.9939	-0.497689	0.48861	1.01858	6	1	4.34295e-08	-0.49769	0.458793	0.70824
TOM1-like protein 2 OS=Mus musculus OX=10090 GN=Tom1l2 PE=1 SV=1	Q5SRX1|TM1L2_MOUSE	Q5SRX1	60172.3	44521.2	66919	88142.2	54849.4	51340.1	47291	63351.3	18.34	7	7	TMT10plex	55663	3077	130.74	No	0.347907	15.7178	15.9442	-0.226335	0.222309	1.01811	6	1	4.34295e-08	-0.22634	0.458536	0.854801
Phosphoglycerate mutase 2 OS=Mus musculus OX=10090 GN=Pgam2 PE=1 SV=3	O70250|PGAM2_MOUSE	O70250	2.22795e+06	1.97097e+06	2.23817e+06	2.70557e+06	2.41217e+06	2.01808e+06	1558910	2.19889e+06	48.62	17	13	TMT10plex; Oxidation (M); Carbamidomethylation	28827	1789	192.41	No	0.347953	20.9467	21.1148	-0.168062	0.165088	1.01801	6	1	4.34295e-08	-0.16807	0.458479	0.890033
Tubulin alpha-4A chain OS=Mus musculus OX=10090 GN=Tuba4a PE=1 SV=1	P68368|TBA4A_MOUSE	P68368	1.21782e+06	1.15303e+06	1.10968e+06	1242617	1.30511e+06	1.12896e+06	722718	1.07572e+06	16.07	25	5	TMT10plex; Oxidation (M); Carbamidomethylation	49924	2891	118.1	No	0.348369	19.9806	20.1699	-0.189319	0.186144	1.01706	6	1	4.34295e-08	-0.18932	0.45796	0.877019
Protein enabled homolog OS=Mus musculus OX=10090 GN=Enah PE=1 SV=2	Q03173|ENAH_MOUSE	Q03173	433486	407426	362413	417127	371649	497590	296471	280240	12.84	12	11	TMT10plex	85844	2438	179.35	No	0.349064	18.4255	18.6248	-0.199298	0.196261	1.01548	6	1	4.34295e-08	-0.1993	0.457096	0.870973
FAS-associated factor 1 OS=Mus musculus OX=10090 GN=Faf1 PE=1 SV=2	P54731|FAF1_MOUSE	P54731	134782	111537	109810	125514	122495	132865	61632.7	99839.4	12.02	9	9	TMT10plex	73863	1241	293.94	No	0.349328	16.6102	16.8724	-0.262218	0.258375	1.01488	6	1	4.34295e-08	-0.26222	0.456767	0.833804
ATP-binding cassette sub-family F member 3 OS=Mus musculus OX=10090 GN=Abcf3 PE=1 SV=1	Q8K268|ABCF3_MOUSE	Q8K268	53854.1	43240.3	40597.9	40023.2	47253.7	33923.2	35923	43163	6.21	5	5	TMT10plex	79865	496	369.2	No	0.349404	15.2771	15.4286	-0.151564	0.149367	1.0147	6	1	4.34295e-08	-0.15157	0.456672	0.90027
Rho-associated protein kinase 1 OS=Mus musculus OX=10090 GN=Rock1 PE=1 SV=1	P70335|ROCK1_MOUSE	P70335	239239	207095	330382	363961	223109	229996	261609	253344	11.15	20	18	TMT10plex	158170	2923	163.84	No	0.349447	17.8816	18.0838	-0.202199	0.199288	1.01461	6	1	4.34295e-08	-0.2022	0.456619	0.869224
Polypyrimidine tract-binding protein 2 OS=Mus musculus OX=10090 GN=Ptbp2 PE=1 SV=2	Q91Z31|PTBP2_MOUSE	Q91Z31	69685.6	55120.3	101109	91916.8	71000.2	71923.5	54801.6	68930.2	5.46	4	3	TMT10plex	57489	2091	188.88	No	0.349693	16.0161	16.2381	-0.221996	0.218921	1.01405	6	1	4.34295e-08	-0.222	0.456313	0.857376
T-complex protein 1 subunit beta OS=Mus musculus OX=10090 GN=Cct2 PE=1 SV=4	P80314|TCPB_MOUSE	P80314	652922	574429	556144	684276	636020	608636	518282	535509	51.21	22	22	TMT10plex; Oxidation (M)	57477	2644	135.08	No	0.350008	19.127	19.2294	-0.102445	0.101097	1.01333	6	1	4.34295e-08	-0.10244	0.455922	0.931456
Annexin A5 OS=Mus musculus OX=10090 GN=Anxa5 PE=1 SV=1	P48036|ANXA5_MOUSE	P48036	798561	699350	840602	1.10394e+06	943106	670992	305820	878460	33.23	25	10	TMT10plex; Carbamidomethylation; Oxidation (M)	35752	418	242.52	No	0.350285	19.2925	19.6945	-0.402012	0.396969	1.0127	6	1	4.34295e-08	-0.40201	0.455579	0.756803
NAD-dependent protein deacylase sirtuin-5, mitochondrial OS=Mus musculus OX=10090 GN=Sirt5 PE=1 SV=1	Q8K2C6|SIR5_MOUSE	Q8K2C6	505246	598044	476668	467012	359901	531079	490222	475789	39.68	11	11	TMT10plex; Carbamidomethylation; Oxidation (M)	34134	1626	212.85	No	0.35045	18.8097	18.9581	-0.14835	0.146543	1.01233	6	1	4.34295e-08	-0.14835	0.455374	0.902282
5'-AMP-activated protein kinase subunit beta-2 OS=Mus musculus OX=10090 GN=Prkab2 PE=1 SV=1	Q6PAM0|AAKB2_MOUSE	Q6PAM0	90928.8	79515.8	84027.5	86219.2	85833.5	93568	42621.6	74206.7	13.28	4	3	TMT10plex; Carbamidomethylation	30209	263	417.86	No	0.350757	16.1154	16.3764	-0.261036	0.258035	1.01163	6	1	4.34295e-08	-0.26104	0.454993	0.834486
Hemoglobin subunit beta-1 OS=Mus musculus OX=10090 GN=Hbb-b1 PE=1 SV=2	P02088|HBB1_MOUSE	P02088	8.34162e+06	6693846	7.58417e+06	10625258	8542579	5787483	3.26992e+06	9638221	65.99	15	8	TMT10plex; Carbamidomethylation; Oxidation (M); Carbamylation	15840	1385	270.04	No	0.351098	22.583	22.9655	-0.382487	0.378378	1.01086	6	1	4.34295e-08	-0.38248	0.454572	0.767118
ATPase inhibitor, mitochondrial OS=Mus musculus OX=10090 GN=Atp5if1 PE=1 SV=2	O35143|ATIF1_MOUSE	O35143	233728	251260	294109	552440	270046	177190	138176	412140	23.58	4	4	TMT10plex	12159	499	370.55	No	0.351279	17.8017	18.2537	-0.452009	0.447335	1.01045	6	1	4.34295e-08	-0.45201	0.454348	0.731024
ARF GTPase-activating protein GIT1 OS=Mus musculus OX=10090 GN=Git1 PE=1 SV=1	Q68FF6|GIT1_MOUSE	Q68FF6	333569	284869	343966	419572	291845	314073	358872	283673	8.05	11	7	TMT10plex; Carbamidomethylation	85300	567	378.61	No	0.351387	18.2456	18.3845	-0.138867	0.137464	1.0102	6	1	4.34295e-08	-0.13887	0.454214	0.90823
Myoglobin OS=Mus musculus OX=10090 GN=Mb PE=1 SV=3	P04247|MYG_MOUSE	P04247	47639108	35657356	57681932	78176624	55175568	30885314	13866763	67078896	59.09	23	15	TMT10plex; Carbamidomethylation; Carbamylation; Oxidation (M)	17070	1709	215.13	No	0.352001	25.0806	25.6488	-0.568191	0.563225	1.00882	6	1	4.34295e-08	-0.56819	0.453456	0.674462
Phosphoglucomutase-1 OS=Mus musculus OX=10090 GN=Pgm1 PE=1 SV=4	Q9D0F9|PGM1_MOUSE	Q9D0F9	3.81207e+06	3.24236e+06	3.67091e+06	4.49894e+06	4.07394e+06	3.37124e+06	2.51228e+06	3.60482e+06	73.67	36	35	TMT10plex; Oxidation (M); Carbamidomethylation	61418	2252	192.57	No	0.352477	21.6712	21.8499	-0.178677	0.177305	1.00774	6	1	4.34295e-08	-0.17867	0.452869	0.883517
Short/branched chain specific acyl-CoA dehydrogenase, mitochondrial OS=Mus musculus OX=10090 GN=Acadsb PE=1 SV=1	Q9DBL1|ACDSB_MOUSE	Q9DBL1	1.77154e+06	1635482	1.27857e+06	1.53773e+06	1631806	1.63124e+06	832264	1.27903e+06	45.37	17	17	TMT10plex; Oxidation (M)	47874	2283	151.96	No	0.352483	20.3072	20.5591	-0.251863	0.249932	1.00773	6	1	4.34295e-08	-0.25186	0.452862	0.839813
Breast cancer anti-estrogen resistance protein 1 OS=Mus musculus OX=10090 GN=Bcar1 PE=1 SV=2	Q61140|BCAR1_MOUSE	Q61140	11589417	12091451	11631969	11921362	9973024	13678557	11144946	8617397	60.98	52	49	TMT10plex; Carbamidomethylation; Carbamylation; Oxidation (M)	94285	562	359.8	No	0.352955	23.3509	23.4931	-0.142177	0.141236	1.00666	6	1	4.34295e-08	-0.14218	0.452281	0.906149
Polyadenylate-binding protein 2 OS=Mus musculus OX=10090 GN=Pabpn1 PE=1 SV=3	Q8CCS6|PABP2_MOUSE	Q8CCS6	23251	12806.2	20506	27836.6	17291.8	15331	14606	20909.2	5.3	2	2	TMT10plex	32297	2205	189.16	No	0.352964	14.042	14.3095	-0.26748	0.265716	1.00664	6	1	4.34295e-08	-0.26748	0.452269	0.830769
Large ribosomal subunit protein bL20m OS=Mus musculus OX=10090 GN=Mrpl20 PE=1 SV=1	Q9CQL4|RM20_MOUSE	Q9CQL4	212258	195592	164378	152843	174091	191811	126319	153916	12.08	2	2	TMT10plex	17595	1777	239.63	No	0.353023	17.2843	17.4553	-0.170998	0.169892	1.00651	6	1	4.34295e-08	-0.17099	0.452197	0.888233
GTPase HRas OS=Moloney murine sarcoma virus OX=11809 GN=H-RAS PE=3 SV=1	P01113|RASH_MSVMO	P01113	16887	10310	22762	29114.4	10340.7	8858.78	12933.8	26128.1	8.47	3	2	TMT10plex	21368	1166	275.97	No	0.353465	13.6953	14.1698	-0.474485	0.471885	1.00551	6	1	4.34295e-08	-0.47449	0.451653	0.719721
GTPase HRas OS=Murine sarcoma virus NS.C58 OX=11815 GN=H-RAS PE=3 SV=1	P23175|RASH_MSVNS	P23175	16887	10310	22762	29114.4	10340.7	8858.78	12933.8	26128.1	8.47	3	2	TMT10plex	21397	1170	275.95	No	0.353465	13.6953	14.1698	-0.474485	0.471885	1.00551	6	1	4.34295e-08	-0.47449	0.451653	0.719721
GTPase HRas OS=Mus musculus OX=10090 GN=Hras PE=1 SV=2	Q61411|RASH_MOUSE	Q61411	16887	10310	22762	29114.4	10340.7	8858.78	12933.8	26128.1	8.47	4	2	TMT10plex	21298	1204	275.91	No	0.353465	13.6953	14.1698	-0.474485	0.471885	1.00551	6	1	4.34295e-08	-0.47449	0.451653	0.719721
Transforming protein p29 OS=Harvey murine sarcoma virus OX=11807 GN=H-RAS PE=1 SV=1	P01115|RASH_MSVHA	P01115	16887	10310	22762	29114.4	10340.7	8858.78	12933.8	26128.1	6.64	3	2	TMT10plex	26328	2896	127.97	No	0.353465	13.6953	14.1698	-0.474485	0.471885	1.00551	6	1	4.34295e-08	-0.47449	0.451653	0.719721
Propionyl-CoA carboxylase alpha chain, mitochondrial OS=Mus musculus OX=10090 GN=Pcca PE=1 SV=2	Q91ZA3|PCCA_MOUSE	Q91ZA3	2693913	2.41498e+06	2.72337e+06	3220937	2.68296e+06	2.51961e+06	1.90373e+06	2872001	64.92	43	42	TMT10plex; Carbamidomethylation; Oxidation (M)	79922	1912	184.52	No	0.353756	21.2336	21.3902	-0.15667	0.155914	1.00486	6	1	4.34295e-08	-0.15667	0.451296	0.897093
Dermatopontin OS=Mus musculus OX=10090 GN=Dpt PE=1 SV=1	Q9QZZ6|DERM_MOUSE	Q9QZZ6	45934.6	39151.7	60734.1	99599.2	41414.1	39095.8	52571.1	52938.7	14.93	3	3	TMT10plex; Carbamidomethylation	23995	1093	318.19	No	0.354121	15.4916	15.8095	-0.317894	0.316617	1.00403	6	1	4.34295e-08	-0.31789	0.450848	0.802242
NADP-dependent malic enzyme, mitochondrial OS=Mus musculus OX=10090 GN=Me3 PE=1 SV=2	Q8BMF3|MAON_MOUSE	Q8BMF3	1585304	1.43916e+06	1.5392e+06	1.62703e+06	1.46112e+06	1.69834e+06	1.17617e+06	1.42103e+06	41.23	22	22	TMT10plex; Carbamidomethylation; Oxidation (M)	67098	1714	207.67	No	0.354928	20.4446	20.5602	-0.115547	0.115291	1.00222	6	1	4.34295e-08	-0.11554	0.449859	0.923037
Ras-related protein Rab-5A OS=Mus musculus OX=10090 GN=Rab5a PE=1 SV=1	Q9CQD1|RAB5A_MOUSE	Q9CQD1	371624	316292	391249	408483	333430	360720	322254	373042	32.56	8	5	TMT10plex	23599	2198	166.26	No	0.355626	18.4036	18.498	-0.094416	0.0943544	1.00065	6	1	4.34295e-08	-0.09442	0.449006	0.936649
Probable ATP-dependent RNA helicase DDX5 OS=Mus musculus OX=10090 GN=Ddx5 PE=1 SV=2	Q61656|DDX5_MOUSE	Q61656	195733	167466	245766	243678	206359	203574	295206	268052	14.5	14	10	TMT10plex	69290	1969	187.11	No	0.355814	17.8734	17.6834	0.189982	0.189938	1.00023	6	1	4.34295e-08	0.18999	0.448777	1.14076
Mitochondrial 2-oxoglutarate/malate carrier protein OS=Mus musculus OX=10090 GN=Slc25a11 PE=1 SV=3	Q9CR62|M2OM_MOUSE	Q9CR62	7.10452e+06	6.6091e+06	5443532	6130679	7.24612e+06	5991075	3170377	5409169	71.97	22	22	TMT10plex; Oxidation (M); Carbamidomethylation	34155	1697	221.9	No	0.355851	22.3166	22.585	-0.268424	0.268384	1.00015	6	1	4.34295e-08	-0.26842	0.448732	0.830228
Eukaryotic translation initiation factor 3 subunit K OS=Mus musculus OX=10090 GN=Eif3k PE=1 SV=1	Q9DBZ5|EIF3K_MOUSE	Q9DBZ5	80816	69288	106213	117871	74080.7	60402.5	95714.1	86930	21.1	4	4	TMT10plex	25087	1185	281.95	No	0.356219	16.2533	16.4815	-0.228247	0.228401	0.999326	6	1	4.34295e-08	-0.22825	0.448283	0.85367
Glycosylphosphatidylinositol-anchored high density lipoprotein-binding protein 1 OS=Mus musculus OX=10090 GN=Gpihbp1 PE=1 SV=1	Q9D1N2|HDBP1_MOUSE	Q9D1N2	68147.5	82073.8	83606.4	116221	66803.8	83963.5	58155.4	90994.4	13.6	3	3	TMT10plex	24566	1304	280.4	No	0.356391	16.1715	16.3897	-0.21816	0.218391	0.998939	6	1	4.34295e-08	-0.21816	0.448073	0.859661
FAST kinase domain-containing protein 4 OS=Mus musculus OX=10090 GN=Tbrg4 PE=1 SV=1	Q91YM4|FAKD4_MOUSE	Q91YM4	562661	610295	588780	630944	560428	649650	524153	539525	14.92	9	9	TMT10plex	71513	1224	293.59	No	0.356516	19.1116	19.1889	-0.077286	0.0773897	0.99866	6	1	4.34295e-08	-0.07728	0.447921	0.947843
Inactive ADP-ribosyltransferase ARH2 OS=Mus musculus OX=10090 GN=Adprhl1 PE=1 SV=1	Q8BGK2|ARHL1_MOUSE	Q8BGK2	1.81246e+06	1.89043e+06	1.03616e+06	1.38441e+06	1.64253e+06	1.5986e+06	730628	977280	37.68	15	15	TMT10plex; Carbamidomethylation	39885	1601	252.73	No	0.356681	20.1583	20.5059	-0.347598	0.348193	0.998292	6	1	4.34295e-08	-0.3476	0.447721	0.78589
Peroxisomal acyl-coenzyme A oxidase 1 OS=Mus musculus OX=10090 GN=Acox1 PE=1 SV=5	Q9R0H0|ACOX1_MOUSE	Q9R0H0	997309	919605	1.08326e+06	1.17005e+06	962819	1.02598e+06	885899	1.03274e+06	43.12	23	23	TMT10plex	74649	2638	194.88	No	0.356697	19.8951	19.9858	-0.0907779	0.0909366	0.998255	6	1	4.34295e-08	-0.09077	0.4477	0.939021
Polypyrimidine tract-binding protein 1 OS=Mus musculus OX=10090 GN=Ptbp1 PE=1 SV=3	P17225|PTBP1_MOUSE	P17225	233194	227612	222398	198848	246060	297077	214477	211434	9.73	8	4	TMT10plex	59322	2091	188.88	No	0.356853	17.8724	17.7479	0.12449	0.124751	0.997907	6	1	4.34295e-08	0.12449	0.447511	1.09012
B-cell receptor-associated protein 29 OS=Mus musculus OX=10090 GN=Bcap29 PE=1 SV=1	Q61334|BAP29_MOUSE	Q61334	181302	105960	113493	132990	134584	122656	94956.9	104630	22.08	6	6	TMT10plex	27964	597	364.14	No	0.357098	16.7881	16.9936	-0.205517	0.206061	0.997359	6	1	4.34295e-08	-0.20552	0.447213	0.867226
CYFIP-related Rac1 interactor B OS=Mus musculus OX=10090 GN=Cyrib PE=1 SV=1	Q921M7|CYRIB_MOUSE	Q921M7	72111.3	56816	56953.3	73746.8	59275.7	64860.9	45971.9	63561.1	12.96	3	3	TMT10plex	36776	784	328.55	No	0.357463	15.8211	15.9749	-0.153794	0.154328	0.996543	6	1	4.34295e-08	-0.15379	0.446769	0.898886
Cytochrome b5 OS=Mus musculus OX=10090 GN=Cyb5a PE=1 SV=2	P56395|CYB5_MOUSE	P56395	125072	84412.1	110617	151758	130361	86230.7	41263.3	120461	38.81	4	4	TMT10plex	15241	926	327.09	No	0.357583	16.3997	16.8161	-0.416337	0.417893	0.996275	6	1	4.34295e-08	-0.41634	0.446623	0.749323
2,4-dienoyl-CoA reductase [(3E)-enoyl-CoA-producing], mitochondrial OS=Mus musculus OX=10090 GN=Decr1 PE=1 SV=1	Q9CQ62|DECR_MOUSE	Q9CQ62	6.28865e+06	5594012	6181782	7689094	6907313	5.24899e+06	3585396	6.66849e+06	64.78	20	20	TMT10plex; Oxidation (M); Carbamidomethylation	36214	188	429.17	No	0.358072	22.3715	22.6084	-0.236953	0.2381	0.995183	6	1	4.34295e-08	-0.23696	0.446029	0.848531
Malonyl-CoA decarboxylase, mitochondrial OS=Mus musculus OX=10090 GN=Mlycd PE=1 SV=1	Q99J39|DCMC_MOUSE	Q99J39	994330	899336	865640	938152	924588	986748	651644	834995	45.93	18	18	TMT10plex; Carbamidomethylation	54736	1935	226.84	No	0.359366	19.679	19.8162	-0.137207	0.138271	0.992304	6	1	4.34295e-08	-0.1372	0.444463	0.909282
Endonuclease domain-containing 1 protein OS=Mus musculus OX=10090 GN=Endod1 PE=1 SV=2	Q8C522|ENDD1_MOUSE	Q8C522	23721.2	25293.9	28385.4	33685.8	22061.7	27119.9	24923.1	26864.9	3.19	2	2	TMT10plex	55262	905	303.49	No	0.359498	14.6187	14.7483	-0.129528	0.130571	0.992009	6	1	4.34295e-08	-0.12953	0.444303	0.914129
ATP synthase-coupling factor 6, mitochondrial OS=Mus musculus OX=10090 GN=Atp5pf PE=1 SV=1	P97450|ATP5J_MOUSE	P97450	727982	677480	793568	1080451	883559	599208	353255	876438	55.56	9	9	TMT10plex; Oxidation (M)	12496	587	371.28	No	0.360268	19.2793	19.6211	-0.341813	0.345161	0.9903	6	1	4.34295e-08	-0.34181	0.443375	0.789051
D-beta-hydroxybutyrate dehydrogenase, mitochondrial OS=Mus musculus OX=10090 GN=Bdh1 PE=1 SV=2	Q80XN0|BDH_MOUSE	Q80XN0	729744	712620	609708	548089	617634	607456	484405	656669	31.78	11	11	TMT10plex; Carbamidomethylation	38299	887	223.95	No	0.360457	19.1649	19.3004	-0.135534	0.13692	0.989879	6	1	4.34295e-08	-0.13553	0.443146	0.910335
ADP/ATP translocase 2 OS=Mus musculus OX=10090 GN=Slc25a5 PE=1 SV=3	P51881|ADT2_MOUSE	P51881	2.55396e+06	2.311e+06	2931803	3318736	2.48192e+06	2514002	1.98174e+06	2.95688e+06	30.87	29	11	TMT10plex; Carbamidomethylation; Oxidation (M); Carbamylation	32931	169	402.47	No	0.360806	21.2296	21.3925	-0.162848	0.164642	0.989106	6	1	4.34295e-08	-0.16285	0.442726	0.893259
Isocitrate dehydrogenase [NADP], mitochondrial OS=Mus musculus OX=10090 GN=Idh2 PE=1 SV=3	P54071|IDHP_MOUSE	P54071	23479506	20857518	20856786	25146292	23609950	20601408	10620858	23060396	66.15	37	34	TMT10plex; Carbamidomethylation; Oxidation (M); Carbamylation	50906	1689	244.99	No	0.361154	24.1471	24.4242	-0.277094	0.280365	0.988334	6	1	4.34295e-08	-0.27709	0.442307	0.825254
Ubiquinone biosynthesis protein COQ9, mitochondrial OS=Mus musculus OX=10090 GN=Coq9 PE=1 SV=1	Q8K1Z0|COQ9_MOUSE	Q8K1Z0	2.24421e+06	1.7893e+06	2.15563e+06	2.39221e+06	2.41489e+06	1.72472e+06	883175	2.21442e+06	43.13	12	12	TMT10plex; Oxidation (M)	35083	2983	110.39	No	0.361269	20.6881	21.0246	-0.33651	0.34057	0.988081	6	1	4.34295e-08	-0.33651	0.442169	0.791955
Disheveled-associated activator of morphogenesis 1 OS=Mus musculus OX=10090 GN=Daam1 PE=1 SV=4	Q8BPM0|DAAM1_MOUSE	Q8BPM0	11396.3	8593.05	13506.4	15118.7	10782.3	8515.53	11396.1	11009.1	1.86	4	2	TMT10plex	123370	979	314.83	No	0.361618	13.3387	13.5376	-0.19891	0.201467	0.987308	6	1	4.34295e-08	-0.19891	0.44175	0.871209
Long-chain specific acyl-CoA dehydrogenase, mitochondrial OS=Mus musculus OX=10090 GN=Acadl PE=1 SV=2	P51174|ACADL_MOUSE	P51174	11638209	10013986	14114240	16980620	12715394	9496886	5734718	15401527	50.47	24	24	TMT10plex; Carbamidomethylation; Oxidation (M)	47908	2065	229.27	No	0.361691	23.2767	23.624	-0.347239	0.35176	0.987147	6	1	4.34295e-08	-0.34724	0.441663	0.786087
L-fucose kinase OS=Mus musculus OX=10090 GN=Fcsk PE=1 SV=1	Q7TMC8|FCSK_MOUSE	Q7TMC8	60796.5	47615.1	48954.4	60401.5	48144.1	58665	72079.8	64360.5	2.02	2	2	TMT10plex	119267	2035	230.98	No	0.361754	15.8766	15.7231	0.153562	0.155584	0.987007	6	1	4.34295e-08	0.15356	0.441587	1.11231
NADH dehydrogenase [ubiquinone] 1 alpha subcomplex subunit 6 OS=Mus musculus OX=10090 GN=Ndufa6 PE=1 SV=1	Q9CQZ5|NDUA6_MOUSE	Q9CQZ5	1.2353e+06	1110949	1122874	1.30378e+06	1.24313e+06	1.19036e+06	669203	1.1249e+06	63.36	9	9	TMT10plex; Oxidation (M)	15283	1757	211.18	No	0.361784	19.9705	20.1832	-0.21272	0.215534	0.986941	6	1	4.34295e-08	-0.21272	0.441551	0.862909
Histone H2B type 1-C/E/G OS=Mus musculus OX=10090 GN=H2bc4 PE=1 SV=3	Q6ZWY9|H2B1C_MOUSE	Q6ZWY9	5944289	4.08387e+06	7965068	5.18365e+06	3688069	2831420	7.16422e+06	5104869	72.22	14	14	TMT10plex; Carbamylation	13906	1232	264.52	No	0.362256	22.0758	22.4238	-0.348005	0.352983	0.985898	6	1	4.34295e-08	-0.348	0.440985	0.785673
Histone H2B type 1-H OS=Mus musculus OX=10090 GN=H2bc9 PE=1 SV=3	Q64478|H2B1H_MOUSE	Q64478	5944289	4.08387e+06	7965068	5.18365e+06	3688069	2831420	7.16422e+06	5104869	72.22	14	14	TMT10plex; Carbamylation	13920	1442	264.41	No	0.362256	22.0758	22.4238	-0.348005	0.352983	0.985898	6	1	4.34295e-08	-0.348	0.440985	0.785673
Histone H2B type 1-M OS=Mus musculus OX=10090 GN=H2bc14 PE=1 SV=2	P10854|H2B1M_MOUSE	P10854	5944289	4.08387e+06	7965068	5.18365e+06	3688069	2831420	7.16422e+06	5104869	72.22	14	14	TMT10plex; Carbamylation	13936	1335	264.03	No	0.362256	22.0758	22.4238	-0.348005	0.352983	0.985898	6	1	4.34295e-08	-0.348	0.440985	0.785673
Histone H2B type 2-B OS=Mus musculus OX=10090 GN=Hist2h2bb PE=1 SV=3	Q64525|H2B2B_MOUSE	Q64525	5944289	4.08387e+06	7965068	5.18365e+06	3688069	2831420	7.16422e+06	5104869	72.22	14	14	TMT10plex; Carbamylation	13920	1564	263.59	No	0.362256	22.0758	22.4238	-0.348005	0.352983	0.985898	6	1	4.34295e-08	-0.348	0.440985	0.785673
NADH-ubiquinone oxidoreductase chain 2 OS=Mus musculus OX=10090 GN=mt-Nd2 PE=1 SV=2	P03893|NU2M_MOUSE	P03893	86976.7	77435.6	153451	200075	81614.1	71215.2	74399.1	153193	8.99	3	3	TMT10plex; Oxidation (M)	38752	1747	208.67	No	0.362458	16.4611	16.8717	-0.410564	0.416625	0.98545	6	1	4.34295e-08	-0.41057	0.440742	0.752326
Matrin-3 OS=Mus musculus OX=10090 GN=Matr3 PE=1 SV=1	Q8K310|MATR3_MOUSE	Q8K310	3.93731e+06	3.56177e+06	4423209	4.65986e+06	3.86772e+06	4.86513e+06	5486106	4.14068e+06	36.41	34	34	TMT10plex; Carbamylation; Oxidation (M)	94630	1920	226.23	No	0.362485	22.1165	21.9754	0.141105	0.143197	0.98539	6	1	4.34295e-08	0.1411	0.440709	1.10275
Histone deacetylase 2 OS=Mus musculus OX=10090 GN=Hdac2 PE=1 SV=1	P70288|HDAC2_MOUSE	P70288	98392	81410	136994	125818	75034.6	94946.2	114317	95207.8	5.74	3	3	TMT10plex	55302	1246	266.3	No	0.363012	16.5179	16.726	-0.208083	0.211417	0.984229	6	1	4.34295e-08	-0.20809	0.440079	0.865683
Prostaglandin reductase-3 OS=Mus musculus OX=10090 GN=Ptgr3 PE=1 SV=1	Q8BGC4|PTGR3_MOUSE	Q8BGC4	831696	824108	787277	609798	670629	944210	303288	640314	38.99	10	10	TMT10plex; Carbamidomethylation	40529	2561	183.87	No	0.363391	19.1757	19.5307	-0.355	0.360995	0.983393	6	1	4.34295e-08	-0.355	0.439626	0.78187
Protein PRRC2C OS=Mus musculus OX=10090 GN=Prrc2c PE=1 SV=3	Q3TLH4|PRC2C_MOUSE	Q3TLH4	375191	373588	282495	282699	417717	427628	339336	295674	7.31	25	24	TMT10plex; Carbamylation	310892	2528	174.91	No	0.363718	18.481	18.3113	0.16976	0.172753	0.982673	6	1	4.34295e-08	0.16976	0.439236	1.12487
Eukaryotic translation initiation factor 2 subunit 3, X-linked OS=Mus musculus OX=10090 GN=Eif2s3x PE=1 SV=2	Q9Z0N1|IF2G_MOUSE	Q9Z0N1	82688	79769.8	130228	481255	75454.6	78574.5	109194	115692	13.98	5	5	TMT10plex	51065	952	298.4	No	0.363842	16.5054	17.1215	-0.616125	0.627164	0.982399	6	1	4.34295e-08	-0.61613	0.439087	0.652419
Mitochondrial proton/calcium exchanger protein OS=Mus musculus OX=10090 GN=Letm1 PE=1 SV=1	Q9Z2I0|LETM1_MOUSE	Q9Z2I0	2.69451e+06	2586352	3659284	3611184	2.47829e+06	2.90745e+06	2.83726e+06	3.01528e+06	40.38	30	30	TMT10plex; Carbamidomethylation	82989	1866	218.25	No	0.363922	21.418	21.5628	-0.144771	0.147391	0.982223	6	1	4.34295e-08	-0.14477	0.438992	0.904524
Protein FAM114A2 OS=Mus musculus OX=10090 GN=Fam114a2 PE=1 SV=2	Q8VE88|F1142_MOUSE	Q8VE88	80738.7	69786.1	67391.8	88020.4	76803.2	78357	44800.3	70075.2	9.05	5	5	TMT10plex	54045	2612	179.24	No	0.364009	16.0086	16.2144	-0.205747	0.209512	0.98203	6	1	4.34295e-08	-0.20575	0.438887	0.867088
Voltage-dependent anion-selective channel protein 1 OS=Mus musculus OX=10090 GN=Vdac1 PE=1 SV=3	Q60932|VDAC1_MOUSE	Q60932	7.20048e+06	5556088	6.45201e+06	7166676	7670189	5.28461e+06	2.02439e+06	6749352	79.39	26	23	TMT10plex; Carbamidomethylation; Carbamylation	32351	2560	88.59	No	0.36465	22.2099	22.6449	-0.434979	0.443575	0.980622	6	1	4.34295e-08	-0.43498	0.438124	0.739704
Trifunctional enzyme subunit beta, mitochondrial OS=Mus musculus OX=10090 GN=Hadhb PE=1 SV=1	Q99JY0|ECHB_MOUSE	Q99JY0	14101263	12703660	15700363	18042956	15417426	11689693	7.30155e+06	17230578	70.11	33	32	TMT10plex; Oxidation (M); Carbamidomethylation; Carbamylation	51386	2980	122.48	No	0.364929	23.5488	23.8393	-0.290565	0.296492	0.980008	6	1	4.34295e-08	-0.29056	0.437792	0.817585
D-glutamate cyclase, mitochondrial OS=Mus musculus OX=10090 GN=Dglucy PE=1 SV=1	Q8BH86|GLUCM_MOUSE	Q8BH86	1212338	1.04138e+06	944968	1.14882e+06	1.08301e+06	1.16389e+06	844746	888411	33.87	19	19	TMT10plex; Oxidation (M); Carbamidomethylation	66366	773	316.73	No	0.365072	19.9115	20.0453	-0.133724	0.136495	0.979695	6	1	4.34295e-08	-0.13372	0.437622	0.911478
3-ketoacyl-CoA thiolase B, peroxisomal OS=Mus musculus OX=10090 GN=Acaa1b PE=1 SV=1	Q8VCH0|THIKB_MOUSE	Q8VCH0	224252	185114	230967	250736	229146	199482	122484	228109	23.58	7	7	TMT10plex	43995	273	421.52	No	0.365341	17.5283	17.7565	-0.228137	0.233006	0.979104	6	1	4.34295e-08	-0.22814	0.437302	0.853735
Glycogenin-1 OS=Mus musculus OX=10090 GN=Gyg1 PE=1 SV=3	Q9R062|GLYG_MOUSE	Q9R062	1.62576e+06	1.58089e+06	2.06348e+06	1.55285e+06	1.48959e+06	1.82074e+06	1.28527e+06	1606150	21.92	7	7	TMT10plex	37402	1153	280.49	No	0.365463	20.5528	20.692	-0.139182	0.142192	0.978835	6	1	4.34295e-08	-0.13918	0.437156	0.908035
Importin-5 OS=Mus musculus OX=10090 GN=Ipo5 PE=1 SV=3	Q8BKC5|IPO5_MOUSE	Q8BKC5	560680	508515	466469	534892	558228	514442	333961	464856	19.87	19	19	TMT10plex; Carbamidomethylation	123591	1661	252.74	No	0.365793	18.8097	18.9783	-0.168543	0.172314	0.978111	6	1	4.34295e-08	-0.16854	0.436764	0.889743
Creatine kinase S-type, mitochondrial OS=Mus musculus OX=10090 GN=Ckmt2 PE=1 SV=1	Q6P8J7|KCRS_MOUSE	Q6P8J7	13114138	11741306	16365088	19318400	13629555	10699834	9218744	17772060	64.44	35	27	TMT10plex; Carbamidomethylation; Oxidation (M)	47473	725	330.82	No	0.365963	23.5676	23.8243	-0.256683	0.262527	0.977739	6	1	4.34295e-08	-0.25668	0.436563	0.837012
m-AAA protease-interacting protein 1, mitochondrial OS=Mus musculus OX=10090 GN=Maip1 PE=1 SV=1	Q8BHE8|MAIP1_MOUSE	Q8BHE8	195044	204389	153324	188334	188362	174614	131070	178395	20.96	6	6	TMT10plex	32985	1778	227.8	No	0.366138	17.3454	17.4909	-0.145476	0.148847	0.977355	6	1	4.34295e-08	-0.14548	0.436355	0.904079
Isoleucine--tRNA ligase, mitochondrial OS=Mus musculus OX=10090 GN=Iars2 PE=1 SV=1	Q8BIJ6|SYIM_MOUSE	Q8BIJ6	1.73114e+06	1.65299e+06	2.2117e+06	2266357	1832762	1.69029e+06	1.69033e+06	1.94136e+06	30.14	27	27	TMT10plex; Carbamidomethylation; Oxidation (M)	112804	1938	244.85	No	0.367482	20.768	20.8922	-0.124165	0.127425	0.974416	6	1	4.34295e-08	-0.12417	0.434764	0.917532
Chloride intracellular channel protein 1 OS=Mus musculus OX=10090 GN=Clic1 PE=1 SV=3	Q9Z1Q5|CLIC1_MOUSE	Q9Z1Q5	373955	367775	309349	315605	328839	408040	220539	259269	33.61	7	6	TMT10plex	27013	723	341.51	No	0.36795	18.175	18.3769	-0.201867	0.207385	0.973394	6	1	4.34295e-08	-0.20187	0.434211	0.869423
Histone H2B type 3-B OS=Mus musculus OX=10090 GN=H2bc26 PE=1 SV=3	Q8CGP0|H2B3B_MOUSE	Q8CGP0	3.82301e+06	2.60474e+06	4.87151e+06	3.17406e+06	2379555	1.86747e+06	4391659	3.2409e+06	53.17	10	10	TMT10plex; Carbamylation	13908	1145	263.32	No	0.368466	21.4273	21.7482	-0.320903	0.330055	0.972269	6	1	4.34295e-08	-0.32091	0.433603	0.800565
ATP synthase subunit beta, mitochondrial OS=Mus musculus OX=10090 GN=Atp5f1b PE=1 SV=2	P56480|ATPB_MOUSE	P56480	44611144	37137176	42176020	51113240	46826624	35544784	17386096	47638104	85.26	38	38	TMT10plex; Oxidation (M); Carbamylation	56300	520	373.01	No	0.3689	25.0302	25.3736	-0.343343	0.35348	0.971322	6	1	4.34295e-08	-0.34334	0.433091	0.788214
N(G),N(G)-dimethylarginine dimethylaminohydrolase 1 OS=Mus musculus OX=10090 GN=Ddah1 PE=1 SV=3	Q9CWS0|DDAH1_MOUSE	Q9CWS0	18951.7	18723.7	18650	13146.8	20467.6	23059	15580.7	18956.4	7.02	2	2	TMT10plex	31381	2112	214.07	No	0.368926	14.238	14.068	0.169999	0.175028	0.971267	6	1	4.34295e-08	0.17	0.433061	1.12506
NADH dehydrogenase [ubiquinone] 1 beta subcomplex subunit 11, mitochondrial OS=Mus musculus OX=10090 GN=Ndufb11 PE=1 SV=2	O09111|NDUBB_MOUSE	O09111	1.18279e+06	976698	1.92485e+06	2.41176e+06	1.23164e+06	908538	630917	2.10813e+06	55.63	9	9	TMT10plex; Oxidation (M)	17444	1840	210.63	No	0.369349	20.075	20.5373	-0.462332	0.476461	0.970346	6	1	4.34295e-08	-0.46233	0.432564	0.725813
Superoxide dismutase [Mn], mitochondrial OS=Mus musculus OX=10090 GN=Sod2 PE=1 SV=3	P09671|SODM_MOUSE	P09671	6154757	5.42495e+06	5.03156e+06	5791418	6.25056e+06	5028592	2.79807e+06	5.4527e+06	66.22	13	13	TMT10plex	24603	2788	137.58	No	0.369692	22.1579	22.4131	-0.255173	0.263173	0.9696	6	1	4.34295e-08	-0.25518	0.43216	0.837883
Electron transfer flavoprotein subunit alpha, mitochondrial OS=Mus musculus OX=10090 GN=Etfa PE=1 SV=2	Q99LC5|ETFA_MOUSE	Q99LC5	7.87257e+06	6965636	7.48324e+06	9346613	8700445	6.47966e+06	2.81915e+06	8454830	79.28	27	27	TMT10plex; Oxidation (M); Carbamidomethylation	35009	1010	305.61	No	0.370009	22.5296	22.9079	-0.378288	0.390427	0.968909	6	1	4.34295e-08	-0.37829	0.431787	0.769349
Dihydrolipoyl dehydrogenase, mitochondrial OS=Mus musculus OX=10090 GN=Dld PE=1 SV=2	O08749|DLDH_MOUSE	O08749	9178534	8199221	7153072	8450210	9233847	7.59483e+06	3298528	7845885	71.51	33	33	TMT10plex; Oxidation (M); Carbamidomethylation	54272	800	316.5	No	0.370254	22.638	22.9694	-0.331398	0.34222	0.968378	6	1	4.34295e-08	-0.33139	0.431501	0.79477
Optic atrophy 3 protein homolog OS=Mus musculus OX=10090 GN=Opa3 PE=1 SV=1	Q505D7|OPA3_MOUSE	Q505D7	90402.7	80157.4	183857	139709	96840.5	89710.6	73323.6	124083	16.76	5	3	TMT10plex	20110	2057	200.57	No	0.370413	16.5248	16.8337	-0.308911	0.319112	0.968032	6	1	4.34295e-08	-0.30891	0.431313	0.807251
Popeye domain-containing protein 2 OS=Mus musculus OX=10090 GN=Popdc2 PE=1 SV=1	Q9ES82|POPD2_MOUSE	Q9ES82	238279	231793	200606	219954	229013	222961	188081	201793	13.35	5	5	TMT10plex	41252	2091	159.85	No	0.370573	17.6788	17.7614	-0.0826511	0.0854111	0.967685	6	1	4.34295e-08	-0.08265	0.431126	0.944321
Sorbin and SH3 domain-containing protein 2 OS=Mus musculus OX=10090 GN=Sorbs2 PE=1 SV=2	Q3UTJ2|SRBS2_MOUSE	Q3UTJ2	823552	750258	824261	930705	821918	810722	687397	815266	21.1	26	25	TMT10plex; Oxidation (M)	132349	2878	143.56	No	0.370646	19.5763	19.6623	-0.0860139	0.0889009	0.967526	6	1	4.34295e-08	-0.08602	0.43104	0.942118
Histone H2B type 1-A OS=Mus musculus OX=10090 GN=H2bc1 PE=1 SV=3	P70696|H2B1A_MOUSE	P70696	4.56408e+06	3036359	6.19862e+06	4020013	2.78555e+06	2037271	5568308	3.95339e+06	41.73	9	9	TMT10plex; Carbamylation	14237	1356	264.89	No	0.371077	21.6728	22.0395	-0.366722	0.379397	0.966592	6	1	4.34295e-08	-0.36672	0.430536	0.775544
Cytochrome c oxidase subunit 6A1, mitochondrial OS=Mus musculus OX=10090 GN=Cox6a1 PE=1 SV=2	P43024|CX6A1_MOUSE	P43024	26320.4	21881.1	18576.6	22904.9	23237.1	24628.8	14263.9	16906.8	33.33	2	2	TMT10plex; Oxidation (M)	12352	674	130.6	No	0.371227	14.2344	14.4415	-0.207059	0.214288	0.966268	6	1	4.34295e-08	-0.20706	0.430361	0.866301
Glutathione S-transferase P 2 OS=Mus musculus OX=10090 GN=Gstp2 PE=1 SV=2	P46425|GSTP2_MOUSE	P46425	1.37679e+06	1.2697e+06	1.1462e+06	1.45014e+06	1.46817e+06	1.30884e+06	472568	1.15555e+06	49.52	8	8	TMT10plex; Carbamidomethylation; Oxidation (M)	23537	1150	282.84	No	0.371333	19.9489	20.3163	-0.367343	0.380258	0.966036	6	1	4.34295e-08	-0.36734	0.430236	0.77521
Desmocollin-2 OS=Mus musculus OX=10090 GN=Dsc2 PE=1 SV=1	P55292|DSC2_MOUSE	P55292	50892.4	50681.3	26184.3	33596.4	53638.2	56729.2	48782.8	33384.3	1.66	2	2	TMT10plex	99961	732	317.87	No	0.371835	15.5259	15.2442	0.281755	0.291988	0.964951	6	1	4.34295e-08	0.28175	0.42965	1.21567
Glutathione S-transferase A4 OS=Mus musculus OX=10090 GN=Gsta4 PE=1 SV=3	P24472|GSTA4_MOUSE	P24472	1.0287e+06	793998	1.0381e+06	1169698	1.09023e+06	861271	440985	1.01594e+06	30.63	10	8	TMT10plex	25564	1060	283.67	No	0.371986	19.6193	19.9286	-0.309332	0.320677	0.964623	6	1	4.34295e-08	-0.30933	0.429473	0.807016
Guanylate-binding protein 2 OS=Mus musculus OX=10090 GN=Gbp2 PE=1 SV=1	Q9Z0E6|GBP2_MOUSE	Q9Z0E6	210257	191396	387969	361217	250997	269627	444036	490123	26.83	14	13	TMT10plex	66739	1299	273.83	No	0.37257	18.4103	18.064	0.346234	0.359402	0.963361	6	1	4.34295e-08	0.34623	0.428792	1.27123
Glutaryl-CoA dehydrogenase, mitochondrial OS=Mus musculus OX=10090 GN=Gcdh PE=1 SV=2	Q60759|GCDH_MOUSE	Q60759	563009	745596	402704	446447	520766	593266	266578	386195	30.37	13	12	TMT10plex; Carbamidomethylation	48606	1015	284.29	No	0.372679	18.6879	18.9996	-0.31164	0.323572	0.963125	6	1	4.34295e-08	-0.31164	0.428665	0.805725
10 kDa heat shock protein, mitochondrial OS=Mus musculus OX=10090 GN=Hspe1 PE=1 SV=2	Q64433|CH10_MOUSE	Q64433	2410390	2.28933e+06	2.82895e+06	3.01314e+06	2.66482e+06	2.20123e+06	1.48588e+06	2.89202e+06	76.47	10	10	TMT10plex; Oxidation (M)	10963	199	434.04	No	0.372796	21.0955	21.3205	-0.224995	0.233671	0.962871	6	1	4.34295e-08	-0.225	0.428528	0.855595
ADP-ribosylation factor 1 OS=Mus musculus OX=10090 GN=Arf1 PE=1 SV=2	P84078|ARF1_MOUSE	P84078	609322	456090	570327	694884	623656	512857	256110	573304	31.49	10	5	TMT10plex; Oxidation (M)	20697	330	402.17	No	0.373006	18.8285	19.1359	-0.307428	0.319433	0.962419	6	1	4.34295e-08	-0.30743	0.428285	0.80808
ADP-ribosylation factor 3 OS=Mus musculus OX=10090 GN=Arf3 PE=2 SV=2	P61205|ARF3_MOUSE	P61205	609322	456090	570327	694884	623656	512857	256110	573304	31.49	10	5	TMT10plex; Oxidation (M)	20601	306	401.96	No	0.373006	18.8285	19.1359	-0.307428	0.319433	0.962419	6	1	4.34295e-08	-0.30743	0.428285	0.80808
RNA-binding protein 15 OS=Mus musculus OX=10090 GN=Rbm15 PE=1 SV=1	Q0VBL3|RBM15_MOUSE	Q0VBL3	10122.1	7634.53	3853.8	6256.45	8223.78	8058.41	7530.05	8195.84	4.99	3	3	TMT10plex	105722	1992	162.1	No	0.373409	12.9652	12.6817	0.283546	0.294885	0.961548	6	1	4.34295e-08	0.28354	0.427815	1.21718
Serpin B6 OS=Mus musculus OX=10090 GN=Serpinb6 PE=1 SV=1	Q60854|SPB6_MOUSE	Q60854	1.61619e+06	1.44881e+06	1.63198e+06	1.87517e+06	1.65132e+06	1.61049e+06	1.16707e+06	1.58758e+06	65.08	21	21	TMT10plex; Oxidation (M); Carbamidomethylation	42599	2922	153.54	No	0.373585	20.5068	20.6419	-0.135066	0.140522	0.961168	6	1	4.34295e-08	-0.13507	0.42761	0.910626
Protein S100-A9 OS=Mus musculus OX=10090 GN=S100a9 PE=1 SV=3	P31725|S10A9_MOUSE	P31725	76737.8	75323.2	43804.4	39485	96255.1	101219	36688.4	87421	18.58	2	2	TMT10plex	13049	2074	174.43	No	0.374	16.1901	15.7791	0.41104	0.428044	0.960274	6	1	4.34295e-08	0.41104	0.427128	1.32964
Proteasome subunit beta type-10 OS=Mus musculus OX=10090 GN=Psmb10 PE=1 SV=1	O35955|PSB10_MOUSE	O35955	39438.3	36333.4	48533.2	44846.6	57090	40161.8	37160.3	65156	6.59	2	2	TMT10plex	29063	2294	182.56	No	0.374012	15.5669	15.3589	0.207968	0.216578	0.960248	6	1	4.34295e-08	0.20797	0.427114	1.15506
ADP-ribosylation factor 2 OS=Mus musculus OX=10090 GN=Arf2 PE=1 SV=2	Q8BSL7|ARF2_MOUSE	Q8BSL7	503337	365372	518845	635662	524060	425485	219544	506951	20.44	7	3	TMT10plex; Oxidation (M)	20746	340	402	No	0.374095	18.5984	18.9208	-0.322314	0.33572	0.96007	6	1	4.34295e-08	-0.32231	0.427018	0.799788
Transmembrane emp24 domain-containing protein 10 OS=Mus musculus OX=10090 GN=Tmed10 PE=1 SV=1	Q9D1D4|TMEDA_MOUSE	Q9D1D4	235200	211772	205569	256266	229835	217461	171683	221977	33.33	6	6	TMT10plex	24911	2719	126.27	No	0.37411	17.6725	17.7881	-0.115538	0.120347	0.960037	6	1	4.34295e-08	-0.11554	0.427001	0.923037
ATP synthase subunit delta, mitochondrial OS=Mus musculus OX=10090 GN=Atp5f1d PE=1 SV=1	Q9D3D9|ATPD_MOUSE	Q9D3D9	1.72552e+06	1.29217e+06	1498015	2.00063e+06	1714241	1.17439e+06	669620	1.88118e+06	42.86	6	5	TMT10plex; Carbamylation	17600	581	372.74	No	0.374587	20.2672	20.6166	-0.349449	0.364385	0.959011	6	1	4.34295e-08	-0.34945	0.426447	0.784883
Probable ATP-dependent RNA helicase DDX17 OS=Mus musculus OX=10090 GN=Ddx17 PE=1 SV=1	Q501J6|DDX17_MOUSE	Q501J6	26526.5	77873.7	12856.4	39986.1	24193.9	27497.5	19228.6	18711.4	6.15	8	4	TMT10plex	72399	2255	187.33	No	0.374623	14.433	14.9703	-0.537348	0.56036	0.958934	6	1	4.34295e-08	-0.53735	0.426406	0.689035
Ubiquitin domain-containing protein UBFD1 OS=Mus musculus OX=10090 GN=Ubfd1 PE=1 SV=2	Q78JW9|UBFD1_MOUSE	Q78JW9	11616.9	12905.8	16567	32416.1	11579.5	6998.08	15465.7	19087.2	5.16	2	2	TMT10plex	40143	2666	107.33	No	0.375208	13.6023	14.04	-0.437739	0.457086	0.957674	6	1	4.34295e-08	-0.43774	0.425727	0.73829
Solute carrier family 25 member 3 OS=Mus musculus OX=10090 GN=Slc25a3 PE=1 SV=1	Q8VEM8|S25A3_MOUSE	Q8VEM8	8.05205e+06	6784009	7.89398e+06	8518400	8.30058e+06	7090092	3.63924e+06	8.00586e+06	50.98	21	21	TMT10plex; Carbamylation; Carbamidomethylation; Oxidation (M)	39632	2981	143.62	No	0.375454	22.6175	22.8923	-0.27478	0.287083	0.957145	6	1	4.34295e-08	-0.27478	0.425443	0.826576
Quinone oxidoreductase OS=Mus musculus OX=10090 GN=Cryz PE=1 SV=1	P47199|QOR_MOUSE	P47199	215350	203310	339684	338369	205798	264772	195654	256554	19.64	5	5	TMT10plex	35269	2025	169.57	No	0.375724	17.803	18.0229	-0.219902	0.229887	0.956566	6	1	4.34295e-08	-0.2199	0.425131	0.858625
La-related protein 7 OS=Mus musculus OX=10090 GN=Larp7 PE=1 SV=2	Q05CL8|LARP7_MOUSE	Q05CL8	29483.2	31920.8	31462.8	41830.2	27373.5	38269.8	41946.9	49340.7	4.39	2	2	TMT10plex	64802	1760	239.96	No	0.375794	15.2278	15.0259	0.201948	0.21115	0.956417	6	1	4.34295e-08	0.20195	0.425051	1.15025
Developmentally-regulated GTP-binding protein 2 OS=Mus musculus OX=10090 GN=Drg2 PE=1 SV=1	Q9QXB9|DRG2_MOUSE	Q9QXB9	157331	188720	115518	112949	142724	178238	65781.5	85556.2	9.89	4	4	TMT10plex	40718	783	316.73	No	0.376211	16.7391	17.0981	-0.359025	0.375737	0.955522	6	1	4.34295e-08	-0.35902	0.424569	0.779694
Na(+)/H(+) exchange regulatory cofactor NHE-RF2 OS=Mus musculus OX=10090 GN=Nherf2 PE=1 SV=2	Q9JHL1|NHRF2_MOUSE	Q9JHL1	183625	144053	228079	437574	194942	152601	190331	183051	21.36	8	8	TMT10plex	37403	1729	213.87	No	0.376657	17.453	17.7903	-0.337214	0.353265	0.954565	6	1	4.34295e-08	-0.33722	0.424054	0.791565
Filamin-B OS=Mus musculus OX=10090 GN=Flnb PE=1 SV=3	Q80X90|FLNB_MOUSE	Q80X90	972146	898367	1.14655e+06	1221601	910433	988147	980343	1.0371e+06	14.53	46	36	TMT10plex; Carbamidomethylation	277825	1192	290.63	No	0.37677	19.8994	20.0042	-0.10484	0.109858	0.954323	6	1	4.34295e-08	-0.10484	0.423924	0.929908
Malate dehydrogenase, mitochondrial OS=Mus musculus OX=10090 GN=Mdh2 PE=1 SV=3	P08249|MDHM_MOUSE	P08249	18368600	15455813	18565868	22975454	20365144	14125263	8775699	20852374	71.89	26	26	TMT10plex; Oxidation (M); Carbamidomethylation	35611	2133	227.23	No	0.376787	23.8525	24.153	-0.30049	0.314885	0.954286	6	1	4.34295e-08	-0.30049	0.423904	0.811977
NADH dehydrogenase [ubiquinone] flavoprotein 2, mitochondrial OS=Mus musculus OX=10090 GN=Ndufv2 PE=1 SV=2	Q9D6J6|NDUV2_MOUSE	Q9D6J6	5.48141e+06	4.69217e+06	4210727	4716450	5.10054e+06	5.09199e+06	2.50303e+06	4.01155e+06	54.44	13	13	TMT10plex; Oxidation (M); Carbamidomethylation	27285	1582	209.82	No	0.376822	21.9383	22.1807	-0.242465	0.2541	0.954213	6	1	4.34295e-08	-0.24246	0.423864	0.845303
Enoyl-CoA hydratase domain-containing protein 3, mitochondrial OS=Mus musculus OX=10090 GN=Echdc3 PE=1 SV=1	Q9D7J9|ECHD3_MOUSE	Q9D7J9	536301	453629	439699	389462	533794	465950	262453	326918	46.67	12	12	TMT10plex; Oxidation (M)	32402	1024	301.25	No	0.376899	18.544	18.7853	-0.241276	0.252897	0.954048	6	1	4.34295e-08	-0.24128	0.423775	0.845994
Histone H2B type 2-E OS=Mus musculus OX=10090 GN=H2bc21 PE=1 SV=3	Q64524|H2B2E_MOUSE	Q64524	3.66949e+06	2509073	4761308	3.11448e+06	2.28825e+06	1.80714e+06	4286660	3.17554e+06	49.21	9	9	TMT10plex; Carbamylation	13993	1700	263.44	No	0.376902	21.3853	21.7048	-0.319569	0.334963	0.954041	6	1	4.34295e-08	-0.31957	0.423772	0.801309
Talin-2 OS=Mus musculus OX=10090 GN=Tln2 PE=1 SV=3	Q71LX4|TLN2_MOUSE	Q71LX4	621127	561186	605175	687599	536754	676690	587119	512602	14.61	44	30	TMT10plex; Oxidation (M); Carbamidomethylation	253621	2386	136.25	No	0.3773	19.1332	19.2352	-0.102009	0.107019	0.953187	6	1	4.34295e-08	-0.10201	0.423313	0.931734
Cathepsin D OS=Mus musculus OX=10090 GN=Ctsd PE=1 SV=1	P18242|CATD_MOUSE	P18242	770437	547475	878663	997977	796722	546271	479958	854625	33.66	13	11	TMT10plex; Carbamidomethylation	44954	803	348.3	No	0.37776	19.3101	19.5728	-0.262723	0.27591	0.952205	6	1	4.34295e-08	-0.26273	0.422785	0.833509
ATP synthase subunit alpha, mitochondrial OS=Mus musculus OX=10090 GN=Atp5f1a PE=1 SV=1	Q03265|ATPA_MOUSE	Q03265	47301384	40686320	44009056	52764376	49361588	38171576	21908202	50273848	79.39	62	61	TMT10plex; Oxidation (M); Carbamylation; Carbamidomethylation	59753	477	373.4	No	0.377769	25.1778	25.4544	-0.276656	0.290548	0.952186	6	1	4.34295e-08	-0.27665	0.422774	0.825506
E3 ubiquitin-protein ligase MIB1 OS=Mus musculus OX=10090 GN=Mib1 PE=1 SV=1	Q80SY4|MIB1_MOUSE	Q80SY4	396307	390006	316800	315024	267216	373436	376264	260784	9.64	9	9	TMT10plex; Oxidation (M)	110088	868	308.45	No	0.378279	18.263	18.4269	-0.16392	0.172349	0.951095	6	1	4.34295e-08	-0.16392	0.422188	0.892596
6-phosphofructo-2-kinase/fructose-2,6-bisphosphatase 2 OS=Mus musculus OX=10090 GN=Pfkfb2 PE=1 SV=2	P70265|F262_MOUSE	P70265	56648.5	248523	108314	63887.2	70982.1	84688.4	62220.4	70824.1	3.08	2	2	TMT10plex	59925	332	415.97	No	0.378389	16.1305	16.6002	-0.469694	0.493967	0.950861	6	1	4.34295e-08	-0.46969	0.422062	0.72212
Guanine nucleotide-binding protein G(s) subunit alpha isoforms short OS=Mus musculus OX=10090 GN=Gnas PE=1 SV=1	P63094|GNAS2_MOUSE	P63094	396965	328344	501805	571222	377957	324979	330766	502470	39.85	14	13	TMT10plex	45664	1040	274.65	No	0.378621	18.528	18.746	-0.217995	0.22938	0.950366	6	1	4.34295e-08	-0.218	0.421796	0.859756
UV excision repair protein RAD23 homolog B OS=Mus musculus OX=10090 GN=Rad23b PE=1 SV=2	P54728|RD23B_MOUSE	P54728	220836	182308	206071	271308	208348	205295	163621	216189	17.79	8	6	TMT10plex; Oxidation (M)	43513	3125	98.65	No	0.378733	17.5895	17.7327	-0.14327	0.150791	0.950127	6	1	4.34295e-08	-0.14327	0.421667	0.905465
Polyribonucleotide nucleotidyltransferase 1, mitochondrial OS=Mus musculus OX=10090 GN=Pnpt1 PE=1 SV=1	Q8K1R3|PNPT1_MOUSE	Q8K1R3	388225	330237	272610	348987	325812	352482	277702	259117	13.03	14	12	TMT10plex; Carbamylation	85683	2091	159.85	No	0.378804	18.2018	18.3422	-0.140419	0.147813	0.949974	6	1	4.34295e-08	-0.14042	0.421585	0.907255
Cytochrome b-c1 complex subunit 1, mitochondrial OS=Mus musculus OX=10090 GN=Uqcrc1 PE=1 SV=2	Q9CZ13|QCR1_MOUSE	Q9CZ13	5587785	4.98839e+06	5972702	7.20236e+06	5770315	4517838	2645608	7262538	54.38	23	22	TMT10plex; Oxidation (M); Carbamidomethylation	52852	893	327.07	No	0.379108	22.1737	22.4885	-0.314837	0.331643	0.949327	6	1	4.34295e-08	-0.31483	0.421237	0.803946
Haptoglobin OS=Mus musculus OX=10090 GN=Hp PE=1 SV=1	Q61646|HPT_MOUSE	Q61646	527869	435740	804013	899254	1.15087e+06	760741	515668	920411	35.45	13	12	TMT10plex; Oxidation (M); Carbamidomethylation	38752	1079	272.44	No	0.379712	19.6148	19.2845	0.330297	0.3484	0.94804	6	1	4.34295e-08	0.3303	0.420546	1.25727
Dynactin subunit 6 OS=Mus musculus OX=10090 GN=Dctn6 PE=1 SV=1	Q9WUB4|DCTN6_MOUSE	Q9WUB4	41269.4	40236.7	53599.6	60816.2	49466.9	35766.2	38165.4	48816.6	10	2	2	TMT10plex	20670	1025	310.04	No	0.380034	15.3789	15.5578	-0.178894	0.188836	0.947353	6	1	4.34295e-08	-0.1789	0.420177	0.883376
Calcium uniporter protein, mitochondrial OS=Mus musculus OX=10090 GN=Mcu PE=1 SV=2	Q3UMR5|MCU_MOUSE	Q3UMR5	26968.7	6203.72	25465.6	29190	9361.15	6522.93	15985.7	22296	8.86	3	3	TMT10plex	39682	559	357.95	No	0.380452	13.5682	14.1969	-0.628671	0.66423	0.946466	6	1	4.34295e-08	-0.62867	0.419701	0.646772
Metalloreductase STEAP4 OS=Mus musculus OX=10090 GN=Steap4 PE=1 SV=1	Q923B6|STEA4_MOUSE	Q923B6	65906.3	61495.5	76843.9	78683.6	103550	87349.8	52146.2	97959	14.04	5	5	TMT10plex	52994	1388	225.43	No	0.381006	16.3312	16.1024	0.228723	0.241961	0.945288	6	1	4.34295e-08	0.22872	0.419068	1.17179
GDH/6PGL endoplasmic bifunctional protein OS=Mus musculus OX=10090 GN=H6pd PE=1 SV=2	Q8CFX1|G6PE_MOUSE	Q8CFX1	81866.6	79966.9	103594	104576	82569.6	85025.7	86129.4	88570.5	2.53	2	2	TMT10plex	88928	1238	286.72	No	0.381294	16.3844	16.4857	-0.101295	0.107227	0.944677	6	1	4.34295e-08	-0.10129	0.41874	0.932199
Enoyl-CoA delta isomerase 2 OS=Mus musculus OX=10090 GN=Eci2 PE=1 SV=2	Q9WUR2|ECI2_MOUSE	Q9WUR2	1.51849e+06	1.36298e+06	1.83273e+06	2.41281e+06	1.55674e+06	1.34727e+06	970040	2093100	48.08	16	16	TMT10plex; Carbamidomethylation; Oxidation (M)	43268	918	301.44	No	0.382303	20.4541	20.7301	-0.275947	0.29277	0.942538	6	1	4.34295e-08	-0.27595	0.417593	0.825906
Ras-related protein Ral-B OS=Mus musculus OX=10090 GN=Ralb PE=1 SV=1	Q9JIW9|RALB_MOUSE	Q9JIW9	55307.1	62048.2	103360	111717	61648.7	58900.2	49719.9	94465	9.71	5	2	TMT10plex; Oxidation (M)	23349	2569	165.68	No	0.382759	15.9717	16.2758	-0.30407	0.322938	0.941572	6	1	4.34295e-08	-0.30407	0.417075	0.809964
Kelch-like protein 41 OS=Mus musculus OX=10090 GN=Klhl41 PE=1 SV=1	A2AUC9|KLH41_MOUSE	A2AUC9	588804	538156	430046	511512	526912	576179	343920	398418	22.77	14	13	TMT10plex; Carbamidomethylation	68190	1308	243.47	No	0.382819	18.7847	18.9709	-0.186159	0.197738	0.941445	6	1	4.34295e-08	-0.18616	0.417007	0.878942
Medium-chain specific acyl-CoA dehydrogenase, mitochondrial OS=Mus musculus OX=10090 GN=Acadm PE=1 SV=1	P45952|ACADM_MOUSE	P45952	10079506	8908529	8750412	10213583	10924883	8627861	3940349	9111555	70.07	34	34	TMT10plex; Oxidation (M); Carbamylation; Carbamidomethylation	46481	1229	226.14	No	0.383097	22.8627	23.1742	-0.311435	0.331012	0.940858	6	1	4.34295e-08	-0.31144	0.416692	0.805837
CD9 antigen OS=Mus musculus OX=10090 GN=Cd9 PE=1 SV=2	P40240|CD9_MOUSE	P40240	82194.8	79189.3	140129	144906	68464.1	76496.9	94119.8	122438	7.08	2	2	TMT10plex	25258	848	345.14	No	0.383318	16.4275	16.7102	-0.282713	0.300633	0.94039	6	1	4.34295e-08	-0.28271	0.416441	0.822045
Complex I assembly factor TIMMDC1, mitochondrial OS=Mus musculus OX=10090 GN=Timmdc1 PE=1 SV=1	Q8BUY5|TIDC1_MOUSE	Q8BUY5	87815.7	71718.3	45299.3	59968.8	82156.1	64290.8	15035	47669.8	20.7	6	6	TMT10plex	31791	564	334.34	No	0.383343	15.4288	15.9728	-0.544032	0.57855	0.940336	6	1	4.34295e-08	-0.54403	0.416412	0.685852
Eukaryotic translation initiation factor 2 subunit 2 OS=Mus musculus OX=10090 GN=Eif2s2 PE=1 SV=1	Q99L45|IF2B_MOUSE	Q99L45	190391	163765	174406	193509	182777	163771	167857	176096	32.33	13	13	TMT10plex	38092	1251	175.46	No	0.38374	17.396	17.4585	-0.0625209	0.0665472	0.939497	6	1	4.34295e-08	-0.06252	0.415962	0.95759
Mitofusin-2 OS=Mus musculus OX=10090 GN=Mfn2 PE=1 SV=3	Q80U63|MFN2_MOUSE	Q80U63	42954.1	48907.5	68292.6	80551.9	44580.7	47513.2	39003.5	68699.4	6.34	7	5	TMT10plex	86188	1936	217.04	No	0.38382	15.5749	15.8313	-0.256465	0.27303	0.939329	6	1	4.34295e-08	-0.25646	0.415873	0.83714
Oxysterol-binding protein 1 OS=Mus musculus OX=10090 GN=Osbp PE=1 SV=3	Q3B7Z2|OSBP1_MOUSE	Q3B7Z2	448100	423684	378411	403473	473369	400525	260819	358963	22.73	17	16	TMT10plex; Carbamidomethylation	88797	2015	199.82	No	0.384379	18.4776	18.6545	-0.176873	0.188535	0.938149	6	1	4.34295e-08	-0.17687	0.41524	0.88462
Myosin light chain kinase 3 OS=Mus musculus OX=10090 GN=Mylk3 PE=1 SV=1	Q3UIZ8|MYLK3_MOUSE	Q3UIZ8	1.24399e+06	1.10172e+06	1.30604e+06	1.53985e+06	1.23571e+06	1.22884e+06	835232	1.34769e+06	51.82	34	33	TMT10plex; Carbamidomethylation; Oxidation (M)	86372	1709	215.13	No	0.384398	20.1249	20.2972	-0.172336	0.183706	0.938109	6	1	4.34295e-08	-0.17234	0.415219	0.887402
Serine/threonine-protein kinase TAO1 OS=Mus musculus OX=10090 GN=Taok1 PE=1 SV=1	Q5F2E8|TAOK1_MOUSE	Q5F2E8	8053.97	12776.8	9378.69	8435.38	10616.1	12560.7	4223.95	4786.45	1.9	2	2	TMT10plex; Oxidation (M)	116050	2854	155.13	No	0.384399	12.8149	13.2135	-0.398632	0.424932	0.938106	6	1	4.34295e-08	-0.39864	0.415218	0.758573
STE20-like serine/threonine-protein kinase OS=Mus musculus OX=10090 GN=Slk PE=1 SV=2	O54988|SLK_MOUSE	O54988	288378	268119	276898	335183	284414	300459	270649	239283	15	21	20	TMT10plex; Oxidation (M); Carbamylation	141457	2768	139.68	No	0.384472	18.0572	18.1509	-0.0937092	0.0999082	0.937953	6	1	4.34295e-08	-0.09371	0.415135	0.93711
ATP synthase subunit d, mitochondrial OS=Mus musculus OX=10090 GN=Atp5pd PE=1 SV=3	Q9DCX2|ATP5H_MOUSE	Q9DCX2	6.42417e+06	5762593	5.6305e+06	6919020	7240170	5362007	2401739	6085283	90.68	16	16	TMT10plex; Oxidation (M); Carbamidomethylation	18749	482	372.94	No	0.384986	22.2186	22.5551	-0.336465	0.359138	0.936869	6	1	4.34295e-08	-0.33646	0.414555	0.791982
Ubiquitin-associated protein 2-like OS=Mus musculus OX=10090 GN=Ubap2l PE=1 SV=1	Q80X50|UBP2L_MOUSE	Q80X50	427330	374957	398427	401788	355449	427261	552214	435314	16.8	15	15	TMT10plex	116799	3183	106.02	No	0.385136	18.7376	18.6104	0.127305	0.135929	0.936554	6	1	4.34295e-08	0.1273	0.414386	1.09225
Cytochrome c oxidase subunit 2 OS=Mus musculus OX=10090 GN=Mtco2 PE=1 SV=1	P00405|COX2_MOUSE	P00405	9842663	8.10296e+06	8904317	12511502	10097469	7.5412e+06	4.07275e+06	11351464	48.02	8	8	TMT10plex; Oxidation (M)	25976	866	325.64	No	0.385738	22.877	23.2109	-0.333915	0.357018	0.935287	6	1	4.34295e-08	-0.33391	0.413708	0.793383
OCIA domain-containing protein 1 OS=Mus musculus OX=10090 GN=Ociad1 PE=1 SV=1	Q9CRD0|OCAD1_MOUSE	Q9CRD0	292229	251361	304721	391439	262988	263712	268983	319348	59.92	9	9	TMT10plex	27610	1784	200.89	No	0.385834	18.0838	18.2229	-0.139133	0.148792	0.935085	6	1	4.34295e-08	-0.13913	0.4136	0.908067
H2B.U histone 2 OS=Mus musculus OX=10090 GN=H2bu2 PE=1 SV=3	Q9D2U9|H2B3A_MOUSE	Q9D2U9	3.6577e+06	2477135	4744625	3.08193e+06	2.27075e+06	1.77326e+06	4292835	3.16166e+06	48.41	9	9	TMT10plex; Carbamylation	13994	1450	272.94	No	0.385884	21.3746	21.694	-0.319388	0.341599	0.934979	6	1	4.34295e-08	-0.31939	0.413543	0.801409
von Willebrand factor A domain-containing protein 8 OS=Mus musculus OX=10090 GN=Vwa8 PE=1 SV=2	Q8CC88|VWA8_MOUSE	Q8CC88	4.34948e+06	4.04044e+06	5441978	5.93195e+06	4.26579e+06	4333979	4.22149e+06	5.01385e+06	44.67	79	79	TMT10plex; Carbamidomethylation; Oxidation (M)	213421	2439	85.4	No	0.385933	22.0846	22.2186	-0.133955	0.143286	0.934876	6	1	4.34295e-08	-0.13396	0.413488	0.911327
Heterogeneous nuclear ribonucleoprotein A/B OS=Mus musculus OX=10090 GN=Hnrnpab PE=1 SV=1	Q99020|ROAA_MOUSE	Q99020	809002	744999	520742	631392	765920	817170	868682	590508	42.81	12	12	TMT10plex	30831	1200	269.24	No	0.386449	19.5218	19.3478	0.174032	0.186371	0.933793	6	1	4.34295e-08	0.17403	0.412908	1.12821
Translin-associated protein X OS=Mus musculus OX=10090 GN=Tsnax PE=1 SV=1	Q9QZE7|TSNAX_MOUSE	Q9QZE7	31051.2	38562	47955.1	59107.2	38266.2	35825.5	33639.5	42474.2	10	3	3	TMT10plex	32926	2473	126.51	No	0.387174	15.1912	15.3894	-0.198261	0.212664	0.93227	6	1	4.34295e-08	-0.19826	0.412094	0.871601
KH domain-containing RNA-binding protein QKI OS=Mus musculus OX=10090 GN=Qki PE=1 SV=1	Q9QYS9|QKI_MOUSE	Q9QYS9	62435.8	54102.8	47692	50571.1	61542	57643	28538.1	40057.6	11.14	3	3	TMT10plex	37671	1443	242.6	No	0.387499	15.4536	15.7052	-0.251613	0.27009	0.931589	6	1	4.34295e-08	-0.25161	0.41173	0.839959
Serine/threonine-protein phosphatase 2A 55 kDa regulatory subunit B alpha isoform OS=Mus musculus OX=10090 GN=Ppp2r2a PE=1 SV=1	Q6P1F6|2ABA_MOUSE	Q6P1F6	232633	207344	165594	211951	220744	217029	115972	163332	23.04	9	9	TMT10plex	51692	3121	154.94	No	0.387729	17.4051	17.63	-0.224904	0.241545	0.931106	6	1	4.34295e-08	-0.22491	0.411472	0.855648
Calmodulin-like protein 3 OS=Mus musculus OX=10090 GN=Calml3 PE=2 SV=1	Q9D6P8|CALL3_MOUSE	Q9D6P8	411523	319256	229064	340186	387097	366036	73154.9	218764	14.09	3	3	TMT10plex	16701	640	356.74	No	0.38813	17.7354	18.2791	-0.543669	0.584423	0.930267	6	1	4.34295e-08	-0.54367	0.411023	0.686024
Rab GDP dissociation inhibitor alpha OS=Mus musculus OX=10090 GN=Gdi1 PE=1 SV=3	P50396|GDIA_MOUSE	P50396	483706	567814	237105	274388	387169	390548	173187	230089	36.47	20	13	TMT10plex; Oxidation (M); Carbamidomethylation	50522	2444	169.57	No	0.388766	18.0879	18.48	-0.392077	0.42207	0.928937	6	1	4.34295e-08	-0.39207	0.410312	0.762035
ATP synthase F(0) complex subunit C1, mitochondrial OS=Mus musculus OX=10090 GN=Atp5mc1 PE=1 SV=1	Q9CR84|AT5G1_MOUSE	Q9CR84	12547232	8311814	11894652	17192528	14170341	8.29419e+06	2.99043e+06	14027728	27.94	2	2	TMT10plex	14200	474	138.59	No	0.389357	22.9984	23.5267	-0.528236	0.569403	0.927701	6	1	4.34295e-08	-0.52823	0.409652	0.693405
ATP synthase F(0) complex subunit C2, mitochondrial OS=Mus musculus OX=10090 GN=Atp5mc2 PE=1 SV=2	P56383|AT5G2_MOUSE	P56383	12547232	8311814	11894652	17192528	14170341	8.29419e+06	2.99043e+06	14027728	26.03	2	2	TMT10plex	15476	474	128.75	No	0.389357	22.9984	23.5267	-0.528236	0.569403	0.927701	6	1	4.34295e-08	-0.52823	0.409652	0.693405
ATP synthase F(0) complex subunit C3, mitochondrial OS=Mus musculus OX=10090 GN=Atp5mc3 PE=1 SV=1	P56384|AT5G3_MOUSE	P56384	12547232	8311814	11894652	17192528	14170341	8.29419e+06	2.99043e+06	14027728	26.95	2	2	TMT10plex	14745	683	374.65	No	0.389357	22.9984	23.5267	-0.528236	0.569403	0.927701	6	1	4.34295e-08	-0.52823	0.409652	0.693405
Histone H4 OS=Mus musculus OX=10090 GN=H4c1 PE=1 SV=2	P62806|H4_MOUSE	P62806	1.47413e+06	1.07842e+06	1.53042e+06	1.05857e+06	1.0135e+06	806372	1.5452e+06	1.09769e+06	52.43	7	7	TMT10plex; Carbamylation	11367	1481	263.16	No	0.389587	20.0494	20.2728	-0.223427	0.240963	0.927222	6	1	4.34295e-08	-0.22343	0.409396	0.856527
Aldose reductase-related protein 2 OS=Mus musculus OX=10090 GN=Akr1b8 PE=1 SV=2	P45377|ALD2_MOUSE	P45377	56482.6	50644.8	38940.1	48439.5	49849.6	40657	31915.2	50811.8	6.65	5	2	TMT10plex	36121	483	393.13	No	0.389708	15.3778	15.5566	-0.178789	0.192875	0.926969	6	1	4.34295e-08	-0.17879	0.409261	0.883444
Poly(rC)-binding protein 2 OS=Mus musculus OX=10090 GN=Pcbp2 PE=1 SV=1	Q61990|PCBP2_MOUSE	Q61990	257585	246353	281827	343647	223497	227767	240978	326797	16.3	9	3	TMT10plex; Oxidation (M); Carbamidomethylation	38222	2529	189.35	No	0.389969	17.9409	18.095	-0.154101	0.166339	0.926423	6	1	4.34295e-08	-0.1541	0.408969	0.898693
Creatine kinase M-type OS=Mus musculus OX=10090 GN=Ckm PE=1 SV=1	P07310|KCRM_MOUSE	P07310	5620406	4639531	5335457	5467413	6306020	4531478	1723684	5231071	42.52	33	9	TMT10plex; Oxidation (M); Carbamidomethylation; Carbamylation	43045	713	330.87	No	0.390221	21.9339	22.3243	-0.390453	0.421702	0.925898	6	1	4.34295e-08	-0.39045	0.408689	0.762892
Ig lambda-2 chain C region OS=Mus musculus OX=10090 GN=Iglc2 PE=1 SV=1	P01844|LAC2_MOUSE	P01844	998544	2.12907e+06	1.16641e+06	1.21897e+06	1.11427e+06	1.122e+06	1.35608e+06	897001	52.88	7	3	TMT10plex; Carbamylation; Carbamidomethylation; Oxidation (M)	11255	1493	253.93	No	0.390677	20.0828	20.3305	-0.247763	0.267867	0.924949	6	1	4.34295e-08	-0.24776	0.408183	0.842203
Ubiquitin carboxyl-terminal hydrolase 15 OS=Mus musculus OX=10090 GN=Usp15 PE=1 SV=1	Q8R5H1|UBP15_MOUSE	Q8R5H1	67755.2	57792.4	52838.6	68993.7	65042.6	60580.6	38199.6	57422.8	5.4	6	6	TMT10plex	112325	2781	109.41	No	0.390898	15.7266	15.9075	-0.180953	0.195733	0.924487	6	1	4.34295e-08	-0.18095	0.407936	0.882122
Adenosine 5'-monophosphoramidase HINT2 OS=Mus musculus OX=10090 GN=Hint2 PE=1 SV=1	Q9D0S9|HINT2_MOUSE	Q9D0S9	340416	330375	348780	427597	366345	323720	236145	380117	59.51	7	7	TMT10plex; Carbamidomethylation	17320	272	405.25	No	0.391	18.2932	18.4571	-0.163977	0.177411	0.924276	6	1	4.34295e-08	-0.16397	0.407824	0.892566
Tubulin beta-2A chain OS=Mus musculus OX=10090 GN=Tubb2a PE=1 SV=1	Q7TMM9|TBB2A_MOUSE	Q7TMM9	62147.8	66530.3	115365	115968	47106	71919.1	86438	83754.9	5.39	22	2	TMT10plex; Oxidation (M); Carbamidomethylation	49907	2793	117.27	No	0.391187	16.1027	16.3961	-0.293344	0.317511	0.923886	6	1	4.34295e-08	-0.29335	0.407615	0.816005
Tubulin beta-2B chain OS=Mus musculus OX=10090 GN=Tubb2b PE=1 SV=1	Q9CWF2|TBB2B_MOUSE	Q9CWF2	62147.8	66530.3	115365	115968	47106	71919.1	86438	83754.9	5.39	22	2	TMT10plex; Oxidation (M); Carbamidomethylation	49953	2924	117.16	No	0.391187	16.1027	16.3961	-0.293344	0.317511	0.923886	6	1	4.34295e-08	-0.29335	0.407615	0.816005
TSC22 domain family protein 4 OS=Mus musculus OX=10090 GN=Tsc22d4 PE=1 SV=2	Q9EQN3|T22D4_MOUSE	Q9EQN3	77148.5	64802.5	52351.9	67430.1	66362.4	81658.9	45021.1	31364.9	12.66	4	4	TMT10plex	39979	2859	118.13	No	0.392242	15.6826	15.984	-0.301395	0.327002	0.921692	6	1	4.34295e-08	-0.3014	0.406445	0.811465
Protein phosphatase PTC7 homolog OS=Mus musculus OX=10090 GN=Pptc7 PE=1 SV=1	Q6NVE9|PPTC7_MOUSE	Q6NVE9	49620.4	46992.4	31885.4	35791.9	44311.7	43684.2	17774.5	32084.2	7.74	2	2	TMT10plex	33048	1937	174.94	No	0.392311	14.9843	15.3017	-0.317337	0.344351	0.921549	6	1	4.34295e-08	-0.31734	0.406369	0.802548
Centrosomal protein CCDC61 OS=Mus musculus OX=10090 GN=Ccdc61 PE=1 SV=1	Q3UJV1|CCD61_MOUSE	Q3UJV1	26579.5	23206.5	40450.7	59695.8	16310.3	19218.1	35152.5	42382.1	3.33	2	2	TMT10plex	57368	616	343.28	No	0.392485	14.674	15.0924	-0.418336	0.454125	0.92119	6	1	4.34295e-08	-0.41834	0.406177	0.748285
Eukaryotic translation initiation factor 2 subunit 3, Y-linked OS=Mus musculus OX=10090 GN=Eif2s3y PE=1 SV=2	Q9Z0N2|IF2H_MOUSE	Q9Z0N2	60463.4	59396.3	111654	462736	57275.9	54634.3	95780.9	96005.3	11.65	4	4	TMT10plex	51131	1175	298.14	No	0.393171	16.1604	16.8326	-0.67223	0.730871	0.919765	6	1	4.34295e-08	-0.67223	0.405418	0.627536
ATP-binding cassette sub-family D member 3 OS=Mus musculus OX=10090 GN=Abcd3 PE=1 SV=2	P55096|ABCD3_MOUSE	P55096	275253	249858	289034	284470	262535	285814	219094	269829	16.39	10	10	TMT10plex	75475	538	369.73	No	0.393426	17.9774	18.065	-0.0875502	0.0952422	0.919237	6	1	4.34295e-08	-0.08755	0.405137	0.94112
Methylosome protein WDR77 OS=Mus musculus OX=10090 GN=Wdr77 PE=1 SV=1	Q99J09|MEP50_MOUSE	Q99J09	29552.7	24085	9293.33	13189.3	32439.3	35202.3	20376.1	13474.4	5.26	2	2	TMT10plex; Carbamidomethylation	36943	1810	223.98	No	0.393475	14.5303	14.069	0.461361	0.501951	0.919136	6	1	4.34295e-08	0.46136	0.405083	1.37684
Ig kappa chain V-III region ABPC 22/PC 9245 OS=Mus musculus OX=10090 PE=1 SV=1	P01662|KV3AA_MOUSE	P01662	728309	4.26967e+06	69688.4	94412.5	286270	548125	31601.4	55245.4	47.75	6	2	TMT10plex; Carbamidomethylation	12041	1534	255.99	No	0.393483	16.9731	18.5288	-1.5557	1.6926	0.919119	6	1	4.34295e-08	-1.5557	0.405074	0.340163
Adenylate kinase isoenzyme 1 OS=Mus musculus OX=10090 GN=Ak1 PE=1 SV=1	Q9R0Y5|KAD1_MOUSE	Q9R0Y5	4724704	3.80249e+06	4314113	5380080	5329584	3.55217e+06	2.05371e+06	4704071	82.99	18	18	TMT10plex; Oxidation (M); Carbamidomethylation	21540	428	403.37	No	0.393569	21.8103	22.1075	-0.297249	0.323469	0.918941	6	1	4.34295e-08	-0.29725	0.404979	0.813802
Acyl-coenzyme A thioesterase 13 OS=Mus musculus OX=10090 GN=Acot13 PE=1 SV=1	Q9CQR4|ACO13_MOUSE	Q9CQR4	3.1405e+06	2.83895e+06	2.72106e+06	3.30142e+06	3.25435e+06	2.98742e+06	1.58041e+06	2795480	75.71	10	10	TMT10plex; Oxidation (M); Carbamidomethylation	15183	305	407.88	No	0.39407	21.2877	21.5125	-0.224737	0.244837	0.917903	6	1	4.34295e-08	-0.22474	0.404426	0.855749
Guanine nucleotide-binding protein G(s) subunit alpha isoforms XLas OS=Mus musculus OX=10090 GN=Gnas PE=1 SV=1	Q6R0H7|GNAS1_MOUSE	Q6R0H7	366029	301370	459911	528959	344156	298049	319193	460870	13.06	13	12	TMT10plex	121505	1405	274.57	No	0.394297	18.419	18.6266	-0.207651	0.226339	0.917434	6	1	4.34295e-08	-0.20765	0.404177	0.865947
Progressive ankylosis protein OS=Mus musculus OX=10090 GN=Ankh PE=2 SV=1	Q9JHZ2|ANKH_MOUSE	Q9JHZ2	1556.02	1372.81	13731.8	12264.8	4850.28	4874.22	10031.6	21691.9	3.05	2	2	TMT10plex	54298	2128	185.45	No	0.394543	13.048	12.0886	0.9594	1.04632	0.916926	6	1	4.34295e-08	0.9594	0.403906	1.9445
Methylmalonate-semialdehyde dehydrogenase [acylating], mitochondrial OS=Mus musculus OX=10090 GN=Aldh6a1 PE=1 SV=1	Q9EQ20|MMSA_MOUSE	Q9EQ20	5123954	4.60405e+06	4.06941e+06	4.89666e+06	5151368	4.76654e+06	2.256e+06	4.17089e+06	63.93	32	31	TMT10plex; Oxidation (M); Carbamidomethylation	57916	2197	224.45	No	0.395395	21.8946	22.1508	-0.256189	0.279937	0.915165	6	1	4.34295e-08	-0.25619	0.402969	0.837296
Cytochrome c oxidase subunit 1 OS=Mus musculus OX=10090 GN=Mtco1 PE=1 SV=2	P00397|COX1_MOUSE	P00397	587929	369106	339300	620132	525747	363658	48989.2	553320	13.81	4	4	TMT10plex; Carbamidomethylation	56910	782	325.64	No	0.39598	18.0335	18.8183	-0.784805	0.858688	0.913958	6	1	4.34295e-08	-0.7848	0.402326	0.580432
Phosphoglycerate kinase 2 OS=Mus musculus OX=10090 GN=Pgk2 PE=1 SV=4	P09041|PGK2_MOUSE	P09041	1.42786e+06	1.65528e+06	2.76276e+06	3.28735e+06	1.46523e+06	1.23402e+06	1.56145e+06	2.83737e+06	17.27	8	8	TMT10plex; Oxidation (M)	44853	2062	192.5	No	0.396142	20.6821	21.0376	-0.355512	0.389122	0.913626	6	1	4.34295e-08	-0.35551	0.40215	0.781593
Methylthioribose-1-phosphate isomerase OS=Mus musculus OX=10090 GN=Mri1 PE=1 SV=1	Q9CQT1|MTNA_MOUSE	Q9CQT1	36612.3	33169.1	74616.7	69681.4	38824.1	37979.1	32576.3	55016.3	15.45	6	6	TMT10plex	39411	1394	223.92	No	0.396586	15.2992	15.6133	-0.314153	0.344198	0.91271	6	1	4.34295e-08	-0.31415	0.401662	0.804325
RNA-binding protein with multiple splicing 2 OS=Mus musculus OX=10090 GN=Rbpms2 PE=1 SV=1	Q8VC52|RBPS2_MOUSE	Q8VC52	58735.2	78371.8	85318.9	147201	62343.9	71091.5	82416.7	76074.3	8.74	2	2	TMT10plex	22463	2251	161.22	No	0.397015	16.1478	16.412	-0.264215	0.289764	0.911828	6	1	4.34295e-08	-0.26422	0.401193	0.832649
26S proteasome non-ATPase regulatory subunit 2 OS=Mus musculus OX=10090 GN=Psmd2 PE=1 SV=1	Q8VDM4|PSMD2_MOUSE	Q8VDM4	1.28937e+06	1251327	1.87794e+06	2.06959e+06	1.20926e+06	1.3147e+06	1.36131e+06	1.69349e+06	34.03	28	28	TMT10plex; Oxidation (M)	100203	224	428.27	No	0.39711	20.4	20.5937	-0.19369	0.212465	0.911632	6	1	4.34295e-08	-0.19369	0.401089	0.874366
Elongin-B OS=Mus musculus OX=10090 GN=Elob PE=1 SV=1	P62869|ELOB_MOUSE	P62869	398995	338955	272433	345485	388811	361449	181748	245797	55.08	6	6	TMT10plex; Carbamidomethylation	13170	1132	304.14	No	0.397167	18.1027	18.3576	-0.25493	0.279678	0.911515	6	1	4.34295e-08	-0.25493	0.401027	0.838028
Uncharacterized protein C4orf54 homolog OS=Mus musculus OX=10090 PE=1 SV=1	E0CYV9|CD054_MOUSE	E0CYV9	460043	426918	695016	732228	364232	396414	706722	468960	0.67	2	2	TMT10plex	189749	3047	100.5	No	0.39779	18.8353	19.1009	-0.265648	0.291846	0.910234	6	1	4.34295e-08	-0.26565	0.400346	0.831824
ATP synthase subunit gamma, mitochondrial OS=Mus musculus OX=10090 GN=Atp5f1c PE=1 SV=1	Q91VR2|ATPG_MOUSE	Q91VR2	6879499	6014372	7.89169e+06	9105946	7232308	5911867	4.39647e+06	8558067	61.74	22	21	TMT10plex; Oxidation (M); Carbamidomethylation; Carbamylation	32886	459	371.33	No	0.397894	22.5945	22.816	-0.22154	0.243445	0.910021	6	1	4.34295e-08	-0.22154	0.400233	0.857649
Protein CDV3 OS=Mus musculus OX=10090 GN=Cdv3 PE=1 SV=2	Q4VAA2|CDV3_MOUSE	Q4VAA2	134484	137811	218949	225569	115303	121859	134404	226215	48.04	10	10	TMT10plex	29729	2593	180.76	No	0.398328	17.1334	17.4082	-0.274844	0.302315	0.90913	6	1	4.34295e-08	-0.27484	0.39976	0.826542
Malate dehydrogenase, cytoplasmic OS=Mus musculus OX=10090 GN=Mdh1 PE=1 SV=3	P14152|MDHC_MOUSE	P14152	12245684	9733589	13796779	16390491	13038557	10257671	6643706	14433280	80.54	35	34	TMT10plex; Carbamylation; Oxidation (M); Carbamidomethylation	36511	1791	227.29	No	0.398569	23.3432	23.6111	-0.26789	0.294827	0.908634	6	1	4.34295e-08	-0.26789	0.399496	0.830533
Mitochondrial pyruvate carrier 2 OS=Mus musculus OX=10090 GN=Mpc2 PE=1 SV=1	Q9D023|MPC2_MOUSE	Q9D023	1071082	959641	1.16858e+06	1.23236e+06	1.23921e+06	960749	638960	1.1088e+06	47.24	6	6	TMT10plex; Carbamidomethylation	14286	2124	217.82	No	0.398732	19.8702	20.073	-0.202841	0.22332	0.9083	6	1	4.34295e-08	-0.20284	0.399319	0.868839
MAP7 domain-containing protein 1 OS=Mus musculus OX=10090 GN=Map7d1 PE=1 SV=1	A2AJI0|MA7D1_MOUSE	A2AJI0	460785	428994	279346	231793	467088	490774	403476	290257	19.62	17	17	TMT10plex; Carbamylation; Carbamidomethylation	93276	1739	226.33	No	0.399099	18.6268	18.3596	0.267156	0.294371	0.907549	6	1	4.34295e-08	0.26715	0.39892	1.20343
NADH dehydrogenase [ubiquinone] 1 alpha subcomplex subunit 5 OS=Mus musculus OX=10090 GN=Ndufa5 PE=1 SV=3	Q9CPP6|NDUA5_MOUSE	Q9CPP6	1296560	1.03553e+06	1.6138e+06	2.00198e+06	1.38092e+06	1.10847e+06	725571	1693516	68.97	7	7	TMT10plex; Carbamidomethylation	13360	1952	211.34	No	0.399408	20.1594	20.4608	-0.301382	0.332316	0.906915	6	1	4.34295e-08	-0.30138	0.398583	0.811476
Cytochrome c oxidase subunit NDUFA4 OS=Mus musculus OX=10090 GN=Ndufa4 PE=1 SV=2	Q62425|NDUA4_MOUSE	Q62425	4797336	4929822	3.22246e+06	3696114	4.15587e+06	4457194	2.03825e+06	3.54629e+06	62.2	11	11	TMT10plex; Carbamylation	9327	862	324.09	No	0.399488	21.6978	21.966	-0.268253	0.295839	0.906751	6	1	4.34295e-08	-0.26825	0.398496	0.830326
Large ribosomal subunit protein mL55 OS=Mus musculus OX=10090 GN=Mrpl55 PE=1 SV=1	Q9CZ83|RM55_MOUSE	Q9CZ83	37537.7	32515.6	29457.7	30025.2	35768.1	38287.6	13457.9	23998	25.2	3	3	TMT10plex	15122	1940	235.95	No	0.399917	14.6545	14.9763	-0.321846	0.355289	0.905873	6	1	4.34295e-08	-0.32184	0.39803	0.800049
Glycerophosphocholine phosphodiesterase GPCPD1 OS=Mus musculus OX=10090 GN=Gpcpd1 PE=1 SV=1	Q8C0L9|GPCP1_MOUSE	Q8C0L9	278438	291411	360824	402727	247283	254523	374901	311305	13.33	9	9	TMT10plex	76579	1289	281.59	No	0.40026	18.1593	18.33	-0.170678	0.188559	0.905171	6	1	4.34295e-08	-0.17068	0.397658	0.888424
Mitochondrial import inner membrane translocase subunit Tim23 OS=Mus musculus OX=10090 GN=Timm23 PE=1 SV=1	Q9WTQ8|TIM23_MOUSE	Q9WTQ8	116688	104527	131299	140726	91648.4	133216	79358.8	135468	17.22	3	3	TMT10plex	21978	1403	219.66	No	0.401122	16.7077	16.9027	-0.194979	0.215826	0.90341	6	1	4.34295e-08	-0.19498	0.396723	0.873585
Fibrillin-1 OS=Mus musculus OX=10090 GN=Fbn1 PE=1 SV=2	Q61554|FBN1_MOUSE	Q61554	937043	814393	1.33245e+06	1.24388e+06	901878	1.10918e+06	1.70277e+06	1.43072e+06	9.71	30	28	TMT10plex; Carbamidomethylation; Oxidation (M)	312298	1253	291.53	No	0.402195	20.2528	20.0163	0.236552	0.26248	0.901222	6	1	4.34295e-08	0.23655	0.395563	1.17817
Profilin-2 OS=Mus musculus OX=10090 GN=Pfn2 PE=1 SV=3	Q9JJV2|PROF2_MOUSE	Q9JJV2	404107	353939	399724	432011	372768	418967	371090	346928	37.86	5	5	TMT10plex	15032	2645	185.84	No	0.402311	18.5225	18.5967	-0.0741976	0.0823516	0.900985	6	1	4.34295e-08	-0.0742	0.395438	0.949869
Proteasome subunit beta type-6 OS=Mus musculus OX=10090 GN=Psmb6 PE=1 SV=3	Q60692|PSB6_MOUSE	Q60692	128293	122175	152716	191212	139293	126429	117480	147232	16.39	4	4	TMT10plex	25379	2200	182.18	No	0.402754	17.0114	17.1582	-0.146865	0.163168	0.900084	6	1	4.34295e-08	-0.14686	0.39496	0.903214
CDGSH iron-sulfur domain-containing protein 2 OS=Mus musculus OX=10090 GN=Cisd2 PE=1 SV=1	Q9CQB5|CISD2_MOUSE	Q9CQB5	99402.3	78853.2	74508.1	100270	100057	87918.3	20328.2	82847.5	11.11	2	2	TMT10plex	15242	652	344.37	No	0.402933	15.9209	16.4166	-0.495702	0.550952	0.89972	6	1	4.34295e-08	-0.49571	0.394767	0.709213
Protein FAM136A OS=Mus musculus OX=10090 GN=Fam136a PE=1 SV=1	Q9CR98|F136A_MOUSE	Q9CR98	189988	191015	257853	264965	188122	166952	184151	263648	29.71	5	5	TMT10plex; Oxidation (M); Carbamidomethylation	15674	2622	179.17	No	0.403383	17.5923	17.7676	-0.175335	0.195076	0.898805	6	1	4.34295e-08	-0.17534	0.394283	0.885559
NADH dehydrogenase [ubiquinone] 1 alpha subcomplex subunit 3 OS=Mus musculus OX=10090 GN=Ndufa3 PE=1 SV=1	Q9CQ91|NDUA3_MOUSE	Q9CQ91	75588.6	61029.6	61719.9	56987.9	70245.3	73532.2	34214.9	46057.7	21.43	2	2	TMT10plex	9331	1517	211.52	No	0.40348	15.7049	15.9537	-0.248811	0.276884	0.898608	6	1	4.34295e-08	-0.24882	0.394178	0.841584
ATP synthase subunit O, mitochondrial OS=Mus musculus OX=10090 GN=Atp5po PE=1 SV=1	Q9DB20|ATPO_MOUSE	Q9DB20	8.02877e+06	6.3528e+06	10453966	12326201	8649492	6126572	4517959	11291049	76.06	17	17	TMT10plex; Oxidation (M); Carbamidomethylation	23364	529	371.32	No	0.404056	22.7817	23.1021	-0.320433	0.357054	0.897436	6	1	4.34295e-08	-0.32043	0.393558	0.800831
DNA topoisomerase 2-beta OS=Mus musculus OX=10090 GN=Top2b PE=1 SV=2	Q64511|TOP2B_MOUSE	Q64511	655718	488222	308191	295513	576380	606107	468890	387913	5.96	12	11	TMT10plex	181909	978	313.97	No	0.40406	18.9375	18.6566	0.280979	0.313093	0.897429	6	1	4.34295e-08	0.28097	0.393554	1.21501
Ras-related protein Rab-35 OS=Mus musculus OX=10090 GN=Rab35 PE=1 SV=1	Q6PHN9|RAB35_MOUSE	Q6PHN9	82414.1	74242.2	143352	185819	100346	68769.9	101745	98377.4	24.88	8	5	TMT10plex	23025	2535	136.3	No	0.404145	16.4762	16.7858	-0.309636	0.345092	0.897256	6	1	4.34295e-08	-0.30963	0.393462	0.806849
Poly(rC)-binding protein 1 OS=Mus musculus OX=10090 GN=Pcbp1 PE=1 SV=1	P60335|PCBP1_MOUSE	P60335	635751	654505	887698	908539	537573	731411	670526	802465	39.04	14	8	TMT10plex; Oxidation (M); Carbamidomethylation	37498	2240	189.48	No	0.404173	19.3714	19.5378	-0.166402	0.185468	0.897201	6	1	4.34295e-08	-0.1664	0.393433	0.891063
[Pyruvate dehydrogenase (acetyl-transferring)] kinase isozyme 2, mitochondrial OS=Mus musculus OX=10090 GN=Pdk2 PE=1 SV=2	Q9JK42|PDK2_MOUSE	Q9JK42	622430	550796	779033	852386	633610	610721	528735	724811	37.59	20	13	TMT10plex; Oxidation (M); Carbamidomethylation	46041	212	434.76	No	0.404257	19.2432	19.3978	-0.154591	0.172336	0.89703	6	1	4.34295e-08	-0.15459	0.393343	0.898388
Eukaryotic translation initiation factor 5A-1 OS=Mus musculus OX=10090 GN=Eif5a PE=1 SV=2	P63242|IF5A1_MOUSE	P63242	863526	830305	1.14247e+06	1310926	988171	860594	679964	1.08516e+06	51.95	8	8	TMT10plex; Oxidation (M); Carbamidomethylation	16832	1064	296.15	No	0.404817	19.7635	19.9573	-0.193776	0.216293	0.895894	6	1	4.34295e-08	-0.19377	0.392741	0.874318
UTP--glucose-1-phosphate uridylyltransferase OS=Mus musculus OX=10090 GN=Ugp2 PE=1 SV=3	Q91ZJ5|UGPA_MOUSE	Q91ZJ5	2.06208e+06	1.96909e+06	2.60723e+06	2.70553e+06	2.0111e+06	1.99446e+06	2205528	2349086	56.5	24	24	TMT10plex; Carbamidomethylation	56979	2752	99.72	No	0.405343	21.0259	21.1416	-0.115711	0.129311	0.894827	6	1	4.34295e-08	-0.11571	0.392177	0.922928
Nucleosome assembly protein 1-like 4 OS=Mus musculus OX=10090 GN=Nap1l4 PE=1 SV=1	Q78ZA7|NP1L4_MOUSE	Q78ZA7	337770	329014	496451	528543	302985	274888	403929	464104	33.87	12	10	TMT10plex; Oxidation (M)	42679	2268	201.2	No	0.4055	18.4313	18.6566	-0.225305	0.251876	0.894509	6	1	4.34295e-08	-0.22531	0.392009	0.855411
3-hydroxyacyl-CoA dehydrogenase type-2 OS=Mus musculus OX=10090 GN=Hsd17b10 PE=1 SV=4	O08756|HCD2_MOUSE	O08756	1.32705e+06	1.17233e+06	1.41396e+06	1.83996e+06	1.3439e+06	1.13263e+06	1.02786e+06	1.59318e+06	60.15	10	10	TMT10plex; Carbamidomethylation; Oxidation (M)	27419	187	422.18	No	0.405685	20.261	20.4358	-0.174841	0.195542	0.894134	6	1	4.34295e-08	-0.17484	0.391811	0.885866
Heat shock protein beta-3 OS=Mus musculus OX=10090 GN=Hspb3 PE=2 SV=1	Q9QZ57|HSPB3_MOUSE	Q9QZ57	16993.7	13468	17802.2	18272.6	20620.1	14878	8401.9	14240.6	25.32	3	3	TMT10plex	17230	1404	271.57	No	0.407203	13.7567	14.0118	-0.255059	0.286239	0.891068	6	1	4.34295e-08	-0.25506	0.39019	0.837952
Phosphatidylserine lipase ABHD16A OS=Mus musculus OX=10090 GN=Abhd16a PE=1 SV=3	Q9Z1Q2|ABHGA_MOUSE	Q9Z1Q2	30630.4	33060.7	82665.7	89926.4	28203.2	27345.8	33049.2	76918.4	7.71	5	5	TMT10plex	63086	1983	192.91	No	0.407599	15.1915	15.6767	-0.48525	0.545061	0.890269	6	1	4.34295e-08	-0.48525	0.389767	0.714373
Integrin-linked protein kinase OS=Mus musculus OX=10090 GN=Ilk PE=1 SV=2	O55222|ILK_MOUSE	O55222	836249	800168	899760	931833	813697	851693	1.00807e+06	1.0206e+06	30.97	15	15	TMT10plex; Carbamidomethylation	51373	1672	248.82	No	0.40789	19.8096	19.7231	0.0864611	0.0971819	0.889683	6	1	4.34295e-08	0.08646	0.389457	1.06176
Phospholipase A-2-activating protein OS=Mus musculus OX=10090 GN=Plaa PE=1 SV=4	P27612|PLAP_MOUSE	P27612	388733	329513	499507	324990	378229	382872	309429	305561	19.4	13	13	TMT10plex; Carbamidomethylation	87221	2114	192.28	No	0.408187	18.3839	18.5346	-0.150706	0.169507	0.889084	6	1	4.34295e-08	-0.1507	0.389141	0.900813
T-complex protein 1 subunit eta OS=Mus musculus OX=10090 GN=Cct7 PE=1 SV=1	P80313|TCPH_MOUSE	P80313	644850	587948	960901	972834	646692	595496	546548	910914	41.18	20	20	TMT10plex; Oxidation (M); Carbamidomethylation	59652	3178	135.01	No	0.408267	19.3359	19.5574	-0.2216	0.249291	0.888922	6	1	4.34295e-08	-0.2216	0.389056	0.857614
THO complex subunit 4 OS=Mus musculus OX=10090 GN=Alyref PE=1 SV=3	O08583|THOC4_MOUSE	O08583	33626.3	21217.1	81258.1	57100.2	31967.4	42619.8	139183	84759.7	11.37	2	2	TMT10plex	26940	2809	132.39	No	0.408652	15.9503	15.3804	0.569902	0.641675	0.888147	6	1	4.34295e-08	0.5699	0.388647	1.48442
Heat shock protein beta-6 OS=Mus musculus OX=10090 GN=Hspb6 PE=1 SV=1	Q5EBG6|HSPB6_MOUSE	Q5EBG6	563412	407434	505454	678143	569593	428267	175710	617250	29.63	5	5	TMT10plex	17521	1267	271.56	No	0.408776	18.6215	19.0146	-0.393108	0.442741	0.887896	6	1	4.34295e-08	-0.39311	0.388514	0.761486
Eukaryotic translation initiation factor 3 subunit J-B OS=Mus musculus OX=10090 GN=Eif3j2 PE=1 SV=1	Q66JS6|EI3JB_MOUSE	Q66JS6	1.48406e+06	1.52489e+06	1649090	1.72816e+06	1.29453e+06	1.58753e+06	1.70711e+06	1.43551e+06	53.61	15	15	TMT10plex; Oxidation (M); Carbamidomethylation; Carbamylation	29486	1185	296.99	No	0.40927	20.5146	20.6039	-0.0892069	0.100583	0.886903	6	1	4.34295e-08	-0.08921	0.38799	0.940037
Eukaryotic translation initiation factor 3 subunit J-A OS=Mus musculus OX=10090 GN=Eif3j1 PE=2 SV=1	Q3UGC7|EI3JA_MOUSE	Q3UGC7	1.48406e+06	1.52489e+06	1.64909e+06	1.72816e+06	1294533	1.58753e+06	1707114	1.43551e+06	54.02	15	15	TMT10plex; Oxidation (M); Carbamidomethylation; Carbamylation	29344	1185	296.99	No	0.40927	20.5146	20.6039	-0.0892069	0.100583	0.886903	6	1	4.34295e-08	-0.08921	0.38799	0.940037
Nicotinamide phosphoribosyltransferase OS=Mus musculus OX=10090 GN=Nampt PE=1 SV=1	Q99KQ4|NAMPT_MOUSE	Q99KQ4	1.6915e+06	1.54131e+06	1963995	2.23307e+06	1.7684e+06	1.56815e+06	1.29264e+06	2.03753e+06	50.1	23	23	TMT10plex	55447	1804	204.67	No	0.409354	20.6487	20.8104	-0.161656	0.182305	0.886735	6	1	4.34295e-08	-0.16166	0.387901	0.893996
Cysteine-rich protein 2 OS=Mus musculus OX=10090 GN=Crip2 PE=1 SV=1	Q9DCT8|CRIP2_MOUSE	Q9DCT8	1.79198e+06	1.6879e+06	2.06627e+06	2.56921e+06	2.05658e+06	1.48844e+06	1.18578e+06	2.33589e+06	51.92	12	11	TMT10plex; Oxidation (M); Carbamidomethylation	22727	878	327.3	No	0.409501	20.7025	20.9328	-0.230324	0.25983	0.886439	6	1	4.34295e-08	-0.23032	0.387745	0.852446
Perilipin-1 OS=Mus musculus OX=10090 GN=Plin1 PE=1 SV=2	Q8CGN5|PLIN1_MOUSE	Q8CGN5	94167.4	50511.8	82003.9	124483	63339	90000.2	60186.9	67486.6	5.61	3	3	TMT10plex	55596	2492	195.85	No	0.409695	16.082	16.3491	-0.267085	0.301433	0.886049	6	1	4.34295e-08	-0.26709	0.387539	0.830994
Mitofusin-1 OS=Mus musculus OX=10090 GN=Mfn1 PE=1 SV=3	Q811U4|MFN1_MOUSE	Q811U4	1.22413e+06	1.09773e+06	971029	1.09752e+06	1.18039e+06	1.22932e+06	776351	794930	28.74	25	23	TMT10plex; Oxidation (M)	83726	2267	217.05	No	0.409858	19.8918	20.0611	-0.169328	0.191175	0.885722	6	1	4.34295e-08	-0.16933	0.387367	0.889256
Membrane-associated progesterone receptor component 2 OS=Mus musculus OX=10090 GN=Pgrmc2 PE=1 SV=2	Q80UU9|PGRC2_MOUSE	Q80UU9	200145	203606	225254	265297	203133	216306	244401	139674	23.96	3	3	TMT10plex; Carbamidomethylation	23334	1823	225.53	No	0.40992	17.5863	17.7611	-0.174794	0.197374	0.885597	6	1	4.34295e-08	-0.1748	0.387301	0.88589
Calmodulin-1 OS=Mus musculus OX=10090 GN=Calm1 PE=1 SV=1	P0DP26|CALM1_MOUSE	P0DP26	876193	695900	651776	814910	864237	786010	356636	635519	67.79	9	8	TMT10plex; Oxidation (M)	16838	556	219.29	No	0.409954	19.2567	19.5249	-0.268196	0.302865	0.88553	6	1	4.34295e-08	-0.2682	0.387265	0.830355
Calmodulin-2 OS=Mus musculus OX=10090 GN=Calm2 PE=1 SV=1	P0DP27|CALM2_MOUSE	P0DP27	876193	695900	651776	814910	864237	786010	356636	635519	67.79	9	8	TMT10plex; Oxidation (M)	16838	582	357.12	No	0.409954	19.2567	19.5249	-0.268196	0.302865	0.88553	6	1	4.34295e-08	-0.2682	0.387265	0.830355
Calmodulin-3 OS=Mus musculus OX=10090 GN=Calm3 PE=1 SV=1	P0DP28|CALM3_MOUSE	P0DP28	876193	695900	651776	814910	864237	786010	356636	635519	67.79	9	8	TMT10plex; Oxidation (M)	16838	580	357.08	No	0.409954	19.2567	19.5249	-0.268196	0.302865	0.88553	6	1	4.34295e-08	-0.2682	0.387265	0.830355
Prohibitin-2 OS=Mus musculus OX=10090 GN=Phb2 PE=1 SV=1	O35129|PHB2_MOUSE	O35129	2.62451e+06	2.22057e+06	2234617	2.74336e+06	2755622	2.30545e+06	1185810	2.37531e+06	85.95	27	27	TMT10plex; Oxidation (M)	33296	2545	185.27	No	0.410426	20.9719	21.2213	-0.249385	0.281924	0.884581	6	1	4.34295e-08	-0.24939	0.386765	0.841252
ADP-ribose pyrophosphatase, mitochondrial OS=Mus musculus OX=10090 GN=Nudt9 PE=1 SV=1	Q8BVU5|NUDT9_MOUSE	Q8BVU5	29135.1	25644.2	67789.8	63577.5	33026	25860.1	31373.7	44812.9	8.86	4	4	TMT10plex	38604	353	402.19	No	0.410628	15.0147	15.3704	-0.355785	0.402392	0.884177	6	1	4.34295e-08	-0.35578	0.386552	0.781447
NEDD8-activating enzyme E1 regulatory subunit OS=Mus musculus OX=10090 GN=Nae1 PE=1 SV=1	Q8VBW6|ULA1_MOUSE	Q8VBW6	161204	142013	117940	161900	150911	151274	108157	118645	19.29	6	6	TMT10plex	60274	1744	206.09	No	0.410641	16.9973	17.1417	-0.144357	0.163272	0.88415	6	1	4.34295e-08	-0.14436	0.386538	0.904781
Ras-related protein Rab-1B OS=Mus musculus OX=10090 GN=Rab1b PE=1 SV=1	Q9D1G1|RAB1B_MOUSE	Q9D1G1	161438	145350	175617	222338	182280	163722	78471.9	179078	41.29	14	6	TMT10plex; Oxidation (M)	22187	2357	166.57	No	0.410708	17.1267	17.4086	-0.281862	0.318843	0.884016	6	1	4.34295e-08	-0.28187	0.386467	0.822524
Caveolae-associated protein 1 OS=Mus musculus OX=10090 GN=Cavin1 PE=1 SV=1	O54724|CAVN1_MOUSE	O54724	2.65432e+06	2.32042e+06	2994971	3.31852e+06	2.53351e+06	2.48273e+06	2.69965e+06	2.71348e+06	51.79	23	23	TMT10plex; Oxidation (M)	43954	537	347.75	No	0.41104	21.3131	21.4155	-0.10246	0.11599	0.883351	6	1	4.34295e-08	-0.10246	0.386116	0.931443
26S proteasome non-ATPase regulatory subunit 12 OS=Mus musculus OX=10090 GN=Psmd12 PE=1 SV=4	Q9D8W5|PSD12_MOUSE	Q9D8W5	583202	482462	600763	665054	594373	575614	406676	548059	31.58	14	14	TMT10plex; Oxidation (M)	52895	229	428.44	No	0.411049	19.0033	19.1433	-0.139999	0.15849	0.883333	6	1	4.34295e-08	-0.14	0.386107	0.907519
Glutathione S-transferase P 1 OS=Mus musculus OX=10090 GN=Gstp1 PE=1 SV=2	P19157|GSTP1_MOUSE	P19157	2.22171e+06	2.03265e+06	1.71293e+06	2.17159e+06	2.34599e+06	2102013	690214	1.79725e+06	69.52	12	12	TMT10plex; Oxidation (M); Carbamidomethylation	23609	1109	282.9	No	0.411225	20.5848	20.9491	-0.364343	0.412629	0.882979	6	1	4.34295e-08	-0.36434	0.38592	0.776824
Tripartite motif-containing protein 72 OS=Mus musculus OX=10090 GN=Trim72 PE=1 SV=1	Q1XH17|TRI72_MOUSE	Q1XH17	2.28422e+06	2.06407e+06	2.07028e+06	2.47868e+06	2.24423e+06	2.33633e+06	1.42016e+06	2.10912e+06	61.43	27	27	TMT10plex; Carbamidomethylation; Oxidation (M)	52817	2277	121.3	No	0.412318	20.9249	21.0807	-0.155858	0.176952	0.880792	6	1	4.34295e-08	-0.15586	0.384767	0.897597
T-complex protein 1 subunit alpha OS=Mus musculus OX=10090 GN=Tcp1 PE=1 SV=3	P11983|TCPA_MOUSE	P11983	847652	749717	1.24205e+06	1.43761e+06	814656	781109	926079	1.06217e+06	43.17	21	21	TMT10plex; Carbamidomethylation	60449	3014	135.2	No	0.412699	19.7626	19.9772	-0.214573	0.243824	0.88003	6	1	4.34295e-08	-0.21457	0.384366	0.861803
Sodium/potassium-transporting ATPase subunit beta-1 OS=Mus musculus OX=10090 GN=Atp1b1 PE=1 SV=1	P14094|AT1B1_MOUSE	P14094	2480810	2.06713e+06	2.0533e+06	2.43543e+06	2.56356e+06	2.13354e+06	1.12629e+06	2.14988e+06	50.66	16	16	TMT10plex; Oxidation (M); Carbamidomethylation	35195	2785	144.46	No	0.412861	20.8634	21.1017	-0.238334	0.270923	0.879708	6	1	4.34295e-08	-0.23833	0.384197	0.847726
Ras-related protein Rab-11B OS=Mus musculus OX=10090 GN=Rab11b PE=1 SV=3	P46638|RB11B_MOUSE	P46638	82672.9	93521.6	42031.1	64998.8	88918.2	57616.3	27362.3	52374.1	13.3	11	2	TMT10plex	24489	2516	166.98	No	0.413167	15.6677	16.0489	-0.381156	0.433577	0.879096	6	1	4.34295e-08	-0.38116	0.383874	0.76782
Mitochondrial pyruvate carrier 1 OS=Mus musculus OX=10090 GN=Mpc1 PE=1 SV=1	P63030|MPC1_MOUSE	P63030	154209	126262	167357	211823	158730	107825	93687.4	206165	12.84	2	2	TMT10plex; Oxidation (M)	12455	1555	218.03	No	0.413578	17.0409	17.3064	-0.265527	0.302328	0.878277	6	1	4.34295e-08	-0.26552	0.383443	0.831899
Mitochondrial 10-formyltetrahydrofolate dehydrogenase OS=Mus musculus OX=10090 GN=Aldh1l2 PE=1 SV=2	Q8K009|AL1L2_MOUSE	Q8K009	181299	131401	108279	141843	145471	148422	76628.6	114629	7.58	6	6	TMT10plex; Carbamidomethylation	101590	2123	221.93	No	0.413628	16.8405	17.0775	-0.237006	0.269885	0.878176	6	1	4.34295e-08	-0.23701	0.38339	0.848502
Cytosol aminopeptidase OS=Mus musculus OX=10090 GN=Lap3 PE=1 SV=3	Q9CPY7|AMPL_MOUSE	Q9CPY7	822453	760989	915120	1005157	777872	860194	764158	880136	43.55	21	21	TMT10plex	56141	828	322.32	No	0.415637	19.6436	19.7324	-0.0888312	0.101617	0.874175	6	1	4.34295e-08	-0.08883	0.381285	0.940285
Tubulin alpha-8 chain OS=Mus musculus OX=10090 GN=Tuba8 PE=1 SV=1	Q9JJZ2|TBA8_MOUSE	Q9JJZ2	692745	553600	385453	477569	578554	543461	278842	387886	22.72	21	7	TMT10plex; Oxidation (M); Carbamidomethylation	50052	1976	117.49	No	0.415779	18.7121	18.9755	-0.263431	0.301445	0.873893	6	1	4.34295e-08	-0.26343	0.381137	0.833105
Ig kappa chain V-V region T1 OS=Mus musculus OX=10090 PE=4 SV=1	P01637|KV5A5_MOUSE	P01637	3.51635e+06	877530	695421	505408	668080	732783	1007158	440520	18.75	5	2	TMT10plex; Oxidation (M); Carbamylation; Carbamidomethylation	14386	1478	255.21	No	0.416055	19.3808	19.9608	-0.57999	0.664102	0.873345	6	1	4.34295e-08	-0.57999	0.380849	0.668968
ATP-dependent RNA helicase DHX29 OS=Mus musculus OX=10090 GN=Dhx29 PE=1 SV=1	Q6PGC1|DHX29_MOUSE	Q6PGC1	172364	159254	52471.8	56618.2	201940	394514	101923	61096.1	3.22	4	4	TMT10plex	153975	604	366.63	No	0.417138	17.1873	16.5361	0.651223	0.747504	0.871197	6	1	4.34295e-08	0.65122	0.37972	1.5705
Nucleoporin SEH1 OS=Mus musculus OX=10090 GN=Seh1l PE=2 SV=1	Q8R2U0|SEH1_MOUSE	Q8R2U0	1.06671e+06	994736	1.01332e+06	1129518	817739	1.10067e+06	1.13447e+06	882336	33.89	12	12	TMT10plex; Carbamidomethylation; Carbamylation	39775	2066	201.96	No	0.417613	19.894	20.0017	-0.107712	0.12377	0.870256	6	1	4.34295e-08	-0.10771	0.379226	0.92806
Fructose-bisphosphate aldolase A OS=Mus musculus OX=10090 GN=Aldoa PE=1 SV=2	P05064|ALDOA_MOUSE	P05064	8640281	7.32889e+06	9102016	11152068	9402749	7485889	4.38182e+06	10106370	84.89	35	34	TMT10plex; Carbamylation; Carbamidomethylation; Oxidation (M)	39356	1123	288.99	No	0.417617	22.8331	23.0941	-0.26103	0.299949	0.870248	6	1	4.34295e-08	-0.26103	0.379222	0.834492
Protein MEMO1 OS=Mus musculus OX=10090 GN=Memo1 PE=1 SV=1	Q91VH6|MEMO1_MOUSE	Q91VH6	190253	154206	115115	149326	167334	164254	82866.3	111267	26.26	7	6	TMT10plex; Oxidation (M)	33692	2237	177.3	No	0.417735	16.945	17.1932	-0.248196	0.285278	0.870014	6	1	4.34295e-08	-0.2482	0.379099	0.841946
Perilipin-4 OS=Mus musculus OX=10090 GN=Plin4 PE=1 SV=2	O88492|PLIN4_MOUSE	O88492	3.4133e+06	3601545	4289345	4.94039e+06	3127235	3.55962e+06	3938831	4.13198e+06	32.5	36	36	TMT10plex; Oxidation (M); Carbamidomethylation	139415	1822	195.66	No	0.418518	21.8069	21.9379	-0.130988	0.150827	0.868465	6	1	4.34295e-08	-0.13099	0.378286	0.913205
Clusterin OS=Mus musculus OX=10090 GN=Clu PE=1 SV=1	Q06890|CLUS_MOUSE	Q06890	308754	314136	298741	406526	324510	330525	282283	294308	29.91	12	12	TMT10plex; Carbamidomethylation	51656	718	340.56	No	0.418969	18.229	18.3297	-0.10065	0.116013	0.867573	6	1	4.34295e-08	-0.10065	0.377818	0.932613
MICOS complex subunit Mic27 OS=Mus musculus OX=10090 GN=Apool PE=1 SV=1	Q78IK4|MIC27_MOUSE	Q78IK4	1.67951e+06	1.55416e+06	1.36949e+06	1.53539e+06	1.73755e+06	1.5112e+06	773132	1427646	56.23	14	14	TMT10plex	29261	1759	223.5	No	0.419261	20.3154	20.5457	-0.230309	0.26564	0.866997	6	1	4.34295e-08	-0.23031	0.377516	0.852452
Alpha-2-macroglobulin receptor-associated protein OS=Mus musculus OX=10090 GN=Lrpap1 PE=1 SV=1	P55302|AMRP_MOUSE	P55302	123460	102360	143115	187856	103893	115410	116931	145796	16.67	7	7	TMT10plex	42215	484	389.73	No	0.419503	16.8675	17.0508	-0.183256	0.211485	0.866518	6	1	4.34295e-08	-0.18325	0.377265	0.880717
Cytochrome c oxidase subunit 7C, mitochondrial OS=Mus musculus OX=10090 GN=Cox7c PE=1 SV=1	P17665|COX7C_MOUSE	P17665	421903	361648	353905	417006	376398	466398	254508	313532	28.57	2	2	TMT10plex	7333	875	324.16	No	0.420201	18.3922	18.5634	-0.171196	0.197882	0.865142	6	1	4.34295e-08	-0.17119	0.376543	0.88811
NADH dehydrogenase [ubiquinone] iron-sulfur protein 6, mitochondrial OS=Mus musculus OX=10090 GN=Ndufs6 PE=1 SV=2	P52503|NDUS6_MOUSE	P52503	1.14497e+06	899770	1.59572e+06	2.23679e+06	1.28399e+06	833009	602613	1.8921e+06	62.07	7	7	TMT10plex; Carbamidomethylation	13020	1750	209.04	No	0.42033	20.0032	20.4012	-0.398061	0.460246	0.864887	6	1	4.34295e-08	-0.39806	0.376409	0.758878
Alpha-1-antitrypsin 1-4 OS=Mus musculus OX=10090 GN=Serpina1d PE=1 SV=1	Q00897|A1AT4_MOUSE	Q00897	553557	547528	425714	460576	514459	541607	396939	353619	24.7	18	6	TMT10plex; Oxidation (M)	45998	358	390.44	No	0.421104	18.7625	18.9134	-0.150893	0.174773	0.863364	6	1	4.34295e-08	-0.1509	0.375611	0.900688
Protein DEK OS=Mus musculus OX=10090 GN=Dek PE=1 SV=1	Q7TNV0|DEK_MOUSE	Q7TNV0	124571	149254	202781	168875	116666	171065	142972	142925	8.68	3	3	TMT10plex	43159	2392	180.59	No	0.421141	17.1166	17.2773	-0.160674	0.186118	0.86329	6	1	4.34295e-08	-0.16067	0.375572	0.89461
Isoleucine--tRNA ligase, cytoplasmic OS=Mus musculus OX=10090 GN=Iars1 PE=1 SV=2	Q8BU30|SYIC_MOUSE	Q8BU30	132450	117984	102074	115621	128612	126532	65808.7	97279.3	4.6	6	6	TMT10plex	144271	989	244.98	No	0.421149	16.6244	16.8304	-0.20599	0.238615	0.863275	6	1	4.34295e-08	-0.20599	0.375565	0.866944
Dynamin-1-like protein OS=Mus musculus OX=10090 GN=Dnm1l PE=1 SV=2	Q8K1M6|DNM1L_MOUSE	Q8K1M6	1.50411e+06	1.40863e+06	1118203	1.20487e+06	1.41016e+06	1.44967e+06	697021	1.06393e+06	49.33	29	29	TMT10plex; Oxidation (M); Carbamidomethylation	82658	772	309.99	No	0.421149	20.0816	20.3099	-0.228247	0.264397	0.863275	6	1	4.34295e-08	-0.22825	0.375564	0.85367
1,4-alpha-glucan-branching enzyme OS=Mus musculus OX=10090 GN=Gbe1 PE=1 SV=1	Q9D6Y9|GLGB_MOUSE	Q9D6Y9	290190	224209	228974	274624	237903	251652	216986	245455	16.24	10	10	TMT10plex	80364	194	434.49	No	0.421678	17.8584	17.9483	-0.0899062	0.104271	0.862235	6	1	4.34295e-08	-0.0899	0.375019	0.939588
Isocitrate dehydrogenase [NAD] subunit gamma 1, mitochondrial OS=Mus musculus OX=10090 GN=Idh3g PE=1 SV=1	P70404|IDHG1_MOUSE	P70404	1.70081e+06	1.44104e+06	2.14287e+06	2.46469e+06	1848253	1.40028e+06	950757	2.37999e+06	48.6	18	18	TMT10plex; Oxidation (M); Carbamidomethylation	42785	1922	245.15	No	0.421762	20.5691	20.8551	-0.286074	0.331846	0.862069	6	1	4.34295e-08	-0.28608	0.374933	0.820127
Reticulon-2 OS=Mus musculus OX=10090 GN=Rtn2 PE=1 SV=1	O70622|RTN2_MOUSE	O70622	92329.7	96673.3	198809	197274	92493.6	90963.1	99722.4	170025	7.64	3	3	TMT10plex	51347	3139	164.88	No	0.421977	16.7378	17.0616	-0.323781	0.375771	0.861647	6	1	4.34295e-08	-0.32378	0.374712	0.798974
L-lactate dehydrogenase B chain OS=Mus musculus OX=10090 GN=Ldhb PE=1 SV=2	P16125|LDHB_MOUSE	P16125	10081628	7.72202e+06	11233178	12379392	10802532	7.9659e+06	5294147	11683292	74.55	29	25	TMT10plex; Oxidation (M); Carbamidomethylation; Carbamylation	36572	1581	229.37	No	0.422888	23.0261	23.2821	-0.256072	0.297808	0.859858	6	1	4.34295e-08	-0.25607	0.373775	0.837366
EF-hand domain-containing protein D2 OS=Mus musculus OX=10090 GN=Efhd2 PE=1 SV=1	Q9D8Y0|EFHD2_MOUSE	Q9D8Y0	149372	161279	104916	120837	128624	151619	91321.8	102242	20.83	5	5	TMT10plex	26791	908	306.89	No	0.423011	16.8258	17.0123	-0.186533	0.216996	0.859616	6	1	4.34295e-08	-0.18653	0.373648	0.878717
Ubiquinone biosynthesis monooxygenase COQ6, mitochondrial OS=Mus musculus OX=10090 GN=Coq6 PE=1 SV=3	Q8R1S0|COQ6_MOUSE	Q8R1S0	2.6928e+06	2.62353e+06	2.66724e+06	2676819	2.38376e+06	3.1682e+06	2.37902e+06	2055198	33.19	14	14	TMT10plex	51393	3220	110.74	No	0.423194	21.2332	21.3457	-0.112484	0.130908	0.859258	6	1	4.34295e-08	-0.11249	0.373461	0.92499
Ubiquilin-1 OS=Mus musculus OX=10090 GN=Ubqln1 PE=1 SV=1	Q8R317|UBQL1_MOUSE	Q8R317	82034	78941.4	122285	125279	74988.3	77014.8	96495.1	106096	7.56	6	3	TMT10plex	61976	2464	111.27	No	0.424054	16.4201	16.6068	-0.186673	0.217676	0.857572	6	1	4.34295e-08	-0.18667	0.372579	0.878631
ATPase WRNIP1 OS=Mus musculus OX=10090 GN=Wrnip1 PE=1 SV=2	Q91XU0|WRIP1_MOUSE	Q91XU0	41774	38593.4	71712.3	85947.8	35100.9	40017.9	55727.2	57285.1	4.09	3	3	TMT10plex	71794	498	370.36	No	0.424375	15.4899	15.7769	-0.286982	0.33489	0.856944	6	1	4.34295e-08	-0.28698	0.37225	0.819616
Fatty acid-binding protein, adipocyte OS=Mus musculus OX=10090 GN=Fabp4 PE=1 SV=3	P04117|FABP4_MOUSE	P04117	3.79732e+06	3423697	4771566	5852917	4046157	3.5945e+06	3165094	4752067	68.18	14	13	TMT10plex; Carbamidomethylation; Oxidation (M)	14650	1126	292.7	No	0.424401	21.8749	22.0576	-0.182753	0.213274	0.856893	6	1	4.34295e-08	-0.18275	0.372224	0.881022
ATPase family AAA domain-containing protein 3 OS=Mus musculus OX=10090 GN=Atad3 PE=1 SV=1	Q925I1|ATAD3_MOUSE	Q925I1	1.82011e+06	1.50641e+06	2.3445e+06	2557375	2383925	1.76523e+06	3503440	2.1269e+06	59.22	36	36	TMT10plex; Oxidation (M)	66742	468	370.83	No	0.424441	21.1743	20.9413	0.232908	0.27183	0.856815	6	1	4.34295e-08	0.23291	0.372183	1.1752
Cilia- and flagella-associated protein 36 OS=Mus musculus OX=10090 GN=Cfap36 PE=1 SV=1	Q8C6E0|CFA36_MOUSE	Q8C6E0	0	1794.5	4106.36	8815	0	1903.81	2595.08	3539.46	6.71	3	3	TMT10plex	39600	770	341.41	No	0.425108	11.3418	11.973	-0.631189	0.711459	0.887176	4	1	4.34295e-08	-0.63119	0.371501	0.645644
Bifunctional purine biosynthesis protein ATIC OS=Mus musculus OX=10090 GN=Atic PE=1 SV=2	Q9CWJ9|PUR9_MOUSE	Q9CWJ9	436574	408300	529870	530714	448554	438299	381143	497427	36.82	18	18	TMT10plex; Oxidation (M); Carbamidomethylation	64217	613	360.74	No	0.425859	18.7451	18.852	-0.106854	0.125115	0.854043	6	1	4.34295e-08	-0.10686	0.370734	0.928607
Nascent polypeptide-associated complex subunit alpha OS=Mus musculus OX=10090 GN=Naca PE=1 SV=1	Q60817|NACA_MOUSE	Q60817	657390	554031	962225	1.14376e+06	557342	561061	665956	945823	35.81	6	6	TMT10plex	23384	2202	207.2	No	0.42599	19.3456	19.6018	-0.256272	0.300158	0.853788	6	1	4.34295e-08	-0.25627	0.370601	0.83725
Inositol hexakisphosphate and diphosphoinositol-pentakisphosphate kinase 2 OS=Mus musculus OX=10090 GN=Ppip5k2 PE=1 SV=3	Q6ZQB6|VIP2_MOUSE	Q6ZQB6	86986.2	68994.5	95870.1	122402	65302.5	84110.6	88512.4	89798.6	8.5	10	10	TMT10plex; Carbamidomethylation	128427	1571	251.79	No	0.426065	16.3107	16.4832	-0.172479	0.202051	0.853642	6	1	4.34295e-08	-0.17248	0.370524	0.887316
60 kDa heat shock protein, mitochondrial OS=Mus musculus OX=10090 GN=Hspd1 PE=1 SV=1	P63038|CH60_MOUSE	P63038	9333980	8397965	11872275	12074775	9739154	8596210	7154781	11732655	80.98	46	46	TMT10plex; Carbamidomethylation; Oxidation (M)	60955	170	416.63	No	0.426274	23.1263	23.2956	-0.16928	0.198398	0.853233	6	1	4.34295e-08	-0.16928	0.370311	0.889286
SWI/SNF complex subunit SMARCC2 OS=Mus musculus OX=10090 GN=Smarcc2 PE=1 SV=2	Q6PDG5|SMRC2_MOUSE	Q6PDG5	28942.5	26374.1	32100.2	29021.7	25180.8	32754.4	41053.1	30408.8	3.38	6	5	TMT10plex	132604	2302	137.29	No	0.427455	14.9592	14.8257	0.133485	0.156869	0.850933	6	1	4.34295e-08	0.13348	0.36911	1.09694
Nebulette OS=Mus musculus OX=10090 GN=Nebl PE=1 SV=1	Q0II04|NEBL_MOUSE	Q0II04	517945	396252	290649	366150	385898	420145	298768	257987	31.19	16	16	TMT10plex	52201	2127	206.42	No	0.427516	18.351	18.5524	-0.201375	0.236685	0.850814	6	1	4.34295e-08	-0.20137	0.369048	0.869724
Solute carrier family 12 member 7 OS=Mus musculus OX=10090 GN=Slc12a7 PE=1 SV=1	Q9WVL3|S12A7_MOUSE	Q9WVL3	659650	654549	1.02336e+06	777458	603089	649512	712145	811503	21.05	24	22	TMT10plex; Carbamidomethylation	119481	2913	144.09	No	0.427574	19.3958	19.5462	-0.150428	0.176829	0.850701	6	1	4.34295e-08	-0.15043	0.368989	0.900982
Eukaryotic translation initiation factor 3 subunit A OS=Mus musculus OX=10090 GN=Eif3a PE=1 SV=5	P23116|EIF3A_MOUSE	P23116	828795	752443	866197	910726	820788	860984	1.00588e+06	850570	26.86	42	41	TMT10plex; Oxidation (M)	161936	1026	297.94	No	0.427646	19.7501	19.6757	0.0743753	0.0874427	0.85056	6	1	4.34295e-08	0.07437	0.368915	1.0529
Large ribosomal subunit protein uL10m OS=Mus musculus OX=10090 GN=Mrpl10 PE=1 SV=2	Q3TBW2|RM10_MOUSE	Q3TBW2	114930	96816.1	89513	98883	108243	101819	67905.2	88684.1	12.21	3	3	TMT10plex; Carbamidomethylation	29396	1705	125.62	No	0.427758	16.4618	16.6042	-0.142355	0.167409	0.850342	6	1	4.34295e-08	-0.14236	0.368801	0.906036
Kinesin-1 heavy chain OS=Mus musculus OX=10090 GN=Kif5b PE=1 SV=3	Q61768|KINH_MOUSE	Q61768	1.06741e+06	1.00929e+06	1.09988e+06	1.22093e+06	1.03847e+06	1.07874e+06	1.0088e+06	1.1007e+06	39.56	37	37	TMT10plex; Oxidation (M)	109551	1519	241.61	No	0.428072	20.0103	20.0648	-0.0544783	0.0641123	0.849732	6	1	4.34295e-08	-0.05447	0.368483	0.962948
Dihydrolipoyllysine-residue acetyltransferase component of pyruvate dehydrogenase complex, mitochondrial OS=Mus musculus OX=10090 GN=Dlat PE=1 SV=2	Q8BMF4|ODP2_MOUSE	Q8BMF4	5058154	4.6716e+06	5.43137e+06	6.28989e+06	5.34926e+06	4689424	3.39565e+06	5.94861e+06	34.89	21	21	TMT10plex; Oxidation (M); Carbamidomethylation	67942	922	316.48	No	0.428244	22.1778	22.3458	-0.167972	0.197755	0.849397	6	1	4.34295e-08	-0.16797	0.368308	0.890094
Catechol O-methyltransferase domain-containing protein 1 OS=Mus musculus OX=10090 GN=Comtd1 PE=1 SV=1	Q8BIG7|CMTD1_MOUSE	Q8BIG7	34677.9	30073.5	29162.8	40786.2	31940	38692.5	24381.7	26660.1	6.11	2	2	TMT10plex	28961	682	349.62	No	0.428331	14.8697	15.0264	-0.156702	0.184523	0.849229	6	1	4.34295e-08	-0.1567	0.368221	0.897075
Ribosyldihydronicotinamide dehydrogenase [quinone] OS=Mus musculus OX=10090 GN=Nqo2 PE=1 SV=3	Q9JI75|NQO2_MOUSE	Q9JI75	374169	412631	317885	364313	363648	415549	476387	339576	34.2	7	7	TMT10plex	26248	2846	162.75	No	0.429169	18.593	18.4802	0.112802	0.133084	0.8476	6	1	4.34295e-08	0.1128	0.367371	1.08132
Transcription elongation factor, mitochondrial OS=Mus musculus OX=10090 GN=Tefm PE=1 SV=1	Q5SSK3|TEFM_MOUSE	Q5SSK3	36083.1	32073.8	16697.2	19631.4	62158.8	51004.5	21941	18257	6.87	3	3	TMT10plex	41874	2770	129.05	No	0.429176	15.0349	14.5991	0.435809	0.514176	0.847587	6	1	4.34295e-08	0.43581	0.367365	1.35267
Importin subunit beta-1 OS=Mus musculus OX=10090 GN=Kpnb1 PE=1 SV=2	P70168|IMB1_MOUSE	P70168	827019	695488	1.06475e+06	1.0386e+06	675717	668968	909656	963923	24.89	18	18	TMT10plex; Oxidation (M); Carbamidomethylation	97184	1365	252.87	No	0.429245	19.5978	19.7684	-0.170588	0.201294	0.847454	6	1	4.34295e-08	-0.17059	0.367295	0.888479
Succinate-semialdehyde dehydrogenase, mitochondrial OS=Mus musculus OX=10090 GN=Aldh5a1 PE=1 SV=1	Q8BWF0|SSDH_MOUSE	Q8BWF0	1.39603e+06	1.75161e+06	1.66788e+06	1780936	1.44049e+06	1494558	1.60155e+06	1.68517e+06	50.29	20	20	TMT10plex; Carbamidomethylation; Oxidation (M)	55968	2763	138.28	No	0.429541	20.5662	20.6467	-0.0805044	0.09506	0.84688	6	1	4.34295e-08	-0.0805	0.366996	0.94573
GATOR complex protein WDR24 OS=Mus musculus OX=10090 GN=Wdr24 PE=1 SV=1	Q8CFJ9|WDR24_MOUSE	Q8CFJ9	329820	300545	381237	417698	263572	329620	390693	321722	7.09	6	6	TMT10plex	88184	1313	287.2	No	0.430578	18.3024	18.4352	-0.132889	0.15729	0.84487	6	1	4.34295e-08	-0.13289	0.365948	0.912003
Ubiquitin-conjugating enzyme E2 N OS=Mus musculus OX=10090 GN=Ube2n PE=1 SV=1	P61089|UBE2N_MOUSE	P61089	424725	362773	566558	597862	444667	355047	322969	569945	57.89	8	8	TMT10plex	17138	3197	104.88	No	0.431393	18.6554	18.8666	-0.21117	0.250411	0.843292	6	1	4.34295e-08	-0.21117	0.365127	0.863836
Transmembrane protein 186 OS=Mus musculus OX=10090 GN=Tmem186 PE=1 SV=2	Q9CR76|TM186_MOUSE	Q9CR76	68087.4	62587.9	82822.7	78116.3	47116.1	64397.6	84462.9	67940.1	9.26	2	2	TMT10plex	24632	3106	125.21	No	0.431467	15.9792	16.1449	-0.165775	0.196614	0.84315	6	1	4.34295e-08	-0.16577	0.365053	0.891453
Enoyl-CoA delta isomerase 1, mitochondrial OS=Mus musculus OX=10090 GN=Eci1 PE=1 SV=2	P42125|ECI1_MOUSE	P42125	6040810	5.05444e+06	6034697	7.0827e+06	6280719	5.35189e+06	3.23313e+06	6.61039e+06	59.52	16	16	TMT10plex; Oxidation (M); Carbamidomethylation	32250	1078	155.47	No	0.431966	22.3037	22.519	-0.215307	0.255653	0.842186	6	1	4.34295e-08	-0.21531	0.36455	0.861361
Phosphatidylinositol 4-kinase alpha OS=Mus musculus OX=10090 GN=Pi4ka PE=1 SV=2	E9Q3L2|PI4KA_MOUSE	E9Q3L2	1.03531e+06	1.04103e+06	1.05653e+06	1.13016e+06	883513	1.09734e+06	1.15488e+06	907755	13.68	25	25	TMT10plex; Carbamidomethylation	237042	1704	193.33	No	0.432035	19.9374	20.0225	-0.0851182	0.101084	0.842052	6	1	4.34295e-08	-0.08512	0.364481	0.942706
Aldehyde dehydrogenase, cytosolic 1 OS=Mus musculus OX=10090 GN=Aldh1a7 PE=1 SV=1	O35945|AL1A7_MOUSE	O35945	137959	143920	136684	146107	152058	149951	84686.2	129234	8.98	7	5	TMT10plex; Carbamidomethylation; Oxidation (M)	54588	450	394.63	No	0.432429	16.9395	17.1065	-0.167021	0.198529	0.841292	6	1	4.34295e-08	-0.16702	0.364085	0.890681
ATP synthase subunit f, mitochondrial OS=Mus musculus OX=10090 GN=Atp5mf PE=1 SV=3	P56135|ATPK_MOUSE	P56135	1.29426e+06	1.24839e+06	1805556	2.10617e+06	1.31792e+06	1.29204e+06	872629	2.01887e+06	46.59	5	5	TMT10plex; Oxidation (M)	10344	584	371.78	No	0.433717	20.3278	20.5864	-0.258589	0.308282	0.838808	6	1	4.34295e-08	-0.25858	0.362793	0.83591
Exportin-1 OS=Mus musculus OX=10090 GN=Xpo1 PE=1 SV=1	Q6P5F9|XPO1_MOUSE	Q6P5F9	122558	108251	145121	148793	113719	113386	109724	145239	8.31	10	10	TMT10plex; Carbamidomethylation	123093	865	294.91	No	0.434037	16.8694	16.9892	-0.119846	0.142982	0.838193	6	1	4.34295e-08	-0.11984	0.362473	0.92029
Optineurin OS=Mus musculus OX=10090 GN=Optn PE=1 SV=1	Q8K3K8|OPTN_MOUSE	Q8K3K8	15087.2	10954.5	36147.5	34643.1	10268.5	10254.2	20227.8	26691.9	5.82	3	3	TMT10plex	67018	2188	200.55	No	0.434229	13.9145	14.3805	-0.466023	0.556231	0.837822	6	1	4.34295e-08	-0.46603	0.362281	0.723954
Omega-amidase NIT2 OS=Mus musculus OX=10090 GN=Nit2 PE=1 SV=1	Q9JHW2|NIT2_MOUSE	Q9JHW2	1.02232e+06	1.12641e+06	989450	1.06757e+06	1.01377e+06	1.15214e+06	828732	982716	53.26	14	14	TMT10plex; Carbamidomethylation	30502	1430	200.69	No	0.434462	19.9135	20.0022	-0.0886826	0.105906	0.837374	6	1	4.34295e-08	-0.08868	0.362048	0.940383
N-alpha-acetyltransferase 15, NatA auxiliary subunit OS=Mus musculus OX=10090 GN=Naa15 PE=1 SV=1	Q80UM3|NAA15_MOUSE	Q80UM3	148590	130523	229004	251793	131990	127838	179956	193496	13.76	13	12	TMT10plex	100961	2080	207.33	No	0.434945	17.2483	17.4805	-0.23214	0.277531	0.836446	6	1	4.34295e-08	-0.23214	0.361566	0.851371
Perilipin-5 OS=Mus musculus OX=10090 GN=Plin5 PE=1 SV=1	Q8BVZ1|PLIN5_MOUSE	Q8BVZ1	389910	360544	286066	292317	375406	369687	212688	223298	19.44	7	7	TMT10plex	50474	2490	195.45	No	0.435352	18.1203	18.3289	-0.208683	0.249722	0.835664	6	1	4.34295e-08	-0.20868	0.36116	0.865329
Peptidyl-prolyl cis-trans isomerase F, mitochondrial OS=Mus musculus OX=10090 GN=Ppif PE=1 SV=1	Q99KR7|PPIF_MOUSE	Q99KR7	1.09691e+06	978421	876700	1.0825e+06	1.21607e+06	943975	450735	942117	63.59	14	11	TMT10plex; Carbamidomethylation; Oxidation (M)	21737	2054	196.85	No	0.435518	19.6724	19.9382	-0.265778	0.318166	0.835346	6	1	4.34295e-08	-0.26578	0.360994	0.831749
EH domain-binding protein 1 OS=Mus musculus OX=10090 GN=Ehbp1 PE=1 SV=3	Q69ZW3|EHBP1_MOUSE	Q69ZW3	16407.2	11500.9	24195.6	15141.7	12474.9	19222.8	14144.9	10438	2.36	3	3	TMT10plex	139104	1062	306.55	No	0.435621	13.7437	13.9851	-0.241346	0.288986	0.835148	6	1	4.34295e-08	-0.24134	0.360891	0.845959
Guanylate cyclase soluble subunit alpha-1 OS=Mus musculus OX=10090 GN=Gucy1a1 PE=1 SV=2	Q9ERL9|GCYA1_MOUSE	Q9ERL9	44370.2	30563.9	25640.3	23970.9	38009.2	50777.8	28835.8	28612.5	2.6	2	2	TMT10plex	77588	1375	273.96	No	0.435723	15.1165	14.883	0.233483	0.279637	0.834951	6	1	4.34295e-08	0.23348	0.360789	1.17567
High mobility group protein B2 OS=Mus musculus OX=10090 GN=Hmgb2 PE=1 SV=3	P30681|HMGB2_MOUSE	P30681	45821.2	40251.2	75291.2	73523.1	47158.2	39214.1	44635.8	64891.7	9.52	5	3	TMT10plex	24162	1687	267.08	No	0.435928	15.554	15.7866	-0.232647	0.278767	0.834557	6	1	4.34295e-08	-0.23265	0.360585	0.85107
Eukaryotic translation initiation factor 4H OS=Mus musculus OX=10090 GN=Eif4h PE=1 SV=3	Q9WUK2|IF4H_MOUSE	Q9WUK2	209163	182112	183560	175376	218821	193749	96978.4	162154	50.4	12	12	TMT10plex	27341	1009	296.57	No	0.437716	17.2939	17.5137	-0.219781	0.264435	0.831133	6	1	4.34295e-08	-0.21978	0.358808	0.858696
Sterile alpha motif domain-containing protein 9-like OS=Mus musculus OX=10090 GN=Samd9l PE=1 SV=2	Q69Z37|SAM9L_MOUSE	Q69Z37	5359.99	4150.78	7277.34	7500.29	6878.15	4072.23	13680.2	8211.27	1.02	2	2	TMT10plex	180203	2409	139.54	No	0.43783	12.8706	12.5273	0.343339	0.413206	0.830915	6	1	4.34295e-08	0.34333	0.358695	1.26868
Eukaryotic translation initiation factor 1 OS=Mus musculus OX=10090 GN=Eif1 PE=1 SV=2	P48024|EIF1_MOUSE	P48024	369880	261361	237658	272274	348384	282419	147246	215844	48.67	4	4	TMT10plex; Carbamidomethylation	12747	916	298.62	No	0.438661	17.8513	18.1014	-0.250079	0.301544	0.829326	6	1	4.34295e-08	-0.25008	0.357871	0.84085
Eukaryotic translation initiation factor 1b OS=Mus musculus OX=10090 GN=Eif1b PE=1 SV=2	Q9CXU9|EIF1B_MOUSE	Q9CXU9	369880	261361	237658	272274	348384	282419	147246	215844	48.67	4	4	TMT10plex; Carbamidomethylation	12824	707	298.5	No	0.438661	17.8513	18.1014	-0.250079	0.301544	0.829326	6	1	4.34295e-08	-0.25008	0.357871	0.84085
Methylglutaconyl-CoA hydratase, mitochondrial OS=Mus musculus OX=10090 GN=Auh PE=1 SV=1	Q9JLZ3|AUHM_MOUSE	Q9JLZ3	1.08363e+06	958838	976856	1.01055e+06	1.06783e+06	1.01184e+06	678511	981819	44.27	15	15	TMT10plex; Oxidation (M); Carbamidomethylation	33395	1843	224.71	No	0.438835	19.813	19.9407	-0.127743	0.154094	0.828995	6	1	4.34295e-08	-0.12774	0.357699	0.915264
14-3-3 protein eta OS=Mus musculus OX=10090 GN=Ywhah PE=1 SV=2	P68510|1433F_MOUSE	P68510	450864	370816	499782	553003	447973	381529	421483	466823	50	17	11	TMT10plex; Oxidation (M); Carbamidomethylation	28212	177	431.17	No	0.439349	18.708	18.8226	-0.114607	0.138412	0.828012	6	1	4.34295e-08	-0.11461	0.35719	0.923632
Protein kinase C and casein kinase II substrate protein 3 OS=Mus musculus OX=10090 GN=Pacsin3 PE=1 SV=1	Q99JB8|PACN3_MOUSE	Q99JB8	270175	248243	310246	344575	275828	255739	256944	301315	27.59	11	11	TMT10plex; Oxidation (M)	48585	1813	178.71	No	0.439573	18.0524	18.1506	-0.0981776	0.118631	0.827586	6	1	4.34295e-08	-0.09818	0.356969	0.934211
Angiotensin-converting enzyme OS=Mus musculus OX=10090 GN=Ace PE=1 SV=3	P09470|ACE_MOUSE	P09470	56707.6	57103.6	72263.6	75659.4	54875.2	64287.7	52094.8	69051.6	2.74	4	4	TMT10plex	150918	467	383.94	No	0.440587	15.8651	15.9852	-0.120102	0.145462	0.825654	6	1	4.34295e-08	-0.12011	0.355969	0.920117
Bifunctional phosphoribosylaminoimidazole carboxylase/phosphoribosylaminoimidazole succinocarboxamide synthetase OS=Mus musculus OX=10090 GN=Paics PE=1 SV=4	Q9DCL9|PUR6_MOUSE	Q9DCL9	892860	814213	1379820	1.50907e+06	865410	893402	918278	1.20843e+06	39.06	16	16	TMT10plex	47006	662	360.93	No	0.441356	19.8763	20.0811	-0.204786	0.248469	0.824191	6	1	4.34295e-08	-0.20479	0.355211	0.867665
GRIP1-associated protein 1 OS=Mus musculus OX=10090 GN=Gripap1 PE=1 SV=1	Q8VD04|GRAP1_MOUSE	Q8VD04	116781	89858.7	100915	127685	105350	117274	101670	65912.4	7.69	6	6	TMT10plex	92715	1288	278.14	No	0.44145	16.5415	16.7185	-0.176922	0.214709	0.824012	6	1	4.34295e-08	-0.17692	0.355119	0.884589
Glutaminase kidney isoform, mitochondrial OS=Mus musculus OX=10090 GN=Gls PE=1 SV=1	D3Z7P3|GLSK_MOUSE	D3Z7P3	1.55614e+06	19464230	539886	522828	1.26442e+06	2.21148e+06	324952	389820	34.57	21	21	TMT10plex; Oxidation (M); Carbamidomethylation; Carbamylation	73964	1257	285.68	No	0.441984	19.5572	20.7055	-1.1483	1.39527	0.822996	6	1	4.34295e-08	-1.1483	0.354593	0.451157
Clathrin interactor 1 OS=Mus musculus OX=10090 GN=Clint1 PE=1 SV=2	Q99KN9|EPN4_MOUSE	Q99KN9	43642.7	36280	46552.4	57550.5	42438.8	44573.3	42607.3	37647.1	5.55	3	3	TMT10plex	68513	603	340.75	No	0.442071	15.349	15.4699	-0.120856	0.146878	0.822832	6	1	4.34295e-08	-0.12085	0.354508	0.919646
Myosin light chain 3 OS=Mus musculus OX=10090 GN=Myl3 PE=1 SV=4	P09542|MYL3_MOUSE	P09542	4.20644e+06	3610831	4.75405e+06	3.95232e+06	5144103	3.90284e+06	2.32366e+06	3.44294e+06	70.59	16	13	TMT10plex; Oxidation (M); Carbamidomethylation	22422	1709	215.13	No	0.442698	21.7634	21.9708	-0.207325	0.252331	0.821641	6	1	4.34295e-08	-0.20733	0.353892	0.866139
Amine oxidase [flavin-containing] B OS=Mus musculus OX=10090 GN=Maob PE=1 SV=4	Q8BW75|AOFB_MOUSE	Q8BW75	838203	706629	756865	931057	839813	738161	484612	859882	37.69	18	17	TMT10plex	58558	514	385.78	No	0.44272	19.4434	19.6164	-0.173046	0.210621	0.8216	6	1	4.34295e-08	-0.17305	0.353871	0.886966
Zinc finger CCCH domain-containing protein 15 OS=Mus musculus OX=10090 GN=Zc3h15 PE=1 SV=2	Q3TIV5|ZC3HF_MOUSE	Q3TIV5	38394.9	35283.6	21832	23757.2	36447.1	41033.4	28353.9	28727.3	9.86	5	5	TMT10plex	48327	3249	63.03	No	0.44312	15.0198	14.8214	0.198454	0.241769	0.820841	6	1	4.34295e-08	0.19846	0.353479	1.14747
Complement component 1 Q subcomponent-binding protein, mitochondrial OS=Mus musculus OX=10090 GN=C1qbp PE=1 SV=1	O35658|C1QBP_MOUSE	O35658	553656	476484	705245	824624	529646	509829	499713	703814	27.7	7	7	TMT10plex; Oxidation (M)	31013	785	335.31	No	0.443536	19.0825	19.2555	-0.172985	0.210944	0.820052	6	1	4.34295e-08	-0.17298	0.353071	0.887009
Enoyl-CoA delta isomerase 3, peroxisomal OS=Mus musculus OX=10090 GN=Eci3 PE=1 SV=1	Q78JN3|ECI3_MOUSE	Q78JN3	476110	427564	552200	751452	546536	406301	249890	675340	18.61	5	5	TMT10plex	35231	1344	301.41	No	0.443641	18.7471	19.0402	-0.293134	0.357544	0.819854	6	1	4.34295e-08	-0.29314	0.352968	0.816124
Succinate dehydrogenase [ubiquinone] cytochrome b small subunit, mitochondrial OS=Mus musculus OX=10090 GN=Sdhd PE=1 SV=2	Q9CXV1|DHSD_MOUSE	Q9CXV1	514442	490204	380359	426339	483368	498151	196864	408885	11.32	3	3	TMT10plex; Oxidation (M)	17014	2565	138.48	No	0.444385	18.5093	18.7786	-0.269289	0.329026	0.818444	6	1	4.34295e-08	-0.26929	0.35224	0.829728
Ig heavy chain V region HPCG8 OS=Mus musculus OX=10090 PE=1 SV=1	P01792|HVM23_MOUSE	P01792	1.21445e+06	1.39231e+06	1.04137e+06	1.5679e+06	1.11261e+06	1.58553e+06	1.14179e+06	796600	36.59	3	3	TMT10plex; Carbamidomethylation; Oxidation (M)	13880	1259	259.85	No	0.44493	20.1021	20.2979	-0.195741	0.239463	0.817414	6	1	4.34295e-08	-0.19575	0.351708	0.873119
Ig heavy chain V region M603 OS=Mus musculus OX=10090 PE=1 SV=1	P01789|HVM20_MOUSE	P01789	1.21445e+06	1.39231e+06	1.04137e+06	1.5679e+06	1.11261e+06	1.58553e+06	1.14179e+06	796600	36.89	3	3	TMT10plex; Carbamidomethylation; Oxidation (M)	13626	1686	259.1	No	0.44493	20.1021	20.2979	-0.195741	0.239463	0.817414	6	1	4.34295e-08	-0.19575	0.351708	0.873119
Transgelin OS=Mus musculus OX=10090 GN=Tagln PE=1 SV=3	P37804|TAGL_MOUSE	P37804	903135	735900	1.36762e+06	1.79977e+06	887431	793539	895865	1.24727e+06	76.62	20	19	TMT10plex; Oxidation (M)	22576	3203	127.52	No	0.445028	19.8451	20.1091	-0.263968	0.323003	0.81723	6	1	4.34295e-08	-0.26397	0.351613	0.832793
Caveolae-associated protein 2 OS=Mus musculus OX=10090 GN=Cavin2 PE=1 SV=3	Q63918|CAVN2_MOUSE	Q63918	1.48226e+06	1.17326e+06	1.70959e+06	1.69965e+06	1450159	1.342e+06	2283972	1.85458e+06	41.63	18	18	TMT10plex; Oxidation (M); Carbamidomethylation	46764	537	296.82	No	0.445179	20.6924	20.5159	0.176505	0.216055	0.816944	6	1	4.34295e-08	0.17651	0.351466	1.13015
Electron transfer flavoprotein-ubiquinone oxidoreductase, mitochondrial OS=Mus musculus OX=10090 GN=Etfdh PE=1 SV=1	Q921G7|ETFD_MOUSE	Q921G7	5677948	4801870	7.22165e+06	8.09952e+06	6.35007e+06	4832523	3.58077e+06	7.53087e+06	60.06	34	34	TMT10plex; Carbamidomethylation; Oxidation (M)	68091	852	305.58	No	0.445358	22.3547	22.5913	-0.236624	0.289766	0.816605	6	1	4.34295e-08	-0.23662	0.351291	0.848731
Long-chain-fatty-acid--CoA ligase 5 OS=Mus musculus OX=10090 GN=Acsl5 PE=1 SV=1	Q8JZR0|ACSL5_MOUSE	Q8JZR0	834034	812420	863250	946756	884473	931656	373584	872412	4.1	3	3	TMT10plex	76206	1724	229.05	No	0.445529	19.4574	19.7184	-0.261012	0.319757	0.816282	6	1	4.34295e-08	-0.26102	0.351124	0.834498
Protein Mpv17 OS=Mus musculus OX=10090 GN=Mpv17 PE=1 SV=1	P19258|MPV17_MOUSE	P19258	100007	92370.3	88737.9	88712.2	113655	94318.7	40351.2	80002.7	28.98	4	4	TMT10plex	19686	2437	177.04	No	0.445728	16.2269	16.4947	-0.267835	0.328266	0.815906	6	1	4.34295e-08	-0.26784	0.35093	0.830562
Nucleoside diphosphate kinase B OS=Mus musculus OX=10090 GN=Nme2 PE=1 SV=1	Q01768|NDKB_MOUSE	Q01768	2.21398e+06	1.79433e+06	3.44209e+06	3971796	2.2604e+06	1.93703e+06	1.22005e+06	3.8225e+06	58.55	14	8	TMT10plex; Carbamidomethylation; Oxidation (M)	17363	2399	201.26	No	0.445943	21.0195	21.3724	-0.352823	0.432645	0.815501	6	1	4.34295e-08	-0.35282	0.350721	0.783052
Isocitrate dehydrogenase [NADP] cytoplasmic OS=Mus musculus OX=10090 GN=Idh1 PE=1 SV=2	O88844|IDHC_MOUSE	O88844	1.23822e+06	1.22299e+06	1582480	1602328	1.24584e+06	1.36237e+06	1.25001e+06	1.39477e+06	52.9	22	20	TMT10plex; Carbamidomethylation; Oxidation (M)	46674	1854	244.99	No	0.446574	20.3229	20.4168	-0.0939619	0.115388	0.81431	6	1	4.34295e-08	-0.09396	0.350107	0.936947
Tubulin-folding cofactor B OS=Mus musculus OX=10090 GN=Tbcb PE=1 SV=2	Q9D1E6|TBCB_MOUSE	Q9D1E6	434761	182449	175314	227838	409387	400158	270555	180862	26.23	7	7	TMT10plex	27386	3113	116.15	No	0.446751	18.1909	17.8561	0.334795	0.411308	0.813977	6	1	4.34295e-08	0.33479	0.349935	1.26119
Complement C3 OS=Mus musculus OX=10090 GN=C3 PE=1 SV=3	P01027|CO3_MOUSE	P01027	5.45145e+06	4.94235e+06	4.08822e+06	4713348	4.89091e+06	4.62163e+06	3516686	4761814	50.87	80	80	TMT10plex; Carbamidomethylation; Carbamylation; Oxidation (M)	186484	781	335.88	No	0.44686	22.0726	22.1866	-0.113957	0.140036	0.81377	6	1	4.34295e-08	-0.11395	0.349828	0.924055
Destrin OS=Mus musculus OX=10090 GN=Dstn PE=1 SV=3	Q9R0P5|DEST_MOUSE	Q9R0P5	767940	607380	1.16863e+06	1.46417e+06	821354	734700	608189	1.03551e+06	54.55	10	9	TMT10plex; Carbamidomethylation	18522	933	316.95	No	0.446891	19.5826	19.8502	-0.2676	0.328863	0.813713	6	1	4.34295e-08	-0.2676	0.349798	0.8307
Mitotic checkpoint protein BUB3 OS=Mus musculus OX=10090 GN=Bub3 PE=1 SV=2	Q9WVA3|BUB3_MOUSE	Q9WVA3	67299.7	49998.9	41046.1	59417.3	54642.5	48910.3	47964.9	43809.7	7.36	2	2	TMT10plex	36955	1383	216.47	No	0.447136	15.5711	15.7079	-0.13681	0.168226	0.813251	6	1	4.34295e-08	-0.13681	0.34956	0.909528
Guanylate-binding protein 7 OS=Mus musculus OX=10090 GN=Gbp7 PE=1 SV=2	Q91Z40|GBP7_MOUSE	Q91Z40	27635.1	29824.7	32234.9	48945.5	36060.9	38501.2	35426.9	40502.6	2.35	4	2	TMT10plex	72721	1312	273.37	No	0.447762	15.1973	15.0434	0.153844	0.189446	0.812072	6	1	4.34295e-08	0.15385	0.348953	1.11253
High mobility group nucleosome-binding domain-containing protein 5 OS=Mus musculus OX=10090 GN=Hmgn5 PE=1 SV=2	Q9JL35|HMGN5_MOUSE	Q9JL35	243783	206492	283297	281245	242166	238249	207380	253440	41.38	17	17	TMT10plex; Carbamylation; Carbamidomethylation	45344	1354	213.66	No	0.447775	17.8402	17.9411	-0.10086	0.124204	0.812047	6	1	4.34295e-08	-0.10086	0.34894	0.932477
Hydroxyacyl-coenzyme A dehydrogenase, mitochondrial OS=Mus musculus OX=10090 GN=Hadh PE=1 SV=2	Q61425|HCDH_MOUSE	Q61425	7.53482e+06	6286687	7174549	8606973	8.09427e+06	6235459	3.48143e+06	8348779	55.73	19	18	TMT10plex; Oxidation (M); Carbamidomethylation	34464	1667	262.16	No	0.448396	22.5612	22.8101	-0.248906	0.306958	0.810881	6	1	4.34295e-08	-0.24891	0.348339	0.841532
Ferritin heavy chain OS=Mus musculus OX=10090 GN=Fth1 PE=1 SV=2	P09528|FRIH_MOUSE	P09528	728470	598002	1.25982e+06	1.37404e+06	683424	601789	570376	1.30081e+06	52.2	9	9	TMT10plex; Oxidation (M); Carbamidomethylation	21067	991	292.24	No	0.448508	19.5035	19.8298	-0.326305	0.402514	0.810669	6	1	4.34295e-08	-0.32631	0.348229	0.797574
Ig heavy chain V region HPCG13 OS=Mus musculus OX=10090 PE=1 SV=1	P01793|HVM24_MOUSE	P01793	975700	1.12909e+06	995372	1.50759e+06	947996	1.28621e+06	1.09488e+06	763072	21.14	2	2	TMT10plex; Carbamidomethylation	13808	1612	260.02	No	0.44904	19.9383	20.1129	-0.17462	0.215668	0.80967	6	1	4.34295e-08	-0.17462	0.347715	0.886001
Cysteine and glycine-rich protein 3 OS=Mus musculus OX=10090 GN=Csrp3 PE=1 SV=1	P50462|CSRP3_MOUSE	P50462	4.41189e+06	3.86972e+06	5837130	6121367	4977411	3.98237e+06	3.19063e+06	5620359	70.1	12	11	TMT10plex; Carbamidomethylation; Oxidation (M)	20895	976	327.99	No	0.449045	22.0499	22.2447	-0.194803	0.240598	0.809661	6	1	4.34295e-08	-0.1948	0.34771	0.873694
Major vault protein OS=Mus musculus OX=10090 GN=Mvp PE=1 SV=4	Q9EQK5|MVP_MOUSE	Q9EQK5	2.37292e+06	2.29569e+06	2203031	2235629	1.84799e+06	2608276	2218916	1.94389e+06	42.51	34	34	TMT10plex; Carbamylation	95924	1924	227.35	No	0.449056	21.026	21.118	-0.0919776	0.113603	0.809639	6	1	4.34295e-08	-0.09198	0.347699	0.938234
Integrin-linked kinase-associated serine/threonine phosphatase 2C OS=Mus musculus OX=10090 GN=Ilkap PE=1 SV=1	Q8R0F6|ILKAP_MOUSE	Q8R0F6	12411.4	10568.6	10046.4	8252.02	14241.6	11170.9	10893.1	9301.81	4.34	2	2	TMT10plex	42774	1447	248.89	No	0.449515	13.4599	13.3179	0.142007	0.175582	0.808779	6	1	4.34295e-08	0.142	0.347256	1.10343
Succinate dehydrogenase [ubiquinone] flavoprotein subunit, mitochondrial OS=Mus musculus OX=10090 GN=Sdha PE=1 SV=1	Q8K2B3|SDHA_MOUSE	Q8K2B3	7997348	7.046e+06	10563227	12351110	8616072	6857788	5.84254e+06	11401879	59.19	34	34	TMT10plex; Carbamidomethylation; Carbamylation; Oxidation (M)	72585	2808	138.48	No	0.450534	22.9172	23.1425	-0.225326	0.27926	0.806868	6	1	4.34295e-08	-0.22533	0.346273	0.855399
Acyl-coenzyme A thioesterase 2, mitochondrial OS=Mus musculus OX=10090 GN=Acot2 PE=1 SV=2	Q9QYR9|ACOT2_MOUSE	Q9QYR9	963801	938910	1.43436e+06	1.68643e+06	1.12428e+06	867888	782173	1.48336e+06	28.7	28	12	TMT10plex; Oxidation (M); Carbamidomethylation	49657	190	407.77	No	0.450581	19.9763	20.2141	-0.237808	0.294761	0.806779	6	1	4.34295e-08	-0.23781	0.346227	0.848032
14-3-3 protein epsilon OS=Mus musculus OX=10090 GN=Ywhae PE=1 SV=1	P62259|1433E_MOUSE	P62259	2.03361e+06	1.86398e+06	1.34633e+06	1.65373e+06	2.089e+06	1.80295e+06	770037	1.35113e+06	61.18	20	17	TMT10plex; Oxidation (M)	29174	149	431.86	No	0.450627	20.4242	20.7009	-0.276715	0.343024	0.806693	6	1	4.34295e-08	-0.27672	0.346182	0.825466
Forkhead box protein O3 OS=Mus musculus OX=10090 GN=Foxo3 PE=1 SV=1	Q9WVH4|FOXO3_MOUSE	Q9WVH4	4985.07	4378.84	6167.32	12410.7	2930.79	2871.25	7692.73	7896.4	2.38	2	2	TMT10plex	71064	1172	289.66	No	0.45157	12.2152	12.6424	-0.427174	0.530698	0.804929	6	1	4.34295e-08	-0.42717	0.345275	0.743719
Agrin OS=Mus musculus OX=10090 GN=Agrn PE=1 SV=1	A2ASQ1|AGRIN_MOUSE	A2ASQ1	16675.7	12115.2	17674.3	14870	15250.4	16141.9	14753.3	8301.42	1.38	2	2	TMT10plex; Carbamidomethylation	207539	361	396.95	No	0.45228	13.6857	13.8899	-0.204152	0.254046	0.803601	6	1	4.34295e-08	-0.20415	0.344592	0.86805
Guanylate-binding protein 3 OS=Mus musculus OX=10090 GN=Gbp3 PE=1 SV=1	Q61107|GBP3_MOUSE	Q61107	41572.2	27212.2	20995.4	26564.4	48002.7	43004.9	24763.5	25365.4	4.19	5	3	TMT10plex	70801	1395	273.8	No	0.452281	15.0424	14.7826	0.259835	0.323339	0.8036	6	1	4.34295e-08	0.25983	0.344592	1.19734
Glutathione peroxidase 3 OS=Mus musculus OX=10090 GN=Gpx3 PE=1 SV=2	P46412|GPX3_MOUSE	P46412	470214	483195	393624	498995	499914	514642	293842	373103	21.24	5	5	TMT10plex	25393	1258	283.95	No	0.452439	18.6446	18.8101	-0.165476	0.205994	0.803304	6	1	4.34295e-08	-0.16547	0.34444	0.891638
Filamin-binding LIM protein 1 OS=Mus musculus OX=10090 GN=Fblim1 PE=1 SV=2	Q71FD7|FBLI1_MOUSE	Q71FD7	243597	272625	254365	399363	264840	242253	247682	288958	11.2	4	4	TMT10plex; Carbamidomethylation	41026	1191	290.55	No	0.452517	17.9899	18.1286	-0.138758	0.172765	0.803158	6	1	4.34295e-08	-0.13875	0.344365	0.908306
Kinectin OS=Mus musculus OX=10090 GN=Ktn1 PE=1 SV=1	Q61595|KTN1_MOUSE	Q61595	974994	1.03922e+06	1.26884e+06	1.38896e+06	918634	962521	1.19349e+06	1.19474e+06	37.83	46	46	TMT10plex; Oxidation (M)	152592	1484	242.24	No	0.452593	20.0152	20.1407	-0.125536	0.156331	0.803017	6	1	4.34295e-08	-0.12553	0.344292	0.916667
Partitioning defective 3 homolog OS=Mus musculus OX=10090 GN=Pard3 PE=1 SV=2	Q99NH2|PARD3_MOUSE	Q99NH2	3894.97	2843.62	8556.91	8966.89	1258.29	2117.26	6752.78	8383.77	2.85	4	4	TMT10plex	149075	2620	198.04	No	0.4528	11.7749	12.3986	-0.623739	0.777119	0.80263	6	1	4.34295e-08	-0.62374	0.344094	0.648986
MICOS complex subunit Mic19 OS=Mus musculus OX=10090 GN=Chchd3 PE=1 SV=1	Q9CRB9|MIC19_MOUSE	Q9CRB9	3.32535e+06	3.35345e+06	2.31333e+06	2.61215e+06	3.54712e+06	2.93686e+06	1.3646e+06	2.29226e+06	63.88	20	20	TMT10plex; Oxidation (M); Carbamidomethylation	26335	1607	223.58	No	0.453112	21.1881	21.4502	-0.262048	0.326723	0.802048	6	1	4.34295e-08	-0.26205	0.343795	0.833902
Actin-related protein 10 OS=Mus musculus OX=10090 GN=Actr10 PE=1 SV=2	Q9QZB7|ARP10_MOUSE	Q9QZB7	11785.6	10324	7951.85	13033.4	10618.5	11192.9	5868.66	10023.6	3.6	2	2	TMT10plex	46208	259	412.66	No	0.453183	13.1587	13.3714	-0.212686	0.265223	0.801914	6	1	4.34295e-08	-0.21269	0.343726	0.862927
Fibronectin type III and SPRY domain-containing protein 2 OS=Mus musculus OX=10090 GN=Fsd2 PE=1 SV=3	Q8BZ52|FSD2_MOUSE	Q8BZ52	14952.5	15061.4	22740.2	24743.6	17247	18141.6	11677.1	19680.6	2.23	2	2	TMT10plex	81473	1037	291.05	No	0.453274	13.9992	14.2036	-0.204353	0.254885	0.801745	6	1	4.34295e-08	-0.20435	0.343639	0.86793
Sterol carrier protein 2 OS=Mus musculus OX=10090 GN=Scp2 PE=1 SV=3	P32020|SCP2_MOUSE	P32020	1606883	1.37105e+06	1.36794e+06	1.49604e+06	1685188	1.40993e+06	732198	1.41859e+06	32.91	21	21	TMT10plex; Carbamidomethylation; Oxidation (M)	59126	3001	139.44	No	0.453278	20.2574	20.4748	-0.217353	0.271102	0.801738	6	1	4.34295e-08	-0.21736	0.343635	0.860138
ER membrane protein complex subunit 2 OS=Mus musculus OX=10090 GN=Emc2 PE=1 SV=1	Q9CRD2|EMC2_MOUSE	Q9CRD2	130604	97885.6	215509	218115	142925	131512	336996	247284	25.25	6	6	TMT10plex	34935	907	213.68	No	0.453351	17.602	17.2564	0.345536	0.431057	0.801601	6	1	4.34295e-08	0.34554	0.343565	1.27063
Thimet oligopeptidase OS=Mus musculus OX=10090 GN=Thop1 PE=1 SV=1	Q8C1A5|THOP1_MOUSE	Q8C1A5	127064	131382	78771.2	87205	149014	156814	103907	87366.2	9.17	8	7	TMT10plex; Carbamidomethylation	78026	2887	134.2	No	0.45388	16.8809	16.659	0.221849	0.277098	0.800616	6	1	4.34295e-08	0.22185	0.343059	1.16623
Beta-parvin OS=Mus musculus OX=10090 GN=Parvb PE=1 SV=1	Q9ES46|PARVB_MOUSE	Q9ES46	294496	241117	265579	321571	302188	270962	194996	264735	25.21	8	7	TMT10plex; Oxidation (M)	41669	738	361.86	No	0.454261	17.96	18.0902	-0.130182	0.162747	0.799905	6	1	4.34295e-08	-0.13019	0.342694	0.913711
Striatin-interacting proteins 2 OS=Mus musculus OX=10090 GN=Strip2 PE=1 SV=1	Q8C9H6|STRP2_MOUSE	Q8C9H6	57748.4	40392.5	33980.9	42935.8	44466.2	49444.6	78751.2	36785.3	4.15	4	3	TMT10plex	96294	3025	138.83	No	0.454383	15.6165	15.3904	0.226038	0.282661	0.799678	6	1	4.34295e-08	0.22604	0.342578	1.16962
Monocarboxylate transporter 1 OS=Mus musculus OX=10090 GN=Slc16a1 PE=1 SV=1	P53986|MOT1_MOUSE	P53986	1.52429e+06	1.39047e+06	1.23651e+06	1.28976e+06	1507434	1.64446e+06	728737	1.00662e+06	17.85	9	9	TMT10plex; Oxidation (M)	53267	1701	216.14	No	0.454969	20.1472	20.3708	-0.223596	0.279989	0.798587	6	1	4.34295e-08	-0.2236	0.342018	0.856426
Cytochrome c oxidase subunit 7A1, mitochondrial OS=Mus musculus OX=10090 GN=Cox7a1 PE=1 SV=1	P56392|CX7A1_MOUSE	P56392	1.20693e+06	966740	1.2492e+06	1.67988e+06	1.38893e+06	986557	438704	1533921	28.75	2	2	TMT10plex	8986	796	324.67	No	0.455239	19.9023	20.2545	-0.352228	0.441341	0.798086	6	1	4.34295e-08	-0.35222	0.341761	0.783378
Intermembrane lipid transfer protein VPS13A OS=Mus musculus OX=10090 GN=Vps13a PE=1 SV=1	Q5H8C4|VP13A_MOUSE	Q5H8C4	49056.5	36056.7	48181.8	82278.3	49486.5	52783.2	21799	51334.2	0.47	2	2	TMT10plex	359401	1476	246.81	No	0.455298	15.3355	15.6511	-0.31561	0.395514	0.797975	6	1	4.34295e-08	-0.31561	0.341704	0.803511
Prelamin-A/C OS=Mus musculus OX=10090 GN=Lmna PE=1 SV=2	P48678|LMNA_MOUSE	P48678	1.31215e+06	1.09613e+06	1.52809e+06	1.55352e+06	1.1304e+06	1.10016e+06	1.43449e+06	1.36833e+06	52.93	39	37	TMT10plex; Carbamidomethylation; Oxidation (M)	74238	1916	188.19	No	0.455312	20.2534	20.3745	-0.121032	0.151678	0.79795	6	1	4.34295e-08	-0.12103	0.341691	0.919531
26S proteasome non-ATPase regulatory subunit 11 OS=Mus musculus OX=10090 GN=Psmd11 PE=1 SV=3	Q8BG32|PSD11_MOUSE	Q8BG32	367847	320019	492059	565514	375263	332061	327364	484120	34.6	14	14	TMT10plex	47437	261	428.62	No	0.456205	18.516	18.6986	-0.182512	0.229203	0.79629	6	1	4.34295e-08	-0.18251	0.34084	0.881169
Ras-related GTP-binding protein C OS=Mus musculus OX=10090 GN=Rragc PE=1 SV=1	Q99K70|RRAGC_MOUSE	Q99K70	34103.4	24739.9	28476.3	26622.3	31161.9	30003.8	15338.7	25398.2	4.27	4	2	TMT10plex	44121	2632	167.07	No	0.456879	14.5844	14.7875	-0.203062	0.255411	0.795039	6	1	4.34295e-08	-0.20306	0.340198	0.868706
Coronin-1B OS=Mus musculus OX=10090 GN=Coro1b PE=1 SV=1	Q9WUM3|COR1B_MOUSE	Q9WUM3	100809	82142.7	72679	81048.6	98599.4	84473	46038.8	72242.7	10.33	4	4	TMT10plex; Carbamidomethylation	53912	650	331.47	No	0.456994	16.1467	16.3507	-0.204061	0.256737	0.794827	6	1	4.34295e-08	-0.20406	0.34009	0.868104
Bifunctional glutamate/proline--tRNA ligase OS=Mus musculus OX=10090 GN=Eprs1 PE=1 SV=4	Q8CGC7|SYEP_MOUSE	Q8CGC7	1.6684e+06	1.50344e+06	1.92659e+06	2.04184e+06	1.64234e+06	1.65778e+06	1.50418e+06	1858387	30.56	47	44	TMT10plex; Carbamidomethylation	170079	444	361.25	No	0.457675	20.6636	20.7572	-0.0936554	0.118019	0.793563	6	1	4.34295e-08	-0.09365	0.339442	0.937149
Adenylyl cyclase-associated protein 1 OS=Mus musculus OX=10090 GN=Cap1 PE=1 SV=4	P40124|CAP1_MOUSE	P40124	970605	929208	605400	652166	816837	919122	507428	495851	38.4	16	15	TMT10plex; Carbamidomethylation	51565	344	403.16	No	0.458428	19.3305	19.5591	-0.22865	0.288637	0.79217	6	1	4.34295e-08	-0.22865	0.338729	0.853433
Clathrin light chain B OS=Mus musculus OX=10090 GN=Cltb PE=1 SV=1	Q6IRU5|CLCB_MOUSE	Q6IRU5	680010	531046	468113	452497	558332	569650	388127	398623	27.95	9	9	TMT10plex	25172	883	340.62	No	0.458529	18.8453	19.0044	-0.159101	0.20089	0.791984	6	1	4.34295e-08	-0.1591	0.338633	0.895584
Synaptopodin-2 OS=Mus musculus OX=10090 GN=Synpo2 PE=1 SV=2	Q91YE8|SYNP2_MOUSE	Q91YE8	11001.3	13008.7	10835.3	17226.3	16644	17013.6	5818.27	5769.8	1.75	2	2	TMT10plex	116527	2743	136.92	No	0.45854	13.2695	13.6421	-0.372617	0.470498	0.791963	6	1	4.34295e-08	-0.37262	0.338623	0.772379
Acylphosphatase-2 OS=Mus musculus OX=10090 GN=Acyp2 PE=1 SV=2	P56375|ACYP2_MOUSE	P56375	733294	698302	931884	1.05218e+06	713333	780038	625853	951218	50	8	8	TMT10plex; Oxidation (M)	11878	315	406.21	No	0.458558	19.5331	19.6831	-0.149996	0.189406	0.79193	6	1	4.34295e-08	-0.15	0.338606	0.90125
cGMP-dependent protein kinase 1 OS=Mus musculus OX=10090 GN=Prkg1 PE=1 SV=1	P0C605|KGP1_MOUSE	P0C605	35035.5	34160.4	83129.1	91485.4	31989.3	28384.1	44560.3	75318.3	6.56	5	5	TMT10plex	76350	791	342.71	No	0.458565	15.3506	15.7452	-0.394659	0.49836	0.791916	6	1	4.34295e-08	-0.39466	0.338599	0.760669
Mitochondrial import inner membrane translocase subunit Tim21 OS=Mus musculus OX=10090 GN=Timm21 PE=1 SV=2	Q8CCM6|TIM21_MOUSE	Q8CCM6	351433	324923	442779	480547	317878	354631	378744	406318	39.34	10	10	TMT10plex; Oxidation (M)	27911	1780	219.85	No	0.458934	18.4693	18.5908	-0.121497	0.153554	0.791235	6	1	4.34295e-08	-0.12149	0.33825	0.919238
Striatin-3 OS=Mus musculus OX=10090 GN=Strn3 PE=1 SV=1	Q9ERG2|STRN3_MOUSE	Q9ERG2	479863	565553	835558	984569	415380	513840	804141	649180	18.97	15	12	TMT10plex; Carbamidomethylation	87150	3153	139.05	No	0.459399	19.1401	19.3908	-0.250675	0.31716	0.790374	6	1	4.34295e-08	-0.25068	0.33781	0.8405
NHL repeat-containing protein 2 OS=Mus musculus OX=10090 GN=Nhlrc2 PE=1 SV=1	Q8BZW8|NHLC2_MOUSE	Q8BZW8	124273	100428	115016	136951	144062	115753	123114	123447	8.55	7	7	TMT10plex	78430	1728	204.67	No	0.459673	16.945	16.8534	0.0916143	0.115987	0.789868	6	1	4.34295e-08	0.09162	0.337551	1.06557
Fibulin-5 OS=Mus musculus OX=10090 GN=Fbln5 PE=1 SV=1	Q9WVH9|FBLN5_MOUSE	Q9WVH9	235503	204210	201325	221945	214144	266229	157438	156856	8.93	4	4	TMT10plex; Oxidation (M); Carbamidomethylation	50193	1254	290.82	No	0.45969	17.5635	17.716	-0.152513	0.193095	0.789836	6	1	4.34295e-08	-0.15251	0.337535	0.899684
ATP-binding cassette sub-family E member 1 OS=Mus musculus OX=10090 GN=Abce1 PE=1 SV=1	P61222|ABCE1_MOUSE	P61222	453409	439437	557538	614565	409566	403779	504197	567881	21.04	13	13	TMT10plex; Carbamidomethylation	67314	651	369.62	No	0.460046	18.8315	18.9634	-0.131967	0.16722	0.789179	6	1	4.34295e-08	-0.13197	0.337199	0.912584
Oxysterol-binding protein-related protein 9 OS=Mus musculus OX=10090 GN=Osbpl9 PE=1 SV=1	A2A8Z1|OSBL9_MOUSE	A2A8Z1	12372.7	7516.11	9011.36	16569.9	10984.7	14430	11420	13859.9	2.85	2	2	TMT10plex	83109	2540	199.29	No	0.460184	13.6195	13.4061	0.213383	0.270473	0.788925	6	1	4.34295e-08	0.21339	0.337068	1.15941
Glutamine amidotransferase-like class 1 domain-containing protein 3, mitochondrial OS=Mus musculus OX=10090 GN=Gatd3 PE=1 SV=1	Q9D172|GAL3A_MOUSE	Q9D172	4655892	4380883	3474036	4350209	5267408	4.24609e+06	1.1069e+06	4.00215e+06	56.02	13	13	TMT10plex; Oxidation (M); Carbamidomethylation	28090	1297	285.37	No	0.460447	21.5892	21.9986	-0.409363	0.519207	0.78844	6	1	4.34295e-08	-0.40936	0.336821	0.752957
Flavin-containing monooxygenase 1 OS=Mus musculus OX=10090 GN=Fmo1 PE=1 SV=1	P50285|FMO1_MOUSE	P50285	45237.3	34257	35229	39175.3	44198.4	38001.3	15014.5	37939.5	7.89	5	5	TMT10plex	59915	1337	290.31	No	0.460531	14.9327	15.2229	-0.290138	0.368062	0.788285	6	1	4.34295e-08	-0.29014	0.336741	0.817823
Peptidyl-prolyl cis-trans isomerase A OS=Mus musculus OX=10090 GN=Ppia PE=1 SV=2	P17742|PPIA_MOUSE	P17742	2.54419e+06	2.05121e+06	2152857	2.68737e+06	2.5738e+06	2.20394e+06	1.46569e+06	2.33836e+06	76.83	15	12	TMT10plex; Oxidation (M); Carbamidomethylation	17971	2192	197.12	No	0.461602	21.0018	21.1606	-0.158764	0.20191	0.786312	6	1	4.34295e-08	-0.15876	0.335733	0.895795
Pleckstrin homology-like domain family B member 1 OS=Mus musculus OX=10090 GN=Phldb1 PE=1 SV=1	Q6PDH0|PHLB1_MOUSE	Q6PDH0	9246.34	5805.73	5832.77	5151.34	6034.22	6717.39	12872	6200.34	1.39	2	2	TMT10plex	150070	2327	145.47	No	0.461662	12.8806	12.6296	0.250975	0.319225	0.786201	6	1	4.34295e-08	0.25098	0.335676	1.19002
Eukaryotic translation elongation factor 1 epsilon-1 OS=Mus musculus OX=10090 GN=Eef1e1 PE=1 SV=1	Q9D1M4|MCA3_MOUSE	Q9D1M4	41965.9	38094.4	37076	37810.6	45640.8	47214.2	32096.7	43346.1	9.2	2	2	TMT10plex	19859	871	298.97	No	0.461695	15.3447	15.2397	0.104952	0.133502	0.78614	6	1	4.34295e-08	0.10495	0.335645	1.07546
Peroxiredoxin-4 OS=Mus musculus OX=10090 GN=Prdx4 PE=1 SV=1	O08807|PRDX4_MOUSE	O08807	93537.7	78773.4	59988	70814	74246.6	86022.2	56139.2	55877.1	8.76	4	2	TMT10plex	31053	2145	194.97	No	0.461709	16.0298	16.1907	-0.160916	0.204699	0.786115	6	1	4.34295e-08	-0.16091	0.335632	0.894461
Tropomyosin alpha-3 chain OS=Mus musculus OX=10090 GN=Tpm3 PE=1 SV=3	P21107|TPM3_MOUSE	P21107	66604.3	48869.8	109833	125809	43832	43634.4	100214	87968.6	10.53	19	3	TMT10plex; Oxidation (M)	32994	3155	120.44	No	0.462375	15.9676	16.3214	-0.353879	0.450866	0.784887	6	1	4.34295e-08	-0.35388	0.335005	0.782477
Dihydropyrimidinase-related protein 2 OS=Mus musculus OX=10090 GN=Dpysl2 PE=1 SV=2	O08553|DPYL2_MOUSE	O08553	954312	952176	942548	1.11995e+06	1.06865e+06	982599	614875	981064	42.66	22	18	TMT10plex; Carbamidomethylation; Oxidation (M)	62278	1014	316.02	No	0.462719	19.7669	19.9166	-0.149665	0.190837	0.784255	6	1	4.34295e-08	-0.14967	0.334682	0.901457
Fatty acid-binding protein 5 OS=Mus musculus OX=10090 GN=Fabp5 PE=1 SV=3	Q05816|FABP5_MOUSE	Q05816	481102	393749	435754	526040	480634	522008	221809	412135	56.3	8	8	TMT10plex; Oxidation (M); Carbamidomethylation	15137	801	133.59	No	0.462823	18.57	18.8002	-0.230215	0.293617	0.784065	6	1	4.34295e-08	-0.23022	0.334585	0.852505
Membrane-associated guanylate kinase, WW and PDZ domain-containing protein 3 OS=Mus musculus OX=10090 GN=Magi3 PE=1 SV=2	Q9EQJ9|MAGI3_MOUSE	Q9EQJ9	11742.3	8078.31	8701.61	7591.12	7904.6	13259.6	4968.47	5690.53	1.36	2	2	TMT10plex	161672	1787	225.56	No	0.462955	12.8491	13.1191	-0.27003	0.344504	0.783822	6	1	4.34295e-08	-0.27003	0.334461	0.829302
Protein bicaudal D homolog 2 OS=Mus musculus OX=10090 GN=Bicd2 PE=1 SV=1	Q921C5|BICD2_MOUSE	Q921C5	4250.88	4430.76	9535.37	12057.6	5438.95	4468.19	3407.21	9096.93	3.05	2	2	TMT10plex	93391	2408	181.19	No	0.463133	12.355	12.7359	-0.380931	0.486194	0.783495	6	1	4.34295e-08	-0.38093	0.334294	0.767942
Carnitine O-acetyltransferase OS=Mus musculus OX=10090 GN=Crat PE=1 SV=3	P47934|CACP_MOUSE	P47934	5.19271e+06	4506343	4154740	4.58328e+06	5.20422e+06	4.82278e+06	2.28975e+06	4.25025e+06	49.04	35	35	TMT10plex; Oxidation (M); Carbamidomethylation	70840	687	350.86	No	0.464346	21.9146	22.1315	-0.216824	0.277528	0.781269	6	1	4.34295e-08	-0.21682	0.333158	0.86046
Actin-related protein 2/3 complex subunit 4 OS=Mus musculus OX=10090 GN=Arpc4 PE=1 SV=3	P59999|ARPC4_MOUSE	P59999	127042	127845	179717	199507	140201	123980	135317	164739	24.4	5	5	TMT10plex	19667	283	410.24	No	0.465085	17.0982	17.2451	-0.146935	0.188398	0.779915	6	1	4.34295e-08	-0.14694	0.332468	0.903164
Immunoglobulin kappa chain variable 9-120 OS=Mus musculus OX=10090 GN=Igkv9-120 PE=1 SV=1	P01639|KV5A7_MOUSE	P01639	1.68055e+06	3.26595e+06	1.82514e+06	1.69981e+06	2.15918e+06	1.75626e+06	972771	2.14344e+06	33.08	6	6	TMT10plex; Carbamylation; Carbamidomethylation	14311	1001	253.18	No	0.465628	20.6773	20.954	-0.276682	0.355213	0.77892	6	1	4.34295e-08	-0.27668	0.331961	0.825488
Pyruvate dehydrogenase phosphatase regulatory subunit, mitochondrial OS=Mus musculus OX=10090 GN=Pdpr PE=1 SV=1	Q7TSQ8|PDPR_MOUSE	Q7TSQ8	769511	704246	545666	662203	679993	805351	466800	475556	18.56	17	17	TMT10plex	99230	2371	170.38	No	0.466481	19.1715	19.3435	-0.171939	0.221183	0.777361	6	1	4.34295e-08	-0.17194	0.331166	0.887648
26S proteasome non-ATPase regulatory subunit 5 OS=Mus musculus OX=10090 GN=Psmd5 PE=1 SV=4	Q8BJY1|PSMD5_MOUSE	Q8BJY1	55416.7	47811	103065	102288	53803.2	48278.6	61572.3	84166.1	9.13	5	5	TMT10plex	55972	184	389.38	No	0.466596	15.8864	16.1496	-0.263281	0.338778	0.777149	6	1	4.34295e-08	-0.26328	0.331059	0.833191
Methionine--tRNA ligase, mitochondrial OS=Mus musculus OX=10090 GN=Mars2 PE=1 SV=2	Q499X9|SYMM_MOUSE	Q499X9	12499.2	9855.97	17466.5	28425.5	19812.4	13625.1	20666.3	24711.8	3.24	2	2	TMT10plex	65805	2115	224.82	No	0.466645	14.234	13.9409	0.293093	0.377181	0.777061	6	1	4.34295e-08	0.2931	0.331014	1.22527
Serrate RNA effector molecule homolog OS=Mus musculus OX=10090 GN=Srrt PE=1 SV=1	Q99MR6|SRRT_MOUSE	Q99MR6	20378.5	21202.7	27266.6	33941.8	23937.5	23311.1	20653.9	23624.2	5.49	6	6	TMT10plex	100452	2692	153.01	No	0.46675	14.4794	14.6181	-0.138663	0.17849	0.776868	6	1	4.34295e-08	-0.13867	0.330915	0.908356
Four and a half LIM domains protein 2 OS=Mus musculus OX=10090 GN=Fhl2 PE=1 SV=1	O70433|FHL2_MOUSE	O70433	188234	195589	127299	89609.9	185935	163957	66164.3	77243.6	24.37	7	7	TMT10plex; Carbamidomethylation	32073	1130	289.38	No	0.466909	16.7696	17.1272	-0.357646	0.460541	0.776579	6	1	4.34295e-08	-0.35765	0.330768	0.780435
Transmembrane protein 141 OS=Mus musculus OX=10090 GN=Tmem141 PE=3 SV=1	A2AJB2|TM141_MOUSE	A2AJB2	16177.8	10481.2	4686.3	3473.36	15555.5	12930.9	0	5960.01	14.81	2	2	TMT10plex	11893	2799	125.65	No	0.467706	13.3749	12.8233	0.551576	0.702154	0.785548	5	1	4.34295e-08	0.55157	0.330027	1.46568
Cardiomyopathy-associated protein 5 OS=Mus musculus OX=10090 GN=Cmya5 PE=1 SV=2	Q70KF4|CMYA5_MOUSE	Q70KF4	151222	128489	197299	222987	137796	150903	149033	180277	4.25	16	16	TMT10plex	413040	607	211.91	No	0.468211	17.2301	17.3835	-0.153413	0.198157	0.774202	6	1	4.34295e-08	-0.15341	0.329558	0.899123
AFG3-like protein 2 OS=Mus musculus OX=10090 GN=Afg3l2 PE=1 SV=1	Q8JZQ2|AFG32_MOUSE	Q8JZQ2	1.58659e+06	1.52588e+06	1.35646e+06	1.46179e+06	1.51251e+06	1.74736e+06	1.00694e+06	1223689	31.05	30	24	TMT10plex; Carbamidomethylation	89519	382	397.02	No	0.468332	20.3574	20.4974	-0.139955	0.180824	0.773982	6	1	4.34295e-08	-0.13996	0.329446	0.907544
Valine--tRNA ligase OS=Mus musculus OX=10090 GN=Vars1 PE=1 SV=1	Q9Z1Q9|SYVC_MOUSE	Q9Z1Q9	353148	303723	439720	447276	337542	333269	328712	410250	13.06	16	16	TMT10plex	140215	2660	93.73	No	0.46856	18.4209	18.5398	-0.118925	0.153735	0.773566	6	1	4.34295e-08	-0.11893	0.329235	0.92087
Glia maturation factor beta OS=Mus musculus OX=10090 GN=Gmfb PE=1 SV=3	Q9CQI3|GMFB_MOUSE	Q9CQI3	81113.5	79477.3	80655.4	67998.3	84234	93141.4	39009.7	62274.5	11.27	2	2	TMT10plex	16723	1063	214.46	No	0.468939	16.0118	16.2346	-0.222853	0.288342	0.772876	6	1	4.34295e-08	-0.22285	0.328884	0.856871
Adenosine 5'-monophosphoramidase HINT1 OS=Mus musculus OX=10090 GN=Hint1 PE=1 SV=3	P70349|HINT1_MOUSE	P70349	489650	369638	601863	895779	609825	409559	200344	692361	35.71	3	3	TMT10plex	13777	338	405.32	No	0.469667	18.7188	19.0922	-0.373493	0.484081	0.771551	6	1	4.34295e-08	-0.37349	0.32821	0.771913
CD151 antigen OS=Mus musculus OX=10090 GN=Cd151 PE=1 SV=2	O35566|CD151_MOUSE	O35566	122047	128351	145680	162847	131613	143681	175106	147354	12.65	4	4	TMT10plex; Carbamidomethylation	28246	638	345.47	No	0.469683	17.1813	17.0831	0.0982087	0.127292	0.771521	6	1	4.34295e-08	0.09821	0.328195	1.07044
DnaJ homolog subfamily B member 2 OS=Mus musculus OX=10090 GN=Dnajb2 PE=1 SV=3	Q9QYI5|DNJB2_MOUSE	Q9QYI5	152149	116907	129291	223520	123138	152020	132410	130943	15.74	5	4	TMT10plex	35593	928	312.84	No	0.470288	17.0343	17.2001	-0.165846	0.215267	0.77042	6	1	4.34295e-08	-0.16585	0.327636	0.891403
Reticulon-3 OS=Mus musculus OX=10090 GN=Rtn3 PE=1 SV=2	Q9ES97|RTN3_MOUSE	Q9ES97	299067	286714	262825	372178	230204	297276	348244	242748	1.97	2	2	TMT10plex	103879	2606	164.86	No	0.470719	18.0732	18.2072	-0.133976	0.174076	0.769639	6	1	4.34295e-08	-0.13397	0.327239	0.91132
Serine/threonine-protein phosphatase 2A 55 kDa regulatory subunit B gamma isoform OS=Mus musculus OX=10090 GN=Ppp2r2c PE=1 SV=1	Q8BG02|2ABG_MOUSE	Q8BG02	78371.2	62493	60616.7	69252.8	76370.3	76161.4	34987.9	55761.6	4.03	2	2	TMT10plex	51462	2484	154.73	No	0.470789	15.8248	16.0391	-0.214353	0.278558	0.769511	6	1	4.34295e-08	-0.21436	0.327174	0.861928
[truncated: 1,745 more rows]

## Sheet: IN LPS v IN Sal
Description	full Accession	Accession #	IN Sal1 Expt1 TMT10-127N Intensity	IN Sal2 Expt1 TMT10-129N Intensity	IN Sal3 Expt2 TMT10-128C Intensity	IN Sal4 Expt2 TMT10-130C Intensity	IN LPS1 Expt1 TMT10-127C Intensity	IN LPS2 Expt1 TMT10-129C Intensity	IN LPS3 Expt2 TMT10-128N Intensity	IN LPS4 Expt2 TMT10-130N Intensity	Coverage (%)	#Peptides	#Unique	PTM	Avg. Mass	Protein Group	-10LgP	Discovery?	P value	Log2 Mean of IN LPS	Log2 Mean of IN Sal	Difference	SE of difference	t ratio	df	q value	"-log10 q-value"	log2 ratio (IN LPS/IN Sal)	"-log10 p-value"	FC (IN LPS/IN Sal)
[truncated: 2,965 more rows]

[truncated: 2 more sheets: IP Sal v IN Sal, IP LPS v IN LPS]
