# Supplementary material for: Co-translational profiling in the cardiac endothelium in response to LPS-induced inflammation in female mice in vivo: a proof-of-concept approach
Source: Mol Cell Biochem. 2026 Apr 28;481(6):2381–98. doi: 10.1007/s11010-026-05551-9 (PMC13279726; doi:10.1007/s11010-026-05551-9)
Supplement: Supplementary file 3 — Supplementary Material 3 [file 11010_2026_5551_MOESM3_ESM.xlsx]

## Sheet: IP LPS v IP Sal
IP Sal1.bam	IP Sal2.bam	IP Sal3.bam	IP Sal4.bam	IP LPS1.bam	IP LPS2.bam	IP LPS3.bam	IP LPS4.bam	gene	Discovery?	P value	Log2 Mean of IP LPS	Log2 Mean of IP Sal	Difference	SE of difference	t ratio	df	q value	"-log10 q-value"	log2 ratio (IP LPS/ IP Sal)	"-log10 p-value"	FC (IP LPS/ IP Sal)
9074.93	9269.18	8681.69	9366.07	58142.8	60554.4	61992.9	60578.1	Tinagl1	Yes	1e-10	15.8799	13.1507	2.72917	0.0309506	88.1783	6	9.683e-07	6.01399	2.72918	10	6.63079
1071.29	1186.21	1105.54	1211.5	6342.57	6456.32	6959.25	6567.06	Plin2	Yes	4.5e-09	12.6833	10.1576	2.52568	0.0508779	49.6418	6	1.51409e-05	4.81985	2.52567	8.34679	5.75841
537.608	575.391	532.945	620.907	2626.93	2724.56	2899.87	2746.66	Trpv4	Yes	2.02e-08	11.424	9.14372	2.28033	0.0590576	38.612	6	3.20177e-05	4.49461	2.28033	7.69465	4.85789
185.923	149.04	221.78	240.2	171403	284296	354049	293044	Lcn2	Yes	2.07e-08	18.0246	7.6148	10.4098	0.270902	38.4265	6	3.20177e-05	4.49461	10.4098	7.68403	1360.39
24295.4	23114	21949.5	23307.6	65109.7	70360.7	66642.7	70419.4	Ly6a	Yes	2.37e-08	16.0552	14.4988	1.55641	0.0414141	37.5816	6	3.20177e-05	4.49461	1.55641	7.62525	2.94121
215.043	211.954	200.274	212.216	542.941	610.218	595.717	603.331	Gm4070	Yes	5e-08	9.19828	7.71283	1.48545	0.0447869	33.1671	6	4.74961e-05	4.32334	1.48545	7.30103	2.80005
771.131	754.361	816.555	766.659	1795.17	1831.61	1806.3	1685.38	Slc35b1	Yes	5.36e-08	10.7966	9.60145	1.19517	0.0364551	32.7848	6	4.74961e-05	4.32334	1.19517	7.27084	2.28972
369.045	385.427	363.585	304.332	10824.8	12739.4	17201.3	14851.7	Fkbp5	Yes	5.62e-08	13.7419	8.4684	5.27351	0.162166	32.5193	6	4.74961e-05	4.32334	5.27351	7.25026	38.6797
894.893	844.763	822.603	834.289	3857.21	4519.99	4657.23	4867.14	Ercc1	Yes	7.81e-08	12.1224	9.72911	2.39328	0.0777645	30.7761	6	5.55305e-05	4.25547	2.39328	7.10735	5.25351
456.966	448.952	451.625	480.401	2458.45	2144.81	1940.34	2238.87	Rassf4	Yes	8.53e-08	11.0952	8.84336	2.25184	0.07425	30.3278	6	5.55305e-05	4.25547	2.25184	7.06905	4.7629
1371.46	1409.16	1455.01	1492.51	806.978	818.702	815.92	805.826	Twsg1	Yes	9.04e-08	9.66505	10.4831	-0.818067	0.0272393	30.0326	6	5.55305e-05	4.25547	-0.818063	7.04383	0.567203
3055.4	3184.81	3139.2	3204.23	4712.33	4822.72	4951.9	4843.26	Ppp2ca	Yes	1.057e-07	12.2384	11.619	0.619326	0.0211698	29.2552	6	5.94038e-05	4.22619	0.61933	6.97593	1.53616
408.806	376.875	397.86	338.729	4323	5666.18	5163.59	4059.24	Uchl1	Yes	1.154e-07	12.2168	8.56833	3.64845	0.126567	28.8263	6	5.94038e-05	4.22619	3.64845	6.93779	12.5399
789.611	921.726	840.749	918.242	270.408	249.418	248.925	246.109	St6galnac6	Yes	1.249e-07	7.98604	9.75786	-1.77183	0.0622802	28.4493	6	5.94038e-05	4.22619	-1.77183	6.90344	0.292837
824.892	814.832	733.891	830.207	191.834	186.588	163.822	200.418	Apba1	Yes	1.359e-07	7.53257	9.64379	-2.11122	0.0752689	28.049	6	5.94038e-05	4.22619	-2.11122	6.86678	0.231451
936.333	957.153	1016.16	978.875	1683.33	1743.07	1679.71	1669.8	Snap29	Yes	1.431e-07	10.726	9.92434	0.801651	0.0288288	27.8073	6	5.94038e-05	4.22619	0.801647	6.84436	1.74309
127.122	141.71	149.198	142.255	2999.98	2974.93	2019.06	3126.73	Itgb3	Yes	1.495e-07	11.4198	7.12757	4.29225	0.155494	27.604	6	5.94038e-05	4.22619	4.29225	6.82536	19.5928
1732.66	1868.5	1799.78	1914.61	3829.61	3930.72	3955.14	4198.39	Ppfibp1	Yes	1.871e-07	11.9572	10.8357	1.12145	0.0421889	26.5817	6	7.02469e-05	4.15337	1.12145	6.72793	2.17566
377.445	382.983	393.156	336.397	1060.4	1184.26	1179.73	1199.39	Nek6	Yes	2.503e-07	10.1731	8.53856	1.63456	0.0645686	25.3151	6	8.71843e-05	4.05956	1.63456	6.60154	3.10493
6865.7	7072.06	6628.54	6852.71	16007.9	18224.7	18787.4	18130	Pkm	Yes	2.581e-07	14.1159	12.7425	1.37341	0.0545331	25.1849	6	8.71843e-05	4.05956	1.37341	6.58821	2.59082
547.128	615.705	906.611	790.563	15201.6	15675.3	19456.6	17277.5	Pdk4	Yes	2.783e-07	14.0382	9.45323	4.58495	0.184373	24.8677	6	8.95355e-05	4.048	4.58495	6.55549	23.9998
1037.13	960.818	1012.12	987.62	1789.51	1704.99	1672.26	1763.26	Sra1	Yes	3.098e-07	10.7581	9.96437	0.793757	0.0324994	24.4237	6	9.48131e-05	4.02313	0.793757	6.50892	1.73358
1947.15	1983.33	1882.44	1907.61	4155.94	4568.54	4349.8	3959.55	Dnajb11	Yes	3.319e-07	12.0541	10.9142	1.13988	0.0472152	24.1423	6	9.48131e-05	4.02313	1.13988	6.47899	2.20363
3277.73	3686.9	3239.34	3413.53	709.291	585.467	553.166	521.294	Slc28a2	Yes	3.368e-07	9.2003	11.7313	-2.531	0.105096	24.0827	6	9.48131e-05	4.02313	-2.531	6.47263	0.173019
713.45	724.431	680.798	654.138	1274.18	1235.67	1275.47	1300.12	Top1	Yes	3.579e-07	10.3119	9.43598	0.875941	0.0367461	23.8377	6	9.53366e-05	4.02074	0.875943	6.44624	1.83521
10075.1	11685.6	10164.3	11108.7	3641.31	3170.09	3603.03	3497.45	Afdn	Yes	3.756e-07	11.7619	13.3904	-1.62848	0.0688716	23.6452	6	9.53366e-05	4.02074	-1.62848	6.42527	0.323429
2137.55	2006.54	1667.38	2153.06	9117.44	9674.96	10362.3	10538	Sema3f	Yes	3.81e-07	13.2742	10.952	2.32226	0.0984494	23.5884	6	9.53366e-05	4.02074	2.32226	6.41908	5.00115
574.568	572.337	578.645	534.038	317.836	296.065	314.879	318.8	Mpv17	Yes	4.152e-07	8.28427	9.1411	-0.856829	0.0368539	23.2494	6	0.000100191	3.99917	-0.856829	6.38174	0.552165
50.9607	42.7573	86.6959	56.5521	2672.23	3854.56	3894.5	4346.89	Cxcl1	Yes	4.946e-07	11.8273	5.8372	5.99009	0.265351	22.5742	6	0.000115244	3.93838	5.99009	6.30575	63.5618
1820.59	2087.17	2024.92	1992.73	5251.02	5595.73	6261.41	5951.27	Xbp1	Yes	5.5e-07	12.4899	10.9504	1.53951	0.0694275	22.1744	6	0.000121155	3.91666	1.53952	6.25964	2.90698
2367.71	2282.02	2291.06	2357.11	3364.53	3489	3278.57	3308.45	Cttnbp2nl	Yes	5.67e-07	11.7139	11.1825	0.531401	0.0240881	22.0607	6	0.000121155	3.91666	0.53141	6.24642	1.44534
290.644	272.425	265.464	247.197	2763.55	4635.18	3887.06	4394.66	Il18bp	Yes	5.738e-07	11.9092	8.06868	3.8405	0.174435	22.0168	6	0.000121155	3.91666	3.8405	6.24124	14.3254
1023.69	982.197	1163.34	833.706	6667.48	8199.39	6261.41	6814.21	Tgtp2	Yes	6.371e-07	12.7627	9.95672	2.80599	0.129715	21.6319	6	0.000126894	3.89656	2.80599	6.19579	6.99337
2774.84	2916.05	2575.34	2755.89	8005.37	9717.8	8329.4	8037.49	Eno1	Yes	6.56e-07	13.0524	11.4267	1.62571	0.0755251	21.5255	6	0.000126894	3.89656	1.62571	6.1831	3.08594
14158.1	14707.9	15713.5	16236.3	38225.3	44552.6	44046.9	41040	Gapdh	Yes	6.573e-07	15.3542	13.8901	1.46417	0.0680427	21.5184	6	0.000126894	3.89656	1.46417	6.18224	2.75905
64.4009	59.8603	53.7649	40.8108	6542.19	17309.8	17273.7	10736.4	Serpina3g	Yes	6.817e-07	13.5553	5.753	7.80234	0.36482	21.3868	6	0.000127939	3.893	7.80234	6.16641	223.222
1503.62	2095.11	1799.78	1629.52	195.374	133.277	172.333	142.266	Alpl	Yes	7.254e-07	7.31247	10.7677	-3.45525	0.163262	21.1639	6	0.000130101	3.88572	-3.45525	6.13942	0.0911728
675.369	637.695	780.935	887.926	140.867	143.749	146.802	130.843	Sh3kbp1	Yes	7.317e-07	7.13375	9.5299	-2.39615	0.113384	21.133	6	0.000130101	3.88572	-2.39615	6.13567	0.189971
162.402	166.754	161.967	214.548	16.989	14.2797	12.7654	10.3843	C1qtnf2	Yes	8.011e-07	3.74323	7.45243	-3.7092	0.178221	20.8124	6	0.000137253	3.86248	-3.7092	6.09631	0.0764576
1349.62	1313.87	1212.4	1365.99	4043.39	5108.32	4968.92	5099.75	Mif	Yes	8.135e-07	12.2237	10.3543	1.86939	0.0900543	20.7585	6	0.000137253	3.86248	1.8694	6.08964	3.65381
1376.5	1413.43	1511.47	1592.2	3471.42	3909.78	3684.94	3988.63	Tacc2	Yes	8.433e-07	11.8758	10.5226	1.35324	0.0655862	20.633	6	0.000137253	3.86248	1.35324	6.07402	2.55485
585.768	714.658	645.851	636.648	2651.7	3298.61	3521.11	3504.72	Ifrd1	Yes	8.544e-07	11.6543	9.33118	2.32313	0.112843	20.5874	6	0.000137253	3.86248	2.32313	6.06834	5.00418
66.0809	67.8009	64.5179	55.969	681.684	1006.24	1169.1	1181.74	Slc16a3	Yes	9.433e-07	9.9464	5.98689	3.9595	0.195567	20.2462	6	0.000137253	3.86248	3.9595	6.02535	15.5571
1275.14	1301.66	1231.22	1543.81	485.603	464.566	462.745	473.526	Cyp2d22	Yes	9.661e-07	8.88119	10.3802	-1.49899	0.0743365	20.165	6	0.000137253	3.86248	-1.49899	6.01498	0.3538
1775.78	1660.21	1709.72	1744.37	2580.21	2568.44	2487.12	2453.82	Cope	Yes	9.677e-07	11.3003	10.7499	0.550399	0.0273026	20.1592	6	0.000137253	3.86248	0.5504	6.01426	1.46449
686.57	728.096	678.11	734.011	2253.88	2714.09	2396.7	2077.91	Eno1b	Yes	9.834e-07	11.1981	9.46407	1.73398	0.0862482	20.1045	6	0.000137253	3.86248	1.73398	6.00727	3.32644
2711	2800.6	2396.57	2867.25	997.397	921.515	977.615	856.709	Add3	Yes	9.935e-07	9.87142	11.3921	-1.52067	0.0757685	20.0699	6	0.000137253	3.86248	-1.52066	6.00283	0.348526
474.887	468.498	620.985	525.293	4221.77	6645.76	5622.08	6179.73	Tgtp1	Yes	1.0163e-06	12.448	9.01968	3.42833	0.171476	19.9931	6	0.000137253	3.86248	3.42834	5.99298	10.7655
294.564	296.247	325.278	362.05	1167.99	1069.07	976.551	1073.74	1110008P14Rik	Yes	1.0282e-06	10.063	8.31467	1.74832	0.0876177	19.954	6	0.000137253	3.86248	1.74832	5.98792	3.35968
531.447	515.531	724.482	833.123	8503	9502.65	10622.9	11977.3	Lrg1	Yes	1.0498e-06	13.2977	9.31672	3.98097	0.200209	19.8841	6	0.000137253	3.86248	3.98097	5.97889	15.7903
902.173	869.195	855.534	921.74	4528.99	6323.99	7022.02	6115.34	Actn1	Yes	1.0594e-06	12.5319	9.79242	2.73945	0.137984	19.8534	6	0.000137253	3.86248	2.73945	5.97494	6.67814
2172.27	2230.71	1959.06	2211.36	5478.25	6592.45	5695.48	6252.42	St3gal1	Yes	1.0735e-06	12.548	11.0637	1.48424	0.0749267	19.8092	6	0.000137253	3.86248	1.48424	5.9692	2.7977
84.5612	89.1796	61.8297	36.7297	4920.44	8093.72	5812.5	7333.43	Serpine1	Yes	1.0795e-06	12.6481	6.00742	6.64068	0.335547	19.7906	6	0.000137253	3.86248	6.64067	5.96678	99.7796
3129.88	3191.53	3281	3205.98	2366.43	2253.33	2213.73	2291.83	Ankrd40	Yes	1.0969e-06	11.1552	11.6446	-0.489378	0.0247949	19.7371	6	0.000137253	3.86248	-0.48938	5.95983	0.712331
1195.62	1318.76	1387.81	1401.56	5052.82	5543.37	6934.79	5921.16	Qsox1	Yes	1.1756e-06	12.5077	10.37	2.1377	0.109584	19.5075	6	0.000139781	3.85455	2.1377	5.92974	4.4006
2835.88	2928.88	2916.07	2884.74	2238.3	2319.02	2305.21	2229.52	Ppp2r5c	Yes	1.1787e-06	11.1502	11.4974	-0.347264	0.0178095	19.4989	6	0.000139781	3.85455	-0.34727	5.9286	0.78607
426.726	445.287	407.269	470.49	914.575	995.77	1008.46	916.938	Sec23b	Yes	1.192e-06	9.90381	8.7709	1.13291	0.0582117	19.4619	6	0.000139781	3.85455	1.13291	5.92372	2.193
363.445	445.287	299.067	289.756	6115.34	5775.65	9839.97	7266.97	Angptl4	Yes	1.1999e-06	12.7914	8.4268	4.36459	0.224514	19.4402	6	0.000139781	3.85455	4.36459	5.92085	20.6002
12883	13741	14232.2	15347.2	41408.6	45742.6	49923.2	52385.9	Serinc3	Yes	1.306e-06	15.5258	13.7755	1.75032	0.0913352	19.1637	6	0.000148366	3.82866	1.75032	5.88406	3.36433
62.7209	59.8603	50.4046	49.5559	398.534	480.749	558.485	372.798	Cxcl14	Yes	1.3381e-06	8.80383	5.79022	3.01361	0.157904	19.0851	6	0.000148366	3.82866	3.01361	5.87351	8.07585
244.723	291.971	308.476	290.339	18.4048	28.5594	26.5945	31.153	Klhdc8a	Yes	1.3676e-06	4.68306	8.14383	-3.46076	0.182001	19.015	6	0.000148366	3.82866	-3.46076	5.86404	0.0908253
708.41	626.7	721.122	774.821	1680.5	1699.28	1646.73	1762.22	Pmp22	Yes	1.3987e-06	10.7285	9.46297	1.26551	0.0668069	18.9429	6	0.000148366	3.82866	1.26552	5.85428	2.40413
119.842	137.434	151.214	142.838	33.978	31.4153	40.4237	34.2684	Specc1	Yes	1.4146e-06	5.12397	7.10157	-1.9776	0.104598	18.9067	6	0.000148366	3.82866	-1.9776	5.84937	0.253912
1828.43	2020.59	1981.91	1876.71	5584.43	6482.02	7434.76	6226.46	Fam117b	Yes	1.418e-06	12.6434	10.9109	1.73252	0.0916728	18.8989	6	0.000148366	3.82866	1.73252	5.84832	3.32308
159.602	205.846	197.586	164.992	797.068	854.877	698.904	746.635	2200002D01Rik	Yes	1.436e-06	9.59283	7.49909	2.09375	0.111023	18.8587	6	0.000148366	3.82866	2.09375	5.84285	4.26856
5346.95	5384.37	5328.1	5033.72	2837.17	2861.65	3122.2	2736.28	Palmd	Yes	1.4492e-06	11.4948	12.364	-0.869167	0.04616	18.8295	6	0.000148366	3.82866	-0.86917	5.83887	0.547462
1326.66	1496.51	1482.57	1399.81	2716.83	2668.4	2699.88	2514.05	Pparg	Yes	1.5071e-06	11.371	10.4765	0.89452	0.047822	18.7052	6	0.000149687	3.82482	0.89451	5.82186	1.85898
16199.9	16456.1	15619.4	17292.7	9517.39	9688.29	9142.13	8781.01	Aplp2	Yes	1.5153e-06	13.1792	13.9997	-0.820523	0.0439063	18.6881	6	0.000149687	3.82482	-0.82052	5.8195	0.566238
1458.82	1462.3	1376.38	1438.29	4547.39	5519.57	5574.21	4331.31	Manf	Yes	1.5467e-06	12.2766	10.4854	1.79122	0.0961813	18.6234	6	0.000149687	3.82482	1.79123	5.81059	3.4611
2218.75	2270.41	2206.38	2284.82	3383.65	3612.76	3581.75	3800.67	Sptlc2	Yes	1.567e-06	11.8104	11.1324	0.678034	0.0364882	18.5823	6	0.000149687	3.82482	0.67803	5.80493	1.59995
15.6802	21.9895	24.8663	35.5637	796.36	1147.13	1106.33	1417.46	Timp1	Yes	1.5729e-06	10.0954	4.55452	5.54092	0.298374	18.5704	6	0.000149687	3.82482	5.54092	5.8033	46.5569
4303.1	4609.85	4365.71	4664.09	10793.7	12955.5	13761.1	12534.9	Adgrg1	Yes	1.6225e-06	13.6053	12.1303	1.47503	0.0798472	18.4731	6	0.000152192	3.81761	1.47503	5.78982	2.77989
862.412	919.893	744.644	900.752	276.071	245.61	243.606	218.071	Tm7sf3	Yes	1.6443e-06	7.93655	9.73824	-1.80169	0.0977506	18.4315	6	0.000152192	3.81761	-1.80169	5.78402	0.286838
426.726	422.687	420.71	369.629	6440.96	14309.2	12387.7	11313.7	Upp1	Yes	1.7116e-06	13.38	8.67681	4.70322	0.256911	18.3068	6	0.000156278	3.8061	4.70322	5.7666	26.0502
759.931	795.897	786.984	673.378	100.518	62.8306	72.3371	57.1139	Gas2	Yes	1.7766e-06	6.15929	9.55541	-3.39612	0.186687	18.1915	6	0.000160057	3.79573	-3.39612	5.75041	0.0949874
1059.53	900.347	1166.7	1059.91	8948.26	15610.5	14801.4	14412.4	Igtp	Yes	1.8181e-06	13.6815	10.0254	3.65615	0.201767	18.1207	6	0.000161634	3.79147	3.65615	5.74038	12.607
608.729	706.717	694.912	609.829	1444.77	1396.55	1523.33	1483.92	Pdk1	Yes	1.8628e-06	10.5131	9.3519	1.16123	0.0643473	18.0462	6	0.000163461	3.78659	1.16123	5.72983	2.23648
5695.28	6282.27	6500.85	6506.98	24986.6	32210.2	28925.3	22922.4	Hspa5	Yes	1.953e-06	14.7221	12.6067	2.11545	0.118166	17.9023	6	0.000169179	3.77165	2.11545	5.7093	4.33325
1498.02	1423.21	1525.58	1571.8	1027.13	994.818	981.87	1001.05	Peak1	Yes	2.0367e-06	9.96734	10.5543	-0.586935	0.0330195	17.7754	6	0.000174199	3.75895	-0.586936	5.69107	0.665755
250.884	327.399	256.727	311.328	1437.7	1731.65	1607.37	2063.37	Tnfaip2	Yes	2.156e-06	10.7272	8.15304	2.57415	0.146218	17.6048	6	0.000177979	3.74963	2.57415	5.66635	5.9552
49.2807	31.7626	49.7325	30.3166	621.515	786.334	670.182	974.052	Gm12185	Yes	2.1572e-06	9.55373	5.29259	4.26114	0.242067	17.6031	6	0.000177979	3.74963	4.26114	5.66611	19.1748
1209.06	974.867	1174.09	1328.68	7155.21	11519.9	8995.33	9441.45	Vcam1	Yes	2.1859e-06	13.1591	10.1855	2.97363	0.169305	17.5637	6	0.000177979	3.74963	2.97363	5.66037	7.8551
431.766	335.95	577.301	426.764	3862.17	3814.58	4782.76	4984.49	Serping1	Yes	2.2065e-06	12.0798	8.76417	3.31567	0.18908	17.5358	6	0.000177979	3.74963	3.31567	5.6563	9.95671
8.96013	15.8813	15.4574	23.3204	523.12	657.817	528.699	695.751	Sele	Yes	2.219e-06	9.22032	3.91163	5.30869	0.303023	17.5191	6	0.000177979	3.74963	5.30869	5.65384	39.6346
1854.75	2038.91	1772.23	1827.16	4410.07	4397.19	4813.61	5278.36	Sgms1	Yes	2.2412e-06	12.2019	10.8693	1.3326	0.0761939	17.4896	6	0.000177979	3.74963	1.3326	5.64952	2.51856
20.1603	18.3246	22.8501	23.3204	140.159	110.43	136.164	99.6898	Cnksr1	Yes	2.2653e-06	6.91162	4.3967	2.51492	0.144057	17.4579	6	0.000177979	3.74963	2.51492	5.64487	5.71566
612.649	718.323	665.341	831.956	3191.1	4030.68	4485.96	4246.16	Jade2	Yes	2.2938e-06	11.9499	9.45643	2.49352	0.143134	17.4209	6	0.000178146	3.74922	2.49352	5.63944	5.6315
2560.92	2762.12	2884.49	2228.27	942.89	872.012	886.129	828.671	Abcb1a	Yes	2.4149e-06	9.78379	11.3424	-1.55866	0.0902547	17.2695	6	0.000185422	3.73184	-1.55866	5.6171	0.339467
1342.9	1915.53	1859.59	1535.07	11942.6	9764.44	13810	10622.2	Ankrd1	Yes	2.4562e-06	13.4813	10.6849	2.79646	0.162396	17.22	6	0.000186472	3.72939	2.79646	5.60974	6.94734
7762.27	8547.19	8538.54	7937.11	4172.93	4288.66	4512.56	3914.9	Aes	Yes	2.4982e-06	12.0419	12.9994	-0.957506	0.0557646	17.1705	6	0.000186797	3.72863	-0.95751	5.60237	0.514945
1541.7	1498.34	1649.91	1539.73	2542.69	2857.84	2750.94	2808.97	Cast	Yes	2.5375e-06	11.4186	10.604	0.814572	0.0475658	17.1252	6	0.000186797	3.72863	0.81457	5.59559	1.75877
450.246	469.109	504.046	443.671	179.8	155.172	185.098	149.535	Maoa	Yes	2.5633e-06	7.38112	8.86478	-1.48366	0.0867851	17.0958	6	0.000186797	3.72863	-1.48366	5.5912	0.35758
121.522	100.785	102.153	92.1157	609.481	870.108	776.56	1000.01	Gprc5a	Yes	2.5711e-06	9.64581	6.69504	2.95077	0.172691	17.087	6	0.000186797	3.72863	2.95077	5.58988	7.7316
466.487	616.316	464.394	468.158	142.991	128.517	145.738	131.881	Prdm1	Yes	2.6505e-06	7.09898	8.96582	-1.86684	0.10982	16.999	6	0.000189538	3.7223	-1.86684	5.57667	0.274174
1668.82	1725.56	1739.97	1780.52	1219.67	1214.72	1132.93	1204.58	Ctcf	Yes	2.6745e-06	10.2197	10.7551	-0.535386	0.0315434	16.973	6	0.000189538	3.7223	-0.53539	5.57276	0.689972
860.172	766.578	824.619	796.393	375.174	376.032	348.92	313.607	Sgce	Yes	2.713e-06	8.46142	9.66392	-1.2025	0.0710199	16.9319	6	0.000189538	3.7223	-1.2025	5.56655	0.434522
63.2809	36.0383	67.2061	24.4865	3324.18	6469.65	5238.06	5404.02	Ccl2	Yes	2.721e-06	12.2782	5.4599	6.81832	0.402892	16.9234	6	0.000189538	3.7223	6.81832	5.56527	112.855
1084.18	1069.54	987.93	1024.35	670.358	710.176	687.202	676.021	Tmem201	Yes	2.7618e-06	9.42158	10.0235	-0.601896	0.0356558	16.8807	6	0.000190418	3.72029	-0.601896	5.55881	0.658887
44.8006	95.8986	95.4327	89.7837	1749.87	2133.38	2365.85	2166.18	Map3k6	Yes	2.8218e-06	11.0303	6.28342	4.74684	0.282227	16.8192	6	0.000190795	3.71943	4.74684	5.54947	26.8498
809.211	817.276	827.308	799.891	1020.05	973.874	1008.46	1011.44	Prr14	Yes	2.8238e-06	9.97054	9.66775	0.302789	0.0180046	16.8173	6	0.000190795	3.71943	0.302789	5.54917	1.23353
4336.14	4872.5	4889.25	5282.66	10109.2	10080.5	9544.24	10093.6	Cd9	Yes	2.8603e-06	13.2811	12.2388	1.04228	0.0621124	16.7806	6	0.000191351	3.71817	1.04229	5.54359	2.05949
15005.4	16956.9	14504.4	14634.7	7577.81	8126.09	8021.97	7923.26	Ets1	Yes	2.9277e-06	12.9494	13.896	-0.946642	0.0566364	16.7144	6	0.000192027	3.71664	-0.94664	5.53347	0.518839
756.571	788.567	803.113	819.13	1524.06	1486.04	1737.15	1699.92	Mafg	Yes	2.9316e-06	10.6512	9.62846	1.02272	0.0612019	16.7106	6	0.000192027	3.71664	1.02272	5.5329	2.03175
1884.99	2080.45	2062.56	1940.84	1230.29	1177.6	1116.97	1133.97	5031439G07Rik	Yes	2.9557e-06	10.1847	10.9589	-0.774188	0.0463934	16.6874	6	0.000192027	3.71664	-0.77419	5.52934	0.584717
395.926	389.702	409.285	372.544	542.233	543.58	549.975	553.486	Ttc1	Yes	3.0305e-06	9.09619	8.61339	0.482799	0.0290549	16.6168	6	0.000193494	3.71333	0.482799	5.51849	1.39745
1476.74	1748.16	1645.21	1897.7	404.197	268.458	320.198	328.145	Prickle1	Yes	3.0938e-06	8.35212	10.7185	-2.36636	0.142909	16.5585	6	0.000193494	3.71333	-2.36636	5.50951	0.193934
58.2408	42.7573	53.0929	55.969	1088	741.591	621.248	1211.85	Arc	Yes	3.2149e-06	9.78599	5.70477	4.08123	0.248086	16.4509	6	0.000193494	3.71333	4.08123	5.49283	16.9267
1358.58	1065.27	1116.29	1268.63	13035.5	28342.3	22507.5	21471.7	Icam1	Yes	3.2162e-06	14.3273	10.2246	4.10266	0.249406	16.4497	6	0.000193494	3.71333	4.10266	5.49266	17.18
618.249	597.381	499.342	631.401	2004.7	2572.25	2508.4	2749.78	Mbd1	Yes	3.2247e-06	11.2539	9.19021	2.0637	0.125511	16.4423	6	0.000193494	3.71333	2.0637	5.49151	4.18057
1004.09	1075.04	959.704	986.454	3358.87	4260.1	4950.84	4615.84	Cyb561	Yes	3.2455e-06	12.0541	9.9736	2.08046	0.126669	16.4244	6	0.000193494	3.71333	2.08047	5.48872	4.22944
796.331	881.412	850.83	875.099	2083.99	1887.77	1826.51	1700.96	Fbxo31	Yes	3.298e-06	10.8687	9.73173	1.13692	0.0694105	16.3797	6	0.000193494	3.71333	1.13692	5.48175	2.19911
262.084	174.694	206.995	180.15	1043.41	1371.8	1297.81	1313.62	Syn2	Yes	3.3016e-06	10.2875	7.66727	2.62027	0.16	16.3767	6	0.000193494	3.71333	2.62027	5.48128	6.14865
1528.82	1387.78	1407.97	1195.17	6342.57	9440.77	6641.18	7411.31	Csf1	Yes	3.3119e-06	12.8471	10.4248	2.42228	0.147989	16.368	6	0.000193494	3.71333	2.42228	5.47992	5.36017
1532.74	1611.34	1523.56	1438.87	2242.55	2260.95	2215.86	2261.71	Psmd13	Yes	3.3468e-06	11.1326	10.575	0.557646	0.0341301	16.3388	6	0.000193494	3.71333	0.55765	5.47537	1.47187
4179.9	4583.59	4264.23	4393.57	2798.23	2561.77	2544.56	2708.24	Sypl	Yes	3.3472e-06	11.3724	12.0877	-0.715298	0.0437799	16.3385	6	0.000193494	3.71333	-0.7153	5.47532	0.609078
476.007	519.196	525.552	455.331	272.532	273.218	256.371	262.724	Ttc23	Yes	3.3638e-06	8.05592	8.94586	-0.889938	0.0545146	16.3248	6	0.000193494	3.71333	-0.889938	5.47317	0.539637
178.082	169.197	248.663	264.687	1834.11	1747.83	1438.23	1848.41	C3	Yes	3.38e-06	10.7386	7.72129	3.0173	0.184981	16.3115	6	0.000193494	3.71333	3.0173	5.47108	8.09652
5537.92	5526.69	5533.08	5964.2	2864.77	2379.95	2757.32	2490.17	Tjp1	Yes	3.3928e-06	11.353	12.4608	-1.10783	0.0679608	16.301	6	0.000193494	3.71333	-1.10783	5.46944	0.463991
2789.4	2872.07	2959.76	2878.32	1853.93	1709.75	1655.24	1619.96	Ccni	Yes	3.4078e-06	10.7376	11.489	-0.751346	0.0461267	16.2888	6	0.000193494	3.71333	-0.75134	5.46753	0.594052
716.25	769.021	872.336	838.37	339.78	316.057	311.688	356.183	Pbx1	Yes	3.4592e-06	8.36823	9.63785	-1.26961	0.0781426	16.2474	6	0.000194267	3.7116	-1.26961	5.46102	0.414771
16401.5	17750.4	14991	16682.9	7700.27	6423.95	6513.53	6687.52	Ctnnb1	Yes	3.5221e-06	12.7341	14.0038	-1.26964	0.0783843	16.1977	6	0.000194267	3.7116	-1.26965	5.4532	0.41476
563.368	479.493	871.664	560.273	6905.33	6710.5	5478.47	5479.82	Fam107a	Yes	3.5452e-06	12.5763	9.23523	3.34106	0.206497	16.1797	6	0.000194267	3.7116	3.34106	5.45036	10.1335
455.846	310.907	354.848	519.463	3526.64	4668.5	4580.64	5572.24	Lbp	Yes	3.5815e-06	12.1446	8.65117	3.49338	0.216286	16.1517	6	0.000194267	3.7116	3.49338	5.44594	11.2619
133.842	145.986	155.246	166.158	375.882	414.111	360.622	357.222	Aimp2	Yes	3.5949e-06	8.55576	7.22722	1.32853	0.0823057	16.1414	6	0.000194267	3.7116	1.32853	5.44431	2.51147
2500.43	2445.11	2826.02	2396.76	10810.7	13045.9	17125.8	14918.2	Bcl2l1	Yes	3.5953e-06	13.75	11.3088	2.44127	0.151245	16.1412	6	0.000194267	3.7116	2.44127	5.44426	5.4312
621.609	552.791	586.038	605.748	312.173	275.122	260.626	271.032	Jade1	Yes	3.6227e-06	8.12457	9.20697	-1.0824	0.067145	16.1203	6	0.000194267	3.7116	-1.0824	5.44097	0.472243
2596.2	2810.38	2998.74	2123.33	359.601	277.978	372.323	233.648	Pltp	Yes	3.6856e-06	8.25442	11.3503	-3.09583	0.192608	16.0732	6	0.000196085	3.70756	-3.09583	5.43349	0.116967
1508.1	1569.19	1418.72	1375.91	2852.03	3356.68	3358.36	3169.3	Cmpk1	Yes	3.8839e-06	11.6335	10.5177	1.1158	0.0700417	15.9306	6	0.000204208	3.68993	1.1158	5.41073	2.16715
1174.9	1303.49	1200.3	1214.41	1896.4	1962.98	1825.45	1956.41	Dnajc7	Yes	3.9929e-06	10.899	10.2554	0.643551	0.0405879	15.8557	6	0.000204208	3.68993	0.64355	5.39871	1.56217
946.973	860.033	797.737	885.593	1602.63	1554.58	1627.58	1544.15	Uso1	Yes	4.0046e-06	10.6274	9.76642	0.860989	0.0543285	15.8478	6	0.000204208	3.68993	0.860985	5.39744	1.81628
1773.54	2063.35	1603.54	1254.64	296.6	229.427	251.052	238.84	1190002N15Rik	Yes	4.101e-06	7.9815	10.6858	-2.70432	0.171335	15.7838	6	0.000204208	3.68993	-2.70432	5.38711	0.153433
135.522	91.012	116.267	111.355	469.322	594.035	580.824	611.638	Gadd45b	Yes	4.11e-06	9.13183	6.81267	2.31916	0.146987	15.778	6	0.000204208	3.68993	2.31916	5.38616	4.99042
1507.54	1803.75	1549.77	1581.13	294.476	291.305	403.173	395.644	Vegfc	Yes	4.1167e-06	8.41793	10.6498	-2.23191	0.141497	15.7736	6	0.000204208	3.68993	-2.23191	5.38545	0.212876
152.882	127.661	125.003	145.17	60.8773	60.9266	58.5079	63.3445	Ccdc152	Yes	4.1532e-06	5.92814	7.09997	-1.17183	0.0744026	15.7499	6	0.000204208	3.68993	-1.17183	5.38162	0.443857
328.165	406.195	290.331	327.069	12.0339	18.0876	26.5945	21.8071	Cdh23	Yes	4.1679e-06	4.23644	8.38983	-4.15339	0.263868	15.7404	6	0.000204208	3.68993	-4.15339	5.38008	0.0561959
3218.36	3211.69	3149.95	3358.73	1599.8	1260.42	1460.57	1470.42	Csnk1g2	Yes	4.1983e-06	10.4944	11.659	-1.16459	0.0740786	15.721	6	0.000204208	3.68993	-1.16459	5.37693	0.446091
3271.01	3429.75	3262.86	3187.32	4911.24	5306.33	5545.49	5183.87	Psmc3	Yes	4.2136e-06	12.3531	11.6824	0.670707	0.0426896	15.7112	6	0.000204208	3.68993	0.67071	5.37535	1.59186
817.051	751.307	1096.13	1248.81	8493.09	11986.4	13665.3	12084.3	Cp	Yes	4.2219e-06	13.4751	9.90302	3.57204	0.227432	15.706	6	0.000204208	3.68993	3.57204	5.37449	11.893
1096.5	1024.34	1082.69	997.532	2285.02	2733.13	2942.42	2808.97	Psmd11	Yes	4.2294e-06	11.3882	10.0355	1.35279	0.0861582	15.7012	6	0.000204208	3.68993	1.35279	5.37372	2.55406
3926.21	3975.82	3568.65	4386.57	1938.16	1997.25	2038.2	2013.53	Arhgef3	Yes	4.2438e-06	10.9632	11.949	-0.985784	0.0628201	15.6922	6	0.000204208	3.68993	-0.98578	5.37225	0.504953
2171.15	2131.15	2250.06	2021.88	3990.29	4489.53	4787.01	4206.7	Surf4	Yes	4.2906e-06	12.0895	11.0647	1.02478	0.0654273	15.6629	6	0.000204208	3.68993	1.02478	5.36748	2.03465
15.6802	15.8813	26.2104	16.3243	516.749	1483.18	1026.55	1035.32	Gbp10	Yes	4.2916e-06	9.89181	4.17529	5.71652	0.364988	15.6622	6	0.000204208	3.68993	5.71652	5.36738	52.583
356.725	404.362	315.197	344.559	895.463	1008.15	983.997	1096.59	Slc20a1	Yes	4.452e-06	9.95632	8.46672	1.4896	0.0957035	15.5647	6	0.000209412	3.679	1.4896	5.35144	2.80811
292.884	275.479	228.501	250.695	1574.32	2461.82	2554.14	2808.97	Asns	Yes	4.4703e-06	11.1651	8.02646	3.13866	0.201793	15.5539	6	0.000209412	3.679	3.13866	5.34966	8.80708
176.962	160.645	192.21	183.065	1741.37	3970.7	3146.66	2911.77	Icosl	Yes	4.4983e-06	11.4621	7.47445	3.98767	0.256651	15.5373	6	0.000209412	3.679	3.98767	5.34695	15.8639
2341.95	2352.87	2473.19	2328.55	4007.99	4715.15	4710.42	4445.54	Psmd4	Yes	4.525e-06	12.1229	11.2128	0.910115	0.058635	15.5217	6	0.000209412	3.679	0.91011	5.34438	1.87919
302.964	244.938	353.504	294.42	67.2482	51.4068	68.082	65.4214	Sox12	Yes	4.5811e-06	5.96905	8.21165	-2.2426	0.144785	15.4892	6	0.000210567	3.67661	-2.2426	5.33903	0.211305
118.722	111.169	107.53	105.525	1553.79	4028.77	2933.91	3398.8	Batf2	Yes	4.6706e-06	11.4568	6.78952	4.66726	0.302319	15.4382	6	0.000210602	3.67654	4.66726	5.33063	25.4088
2196.91	2075.56	2222.51	2325.05	821.844	783.478	634.013	631.368	Mpzl1	Yes	4.6749e-06	9.47679	11.1054	-1.6286	0.105508	15.4358	6	0.000210602	3.67654	-1.6286	5.33023	0.323403
1142.42	998.078	1443.59	1042.42	9180.44	16888.1	14971.7	15868.3	Gbp4	Yes	4.728e-06	13.758	10.1605	3.59746	0.233508	15.4061	6	0.000210602	3.67654	3.59746	5.32532	12.1044
907.773	987.083	795.721	906.582	321.376	388.407	336.155	361.375	Plcb1	Yes	4.7332e-06	8.45497	9.80841	-1.35344	0.0878673	15.4032	6	0.000210602	3.67654	-1.35344	5.32485	0.391359
642.889	660.295	718.434	710.107	411.984	383.647	381.897	364.491	Anxa11	Yes	4.7377e-06	8.58921	9.414	-0.824785	0.0535549	15.4007	6	0.000210602	3.67654	-0.824784	5.32443	0.564567
5297.11	5429.57	5490.74	5892.49	20316	31037.4	30477.3	30290.1	Timp3	Yes	4.8787e-06	14.7535	12.4313	2.32225	0.151544	15.324	6	0.000215452	3.66665	2.32224	5.3117	5.00108
272.164	277.923	253.367	222.71	54.5064	32.3673	37.2323	38.4221	Cbx8	Yes	4.9461e-06	5.31679	7.99775	-2.68095	0.175361	15.2882	6	0.000216	3.66555	-2.68095	5.30574	0.155938
4655.35	4629.4	4438.29	4826.16	2691.34	2837.85	2925.4	2558.7	Itm2c	Yes	4.9563e-06	11.4251	12.1784	-0.753356	0.0492943	15.2828	6	0.000216	3.66555	-0.75335	5.30484	0.593224
385.285	346.945	387.107	429.679	1048.36	1123.33	1255.26	1373.85	Tead4	Yes	5.0155e-06	10.2213	8.59301	1.62831	0.106761	15.2519	6	0.000216	3.66555	1.62831	5.29969	3.0915
284.484	162.478	270.841	117.768	4979.2	6446.8	7217.75	6031.23	Zbp1	Yes	5.019e-06	12.5779	7.61435	4.96356	0.325476	15.2501	6	0.000216	3.66555	4.96356	5.29938	31.2018
3228.45	3863.43	3612.33	3816.39	1636.61	1324.2	1435.04	1419.54	Mllt6	Yes	5.133e-06	10.5014	11.8223	-1.32088	0.0869466	15.1918	6	0.000218919	3.65972	-1.32088	5.28963	0.400291
2064.75	2199.56	2126.4	2276.07	4877.26	4678.02	4387.03	4004.21	Hpcal1	Yes	5.1672e-06	12.1275	11.0803	1.04715	0.0690064	15.1746	6	0.000218919	3.65972	1.04715	5.28674	2.06644
12820.3	13901.6	12593.8	15457.9	5757.15	5474.83	4811.48	4928.41	Cst3	Yes	5.184e-06	12.3522	13.7364	-1.38417	0.0912663	15.1663	6	0.000218919	3.65972	-1.38417	5.28534	0.38311
455.846	492.32	469.099	405.776	228.644	219.907	224.458	240.917	Pgap2	Yes	5.2489e-06	7.8351	8.82854	-0.993436	0.0656421	15.1341	6	0.000220285	3.65702	-0.993436	5.27993	0.50228
3960.38	3863.43	3678.19	3790.74	6804.1	6134.55	5941.22	6256.57	Arpc1b	Yes	5.3574e-06	12.6157	11.9	0.715624	0.0474507	15.0814	6	0.00022345	3.65082	0.71563	5.27105	1.6422
400.966	402.53	413.318	409.857	254.127	217.051	227.649	245.071	Itpr3	Yes	5.4388e-06	7.87976	8.66759	-0.787837	0.0523734	15.0427	6	0.000225453	3.64694	-0.787837	5.2645	0.579212
20757.8	19477.2	17482.3	18031.4	38383.1	41384.4	36116.4	38968.3	Tpm4	Yes	5.5424e-06	15.2388	14.2057	1.03317	0.0689036	14.9944	6	0.000228345	3.64141	1.03317	5.2563	2.04652
806.411	836.211	731.203	1119.96	4300.34	5542.42	5427.41	6336.53	Maff	Yes	5.6232e-06	12.3855	9.75161	2.6339	0.176093	14.9574	6	0.00023027	3.63776	2.6339	5.25002	6.20704
30.8004	39.7032	30.2428	40.8108	564.177	1471.76	1294.62	1046.74	Slc7a2	Yes	5.7993e-06	10.0083	5.13136	4.87697	0.327776	14.8789	6	0.000234743	3.62941	4.87697	5.23662	29.3841
19.6003	14.0488	20.8339	13.4092	377.298	263.698	375.515	633.445	Hamp	Yes	5.8748e-06	8.61553	4.0578	4.55773	0.306998	14.8461	6	0.000234743	3.62941	4.55773	5.23101	23.5512
77.2811	87.9579	81.9915	84.5366	153.609	159.932	181.907	159.919	Rps6-ps4	Yes	5.8932e-06	7.35317	6.37242	0.980749	0.0660961	14.8382	6	0.000234743	3.62941	0.980749	5.22965	1.97349
119.282	122.164	133.068	118.351	34.6859	43.791	47.8701	40.499	Hbb-bt	Yes	5.9099e-06	5.37243	6.94346	-1.57104	0.105929	14.831	6	0.000234743	3.62941	-1.57104	5.22842	0.336567
2576.6	2707.15	2637.17	2436.4	4870.18	5357.74	6042.28	5358.32	Psmd2	Yes	5.937e-06	12.3964	11.3373	1.05912	0.0714682	14.8195	6	0.000234743	3.62941	1.05912	5.22643	2.08366
3073.32	3069.37	2701.69	2915.64	1232.41	1241.38	976.551	1154.74	Ccnd2	Yes	5.9409e-06	10.1625	11.5196	-1.35716	0.0915898	14.8178	6	0.000234743	3.62941	-1.35716	5.22615	0.39035
4894.47	4812.03	4877.15	4733.47	9877.7	11090.5	8871.93	9428.99	Canx	Yes	6.0583e-06	13.2562	12.2375	1.01876	0.0689826	14.7684	6	0.000237992	3.62344	1.01876	5.21765	2.02618
5135.27	5094.23	5360.36	4613.36	2630.47	2441.82	2342.45	2174.48	Fkbp9	Yes	6.318e-06	11.2238	12.3002	-1.07637	0.0734075	14.663	6	0.00024676	3.60773	-1.07637	5.19942	0.474221
156.242	140.488	153.902	143.421	389.332	556.907	499.977	515.064	Traf1	Yes	6.6644e-06	8.92512	7.21298	1.71214	0.117835	14.53	6	0.000257667	3.58894	1.71214	5.17624	3.27646
5345.83	5979.31	5678.25	6188.66	17244.6	25542.5	24035.1	22810.3	Xdh	Yes	6.7148e-06	14.4362	12.4992	1.93703	0.133485	14.5113	6	0.000257667	3.58894	1.93703	5.17297	3.82917
134.962	114.223	165.327	194.143	1930.38	3366.2	4124.28	4057.17	C1ra	Yes	6.7452e-06	11.6569	7.22057	4.43637	0.305955	14.5001	6	0.000257667	3.58894	4.43637	5.17101	21.6512
579.048	503.926	561.171	532.289	327.039	341.76	327.645	314.646	Dnal4	Yes	6.7499e-06	8.35593	9.08574	-0.72981	0.0503374	14.4984	6	0.000257667	3.58894	-0.729809	5.1707	0.602984
1925.87	1792.14	1825.99	1725.13	1004.48	868.204	895.704	817.248	Tspan6	Yes	6.8238e-06	9.80391	10.8264	-1.02252	0.0706582	14.4714	6	0.000258709	3.58719	-1.02252	5.16597	0.492254
2835.32	3575.12	3281	3190.24	482.771	504.549	680.82	381.106	Fbln2	Yes	6.8585e-06	8.9698	11.6481	-2.6783	0.185236	14.4589	6	0.000258709	3.58719	-2.67831	5.16377	0.156225
17.9203	37.8708	40.3237	22.1544	942.182	844.405	1724.39	1060.24	Pla1a	Yes	6.892e-06	10.1009	4.8024	5.29852	0.36676	14.4468	6	0.000258709	3.58719	5.29853	5.16165	39.3564
278.884	271.204	263.448	290.922	500.468	606.41	566.995	607.484	Uhrf1bp1l	Yes	6.9688e-06	9.15129	8.10816	1.04314	0.0723423	14.4195	6	0.00025874	3.58714	1.04314	5.15684	2.06071
756.011	775.74	723.81	878.014	1672.71	1972.5	2054.16	1850.49	Preb	Yes	6.9931e-06	10.878	9.60981	1.26814	0.0879983	14.4109	6	0.00025874	3.58714	1.26814	5.15533	2.4085
17911.3	19323.9	17252.5	16469.5	8466.9	7849.06	6951.81	6929.48	Itpkb	Yes	7.0372e-06	12.8769	14.1122	-1.23527	0.0858096	14.3955	6	0.00025874	3.58714	-1.23527	5.1526	0.424763
6618.17	6722.06	5886.59	6383.39	19012.8	27397.9	27878.5	25646.2	Picalm	Yes	7.046e-06	14.5924	12.6426	1.94989	0.135481	14.3924	6	0.00025874	3.58714	1.94989	5.15206	3.86345
25.7604	14.6597	19.4898	22.7374	346.859	753.015	785.07	858.786	Car13	Yes	7.3544e-06	9.33939	4.33813	5.00127	0.350047	14.2874	6	0.000268603	3.57089	5.00127	5.13345	32.0281
2313.39	2282.63	2238.64	2227.1	1802.96	1704.04	1675.45	1763.26	Ccdc50	Yes	7.5758e-06	10.7613	11.1454	-0.384092	0.0270199	14.2151	6	0.00027402	3.56222	-0.38409	5.12057	0.766262
960.973	916.228	880.401	787.065	1858.17	1982.97	1721.2	1815.18	Vwa5a	Yes	7.6193e-06	10.847	9.78757	1.05949	0.0746053	14.2012	6	0.00027402	3.56222	1.05948	5.11808	2.08418
1800.43	1917.36	1957.72	1924.52	1332.22	1231.86	1337.17	1264.81	Elk4	Yes	7.641e-06	10.334	10.8911	-0.557086	0.0392472	14.1943	6	0.00027402	3.56222	-0.55709	5.11685	0.679672
318.644	362.216	340.735	289.756	946.43	1319.44	1197.82	1302.2	Cars	Yes	7.6649e-06	10.2063	8.35193	1.85432	0.130708	14.1867	6	0.00027402	3.56222	1.85432	5.11549	3.61582
4005.74	3829.83	4404.69	3630.41	11414.5	13499.1	15279.1	16386.5	Emp1	Yes	7.7175e-06	13.7747	11.9504	1.82424	0.128739	14.1702	6	0.000274448	3.56154	1.82425	5.11252	3.54123
28.5604	59.2494	67.2061	37.8957	777.955	992.914	1054.21	1217.05	C1s1	Yes	8.0108e-06	9.96254	5.50979	4.45275	0.316246	14.0801	6	0.000283386	3.54762	4.45275	5.09632	21.8984
385.285	305.409	350.816	476.32	2028.77	1856.36	2264.79	2751.85	Ctla2b	Yes	8.1293e-06	11.104	8.54869	2.55531	0.181941	14.0447	6	0.000285605	3.54423	2.55531	5.08995	5.87795
841.132	849.649	825.964	796.976	402.781	346.52	339.346	422.643	Atpif1	Yes	8.1771e-06	8.55514	9.69381	-1.13867	0.081156	14.0306	6	0.000285605	3.54423	-1.13867	5.0874	0.454178
298.484	280.366	229.173	292.088	46.7198	25.7034	28.7221	38.4221	2810410L24Rik	Yes	8.259e-06	5.08445	8.09581	-3.01136	0.214994	14.0067	6	0.000285605	3.54423	-3.01136	5.08307	0.12402
1574.74	1636.99	1797.09	1752.53	386.5	453.142	285.093	302.185	Filip1	Yes	8.2799e-06	8.45318	10.7211	-2.26792	0.161987	14.0007	6	0.000285605	3.54423	-2.26792	5.08197	0.207629
6916.66	7125.81	6910.81	6477.83	9960.52	11150.5	10535.7	10802.8	Ywhae	Yes	8.3275e-06	13.3722	12.7427	0.629579	0.0450119	13.987	6	0.000285605	3.54423	0.62958	5.07949	1.54711
28.5604	41.5357	63.1738	30.8996	520.289	502.645	526.572	456.911	Hhipl1	Yes	8.3664e-06	8.9682	5.28575	3.68246	0.263488	13.9758	6	0.000285605	3.54423	3.68246	5.07746	12.839
327.045	259.598	311.837	279.262	108.305	117.093	102.123	91.3823	Ntng2	Yes	8.3694e-06	6.70462	8.1959	-1.49128	0.106711	13.9749	6	0.000285605	3.54423	-1.49128	5.07731	0.355697
708.97	668.847	647.195	665.798	397.826	429.342	369.132	410.182	Hs2st1	Yes	8.4881e-06	8.64752	9.39303	-0.745505	0.0534745	13.9413	6	0.000288199	3.54031	-0.745505	5.07119	0.596459
202.163	154.537	161.295	96.7798	1432.74	1573.62	2096.71	1833.88	Lpin3	Yes	8.6223e-06	10.7448	7.21534	3.52941	0.253843	13.9039	6	0.000291295	3.53567	3.52942	5.06438	11.5468
813.131	738.48	713.057	756.165	1478.04	1807.81	1872.25	1719.65	Fbxo6	Yes	8.6872e-06	10.742	9.55905	1.18294	0.085189	13.8861	6	0.000291619	3.53518	1.18294	5.06112	2.27039
15245.1	14615.7	15046.1	15507.5	21861.3	24571.5	24653.1	22875.7	Arhgdia	Yes	8.7182e-06	14.518	13.8823	0.635683	0.0458064	13.8776	6	0.000291619	3.53518	0.63568	5.05957	1.55367
403.206	417.8	405.925	444.837	109.721	67.5905	86.1663	67.4983	Thy1	Yes	8.7864e-06	6.34057	8.70606	-2.36549	0.170681	13.8591	6	0.00029245	3.53395	-2.36549	5.05619	0.194051
70.561	61.6927	58.4693	98.5288	392.871	481.701	394.663	487.026	Eva1c	Yes	8.89e-06	8.77056	6.14498	2.62558	0.189829	13.8313	6	0.000293599	3.53225	2.62558	5.0511	6.17133
956.493	866.752	782.28	801.64	1613.25	1645.02	1616.95	1570.11	Slc12a4	Yes	8.9078e-06	10.6538	9.72986	0.923978	0.0668262	13.8266	6	0.000293599	3.53225	0.923981	5.05023	1.89734
1680.02	1467.19	1552.46	1501.84	3179.78	4038.29	3934.93	4020.82	Plod3	Yes	9.0751e-06	11.8824	10.5965	1.28592	0.0933002	13.7826	6	0.000297662	3.52628	1.28592	5.04215	2.43837
3457.49	3609.33	4165.44	3158.17	24498.2	52222.7	44007.6	43264.3	Wars	Yes	9.2082e-06	15.2698	11.8055	3.46425	0.251977	13.7483	6	0.000300568	3.52206	3.46424	5.03583	11.0367
539.848	377.486	474.475	908.914	33.978	22.8475	18.0843	23.884	Colec11	Yes	9.2728e-06	4.58878	9.08872	-4.49994	0.327701	13.7318	6	0.000301222	3.52111	-4.49994	5.03279	0.0441961
2203.63	2385.25	2039.71	2102.34	6736.85	9474.09	10266.5	9976.24	Pgk1	Yes	9.388e-06	13.1344	11.0894	2.04501	0.14924	13.7028	6	0.000303503	3.51784	2.04501	5.02743	4.12676
706.17	673.733	684.159	684.455	356.769	379.839	431.895	370.721	Csgalnact1	Yes	9.4943e-06	8.58421	9.42423	-0.84002	0.0614211	13.6764	6	0.000305478	3.51502	-0.840021	5.02254	0.558635
1942.67	2479.31	2217.13	2109.92	751.056	537.868	628.695	544.14	Ypel3	Yes	9.552e-06	9.25198	11.0892	-1.83727	0.134478	13.6622	6	0.000305878	3.51445	-1.83727	5.01991	0.279851
427.286	491.098	460.362	411.023	1627.41	2297.12	2484.99	2706.16	Pvr	Yes	9.6877e-06	11.1288	8.80216	2.3266	0.170707	13.6292	6	0.00030876	3.51038	2.3266	5.01378	5.01623
1766.82	1877.05	1922.77	2089.51	823.967	735.879	612.738	658.368	Slc44a1	Yes	9.8839e-06	9.45791	10.8998	-1.44187	0.106156	13.5825	6	0.000312656	3.50493	-1.44187	5.00507	0.36809
267.124	279.144	284.954	219.795	2086.11	3327.16	4550.85	4391.54	Dbn1	Yes	9.9024e-06	11.7448	8.03021	3.71457	0.27357	13.5781	6	0.000312656	3.50493	3.71457	5.00426	13.128
84.5612	76.3524	63.1738	78.7065	279.611	444.574	373.387	400.836	Rrp12	Yes	9.9765e-06	8.52874	6.23405	2.29469	0.169215	13.5608	6	0.00031353	3.50372	2.29469	5.00102	4.90649
19.0403	25.0436	31.5869	13.9923	368.095	548.34	801.027	505.718	Per2	Yes	1.00455e-05	9.06269	4.42129	4.6414	0.342671	13.5448	6	0.000314213	3.50278	4.6414	4.99803	24.9575
1229.22	1337.08	1110.25	1186.43	2202.2	2200.97	2424.36	2193.17	Psmc6	Yes	1.01287e-05	11.1377	10.2444	0.893345	0.0660484	13.5256	6	0.000314213	3.50278	0.89334	4.99445	1.85747
1855.87	1648.6	2440.26	1922.77	12232.1	22521.9	20750.1	22445.8	Iigp1	Yes	1.01378e-05	14.2081	10.9267	3.28143	0.242645	13.5236	6	0.000314213	3.50278	3.28143	4.99406	9.72319
2593.96	2217.88	2431.52	2406.67	4236.64	5024.54	4898.71	4670.88	Ptbp1	Yes	1.02378e-05	12.1978	11.2341	0.963694	0.0713804	13.5008	6	0.000315864	3.5005	0.9637	4.98979	1.95031
920.093	885.687	936.182	964.883	219.441	201.819	126.59	178.611	Slc16a2	Yes	1.02961e-05	7.47483	9.85529	-2.38046	0.176491	13.4877	6	0.000316219	3.50001	-2.38046	4.98733	0.192048
1211.86	1233.24	1195.6	1152.03	1526.89	1577.43	1637.16	1565.96	Ppp6c	Yes	1.04538e-05	10.6224	10.2262	0.396206	0.0294521	13.4526	6	0.000316681	3.49938	0.39621	4.98073	1.31605
161.842	214.397	243.286	207.552	10.6181	20.9435	15.9567	21.8071	Tspan11	Yes	1.04703e-05	4.05993	7.67661	-3.61668	0.26892	13.4489	6	0.000316681	3.49938	-3.61668	4.98004	0.0815213
953.133	1104.97	971.801	1115.88	432.512	511.212	467	418.489	Arl15	Yes	1.04914e-05	8.83268	10.0137	-1.18103	0.0878462	13.4443	6	0.000316681	3.49938	-1.18103	4.97917	0.441038
1464.42	1278.44	1274.23	1215.58	249.172	150.413	167.014	123.574	AU021092	Yes	1.04986e-05	7.38171	10.3498	-2.96807	0.220794	13.4427	6	0.000316681	3.49938	-2.96807	4.97887	0.127797
513.527	576.002	537.649	606.914	943.598	951.979	905.278	943.937	Dcbld1	Yes	1.05587e-05	9.87039	9.12252	0.74787	0.0556884	13.4295	6	0.000317079	3.49883	0.74787	4.97639	1.67931
411.046	380.54	477.836	377.208	3109.7	5281.58	7118.82	6208.8	Slc39a14	Yes	1.06789e-05	12.3417	8.67866	3.66305	0.27329	13.4035	6	0.00031854	3.49684	3.66305	4.97147	12.6674
413.286	436.125	464.394	496.142	185.463	155.172	136.164	170.303	Spef1	Yes	1.07017e-05	7.32847	8.81835	-1.48988	0.111197	13.3986	6	0.00031854	3.49684	-1.48988	4.97055	0.356042
30.2404	51.3088	56.4532	25.0695	1041.99	824.413	1031.87	623.061	Susd2	Yes	1.07498e-05	9.75166	5.2666	4.48506	0.334998	13.3883	6	0.000318568	3.4968	4.48506	4.9686	22.3943
209.443	213.176	224.469	371.378	1850.39	2810.24	3005.18	2748.74	Sdc4	Yes	1.10199e-05	11.322	7.94836	3.37361	0.253057	13.3314	6	0.000325146	3.48792	3.37361	4.95782	10.3647
1204.58	1254.01	1229.2	900.169	311.465	219.907	214.884	242.994	Klhl4	Yes	1.11515e-05	7.93397	10.151	-2.21708	0.166644	13.3043	6	0.00032723	3.48515	-2.21708	4.95267	0.215076
4030.38	3844.49	4223.91	4120.14	15538.6	12391.9	20106.5	15166.3	Ucp2	Yes	1.12042e-05	13.9262	11.9845	1.94163	0.146058	13.2935	6	0.00032723	3.48515	1.94163	4.95062	3.84139
1685.62	1738.39	1849.51	2034.12	491.266	644.489	686.139	601.254	Nuak1	Yes	1.12802e-05	9.23164	10.8314	-1.59979	0.120483	13.2781	6	0.00032723	3.48515	-1.59979	4.94768	0.329925
7491.78	8144.05	8680.35	9462.27	19314.4	24018.4	24113.8	24577.7	S1pr1	Yes	1.12842e-05	14.483	13.0385	1.44444	0.10879	13.2773	6	0.00032723	3.48515	1.44444	4.94753	2.72157
823.772	795.286	830.668	689.702	235.723	232.283	196.799	158.881	Fam217b	Yes	1.13618e-05	7.66827	9.61235	-1.94408	0.146594	13.2617	6	0.000328073	3.48403	-1.94408	4.94455	0.25988
372.405	499.65	349.472	439.007	1951.61	3384.28	2558.39	2607.51	Tnfaip3	Yes	1.14166e-05	11.3311	8.68316	2.64798	0.199836	13.2508	6	0.000328136	3.48395	2.64798	4.94246	6.26789
496.167	620.592	550.418	649.474	2331.03	4015.45	3103.05	3293.92	Fas	Yes	1.14611e-05	11.6108	9.16992	2.44087	0.184329	13.2419	6	0.000328136	3.48395	2.44087	4.94077	5.42968
3207.16	3467.62	2887.85	3201.9	1739.25	1542.21	1748.86	1576.34	Efna1	Yes	1.15368e-05	10.6874	11.6368	-0.949428	0.0717798	13.227	6	0.000328909	3.48292	-0.94943	4.93791	0.517837
736.97	712.826	573.941	842.451	182.632	137.085	121.271	123.574	Tmtc2	Yes	1.17194e-05	7.12076	9.47152	-2.35076	0.178204	13.1913	6	0.00033271	3.47793	-2.35076	4.93109	0.196043
2344.19	2434.11	2453.7	2348.95	765.921	539.772	526.572	457.95	Cdk19	Yes	1.18102e-05	9.1342	11.2256	-2.09145	0.158757	13.1739	6	0.000333884	3.4764	-2.09145	4.92774	0.234644
7773.47	7411.68	7199.79	7514.43	19962.1	20089.6	17891.7	15171.5	Pdia3	Yes	1.19238e-05	14.1488	12.8673	1.28153	0.0974379	13.1523	6	0.000335232	3.47465	1.28153	4.92359	2.43097
282.804	352.443	397.86	392.949	12373	41094.1	51175.3	49636.2	Mt1	Yes	1.19571e-05	15.041	8.46481	6.57615	0.500241	13.146	6	0.000335232	3.47465	6.57614	4.92237	95.4151
1950.51	1965.62	1756.1	1897.7	873.519	750.159	832.94	657.329	Spred2	Yes	1.21111e-05	9.59607	10.8847	-1.28858	0.0982364	13.1171	6	0.000336275	3.47331	-1.28858	4.91682	0.409354
448.006	437.346	482.54	562.605	5405.34	13831.3	13891.9	12922.3	Pfkfb3	Yes	1.21148e-05	13.3938	8.90762	4.48621	0.342031	13.1164	6	0.000336275	3.47331	4.48622	4.91668	22.4123
2304.99	2586.21	2715.13	2515.11	8252.41	11358.1	12516.4	13513.2	Atf4	Yes	1.21436e-05	13.4539	11.3026	2.15132	0.164084	13.1111	6	0.000336275	3.47331	2.15132	4.91565	4.44234
5376.08	5674.51	5686.31	5281.5	3742.54	3399.52	3549.84	3261.72	H3f3a	Yes	1.23811e-05	11.7665	12.4257	-0.659189	0.0504448	13.0675	6	0.000341041	3.46719	-0.65919	4.90724	0.633234
575.688	696.334	786.312	734.594	165.643	193.252	188.289	132.92	Fsd2	Yes	1.24837e-05	7.39437	9.43814	-2.04376	0.156622	13.049	6	0.000341041	3.46719	-2.04376	4.90366	0.24253
1262.82	1291.27	1379.74	1352	1970.73	2132.43	2163.73	2286.63	Cic	Yes	1.24904e-05	11.0603	10.367	0.69326	0.0531323	13.0478	6	0.000341041	3.46719	0.69326	4.90342	1.61693
2041.79	2264.92	2350.87	2179.88	1412.21	1260.42	1289.3	1342.7	Cyhr1	Yes	1.25176e-05	10.3717	11.1075	-0.735787	0.0564127	13.0429	6	0.000341041	3.46719	-0.73579	4.90248	0.600489
1371.46	1265.01	1419.39	1412.64	622.223	616.882	746.774	709.251	Zfp652	Yes	1.27728e-05	9.3912	10.4154	-1.02421	0.0787989	12.9978	6	0.000341744	3.4663	-1.0242	4.89371	0.491681
290.644	258.376	240.598	244.865	77.1584	77.1103	105.314	80.9979	Map3k14	Yes	1.28122e-05	6.39924	8.01069	-1.61145	0.124044	12.9909	6	0.000341744	3.4663	-1.61145	4.89238	0.32727
626.649	540.575	707.681	782.401	2015.32	2218.11	2564.78	2185.91	Mgst1	Yes	1.28176e-05	11.1276	9.36214	1.76549	0.135912	12.99	6	0.000341744	3.4663	1.7655	4.89219	3.39991
2357.63	2266.14	2215.11	2290.65	3742.54	4660.89	4287.04	4370.77	Slc39a1	Yes	1.28261e-05	12.0539	11.156	0.897944	0.0691339	12.9885	6	0.000341744	3.4663	0.89795	4.89191	1.86342
72.801	40.314	78.6312	52.471	630.009	454.094	597.845	515.064	Pglyrp1	Yes	1.2827e-05	9.08958	5.88239	3.20718	0.246928	12.9883	6	0.000341744	3.4663	3.20718	4.89187	9.23546
996.254	1032.28	1112.26	978.875	265.453	215.147	270.2	166.15	Zfp704	Yes	1.28469e-05	7.81393	10.0066	-2.19263	0.168861	12.9849	6	0.000341744	3.4663	-2.19263	4.8912	0.218752
1556.26	1713.35	1633.11	1623.69	868.563	750.159	681.884	679.136	Inppl1	Yes	1.30918e-05	9.53362	10.6712	-1.13761	0.0878955	12.9428	6	0.000345902	3.46105	-1.13761	4.883	0.454512
479.927	541.796	434.824	354.471	1983.47	3144.39	2848.81	3054.04	Ctps	Yes	1.31055e-05	11.4062	8.80552	2.60073	0.200977	12.9405	6	0.000345902	3.46105	2.60073	4.88255	6.06593
851.212	753.14	817.899	751.501	1716.6	1542.21	1931.83	1931.49	Slc38a2	Yes	1.32867e-05	10.7918	9.62989	1.16195	0.0900042	12.91	6	0.000347044	3.45962	1.16195	4.87658	2.2376
529.767	546.072	489.261	501.972	182.632	146.605	132.973	115.266	Rdm1	Yes	1.33182e-05	7.1531	9.01202	-1.85892	0.14405	12.9047	6	0.000347044	3.45962	-1.85892	4.87555	0.275682
7841.23	9095.09	7654.11	7244.49	14788.9	16265.5	15668.4	15727.1	Ldha	Yes	1.33376e-05	13.9296	12.9531	0.976468	0.0756866	12.9015	6	0.000347044	3.45962	0.97646	4.87492	1.96763
1584.26	1180.71	1205.01	712.439	34099.8	104628	113648	101437	Cxcl9	Yes	1.33543e-05	16.2892	10.1366	6.15259	0.476992	12.8987	6	0.000347044	3.45962	6.15259	4.87438	71.14
138.882	149.651	124.331	148.085	2287.15	7434	6709.27	6689.6	Irf8	Yes	1.34984e-05	12.3597	7.12787	5.23185	0.40636	12.8749	6	0.00034886	3.45735	5.23185	4.86972	37.5788
3206.6	4183.5	3674.16	4305.54	11417.3	11366.6	11361.2	14393.7	Car4	Yes	1.35525e-05	13.5591	11.8981	1.66098	0.129098	12.8661	6	0.00034886	3.45735	1.66098	4.86798	3.16231
502.327	505.758	487.917	436.092	189.003	151.365	160.631	127.727	Txndc16	Yes	1.3579e-05	7.28217	8.91344	-1.63127	0.126831	12.8618	6	0.00034886	3.45735	-1.63127	4.86713	0.322803
352.805	350.61	340.735	339.312	553.559	686.377	645.715	628.253	Golt1b	Yes	1.3759e-05	9.29135	8.43386	0.857494	0.0668212	12.8327	6	0.000350993	3.4547	0.857494	4.86141	1.81189
1019.77	955.321	1073.28	1312.36	3431.07	4130.63	3656.21	4821.45	Synpo	Yes	1.38761e-05	11.957	10.0799	1.87709	0.146487	12.814	6	0.000350993	3.4547	1.87708	4.85773	3.67331
877.532	777.572	976.505	861.107	418.354	375.08	335.091	384.221	Gab1	Yes	1.39452e-05	8.55846	9.76542	-1.20696	0.0942714	12.803	6	0.000350993	3.4547	-1.20696	4.85558	0.43318
1841.87	1729.84	1593.46	1528.07	478.524	563.571	411.683	365.529	St5	Yes	1.40093e-05	8.81003	10.7047	-1.89467	0.148103	12.7929	6	0.000350993	3.4547	-1.89467	4.85358	0.268936
438.486	362.826	403.909	350.973	1602.63	2101.02	2853.06	2570.13	Agfg2	Yes	1.40515e-05	11.1222	8.59816	2.5241	0.197406	12.7863	6	0.000350993	3.4547	2.52409	4.85228	5.75212
110.322	122.775	131.052	173.737	780.787	784.43	592.526	950.168	Zfp697	Yes	1.40818e-05	9.58177	7.05005	2.53172	0.198075	12.7816	6	0.000350993	3.4547	2.53172	4.85134	5.78259
1503.62	1578.36	1527.6	1485.51	2411.02	2643.64	2707.32	2957.46	11-Sep	Yes	1.40896e-05	11.3841	10.5731	0.811079	0.0634629	12.7804	6	0.000350993	3.4547	0.81107	4.8511	1.75451
3902.69	4074.77	3854.94	4231.49	10085.1	9899.62	8741.09	7783.07	Pdia6	Yes	1.42357e-05	13.1482	11.9705	1.17765	0.0923091	12.7577	6	0.000350993	3.4547	1.17765	4.84662	2.26208
936.893	921.726	872.336	905.416	1142.51	1171.89	1204.2	1146.43	Hgs	Yes	1.42566e-05	10.1874	9.82778	0.359573	0.0281919	12.7545	6	0.000350993	3.4547	0.359572	4.84598	1.28305
26.8804	21.3787	34.9472	23.3204	185.463	128.517	194.672	152.65	Fcer1g	Yes	1.43264e-05	7.34995	4.7093	2.64065	0.20721	12.7438	6	0.000350993	3.4547	2.64065	4.84386	6.23611
773.931	723.82	795.049	842.451	1348.5	1494.61	1497.8	1315.7	Dnajb9	Yes	1.4342e-05	10.4632	9.61222	0.85101	0.066791	12.7414	6	0.000350993	3.4547	0.851006	4.84339	1.80376
451.366	400.086	352.16	350.973	1056.15	1495.56	1266.96	1318.81	Mars	Yes	1.43754e-05	10.3158	8.59441	1.72141	0.135158	12.7363	6	0.000350993	3.4547	1.7214	4.84238	3.29757
768.891	766.578	761.446	785.899	959.879	977.682	1004.21	1047.78	Emc4	Yes	1.44102e-05	9.96122	9.58993	0.371294	0.0291646	12.731	6	0.000350993	3.4547	0.371294	4.84133	1.29351
407.686	477.05	413.99	317.158	79.9899	50.4549	76.5922	55.0371	Col8a1	Yes	1.44371e-05	6.00503	8.64296	-2.63792	0.207271	12.7269	6	0.000350993	3.4547	-2.63792	4.84052	0.160659
3429.49	2564.83	2720.5	3291.68	429.681	313.201	206.373	215.994	Ephx1	Yes	1.44699e-05	8.12051	11.5407	-3.42016	0.26884	12.7219	6	0.000350993	3.4547	-3.42016	4.83953	0.0934175
12526.8	10778.5	11068.9	13538.7	2897.33	2873.07	1791.41	2335.44	Gas6	Yes	1.44932e-05	11.2463	13.5419	-2.29559	0.180494	12.7184	6	0.000350993	3.4547	-2.29559	4.83884	0.203685
856.252	838.044	727.171	1002.2	176.969	108.526	141.483	97.6129	Gm2a	Yes	1.45731e-05	6.99568	9.73197	-2.73629	0.215347	12.7064	6	0.000351667	3.45387	-2.73629	4.83645	0.150071
2957.96	3454.79	2868.36	2938.96	1793.76	1732.6	1777.58	1732.11	Zfp36l2	Yes	1.48312e-05	10.7804	11.573	-0.792591	0.0625661	12.6681	6	0.00035619	3.44832	-0.79259	4.82882	0.577307
2831.4	2782.89	2646.58	2798.45	4973.53	4574.26	5633.78	5427.9	Cttn	Yes	1.4866e-05	12.3264	11.4325	0.893863	0.0705887	12.663	6	0.00035619	3.44832	0.89386	4.82781	1.85814
2942.28	2998.51	2747.39	3177.99	5180.94	5951.77	5772.08	5100.79	Nadk	Yes	1.50772e-05	12.4224	11.5326	0.889747	0.0704346	12.6323	6	0.000359975	3.44373	0.88975	4.82168	1.85286
1746.66	1792.75	1605.55	1745.53	662.572	445.526	490.403	443.412	Mef2c	Yes	1.52395e-05	8.97541	10.7492	-1.77376	0.140674	12.609	6	0.000362112	3.44116	-1.77375	4.81703	0.292447
820.971	900.347	1186.86	1658.08	12174.8	23826.1	25123.3	21982.6	Cebpd	Yes	1.53815e-05	14.2882	10.1009	4.18723	0.332614	12.5889	6	0.000362112	3.44116	4.18723	4.813	18.2172
404.886	409.249	409.285	362.05	273.948	261.794	261.69	264.801	Ift27	Yes	1.54379e-05	8.05263	8.6288	-0.576172	0.0457972	12.5809	6	0.000362112	3.44116	-0.576171	4.81141	0.670742
4100.38	3521.98	3894.6	3839.13	8230.47	11246.7	10808	10502.7	Ecscr	Yes	1.54436e-05	13.3056	11.9044	1.40118	0.11138	12.5801	6	0.000362112	3.44116	1.40119	4.81125	2.64119
1618.42	1889.87	1655.29	1736.79	3939.33	5221.6	3979.6	4388.43	Pfkl	Yes	1.5505e-05	12.088	10.7499	1.3381	0.106439	12.5716	6	0.000362112	3.44116	1.3381	4.80953	2.52818
814.251	681.674	839.405	789.98	1486.54	1512.69	1596.74	1417.46	Fbxw8	Yes	1.55825e-05	10.5527	9.60529	0.947372	0.0754231	12.5608	6	0.000362112	3.44116	0.947369	4.80736	1.92835
570.648	561.343	701.632	681.54	3340.47	5808.97	6010.36	6922.21	Hmga1	Yes	1.55875e-05	12.38	9.2891	3.09093	0.246092	12.5601	6	0.000362112	3.44116	3.09094	4.80722	8.52048
4562.94	4065.61	4209.12	4055.42	8943.3	7728.16	7761.35	7358.35	Mcam	Yes	1.55955e-05	12.9524	12.0425	0.909953	0.0724545	12.559	6	0.000362112	3.44116	0.90995	4.807	1.87898
649.049	770.243	748.676	675.71	379.421	329.385	382.961	362.414	Ids	Yes	1.569e-05	8.50346	9.46995	-0.966494	0.0770366	12.5459	6	0.000363059	3.44002	-0.966494	4.80438	0.511748
3016.2	3732.71	2378.43	3499.81	587.537	508.357	761.667	593.985	Cdkn1c	Yes	1.5846e-05	9.24388	11.6034	-2.35946	0.188387	12.5245	6	0.000364367	3.43846	-2.35947	4.80008	0.194863
4264.46	4221.98	4311.27	3250.29	806.978	469.325	507.423	413.297	4-Sep	Yes	1.58544e-05	9.05223	11.9605	-2.9083	0.232229	12.5234	6	0.000364367	3.43846	-2.9083	4.79985	0.133203
625.529	660.295	641.147	508.968	97.6868	80.9182	92.5489	49.8449	Nav3	Yes	1.59944e-05	6.28	9.24296	-2.96296	0.236953	12.5045	6	0.000365478	3.43714	-2.96296	4.79603	0.128251
1780.26	1882.54	1512.81	1721.05	729.82	609.266	547.847	537.909	Sptssa	Yes	1.60109e-05	9.23279	10.7471	-1.51431	0.121123	12.5022	6	0.000365478	3.43714	-1.51432	4.79558	0.350062
206.083	230.89	209.011	197.058	343.32	345.568	320.198	337.491	Mtrr	Yes	1.61727e-05	8.39444	7.71701	0.677428	0.0542785	12.4806	6	0.000366821	3.43555	0.677429	4.79122	1.59929
155.122	195.462	174.064	148.668	33.2702	47.5989	30.8496	29.0762	Atl1	Yes	1.62035e-05	5.10949	7.38686	-2.27737	0.182532	12.4765	6	0.000366821	3.43555	-2.27737	4.79039	0.206274
2752.44	3034.55	3370.39	3308	9140.09	14143.5	13544.1	13051.1	Slc43a3	Yes	1.63197e-05	13.5858	11.6011	1.98472	0.159273	12.4612	6	0.000366821	3.43555	1.98472	4.78729	3.95786
2797.8	3401.04	2574	2397.34	794.944	600.698	571.25	507.795	Unc5b	Yes	1.63253e-05	9.25282	11.4347	-2.18189	0.175106	12.4604	6	0.000366821	3.43555	-2.18189	4.78714	0.220387
705.05	804.449	793.705	855.86	372.343	338.904	381.897	304.261	Sspn	Yes	1.63412e-05	8.44286	9.62178	-1.17892	0.0946293	12.4583	6	0.000366821	3.43555	-1.17892	4.78672	0.44168
776.171	719.545	645.851	676.876	411.984	397.927	378.706	416.412	Cetn2	Yes	1.65171e-05	8.6474	9.45724	-0.809842	0.0651241	12.4354	6	0.000369542	3.43234	-0.809842	4.78207	0.570444
926.253	977.31	1111.59	897.254	368.095	293.209	403.173	331.261	Tbc1d16	Yes	1.66464e-05	8.4367	9.92893	-1.49223	0.12016	12.4187	6	0.000371207	3.43038	-1.49223	4.77868	0.355463
3117	2768.84	2928.84	2905.14	1983.47	1814.47	1744.6	1890.99	Prrc2b	Yes	1.68144e-05	10.8582	11.5154	-0.657193	0.0530114	12.3972	6	0.00037372	3.42745	-0.65719	4.77432	0.634112
1452.1	1591.18	1548.43	2151.31	6671.02	8682.04	10008.1	10550.5	Cdc42ep4	Yes	1.68958e-05	13.1104	10.7019	2.4085	0.19444	12.3869	6	0.000374297	3.42678	2.4085	4.77222	5.30922
580.168	659.684	641.147	629.652	1003.06	1097.63	1181.86	1057.13	Ube2f	Yes	1.6966e-05	10.0808	9.29222	0.788566	0.0637069	12.378	6	0.000374625	3.4264	0.78857	4.77042	1.72736
1072.41	998.078	1034.97	1079.74	1560.87	1724.03	1850.98	1690.57	Med15	Yes	1.70692e-05	10.7343	10.0304	0.703893	0.0569257	12.3651	6	0.000375161	3.42578	0.7039	4.76779	1.6289
138.882	118.499	133.068	58.8841	1722.26	2293.32	2563.71	3666.71	Mthfd2	Yes	1.71014e-05	11.2694	6.73557	4.53383	0.366782	12.3611	6	0.000375161	3.42578	4.53383	4.76697	23.1643
4018.06	3291.7	3488.67	4992.9	15757.3	17284.1	16699.2	22803	Ctla2a	Yes	1.73069e-05	14.1313	11.9278	2.20357	0.178634	12.3357	6	0.000378441	3.422	2.20357	4.76178	4.60618
258.724	213.787	263.448	99.1118	5570.27	10184.3	14940.8	14134.1	Pgf	Yes	1.7367e-05	13.3529	7.60691	5.74595	0.466078	12.3283	6	0.00037853	3.4219	5.74595	4.76028	53.6664
269.924	280.366	284.954	325.903	615.852	733.975	656.353	801.672	Mad2l2	Yes	1.75092e-05	9.44781	8.17761	1.27019	0.103176	12.311	6	0.000380403	3.41976	1.27019	4.75673	2.41193
1274.58	1314.48	1164.01	1257.55	594.616	517.876	510.615	425.758	Nfia	Yes	1.76829e-05	8.99057	10.2893	-1.29878	0.105677	12.29	6	0.000382944	3.41686	-1.29877	4.75245	0.406471
829.372	772.075	1129.74	738.092	3279.59	3086.31	2732.85	3170.34	Atf5	Yes	1.77977e-05	11.5794	9.73947	1.83992	0.149876	12.2763	6	0.000383056	3.41674	1.83993	4.74964	3.57992
553.848	773.297	821.931	651.223	2730.98	3965.94	4372.14	3635.56	Bnip3	Yes	1.79038e-05	11.8227	9.43453	2.38816	0.194733	12.2638	6	0.000383056	3.41674	2.38815	4.74705	5.23487
1687.86	1555.76	1594.13	1651.67	2270.16	2283.8	2403.08	2168.25	Cops7a	Yes	1.79106e-05	11.1547	10.6632	0.491534	0.0400829	12.263	6	0.000383056	3.41674	0.49154	4.74689	1.40594
3602.53	4527.39	4818.01	5199.87	1206.22	1054.79	1428.66	1020.78	Fhl2	Yes	1.7942e-05	10.1887	12.1344	-1.9457	0.158713	12.2592	6	0.000383056	3.41674	-1.94571	4.74613	0.259587
254.804	335.34	305.788	412.772	1911.97	3268.14	2598.82	3689.56	Ier3	Yes	1.80389e-05	11.442	8.33208	3.10992	0.253915	12.2479	6	0.000383056	3.41674	3.10991	4.74379	8.63331
32982.8	33063	34245.6	32357.7	59489.2	59202.6	55281.5	49922.8	Ly6c1	Yes	1.80814e-05	15.7689	15.0169	0.751956	0.0614198	12.2429	6	0.000383056	3.41674	0.75196	4.74277	1.68408
31265.8	34214.4	30919.5	25084	5051.4	2888.3	4181.72	2491.21	Sparcl1	Yes	1.80848e-05	11.7777	14.8813	-3.10359	0.253509	12.2425	6	0.000383056	3.41674	-3.10358	4.74269	0.11634
362.885	280.366	299.739	236.702	1126.94	1620.27	1672.26	1769.49	Noct	Yes	1.81436e-05	10.5742	8.18726	2.38697	0.195083	12.2356	6	0.0003831	3.41669	2.38697	4.74128	5.23058
848.412	833.157	807.146	854.694	444.546	473.133	523.38	528.563	5031425E22Rik	Yes	1.83172e-05	8.93999	9.70675	-0.766769	0.0627698	12.2156	6	0.000385559	3.41391	-0.766769	4.73714	0.587732
628.889	538.742	665.341	610.995	3134.47	6805.69	5762.5	5493.32	Ifi47	Yes	1.85522e-05	12.3156	9.25077	3.06485	0.251449	12.1887	6	0.000389293	3.40972	3.06485	4.7316	8.36781
1210.74	1070.77	1069.92	926.404	2289.98	2163.85	2550.95	2383.21	Itga5	Yes	1.86275e-05	11.194	10.0562	1.13778	0.0934122	12.1802	6	0.000389664	3.40931	1.13778	4.72985	2.20042
269.364	205.846	245.302	213.382	611.605	551.196	528.699	526.487	Shroom2	Yes	1.88171e-05	9.11236	7.85864	1.25372	0.103111	12.159	6	0.000392415	3.40625	1.25372	4.72545	2.38456
1257.78	1368.23	1104.2	1150.28	2862.65	2756.93	2808.38	2357.25	Zfp422	Yes	1.89245e-05	11.3926	10.2478	1.14477	0.094243	12.147	6	0.000393189	3.4054	1.14477	4.72298	2.21111
1167.62	1244.85	1304.47	1416.72	3867.12	5754.71	5891.22	6309.53	Junb	Yes	1.89706e-05	12.3888	10.3222	2.06664	0.170207	12.1419	6	0.000393189	3.4054	2.06664	4.72192	4.1891
1736.58	1667.54	1636.47	1412.64	2866.19	3025.39	3263.68	3005.23	Psmc2	Yes	1.91592e-05	11.5683	10.6515	0.916821	0.0756378	12.1212	6	0.00039445	3.40401	0.91682	4.71762	1.88795
537.048	495.985	571.252	658.802	202.452	160.884	201.055	152.65	Gstk1	Yes	1.91727e-05	7.47421	9.13619	-1.66197	0.13713	12.1197	6	0.00039445	3.40401	-1.66197	4.71732	0.316006
714.57	734.815	690.879	610.412	208.823	176.116	123.399	150.573	Tmem98	Yes	1.92677e-05	7.33701	9.42202	-2.08502	0.172182	12.1094	6	0.00039445	3.40401	-2.08502	4.71517	0.235693
20672.1	21489.8	18840.6	21619.8	4902.04	6921.84	6872.02	4858.84	Ltbp4	Yes	1.93211e-05	12.5023	14.3321	-1.82984	0.151181	12.1036	6	0.00039445	3.40401	-1.82985	4.71397	0.281294
16565.6	20995.7	25645.2	23454.5	83954	104870	116151	84401.9	Lpl	Yes	1.93234e-05	16.5566	14.3844	2.17212	0.179465	12.1034	6	0.00039445	3.40401	2.17213	4.71392	4.50688
1449.3	1435.42	1722.49	1511.75	643.459	471.229	539.337	456.911	Foxn3	Yes	1.94693e-05	9.0302	10.5752	-1.54497	0.127814	12.0877	6	0.000396071	3.40223	-1.54497	4.71065	0.342703
2984.84	2853.75	2930.86	2445.73	24430.9	70047.5	53770.9	56227.1	Gbp2	Yes	1.952e-05	15.5415	11.4488	4.09269	0.338736	12.0822	6	0.000396071	3.40223	4.09269	4.70952	17.0617
4170.94	4672.15	4000.11	4790.02	1773.94	1610.75	1236.11	1514.04	Clstn1	Yes	1.95875e-05	10.5705	12.1019	-1.53141	0.126824	12.075	6	0.00039625	3.40203	-1.53141	4.70802	0.345939
774.491	767.189	914.676	714.771	327.039	269.41	329.772	259.609	Pkia	Yes	1.9895e-05	8.20312	9.62475	-1.42162	0.11805	12.0426	6	0.000401271	3.39656	-1.42162	4.70126	0.373292
1170.42	900.347	926.773	862.856	4838.33	7849.06	4347.67	5677.12	Neurl3	Yes	2.00337e-05	12.4339	9.90405	2.52984	0.210327	12.0282	6	0.000402865	3.39484	2.52984	4.69824	5.77508
982.254	901.569	939.542	785.899	307.218	356.04	329.772	411.22	Ric1	Yes	2.03094e-05	8.44703	9.81256	-1.36554	0.113797	11.9998	6	0.000406466	3.39098	-1.36554	4.6923	0.38809
1937.63	2165.96	2264.85	1255.22	353.23	257.986	320.198	280.377	Dach1	Yes	2.03331e-05	8.23241	10.8599	-2.62753	0.219009	11.9974	6	0.000406466	3.39098	-2.62753	4.6918	0.16182
1286.9	1151.39	1157.29	1146.2	537.278	517.876	391.471	451.719	Gypc	Yes	2.09471e-05	8.87951	10.2095	-1.33	0.111429	11.9359	6	0.000417505	3.37934	-1.33	4.67888	0.397768
749.29	673.733	840.749	547.447	2692.05	3623.23	4361.5	3904.52	Il3ra	Yes	2.10322e-05	11.8098	9.43938	2.37039	0.198733	11.9275	6	0.000417968	3.37886	2.37039	4.67712	5.17081
5416.96	5285.42	4616.39	5094.93	3012.72	3038.72	3195.6	3290.8	Nfib	Yes	2.15156e-05	11.613	12.3146	-0.701569	0.0590508	11.8808	6	0.000426321	3.37026	-0.70157	4.66725	0.614903
218.963	273.647	355.521	268.185	1267.81	2159.09	1606.31	1515.08	Pdgfa	Yes	2.16275e-05	10.6498	8.1029	2.54686	0.214561	11.8701	6	0.000427286	3.36928	2.54686	4.66499	5.84362
2451.15	2716.31	2621.71	2490.04	4992.65	6448.7	6619.91	6690.64	Cflar	Yes	2.16997e-05	12.5852	11.3262	1.259	0.106125	11.8633	6	0.000427462	3.3691	1.259	4.66355	2.3933
551.048	414.746	602.839	391.783	2166.1	2657.92	1897.79	2068.56	Apobec3	Yes	2.18848e-05	11.0904	8.91291	2.17746	0.183815	11.8459	6	0.000429855	3.36668	2.17746	4.65986	4.52355
1169.86	1137.34	1123.69	1054.67	724.865	614.026	611.674	665.637	Trim37	Yes	2.20508e-05	9.34973	10.13	-0.780308	0.0659577	11.8304	6	0.00043186	3.36466	-0.780306	4.65658	0.582243
1462.18	1527.66	1501.39	2216.61	5961.02	5648.09	5189.12	5467.36	Acer2	Yes	2.22424e-05	12.4407	10.6893	1.75139	0.148263	11.8127	6	0.000433353	3.36316	1.75139	4.65282	3.36683
218.963	279.755	294.363	223.293	962.003	1394.65	1680.77	1264.81	Art1	Yes	2.2319e-05	10.3438	7.9767	2.3671	0.200504	11.8057	6	0.000433353	3.36316	2.3671	4.65133	5.15902
84.5612	69.0225	121.643	130.011	1073.14	2116.25	2674.35	2341.67	Glipr2	Yes	2.23194e-05	10.9233	6.61498	4.30832	0.364936	11.8057	6	0.000433353	3.36316	4.30832	4.65132	19.8122
206.083	226.614	247.991	237.868	421.186	471.229	507.423	523.371	Wdr55	Yes	2.24935e-05	8.90433	7.83983	1.0645	0.0902897	11.7898	6	0.00043548	3.36103	1.0645	4.64794	2.09144
3395.33	3540.31	4430.9	3812.89	1795.17	1710.71	1516.95	1552.46	Dynll2	Yes	2.26602e-05	10.6794	11.8823	-1.20287	0.102156	11.7748	6	0.00043639	3.36013	-1.20286	4.64474	0.434413
1801.55	1877.66	1819.94	1879.63	1060.4	880.58	1020.17	843.209	Sertad2	Yes	2.26696e-05	9.88676	10.8489	-0.962152	0.0817189	11.7739	6	0.00043639	3.36013	-0.962151	4.64456	0.513291
649.049	646.246	625.017	657.636	799.899	827.269	778.688	778.826	Eps15l1	Yes	2.28677e-05	9.63649	9.33176	0.304731	0.0259208	11.7562	6	0.000438224	3.3583	0.304731	4.64078	1.23519
1300.9	1209.42	1235.25	1226.65	2117.26	2417.07	2524.35	2068.56	Tbcb	Yes	2.295e-05	11.1508	10.2791	0.871661	0.0741906	11.7489	6	0.000438224	3.3583	0.87166	4.63922	1.82977
2053.55	2490.31	2832.74	1887.21	732.651	681.617	751.029	782.98	Pcp4l1	Yes	2.2972e-05	9.52384	11.159	-1.63517	0.139199	11.747	6	0.000438224	3.3583	-1.63517	4.6388	0.321932
287.844	229.057	364.257	220.378	2726.74	5489.11	7799.64	5543.17	Hdc	Yes	2.30289e-05	12.3003	8.07534	4.22491	0.359813	11.7419	6	0.000438224	3.3583	4.22491	4.63773	18.6993
702.81	637.084	631.066	564.938	307.218	241.803	239.351	234.686	Snapc5	Yes	2.30956e-05	7.98959	9.30398	-1.31439	0.111995	11.7361	6	0.000438224	3.3583	-1.31439	4.63647	0.402096
1642.5	1909.42	1797.76	1783.43	1124.11	958.642	1015.91	965.745	Slc25a51	Yes	2.3154e-05	9.98587	10.7983	-0.81239	0.0692518	11.7309	6	0.000438224	3.3583	-0.812393	4.63537	0.569437
199.923	194.851	169.359	270.517	750.348	927.227	878.683	1105.93	4930486L24Rik	Yes	2.35832e-05	9.82461	7.68326	2.14135	0.183119	11.6937	6	0.000442916	3.35368	2.14135	4.6274	4.41174
1106.02	1131.85	1223.82	1129.29	2981.57	4416.23	4437.03	4764.34	Plxna2	Yes	2.36253e-05	11.996	10.1635	1.83247	0.156754	11.6901	6	0.000442916	3.35368	1.83247	4.62662	3.56146
409.926	459.947	424.743	518.88	162.811	115.189	153.184	159.919	Pou6f1	Yes	2.36345e-05	7.19381	8.81856	-1.62475	0.138994	11.6893	6	0.000442916	3.35368	-1.62475	4.62645	0.324266
2475.79	2577.66	2589.45	2686.51	3239.24	3480.43	3344.53	3336.49	Rbpms	Yes	2.36641e-05	11.7096	11.3339	0.37568	0.0321457	11.6868	6	0.000442916	3.35368	0.37568	4.62591	1.29745
2768.68	2735.86	2657.33	2568.16	3329.14	3261.48	3366.87	3290.8	Mapk1	Yes	2.41831e-05	11.6934	11.3888	0.304654	0.0261662	11.643	6	0.000451379	3.34546	0.30465	4.61649	1.23512
202.163	232.722	213.716	164.992	29.0229	18.0876	27.6583	38.4221	Igf1	Yes	2.42749e-05	4.77239	7.65691	-2.88452	0.24791	11.6354	6	0.000451844	3.34501	-2.88452	4.61484	0.135417
5973.6	6224.24	5889.27	5500.12	7897.77	7944.26	8044.31	8040.6	Arpc2	Yes	2.43525e-05	12.9624	12.5243	0.438144	0.037677	11.6289	6	0.000452043	3.34482	0.43814	4.61346	1.35486
9666.3	10583	10933.1	9892.53	16841.8	20455.2	20248	18797.7	Ehd1	Yes	2.45946e-05	14.2159	13.3242	0.891736	0.0768139	11.609	6	0.000454102	3.34285	0.89173	4.60916	1.8554
398.726	343.891	426.087	380.123	150.778	99.9577	109.569	126.689	Wdr6	Yes	2.45978e-05	6.91009	8.5926	-1.6825	0.144934	11.6088	6	0.000454102	3.34285	-1.6825	4.6091	0.311541
2889.08	2931.32	3008.82	3001.92	1991.25	1779.25	1739.28	2016.64	Tmpo	Yes	2.48794e-05	10.8746	11.5301	-0.655464	0.0565741	11.5859	6	0.000458049	3.33909	-0.65547	4.60416	0.634869
327.045	356.718	284.954	285.675	1500.7	3172.94	2947.74	2640.74	Irak3	Yes	2.50319e-05	11.2688	8.2862	2.98258	0.257704	11.5737	6	0.000459417	3.33779	2.98259	4.60151	7.90403
3087.32	2897.11	2780.32	3059.64	6295.14	8061.35	8517.69	9190.15	Anxa7	Yes	2.50897e-05	12.9547	11.5282	1.42656	0.123308	11.5691	6	0.000459417	3.33779	1.42656	4.6005	2.68805
678.169	696.944	612.92	606.914	339.072	278.93	270.2	254.417	Mospd3	Yes	2.52701e-05	8.14954	9.33883	-1.18929	0.102927	11.5547	6	0.000461469	3.33586	-1.18929	4.59739	0.438518
594.168	608.986	696.928	681.54	339.78	285.594	265.945	311.53	Tmem246	Yes	2.55925e-05	8.22612	9.33063	-1.10451	0.0957993	11.5294	6	0.000466098	3.33152	-1.10451	4.59189	0.465062
5516.08	5999.46	5973.28	5978.78	14226.9	20340	21026.7	22140.5	H2-T23	Yes	2.56866e-05	14.2257	12.5175	1.70818	0.148253	11.522	6	0.000466554	3.3311	1.70817	4.59029	3.26746
4158.62	4167.62	4115.03	3970.89	5277.92	5740.43	5721.01	5306.4	Rab1a	Yes	2.59245e-05	12.4271	12.0022	0.42486	0.0369327	11.5037	6	0.000466605	3.33105	0.42486	4.58629	1.34244
48.1607	11.6056	26.2104	8.74516	1491.49	2082.93	2523.29	1912.8	Gm12250	Yes	2.59316e-05	10.9424	4.24177	6.7006	0.582504	11.5031	6	0.000466605	3.33105	6.7006	4.58617	104.012
468.167	473.995	487.245	463.494	179.8	120.901	168.077	124.612	Arhgef6	Yes	2.59323e-05	7.19055	8.88613	-1.69557	0.147402	11.503	6	0.000466605	3.33105	-1.69557	4.58616	0.308732
1848.59	1604.01	1805.16	1572.38	4027.81	5348.22	6000.79	4858.84	Lrrc59	Yes	2.59665e-05	12.2895	10.7341	1.55541	0.135248	11.5004	6	0.000466605	3.33105	1.55541	4.58559	2.93917
160.722	134.991	191.538	144.587	17.6969	19.9915	25.5307	34.2684	P2rx7	Yes	2.60347e-05	4.55993	7.29061	-2.73068	0.237549	11.4952	6	0.000466605	3.33105	-2.73068	4.58445	0.150655
347.205	408.027	344.768	316.575	90.6081	61.8786	53.189	46.7296	Fez1	Yes	2.63508e-05	5.93306	8.46201	-2.52895	0.220461	11.4712	6	0.000470051	3.32786	-2.52895	4.57921	0.173265
561.688	454.449	575.957	479.235	1366.2	2063.89	1861.62	1694.73	Gsdmd	Yes	2.64148e-05	10.7541	9.009	1.74507	0.15219	11.4664	6	0.000470051	3.32786	1.74507	4.57815	3.35211
1850.27	1764.66	1955.7	1751.95	1233.83	1077.64	1120.16	1057.13	Btbd7	Yes	2.64673e-05	10.1295	10.8367	-0.707223	0.0616993	11.4624	6	0.000470051	3.32786	-0.70723	4.57729	0.612495
733.05	721.988	834.028	698.447	411.276	412.207	348.92	361.375	Phf21a	Yes	2.65052e-05	8.57882	9.54139	-0.962566	0.0839967	11.4596	6	0.000470051	3.32786	-0.962567	4.57667	0.513143
941.373	941.883	967.769	890.841	588.953	595.939	674.437	632.407	Rgmb	Yes	2.69262e-05	9.28082	9.86889	-0.588073	0.0514575	11.4283	6	0.000476267	3.32215	-0.588073	4.56982	0.665231
210.563	145.986	211.699	145.17	1002.35	1903.96	2021.18	1831.8	Phf11b	Yes	2.72322e-05	10.671	7.45381	3.21718	0.282062	11.406	6	0.000480422	3.31838	3.21719	4.56492	9.29971
2728.36	2624.69	2283.66	2821.77	1022.88	1331.82	1114.84	1142.28	Sema6a	Yes	2.73857e-05	10.1645	11.3478	-1.18334	0.103848	11.3948	6	0.000481575	3.31734	-1.18334	4.56248	0.440331
314.164	349.388	314.525	308.413	53.0907	86.63	79.7836	91.3823	Enpp3	Yes	2.74402e-05	6.24976	8.32745	-2.07769	0.182399	11.3909	6	0.000481575	3.31734	-2.07769	4.56161	0.236893
683.21	625.479	663.997	616.242	331.994	320.817	253.18	271.032	Stox2	Yes	2.76022e-05	8.19174	9.33685	-1.14511	0.100631	11.3793	6	0.000483165	3.3159	-1.14511	4.55906	0.452156
1494.1	1418.32	1575.31	1593.37	2259.54	2608.42	2627.54	2534.82	Comt	Yes	2.80747e-05	11.2895	10.5686	0.720905	0.0635391	11.3459	6	0.000490165	3.30966	0.7209	4.55168	1.64821
12.3202	43.979	47.0443	20.9884	1189.23	1705.95	976.551	1445.5	Pik3r5	Yes	2.81743e-05	10.3453	4.75729	5.58798	0.492815	11.3389	6	0.000490636	3.30924	5.58798	4.55015	48.1005
149.522	166.754	170.032	142.255	74.3269	61.8786	53.189	58.1524	2310015A10Rik	Yes	2.84855e-05	5.9405	7.29195	-1.35144	0.119414	11.3173	6	0.00049478	3.30559	-1.35144	4.54538	0.3919
20.1603	14.0488	9.40886	15.1583	89.1923	138.037	120.207	140.189	Gm27252	Yes	2.86696e-05	6.90709	3.82547	3.08162	0.272597	11.3047	6	0.000495095	3.30531	3.08162	4.54258	8.46566
717.37	799.562	801.097	652.972	330.578	286.546	305.305	240.917	Il17rd	Yes	2.87534e-05	8.17449	9.53159	-1.3571	0.120108	11.2989	6	0.000495095	3.30531	-1.3571	4.54131	0.390367
1976.27	2010.21	1985.27	1560.14	4012.95	4876.03	5118.91	4873.38	B3gnt3	Yes	2.87706e-05	12.1986	10.8711	1.3275	0.117501	11.2978	6	0.000495095	3.30531	1.3275	4.54105	2.50967
1939.31	1897.2	2024.92	1818.41	3053.07	3157.71	3515.8	2947.08	Wsb2	Yes	2.87967e-05	11.6264	10.9058	0.720579	0.0637907	11.296	6	0.000495095	3.30531	0.72058	4.54066	1.64784
473.207	486.823	463.722	534.621	302.971	321.769	294.667	327.107	Pigp	Yes	2.89062e-05	8.28237	8.93327	-0.650898	0.05766	11.2886	6	0.000495251	3.30517	-0.650898	4.53901	0.636884
1310.98	1221.03	1143.18	1209.16	748.932	784.43	672.31	681.213	Ctso	Yes	2.89524e-05	9.49228	10.2522	-0.759949	0.067339	11.2854	6	0.000495251	3.30517	-0.759946	4.53832	0.590518
5918.16	5677.56	6636.61	5665.7	9896.1	9757.78	9316.59	10503.8	Clic1	Yes	2.90468e-05	13.2673	12.5416	0.725733	0.0643434	11.2791	6	0.000495611	3.30486	0.72574	4.5369	1.65375
1140.74	1283.33	1245.33	1205.67	1822.78	2156.23	1990.33	2093.48	Rrp7a	Yes	2.9344e-05	10.9742	10.2498	0.724338	0.0643333	11.2591	6	0.000499382	3.30157	0.72434	4.53248	1.65214
1667.7	1771.37	1763.49	1722.21	2360.77	2720.75	2715.83	2600.24	Rer1	Yes	2.9447e-05	11.3416	10.7571	0.584468	0.051942	11.2523	6	0.000499382	3.30157	0.58447	4.53096	1.49949
537.608	652.355	667.357	583.011	276.071	295.113	256.371	228.456	Auts2	Yes	2.94895e-05	8.03797	9.2474	-1.20943	0.10751	11.2495	6	0.000499382	3.30157	-1.20943	4.53033	0.432439
403.766	324.345	266.136	356.803	1104.29	1695.47	1302.07	1426.81	Ipo4	Yes	2.98583e-05	10.4154	8.38344	2.03194	0.181015	11.2253	6	0.000504362	3.29726	2.03194	4.52493	4.08954
72.801	54.9737	67.8782	60.0501	23.3599	28.5594	22.3394	25.9609	Mfap3l	Yes	2.99581e-05	4.64041	5.98988	-1.34947	0.120287	11.2188	6	0.000504515	3.29713	-1.34947	4.52349	0.392436
263.764	257.155	229.845	273.432	105.473	128.517	128.717	103.843	Pyurf	Yes	3.00254e-05	6.85822	7.99729	-1.13907	0.101572	11.2144	6	0.000504515	3.29713	-1.13907	4.52251	0.454053
1065.69	1050.61	1060.51	847.698	88.4845	49.5029	30.8496	25.9609	Ecm2	Yes	3.00913e-05	5.43556	9.96814	-4.53257	0.404329	11.2101	6	0.000504515	3.29713	-4.53258	4.52156	0.0432075
2268.59	2872.07	2488.64	1679.65	282.442	258.938	357.43	167.188	Akr1c14	Yes	3.0353e-05	8.00628	11.1576	-3.15136	0.28154	11.1933	6	0.000506663	3.29528	-3.15136	4.5178	0.11255
323.685	475.217	549.746	493.227	106.889	91.3899	82.9749	114.228	Mtfp1	Yes	3.03705e-05	6.61608	8.81991	-2.20383	0.196908	11.1921	6	0.000506663	3.29528	-2.20383	4.51755	0.217061
674.809	670.679	672.061	1182.35	3835.27	3774.59	3689.19	4185.93	Lyve1	Yes	3.04444e-05	11.9169	9.59693	2.31998	0.207374	11.1874	6	0.000506663	3.29528	2.31998	4.51649	4.99327
1029.85	1012.13	798.409	784.733	284.566	223.715	176.588	237.802	Prps2	Yes	3.0651e-05	7.829	9.81211	-1.98311	0.177471	11.1743	6	0.000508847	3.29341	-1.98311	4.51356	0.252944
3387.49	1946.68	3912.74	3345.32	22833.2	42508.7	46883	40328.7	Cdkn1a	Yes	3.10118e-05	15.1677	11.5737	3.59398	0.322283	11.1516	6	0.000512508	3.2903	3.59398	4.50847	12.0752
1624.02	1696.24	1782.31	1558.97	2929.9	3392.85	3568.98	2926.31	Tpd52l2	Yes	3.10232e-05	11.6403	10.6998	0.940422	0.0843359	11.1509	6	0.000512508	3.2903	0.94042	4.50831	1.91909
717.37	814.832	624.345	780.069	3344	3211.98	2290.32	2299.09	Creld2	Yes	3.11256e-05	11.4212	9.51265	1.90855	0.171255	11.1445	6	0.000512947	3.28993	1.90855	4.50688	3.75432
622.169	401.308	428.103	356.22	1903.48	2778.83	2924.33	2922.16	AI506816	Yes	3.12028e-05	11.3404	8.78704	2.55331	0.229207	11.1397	6	0.000512968	3.28991	2.55331	4.50581	5.86979
933.533	994.413	980.538	1016.19	550.019	496.933	623.376	515.064	Nenf	Yes	3.17646e-05	9.0882	9.93766	-0.849457	0.0764915	11.1052	6	0.000520936	3.28322	-0.849457	4.49806	0.554994
1803.79	1682.2	1978.55	2159.47	4886.47	3972.61	3995.56	4549.38	Adipor2	Yes	3.19067e-05	12.0815	10.8899	1.19161	0.107385	11.0967	6	0.000521235	3.28297	1.19161	4.49612	2.28407
2101.71	1982.72	1930.16	2049.28	3768.73	5091.18	5178.49	4743.57	Susd6	Yes	3.19371e-05	12.1859	10.9765	1.20942	0.109008	11.0948	6	0.000521235	3.28297	1.20942	4.4957	2.31245
837.212	896.682	926.773	930.485	1267.1	1407.02	1274.41	1357.23	Srrt	Yes	3.20567e-05	10.372	9.80895	0.562999	0.0507773	11.0876	6	0.000521925	3.28239	0.562997	4.49408	1.47733
212.243	176.527	151.214	163.826	46.0119	47.5989	32.9772	30.1146	Cyp2j9	Yes	3.21743e-05	5.26314	7.44745	-2.1843	0.197129	11.0806	6	0.000522581	3.28185	-2.1843	4.49249	0.220019
143.362	69.0225	130.38	97.9458	1894.28	5357.74	7275.2	5510.97	Nfkbiz	Yes	3.24152e-05	12.1329	6.72825	5.40467	0.488395	11.0662	6	0.000525231	3.27965	5.40468	4.48925	42.3614
9917.18	9921.53	9019.07	10256.9	3875.62	2507.51	2725.41	2397.75	Ptprb	Yes	3.27925e-05	11.463	13.2538	-1.79079	0.162151	11.044	6	0.000529971	3.27575	-1.79079	4.48423	0.289014
749.29	734.815	842.093	706.609	1352.75	1625.98	1723.33	1500.54	Jdp2	Yes	3.28646e-05	10.5928	9.56331	1.02945	0.0932492	11.0398	6	0.000529971	3.27575	1.02944	4.48327	2.04124
259.844	209.511	228.501	239.617	1058.98	702.56	944.637	693.675	Fkbp14	Yes	3.30594e-05	9.70667	7.86826	1.83841	0.166698	11.0284	6	0.000531844	3.27422	1.83841	4.48071	3.57616
1963.95	2253.31	2369.02	2151.89	502.592	438.862	378.706	247.148	Smpdl3a	Yes	3.34333e-05	8.56626	11.0897	-2.52345	0.229261	11.0069	6	0.00053658	3.27037	-2.52345	4.47582	0.173926
673.689	698.166	762.79	832.54	393.579	307.489	342.537	333.338	Apbb1	Yes	3.37739e-05	8.42146	9.52997	-1.10851	0.100888	10.9875	6	0.000540762	3.26699	-1.10851	4.47142	0.463774
288.404	278.533	291.003	249.529	2587.99	6468.69	8397.49	8038.52	Plaur	Yes	3.38597e-05	12.5013	8.1104	4.39093	0.399806	10.9826	6	0.000540835	3.26693	4.39093	4.47032	20.9798
1120.58	1290.05	1138.47	1221.41	1960.82	2359	2431.8	2250.29	Ubxn4	Yes	3.39385e-05	11.1312	10.2176	0.913614	0.0832207	10.9782	6	0.000540835	3.26693	0.91362	4.46931	1.88377
105.841	125.829	145.165	107.274	395.702	396.975	344.665	301.146	AC123720.1	Yes	3.42022e-05	8.48114	6.90695	1.57419	0.143585	10.9634	6	0.000543755	3.2646	1.57419	4.46595	2.97768
3745.89	3713.17	3598.22	3639.15	2480.4	2087.69	2363.72	2464.21	Ctdsp1	Yes	3.42894e-05	11.1944	11.843	-0.648546	0.0591815	10.9586	6	0.000543861	3.26451	-0.64855	4.46484	0.637921
683.77	607.765	597.463	570.185	1034.21	1170.93	1220.16	1063.36	St8sia6	Yes	3.45381e-05	10.1288	9.26068	0.868072	0.0793134	10.9448	6	0.000546462	3.26244	0.868069	4.4617	1.82522
648.489	707.328	673.406	773.655	361.017	294.161	270.2	269.993	Tnfsf12	Yes	3.46151e-05	8.21276	9.44951	-1.23675	0.113043	10.9406	6	0.000546462	3.26244	-1.23675	4.46073	0.424327
2899.16	3085.25	3103.58	3067.22	5781.22	6641	8126.22	7480.89	Psmb4	Yes	3.47917e-05	12.7629	11.5688	1.19417	0.109247	10.9309	6	0.000547503	3.26161	1.19417	4.45852	2.28813
8512.68	8343.18	8168.91	9112.46	11429.4	11973	11197.4	11803.9	Ybx1	Yes	3.48431e-05	13.5015	13.0578	0.443618	0.0405943	10.9281	6	0.000547503	3.26161	0.44362	4.45788	1.36001
103.601	46.4222	61.1576	117.185	819.012	1278.51	1403.13	1227.43	Gm4951	Yes	3.51243e-05	10.1785	6.25969	3.91877	0.359098	10.9128	6	0.00054813	3.26112	3.91877	4.45439	15.124
147.282	155.148	219.764	169.656	692.302	1170.93	796.772	762.211	Parp3	Yes	3.51254e-05	9.71019	7.41655	2.29364	0.210179	10.9128	6	0.00054813	3.26112	2.29364	4.45438	4.90291
650.169	671.901	742.628	817.381	1989.84	2450.39	2462.65	3272.11	Sertad1	Yes	3.51264e-05	11.2898	9.48703	1.80278	0.165199	10.9127	6	0.00054813	3.26112	1.80278	4.45437	3.48891
816.491	723.21	545.714	516.548	77.1584	88.534	109.569	51.9217	Papln	Yes	3.55513e-05	6.30297	9.31908	-3.01611	0.276964	10.8899	6	0.000553482	3.2569	-3.01611	4.44914	0.123612
278.324	356.107	425.415	357.969	1165.16	992.914	969.104	964.706	Ttll7	Yes	3.56606e-05	9.99407	8.4533	1.54077	0.141562	10.8841	6	0.000553908	3.25656	1.54077	4.44781	2.9095
146.162	204.624	180.112	167.907	478.524	411.255	461.681	391.49	Plod2	Yes	3.64091e-05	8.76248	7.43813	1.32435	0.122118	10.8448	6	0.000564237	3.24854	1.32435	4.43879	2.5042
17.3602	12.8272	10.0809	5.2471	191.834	463.614	420.193	375.913	Ifi205	Yes	3.68404e-05	8.42742	3.38098	5.04643	0.466286	10.8226	6	0.000568467	3.24529	5.04643	4.43368	33.0467
1850.83	1756.1	1944.27	2047.53	1011.55	888.196	740.392	858.786	Phactr2	Yes	3.68503e-05	9.76385	10.8892	-1.12535	0.103987	10.8221	6	0.000568467	3.24529	-1.12535	4.43356	0.45839
710.09	737.869	668.701	612.161	237.138	224.667	253.18	163.034	Arhgap28	Yes	3.69554e-05	7.75857	9.41052	-1.65195	0.152721	10.8167	6	0.000568788	3.24505	-1.65195	4.43232	0.318211
577.368	568.672	485.228	608.08	302.263	245.61	242.542	251.301	Ctdspl	Yes	3.72308e-05	8.01881	9.12386	-1.10505	0.102293	10.8028	6	0.000571725	3.24281	-1.10505	4.4291	0.464887
774.491	744.588	854.19	763.744	1117.74	1187.12	1218.03	1257.54	Aimp1	Yes	3.74133e-05	10.2216	9.61319	0.608394	0.0563663	10.7936	6	0.000573226	3.24167	0.608389	4.42697	1.52456
1010.25	1075.04	1164.68	985.871	661.864	638.778	687.202	697.828	Kidins220	Yes	3.77623e-05	9.39022	10.0454	-0.655194	0.0608005	10.7761	6	0.000577151	3.23871	-0.65519	4.42294	0.634992
1392.18	1451.92	1005.4	806.304	5556.82	8349.8	8969.8	7405.08	Arrdc4	Yes	3.78404e-05	12.8632	10.1439	2.71928	0.252434	10.7723	6	0.000577151	3.23871	2.71928	4.42204	6.58544
694.97	732.983	567.892	567.27	1784.55	2455.15	2491.37	2904.5	Slc25a25	Yes	3.81013e-05	11.2124	9.31395	1.89849	0.17645	10.7594	6	0.000579821	3.23671	1.89849	4.41906	3.72823
788.491	765.967	696.928	749.169	567.716	562.619	559.549	564.909	Tomm34	Yes	3.86668e-05	9.13876	9.54952	-0.410767	0.0382757	10.7318	6	0.000587105	3.23128	-0.410766	4.41266	0.752224
49.8407	43.979	59.8135	99.1118	1026.42	2815.95	3775.36	3369.72	Slc10a6	Yes	3.94782e-05	11.2659	5.90785	5.35806	0.50108	10.693	6	0.000598081	3.22324	5.35807	4.40364	41.0146
2100.03	1980.89	1802.47	1827.16	972.621	907.236	1110.59	1088.28	Spata13	Yes	3.96237e-05	9.989	10.9098	-0.920814	0.0861688	10.6862	6	0.000598942	3.22262	-0.920818	4.40204	0.528209
36.9605	31.1518	21.506	18.6563	144.407	190.396	171.269	148.496	Cybb	Yes	3.97318e-05	7.34531	4.70435	2.64096	0.247255	10.6811	6	0.000599236	3.2224	2.64096	4.40086	6.23746
2056.35	1903.31	2264.85	2009.06	6970.45	8700.13	5172.1	7153.78	Irgm2	Yes	3.99464e-05	12.7487	11.0044	1.7443	0.163461	10.6711	6	0.000599775	3.22201	1.7443	4.39852	3.35032
1624.58	1415.27	1682.17	1950.75	594.616	756.823	576.569	633.445	Pgm5	Yes	4.00566e-05	9.31451	10.6947	-1.38015	0.129397	10.666	6	0.000599775	3.22201	-1.38015	4.39733	0.38418
1864.27	2193.45	1588.75	1588.7	630.009	426.486	531.89	437.181	Tmem64	Yes	4.0069e-05	8.96566	10.8077	-1.84201	0.172709	10.6654	6	0.000599775	3.22201	-1.84201	4.39719	0.278934
922.333	914.396	841.421	854.111	2386.96	3871.7	3931.73	4068.59	Aars	Yes	4.0154e-05	11.7677	9.7852	1.98255	0.185955	10.6614	6	0.000599775	3.22201	1.98254	4.39627	3.95189
402.086	485.601	433.48	285.092	62.2931	29.5113	26.5945	38.4221	BC028528	Yes	4.02114e-05	5.21028	8.62252	-3.41224	0.320134	10.6588	6	0.000599775	3.22201	-3.41224	4.39565	0.0939318
43.1206	34.8167	39.6516	28.5675	250.588	511.212	724.435	515.064	Cd14	Yes	4.05129e-05	8.86907	5.17441	3.69466	0.347083	10.6449	6	0.000602942	3.21972	3.69466	4.39241	12.948
741.45	598.603	667.357	679.208	1301.78	1414.64	1189.31	1193.16	Uba7	Yes	4.07591e-05	10.3122	9.38742	0.924822	0.0869711	10.6337	6	0.000603445	3.21936	0.924819	4.38978	1.89845
3691.57	3368.06	3095.52	3717.86	5646.02	6212.61	5630.59	6059.27	Rpn2	Yes	4.08274e-05	12.522	11.756	0.766015	0.0720578	10.6306	6	0.000603445	3.21936	0.76601	4.38905	1.70056
230.163	197.905	169.359	249.529	532.322	600.698	537.209	529.602	Ahcy	Yes	4.0895e-05	9.10119	7.71055	1.39064	0.130853	10.6275	6	0.000603445	3.21936	1.39064	4.38833	2.62196
234.643	379.319	307.132	369.629	67.9561	42.839	37.2323	56.0755	Mr1	Yes	4.0904e-05	5.63379	8.30856	-2.67477	0.251693	10.6271	6	0.000603445	3.21936	-2.67477	4.38823	0.156608
25.7604	18.3246	39.6516	7.57914	1128.35	1201.4	2695.62	2627.24	Gm4841	Yes	4.11652e-05	10.7816	4.27853	6.50303	0.612609	10.6153	6	0.000605977	3.21754	6.50303	4.38547	90.6998
112.002	106.282	110.218	114.853	62.2931	53.3108	52.1253	44.6527	Pigb	Yes	4.14211e-05	5.72049	6.79175	-1.07126	0.101026	10.6038	6	0.000608417	3.2158	-1.07127	4.38278	0.475902
740.89	664.571	616.28	591.173	2243.26	4336.26	4001.94	3937.75	Irak2	Yes	4.18166e-05	11.7808	9.34607	2.43474	0.229991	10.5863	6	0.00061155	3.21357	2.43474	4.37865	5.40667
249.203	252.268	195.57	144.587	40.3489	40.9351	27.6583	40.499	Rarres1	Yes	4.18709e-05	5.20479	7.68183	-2.47704	0.234039	10.5839	6	0.00061155	3.21357	-2.47704	4.37809	0.179613
57230.6	62954.7	55019	69883.2	26558.1	24538.2	19287.4	19879.8	Aqp1	Yes	4.20596e-05	14.4485	15.8967	-1.44821	0.136939	10.5756	6	0.00061155	3.21357	-1.44821	4.37613	0.366476
664.729	731.15	623.673	672.795	369.511	385.551	327.645	406.028	Mpdz	Yes	4.21667e-05	8.53542	9.39233	-0.85691	0.0810632	10.5709	6	0.00061155	3.21357	-0.85691	4.37503	0.552134
4067.34	3880.53	3701.71	4046.68	10522.6	16888.1	16953.5	18387.6	Sema7a	Yes	4.22173e-05	13.9052	11.9371	1.96806	0.186216	10.5687	6	0.00061155	3.21357	1.96806	4.37451	3.91242
4925.83	4852.35	4985.35	5921.64	8740.14	9126.62	9985.71	9978.32	Fzd4	Yes	4.22249e-05	13.2049	12.3315	0.873414	0.0826444	10.5683	6	0.00061155	3.21357	0.87341	4.37443	1.83199
2858.84	3051.65	2578.03	2822.94	1679.79	1882.06	1841.4	1803.76	Mdfic	Yes	4.22679e-05	10.8139	11.4629	-0.649019	0.0614225	10.5665	6	0.00061155	3.21357	-0.64902	4.37399	0.637713
1285.78	1430.54	1543.05	1451.11	754.595	578.803	561.676	568.024	Cd99l2	Yes	4.24436e-05	9.25497	10.4763	-1.22135	0.115671	10.5588	6	0.00061231	3.21303	-1.22135	4.37219	0.428882
3981.66	4164.56	4197.02	3421.69	2220.61	1971.55	1906.3	1790.26	Spag9	Yes	4.25017e-05	10.9411	11.9397	-0.998596	0.0945972	10.5563	6	0.00061231	3.21303	-0.9986	4.37159	0.500485
1375.94	1369.46	1286.33	1347.34	710.707	574.043	722.307	554.524	Iqsec1	Yes	4.30872e-05	9.31243	10.3926	-1.08021	0.102573	10.5311	6	0.000618193	3.20888	-1.0802	4.36565	0.472962
104.161	107.504	180.785	116.602	1020.05	2390.42	2876.46	2373.86	Steap4	Yes	4.3093e-05	10.9801	6.95363	4.02652	0.382353	10.5309	6	0.000618193	3.20888	4.02651	4.36559	16.2968
91.8413	78.1848	79.9753	88.0346	43.1804	44.743	36.1686	45.6911	Flt3l	Yes	4.33598e-05	5.4016	6.39784	-0.996242	0.0947039	10.5196	6	0.000620701	3.20712	-0.996242	4.36291	0.501304
16432.3	13783.7	14491.7	15417.1	48109.4	79026.6	87044.9	91254.5	Ifitm3	Yes	4.36013e-05	16.1778	13.8725	2.30526	0.219354	10.5093	6	0.000622022	3.20619	2.30526	4.3605	4.94257
2210.91	2390.75	2295.76	2091.26	3309.32	3839.33	3901.95	3653.21	Furin	Yes	4.36361e-05	11.841	11.1321	0.708826	0.0674565	10.5079	6	0.000622022	3.20619	0.70882	4.36015	1.63447
72.241	92.2337	78.6312	81.6215	235.015	277.978	388.28	366.568	Ada	Yes	4.45956e-05	8.27858	6.33747	1.94111	0.185432	10.4681	6	0.000633439	3.19829	1.94111	4.35071	3.84001
3488.85	3716.22	3475.9	3420.52	7770.35	12127.3	11650.5	10152.8	Ifngr1	Yes	4.46246e-05	13.3269	11.7828	1.54402	0.147515	10.4669	6	0.000633439	3.19829	1.54403	4.35043	2.91608
2880.68	2836.03	3035.7	2552.42	7941.66	13579	13885.5	12528.7	Litaf	Yes	4.48645e-05	13.5146	11.4618	2.05281	0.196308	10.4571	6	0.00063551	3.19688	2.05281	4.3481	4.14913
39477.8	37470.7	39787.4	27076.2	91625.3	110379	115067	104992	B2m	Yes	4.57125e-05	16.6819	15.1167	1.56515	0.150164	10.4229	6	0.000646168	3.18965	1.56515	4.33997	2.95908
916.733	909.509	828.652	817.381	565.593	479.797	464.872	502.603	Orai3	Yes	4.6048e-05	8.97097	9.7597	-0.788731	0.0757693	10.4096	6	0.000646824	3.18921	-0.788731	4.33679	0.578853
170.242	198.516	175.408	187.729	124.586	118.045	113.825	123.574	Rbak	Yes	4.61008e-05	6.90602	7.51291	-0.606887	0.0583122	10.4076	6	0.000646824	3.18921	-0.606887	4.33629	0.656612
494.487	575.391	467.083	485.648	1479.46	2653.16	2522.22	2333.36	Birc2	Yes	4.62453e-05	11.0983	8.97737	2.12088	0.203895	10.4019	6	0.000646824	3.18921	2.12089	4.33493	4.34961
593.608	615.095	639.803	692.034	312.173	234.187	248.925	209.764	Zdhhc1	Yes	4.6261e-05	7.95748	9.30855	-1.35108	0.129896	10.4012	6	0.000646824	3.18921	-1.35108	4.33478	0.392
1862.59	1878.88	1875.05	1729.21	4023.57	5945.11	6165.67	6113.27	Sars	Yes	4.62617e-05	12.4199	10.8418	1.57804	0.151717	10.4012	6	0.000646824	3.18921	1.57804	4.33478	2.98564
372.405	483.769	441.544	435.509	927.317	1221.39	1290.37	1293.89	Lnx1	Yes	4.63333e-05	10.1956	8.75297	1.4426	0.138733	10.3984	6	0.000646824	3.18921	1.4426	4.33411	2.7181
2232.75	2176.35	2358.94	2223.6	1431.32	1645.97	1598.86	1487.04	Zc3h7b	Yes	4.65081e-05	10.5872	11.1337	-0.546497	0.0525904	10.3916	6	0.000647924	3.18848	-0.5465	4.33247	0.684679
29373.5	29458	24487.9	28464.3	16119	17542.1	17329	17046.9	Podxl	Yes	4.68081e-05	14.0533	14.7663	-0.713028	0.0686931	10.3799	6	0.000650622	3.18667	-0.71303	4.32968	0.610038
968.814	1101.92	1305.14	1025.52	2314.75	2645.55	2973.27	2500.55	Mlxip	Yes	4.68943e-05	11.343	10.0945	1.24846	0.120316	10.3766	6	0.000650622	3.18667	1.24846	4.32888	2.37588
422.246	404.973	367.618	538.119	104.766	78.0622	67.0182	116.305	Sncg	Yes	4.70791e-05	6.48146	8.74437	-2.26291	0.218229	10.3694	6	0.000651848	3.18585	-2.26291	4.32717	0.208351
3585.73	3751.65	3612.33	3390.79	5948.28	7153.17	7978.36	7389.5	Rapgef5	Yes	4.72116e-05	12.7889	11.8069	0.98207	0.0947547	10.3643	6	0.000652346	3.18552	0.98207	4.32595	1.9753
1787.54	1980.89	2255.44	1893.04	4382.46	6039.35	6184.82	4949.18	Epb41	Yes	4.75088e-05	12.3813	10.9453	1.43596	0.1387	10.353	6	0.000655113	3.18368	1.43596	4.32323	2.70562
939.693	996.246	1067.91	953.806	361.724	299.873	465.936	339.568	Cep85l	Yes	4.77307e-05	8.49962	9.94863	-1.44901	0.140074	10.3445	6	0.000656165	3.18299	-1.44901	4.3212	0.366274
494.487	440.4	463.05	484.482	207.408	197.06	236.159	264.801	Zer1	Yes	4.77794e-05	7.8128	8.87695	-1.06415	0.102889	10.3427	6	0.000656165	3.18299	-1.06415	4.32076	0.478255
1414.58	1580.8	1466.44	1447.03	1012.26	1044.32	1074.42	949.13	Rxrb	Yes	4.8177e-05	9.99288	10.5274	-0.534515	0.0517553	10.3277	6	0.000656456	3.18279	-0.534511	4.31716	0.690393
289.524	271.814	360.897	355.054	52.3828	37.1272	69.1458	71.652	Angptl2	Yes	4.82052e-05	5.79998	8.30784	-2.50786	0.242852	10.3267	6	0.000656456	3.18279	-2.50786	4.31691	0.175817
2675.72	2852.52	3450.36	3405.37	8453.45	10662.2	14045.1	10818.4	Pnpla2	Yes	4.82189e-05	13.4011	11.5875	1.81366	0.175638	10.3262	6	0.000656456	3.18279	1.81366	4.31678	3.51533
7045.46	7222.93	6273.02	7076	23900	45422.7	46250	47154.3	Tgm2	Yes	4.82344e-05	15.2595	12.7511	2.5084	0.242931	10.3256	6	0.000656456	3.18279	2.5084	4.31664	5.68989
507.927	519.807	456.33	546.864	334.117	300.825	298.922	320.876	BC029722	Yes	4.83523e-05	8.29162	8.98482	-0.693197	0.0671626	10.3212	6	0.000656456	3.18279	-0.693197	4.31558	0.618482
191.523	240.663	237.238	216.88	948.553	2043.9	1966.93	2045.72	Slc2a1	Yes	4.83835e-05	10.7067	7.7858	2.92091	0.283033	10.32	6	0.000656456	3.18279	2.9209	4.3153	7.57321
706.73	629.143	641.147	657.053	1775.35	3035.86	3125.39	2739.39	Eif1a	Yes	4.86373e-05	11.3478	9.36166	1.98615	0.192632	10.3106	6	0.000658578	3.18139	1.98615	4.31303	3.96179
3086.76	3166.49	3151.3	3191.98	3694.4	3585.15	3674.3	3517.18	Elob	Yes	4.87373e-05	11.8206	11.6206	0.199972	0.0194018	10.3069	6	0.000658612	3.18137	0.19997	4.31214	1.14867
564.488	480.104	454.986	564.938	251.296	198.964	244.67	208.725	Bcl2	Yes	4.88434e-05	7.81244	9.00491	-1.19247	0.11574	10.303	6	0.000658728	3.18129	-1.19247	4.31119	0.437554
1478.98	1510.56	1362.94	1240.65	2827.96	3404.28	4070.03	3580.52	Psmc4	Yes	4.90005e-05	11.7489	10.4452	1.3037	0.126608	10.2972	6	0.000658862	3.18121	1.3037	4.3098	2.46861
335.445	276.701	487.245	371.961	2398.99	6169.77	5458.26	5374.94	Gbp6	Yes	4.90484e-05	12.1564	8.49241	3.66396	0.355883	10.2954	6	0.000658862	3.18121	3.66396	4.30938	12.6754
1773.54	1883.77	1765.51	1678.49	1289.04	1357.52	1236.11	1305.31	2-Mar	Yes	4.93254e-05	10.3401	10.7927	-0.452505	0.0439954	10.2853	6	0.000661268	3.17962	-0.45251	4.30693	0.73077
1263.94	1247.9	1104.87	1016.77	2595.78	2253.33	2223.3	2136.06	Casp8	Yes	5.00646e-05	11.1648	10.1721	0.992646	0.0967627	10.2586	6	0.000669849	3.17402	0.99265	4.30047	1.98984
1372.58	1292.49	1399.9	1428.38	2197.95	2041.04	1938.21	1917.99	Ppp1r11	Yes	5.12935e-05	10.9807	10.4225	0.558259	0.0546502	10.2151	6	0.000684935	3.16435	0.55826	4.28994	1.47249
605.928	659.074	758.085	616.242	1759.78	2595.09	2926.46	2935.66	Eif4ebp1	Yes	5.187e-05	11.2893	9.36022	1.92907	0.189215	10.1952	6	0.000691268	3.16035	1.92907	4.28508	3.8081
102.481	116.666	104.842	114.853	16.989	28.5594	14.8929	12.4612	Gper1	Yes	5.24694e-05	4.11459	6.77529	-2.66071	0.261503	10.1747	6	0.000697879	3.15622	-2.66071	4.28009	0.158142
206.643	196.073	232.533	199.39	336.241	403.639	373.387	408.105	Zdhhc12	Yes	5.26601e-05	8.5669	7.70175	0.865154	0.0850841	10.1682	6	0.000698191	3.15603	0.865153	4.27852	1.82153
11385	11372.2	10507	10728.6	5921.38	5027.4	4645.53	4093.51	Myl12b	Yes	5.26995e-05	12.252	13.4241	-1.17206	0.115282	10.1669	6	0.000698191	3.15603	-1.17206	4.27819	0.443787
260.964	204.014	238.582	173.154	1362.66	3246.25	3713.66	3343.76	Casp4	Yes	5.31976e-05	11.4107	7.75862	3.65204	0.359802	10.1502	6	0.000703411	3.15279	3.65204	4.27411	12.5711
707.85	755.583	643.163	730.513	1874.45	2827.38	3236.02	3211.88	Por	Yes	5.38142e-05	11.4117	9.46764	1.94404	0.191915	10.1297	6	0.000709355	3.14914	1.94404	4.2691	3.84782
305.204	356.718	293.691	226.791	84.2372	66.6385	54.2528	48.8064	Krt222	Yes	5.38571e-05	5.95632	8.18891	-2.23259	0.220431	10.1283	6	0.000709355	3.14914	-2.23259	4.26876	0.212777
57.1208	70.855	77.2871	70.5443	24.7756	29.5113	21.2756	28.0377	Nmb	Yes	5.48828e-05	4.68362	6.09884	-1.41522	0.140192	10.0948	6	0.000721458	3.14179	-1.41522	4.26056	0.374953
2100.03	2165.35	2127.75	2279.57	3680.95	4169.67	4910.41	3926.32	Ndfip1	Yes	5.50448e-05	12.018	11.0816	0.936483	0.0928163	10.0896	6	0.000722183	3.14135	0.93648	4.25928	1.91385
798.011	854.536	891.154	899.586	1433.45	1785.91	1856.3	1886.84	Gtf2f1	Yes	5.54331e-05	10.7569	9.74798	1.00894	0.100121	10.0772	6	0.000724734	3.13982	1.00894	4.25623	2.01244
744.25	668.236	677.438	654.721	123.17	103.766	53.189	56.0755	Synm	Yes	5.56673e-05	6.29601	9.42064	-3.12462	0.310297	10.0698	6	0.000724734	3.13982	-3.12462	4.2544	0.114656
716.25	624.868	546.386	486.231	1665.63	2306.64	2621.16	2545.2	Rai14	Yes	5.57711e-05	11.1357	9.19775	1.938	0.19252	10.0665	6	0.000724734	3.13982	1.938	4.25359	3.83174
2071.47	2409.07	2363.64	2325.63	1448.31	1396.55	1248.88	1464.19	Polr2e	Yes	5.58037e-05	10.4375	11.1602	-0.722695	0.0717995	10.0655	6	0.000724734	3.13982	-0.72269	4.25334	0.605967
74.481	41.5357	86.6959	62.3822	339.072	598.794	491.467	491.18	Bid	Yes	5.58644e-05	8.87811	5.99901	2.8791	0.286092	10.0635	6	0.000724734	3.13982	2.8791	4.25286	7.35689
304.084	310.296	274.201	247.78	57.3379	47.5989	89.3576	47.768	9930014A18Rik	Yes	5.63247e-05	5.86844	8.14446	-2.27602	0.22649	10.0491	6	0.000724734	3.13982	-2.27602	4.2493	0.206467
1079.7	1079.93	967.096	1060.5	530.199	435.054	384.025	357.222	Fbxl20	Yes	5.64491e-05	8.72029	10.0303	-1.31	0.130411	10.0452	6	0.000724734	3.13982	-1.31	4.24834	0.403322
2498.75	2556.89	2361.62	2505.78	3442.4	3805.06	3848.76	3382.18	Arcn1	Yes	5.64605e-05	11.8192	11.2759	0.543261	0.0540836	10.0448	6	0.000724734	3.13982	0.54326	4.24826	1.45726
416.086	477.05	335.359	388.285	13.4496	28.5594	35.1048	43.6143	Ephb1	Yes	5.64718e-05	4.79143	8.64732	-3.85589	0.383881	10.0445	6	0.000724734	3.13982	-3.85589	4.24817	0.0690656
62.1609	48.2547	76.615	75.2084	17.6969	14.2797	10.6378	11.4228	Axin2	Yes	5.65904e-05	3.72657	6.01073	-2.28416	0.227488	10.0408	6	0.000724734	3.13982	-2.28415	4.24726	0.205306
126.562	80.6281	116.939	85.1196	506.839	387.455	464.872	343.722	Bean1	Yes	5.65915e-05	8.71726	6.64948	2.06778	0.205939	10.0408	6	0.000724734	3.13982	2.06778	4.24725	4.19241
138.322	149.651	117.611	118.351	383.669	460.758	677.628	546.217	Slfn8	Yes	5.66197e-05	8.98231	7.02554	1.95678	0.194901	10.0399	6	0.000724734	3.13982	1.95678	4.24703	3.88194
986.734	1010.29	1271.54	1119.96	510.378	435.054	357.43	426.797	Igf2r	Yes	5.66337e-05	8.74485	10.0922	-1.34732	0.134203	10.0395	6	0.000724734	3.13982	-1.34732	4.24693	0.393021
217.843	162.478	274.873	151.583	959.879	1788.77	1710.56	1728.99	Nlrc5	Yes	5.69367e-05	10.5519	7.61446	2.9374	0.29286	10.0301	6	0.000727235	3.13833	2.9374	4.24461	7.66031
593.048	633.419	608.216	775.404	313.589	268.458	332.963	289.723	Prickle2	Yes	5.72608e-05	8.22976	9.34157	-1.11181	0.110958	10.0201	6	0.000729994	3.13668	-1.11181	4.24214	0.462714
449.686	366.491	350.144	388.285	1109.24	1674.53	1865.87	2008.33	Shmt2	Yes	5.73847e-05	10.6656	8.5958	2.06978	0.206642	10.0163	6	0.000730196	3.13656	2.06978	4.2412	4.19824
2449.47	2275.3	2188.23	2109.92	3616.54	3679.4	3912.59	3302.22	Morf4l2	Yes	5.75273e-05	11.8222	11.1372	0.685039	0.0684223	10.0119	6	0.000730634	3.1363	0.68504	4.24013	1.60775
340.485	238.219	281.594	286.258	109.721	107.574	89.3576	122.535	Plekhn1	Yes	5.78018e-05	6.73636	8.15156	-1.4152	0.141469	10.0036	6	0.000732744	3.13505	-1.4152	4.23806	0.374958
276.644	245.549	197.586	282.177	95.5632	94.2459	93.6127	73.7289	Olfml3	Yes	5.7915e-05	6.47238	7.95464	-1.48226	0.148223	10.0001	6	0.000732804	3.13501	-1.48225	4.23721	0.357929
1890.03	1656.54	2037.69	1916.94	5260.93	9398.88	6430.56	7938.84	Gbp7	Yes	5.83521e-05	12.7912	10.8689	1.92234	0.192485	9.98697	6	0.000735447	3.13345	1.92234	4.23394	3.79037
1531.06	1363.96	1419.39	1532.74	655.493	862.493	798.899	736.25	Lifr	Yes	5.84378e-05	9.56868	10.5117	-0.943032	0.0944505	9.9844	6	0.000735447	3.13345	-0.943028	4.23331	0.52014
976.654	1042.67	1062.53	1081.49	1519.1	1625.03	1472.27	1412.27	Oxsr1	Yes	5.84505e-05	10.5557	10.0225	0.533257	0.0534111	9.98402	6	0.000735447	3.13345	0.53326	4.23321	1.4472
442.406	408.027	504.046	409.857	768.045	893.908	819.111	936.668	Iars	Yes	5.86234e-05	9.73458	8.77953	0.955051	0.0957076	9.97884	6	0.000735708	3.13329	0.955051	4.23193	1.93865
2061.95	2115.88	2270.22	2185.71	1644.4	1462.24	1588.22	1565.96	Cdk16	Yes	5.86893e-05	10.6108	11.0748	-0.464	0.0465075	9.97688	6	0.000735708	3.13329	-0.464	4.23144	0.724973
38.0805	27.4869	52.4208	27.4015	169.182	266.554	235.096	268.955	Arhgef37	Yes	5.87978e-05	7.85226	5.12998	2.72228	0.272948	9.97365	6	0.000735708	3.13329	2.72228	4.23064	6.59917
3492.77	3581.23	3719.86	3633.32	7406.5	11516.1	10938.9	10794.5	Psmb10	Yes	5.89075e-05	13.2903	11.8161	1.47416	0.147853	9.97039	6	0.000735718	3.13329	1.47415	4.22983	2.7782
572.328	524.693	545.714	592.922	412.691	367.464	384.025	369.683	Fbxo21	Yes	5.91511e-05	8.5814	9.12493	-0.543538	0.0545547	9.96317	6	0.000736373	3.1329	-0.543537	4.22804	0.686087
539.848	459.947	506.734	451.25	885.552	1188.07	1152.07	1144.36	Bre	Yes	5.9178e-05	10.0838	8.93115	1.15264	0.1157	9.96238	6	0.000736373	3.1329	1.15264	4.22784	2.2232
91.2813	94.0661	99.4651	102.61	183.34	239.899	245.733	272.07	1810055G02Rik	Yes	5.97213e-05	7.86336	6.59625	1.26711	0.127394	9.94642	6	0.000740768	3.13032	1.26711	4.22387	2.40679
213.923	215.008	225.813	268.768	41.0568	48.5509	41.4875	75.8058	Rftn2	Yes	5.98026e-05	5.64495	7.8446	-2.19965	0.221202	9.94404	6	0.000740768	3.13032	-2.19965	4.22328	0.217691
390.325	441.011	420.71	391.783	1105.7	1318.49	1978.63	1556.61	Selenos	Yes	5.98601e-05	10.5075	8.68095	1.82652	0.183711	9.94237	6	0.000740768	3.13032	1.82653	4.22286	3.54683
1332.26	1206.98	1090.08	1147.95	2469.07	3581.34	3608.34	3466.3	Srsf2	Yes	6.00746e-05	11.6631	10.218	1.44511	0.14544	9.93613	6	0.000740974	3.1302	1.4451	4.22131	2.72282
350.565	419.022	334.687	307.247	685.931	810.134	759.54	844.248	Coq10b	Yes	6.01394e-05	9.59361	8.45359	1.14003	0.114757	9.93425	6	0.000740974	3.1302	1.14002	4.22084	2.20385
2850.44	2770.06	2892.55	2715.08	5031.58	6566.75	7270.94	6847.44	Psma7	Yes	6.02057e-05	12.6368	11.4544	1.18236	0.119042	9.93233	6	0.000740974	3.1302	1.18237	4.22036	2.26949
26.3204	28.0977	41.6678	34.9807	140.159	247.514	302.114	247.148	Tnfrsf25	Yes	6.04246e-05	7.81762	5.00996	2.80766	0.282859	9.926	6	0.000742316	3.12941	2.80766	4.21879	7.00148
1435.86	1358.46	1409.98	1307.69	2207.16	2953.04	2626.48	2704.08	Samd9l	Yes	6.08278e-05	11.349	10.4274	0.921516	0.092947	9.91442	6	0.000744667	3.12804	0.92152	4.2159	1.89411
232.963	256.544	360.225	292.088	945.014	748.255	775.496	809.979	Tnfrsf12a	Yes	6.08363e-05	9.67307	8.13751	1.53557	0.154886	9.91418	6	0.000744667	3.12804	1.53557	4.21584	2.89902
1558.5	1221.03	1592.11	1293.7	5467.63	9599.75	12290.9	10394.7	Irf7	Yes	6.09472e-05	13.1436	10.4585	2.68513	0.270924	9.91101	6	0.000744675	3.12803	2.68513	4.21505	6.43139
2021.07	2477.48	1850.19	1800.92	593.2	327.481	458.49	331.261	Mtss1	Yes	6.11342e-05	8.69505	10.9809	-2.28583	0.23076	9.90569	6	0.000745611	3.12749	-2.28583	4.21372	0.205068
731.37	685.339	656.604	588.258	1897.11	3648.93	2849.87	2781.97	Lap3	Yes	6.12746e-05	11.4103	9.37358	2.03677	0.2057	9.9017	6	0.000745635	3.12747	2.03677	4.21272	4.10326
1120.58	938.218	1222.48	995.783	428.973	388.407	514.87	372.798	Fbn1	Yes	6.14815e-05	8.72412	10.0548	-1.33065	0.134466	9.89584	6	0.000745635	3.12747	-1.33065	4.21126	0.397589
30.2404	24.4328	50.4046	46.0579	535.154	1837.32	2266.92	1793.38	Myc	Yes	6.14891e-05	10.4655	5.1775	5.28804	0.534382	9.89563	6	0.000745635	3.12747	5.28804	4.2112	39.0713
2515	2774.95	2557.87	2815.94	1862.42	1946.8	1935.02	2004.18	Nek9	Yes	6.15776e-05	10.9192	11.3787	-0.459484	0.0464448	9.89313	6	0.000745635	3.12747	-0.45949	4.21058	0.727243
309.124	387.87	428.775	377.791	33.978	77.1103	54.2528	34.2684	Itm2a	Yes	6.17195e-05	5.55395	8.54425	-2.9903	0.302382	9.88913	6	0.000746017	3.12725	-2.9903	4.20958	0.125844
1122.82	1351.13	1530.96	1403.89	3129.52	4333.41	4543.41	4669.84	Flot1	Yes	6.25415e-05	12.0079	10.3921	1.61586	0.163778	9.86618	6	0.000753185	3.1231	1.61586	4.20383	3.06494
772.251	688.393	850.158	704.277	365.264	258.938	251.052	283.493	Zfp367	Yes	6.26447e-05	8.16207	9.5529	-1.39083	0.14101	9.86333	6	0.000753185	3.1231	-1.39083	4.20312	0.381345
7987.95	9055.39	9175.66	8665.87	15519.5	18231.3	19328.9	21739.6	Rps2	Yes	6.2647e-05	14.1806	13.0882	1.09238	0.110753	9.86327	6	0.000753185	3.1231	1.09239	4.2031	2.13227
80.6411	98.3418	73.2547	74.0424	31.1465	25.7034	22.3394	32.1915	Cldn34c1	Yes	6.31884e-05	4.78375	6.33958	-1.55582	0.157978	9.84837	6	0.000757253	3.12076	-1.55582	4.19936	0.340134
644.009	608.986	637.114	576.015	294.476	229.427	304.241	219.11	Gpr137b	Yes	6.32095e-05	8.01712	9.26664	-1.24952	0.126884	9.84779	6	0.000757253	3.12076	-1.24952	4.19922	0.420587
143.922	136.823	112.906	127.679	34.6859	19.0396	35.1048	23.884	Ret	Yes	6.34224e-05	4.76969	7.02017	-2.25048	0.228661	9.84198	6	0.000757503	3.12062	-2.25048	4.19776	0.210155
1192.26	1241.79	955.671	1135.12	552.143	481.701	397.854	462.104	Slc29a1	Yes	6.34546e-05	8.87726	10.1367	-1.25941	0.127974	9.8411	6	0.000757503	3.12062	-1.25941	4.19754	0.417716
1561.3	1690.14	1396.54	1582.87	2508.71	3154.86	2925.4	2935.66	Eif5b	Yes	6.37097e-05	11.4875	10.6019	0.885635	0.0900569	9.83417	6	0.000757865	3.12041	0.88563	4.19579	1.84757
235.763	233.333	240.598	176.652	85.653	58.0707	63.8269	53.9986	Zfp985	Yes	6.38836e-05	6.00778	7.78067	-1.7729	0.180365	9.82946	6	0.000757865	3.12041	-1.7729	4.19461	0.292621
1109.94	1057.94	989.947	970.13	1919.76	2384.71	2800.94	2519.24	Psmd12	Yes	6.39153e-05	11.2192	10.0091	1.21006	0.123116	9.8286	6	0.000757865	3.12041	1.21005	4.1944	2.31346
11059	11065.6	10380.7	8761.49	4332.91	3327.16	3161.56	2660.47	Gng11	Yes	6.40972e-05	11.6963	13.3263	-1.63006	0.165931	9.8237	6	0.000757865	3.12041	-1.63006	4.19316	0.323075
726.89	715.269	746.66	725.266	584.705	555.003	546.783	511.948	Gxylt1	Yes	6.42646e-05	9.10065	9.50865	-0.408003	0.0415515	9.8192	6	0.000757865	3.12041	-0.408002	4.19203	0.753666
29.1204	11.6056	20.8339	8.74516	257.667	295.113	529.763	423.681	Phgdh	Yes	6.43679e-05	8.49763	3.97751	4.52012	0.460465	9.81643	6	0.000757865	3.12041	4.52012	4.19133	22.9452
7566.27	7811.15	7912.18	7909.71	6028.27	5425.33	5961.43	5372.86	Hmgb1	Yes	6.44286e-05	12.474	12.929	-0.455004	0.0463589	9.8148	6	0.000757865	3.12041	-0.45501	4.19092	0.729505
168.002	130.715	146.509	257.691	26.1914	20.9435	19.1481	34.2684	Dpp4	Yes	6.44406e-05	4.61435	7.40674	-2.7924	0.284518	9.81448	6	0.000757865	3.12041	-2.7924	4.19084	0.144346
1823.39	1884.99	2010.14	1792.18	763.09	603.554	493.594	442.373	Ebf3	Yes	6.45145e-05	9.13734	10.8733	-1.73599	0.176916	9.8125	6	0.000757865	3.12041	-1.73599	4.19034	0.300203
245.843	266.317	270.169	270.517	529.491	418.871	547.847	532.717	Dcun1d3	Yes	6.47596e-05	8.97842	8.03897	0.939447	0.0958036	9.80597	6	0.000757865	3.12041	0.939448	4.1887	1.91779
188.723	194.851	187.505	187.146	301.555	291.305	255.307	267.916	Coa7	Yes	6.488e-05	8.1211	7.56629	0.554808	0.0565971	9.80277	6	0.000757865	3.12041	0.554808	4.18789	1.46897
469.287	530.191	383.075	322.405	104.766	56.1667	55.3166	61.2677	Epb41l4a	Yes	6.49172e-05	6.06234	8.70973	-2.64739	0.270092	9.80178	6	0.000757865	3.12041	-2.64739	4.18764	0.159609
1856.99	1976.61	2313.91	2232.35	840.956	586.419	518.061	510.91	Cracr2b	Yes	6.50879e-05	9.23139	11.027	-1.79561	0.183277	9.79726	6	0.000757865	3.12041	-1.79562	4.1865	0.288049
114.802	125.829	160.623	200.556	36.8095	32.3673	30.8496	22.8456	Kcnj3	Yes	6.51544e-05	4.91987	7.19843	-2.27855	0.232612	9.7955	6	0.000757865	3.12041	-2.27855	4.18606	0.206104
328.725	298.08	323.934	225.042	756.011	735.879	703.159	862.939	Ripk3	Yes	6.51673e-05	9.5741	8.18347	1.39063	0.141971	9.79516	6	0.000757865	3.12041	1.39063	4.18597	2.62193
221.763	292.582	264.12	240.783	93.4396	54.2628	57.4442	57.1139	Ogn	Yes	6.53341e-05	5.99693	7.98555	-1.98863	0.203113	9.79076	6	0.000758498	3.12005	-1.98863	4.18486	0.251979
1174.34	1015.79	1075.97	1372.99	569.84	617.834	577.633	542.063	Itpr1	Yes	6.62058e-05	9.17045	10.1701	-0.999683	0.102343	9.76798	6	0.000767013	3.1152	-0.999686	4.1791	0.500109
542.088	442.844	544.37	503.138	1298.95	1217.58	1114.84	951.206	Nucb2	Yes	6.63548e-05	10.1523	8.98407	1.16822	0.119644	9.76412	6	0.000767013	3.1152	1.16822	4.17813	2.24734
1988.03	1884.38	2265.52	1805	4114.17	6205	5234.87	5212.94	Psmb9	Yes	6.65115e-05	12.3269	10.9501	1.37675	0.14106	9.76007	6	0.000767013	3.1152	1.37676	4.1771	2.59685
715.69	778.183	698.272	850.613	318.544	230.379	187.225	217.033	Myo6	Yes	6.67286e-05	7.8684	9.56679	-1.69839	0.174113	9.75449	6	0.000767013	3.1152	-1.69839	4.17569	0.308131
1373.14	1188.65	1792.39	1077.4	6504.67	14168.3	14652.5	12618	Tap1	Yes	6.67478e-05	13.4799	10.3798	3.10008	0.317827	9.75399	6	0.000767013	3.1152	3.10007	4.17556	8.5746
694.97	611.43	657.948	802.806	1855.34	2007.72	2930.72	2691.62	Fgl2	Yes	6.67486e-05	11.185	9.4269	1.75813	0.180248	9.75397	6	0.000767013	3.1152	1.75813	4.17556	3.3826
860.732	907.677	914.676	1023.77	571.256	531.204	501.041	598.139	Phf1	Yes	6.70857e-05	9.10106	9.85306	-0.752002	0.0771654	9.74533	6	0.000769578	3.11375	-0.752002	4.17337	0.593779
4588.14	4529.22	4369.07	4068.25	7312.36	8269.84	9869.76	8479.86	Vcp	Yes	6.75043e-05	13.0421	12.098	0.944085	0.0969816	9.73468	6	0.000772198	3.11227	0.94409	4.17067	1.92397
3649.57	3737.6	3483.97	3827.47	5290.66	5954.63	6343.33	5455.94	Parvb	Yes	6.75426e-05	12.4884	11.8425	0.645891	0.0663561	9.73371	6	0.000772198	3.11227	0.6459	4.17042	1.56472
1012.49	797.119	819.915	832.54	2117.26	3034.91	3397.72	3457.99	Ino80c	Yes	6.76626e-05	11.5254	9.75076	1.77461	0.182372	9.73067	6	0.000772263	3.11223	1.77461	4.16965	3.42145
950.333	944.937	1014.14	851.779	1371.86	1452.72	1480.78	1353.08	Dync1li1	Yes	6.82115e-05	10.4652	9.87419	0.590974	0.0608195	9.71686	6	0.000777214	3.10946	0.590975	4.16614	1.50626
1578.1	1643.1	1380.41	1628.93	855.114	871.06	1011.66	907.592	Kctd12	Yes	6.88184e-05	9.82875	10.6017	-0.772944	0.0796707	9.70173	6	0.000782809	3.10634	-0.772939	4.1623	0.585224
30.2404	30.5409	113.578	28.5675	1059.69	1039.56	1071.23	1154.74	Zbtb16	Yes	6.90058e-05	10.0774	5.37873	4.69866	0.484544	9.69709	6	0.000783207	3.10612	4.69867	4.16111	25.9681
3638.93	3569.01	2813.25	3232.21	1671.29	1490.8	1308.45	1270.01	Ptprg	Yes	6.90852e-05	10.4782	11.6867	-1.20851	0.124652	9.69513	6	0.000783207	3.10612	-1.20851	4.16061	0.432715
1387.14	1307.15	1244.66	1314.69	130.249	59.9746	34.041	31.153	Magix	Yes	6.94539e-05	5.74548	10.358	-4.61256	0.476206	9.68605	6	0.000786068	3.10454	-4.61256	4.1583	0.0408771
382.485	448.341	357.537	392.366	191.834	182.78	230.84	203.533	Rps6kl1	Yes	6.96467e-05	7.65439	8.62143	-0.967041	0.0998872	9.68133	6	0.000786117	3.10451	-0.967042	4.1571	0.511554
627.209	544.85	668.701	748.003	155.733	207.531	248.925	215.994	Epha4	Yes	6.96909e-05	7.67363	9.32866	-1.65503	0.170969	9.68025	6	0.000786117	3.10451	-1.65503	4.15682	0.317532
1656.5	1561.25	1571.28	1451.7	8645.28	27033.3	21086.3	21507	Gbp5	Yes	6.98633e-05	14.1392	10.6059	3.53326	0.365155	9.67604	6	0.000786637	3.10423	3.53325	4.15575	11.5775
594.168	602.267	502.702	538.702	1070.31	951.979	1210.58	1193.16	Ptpn9	Yes	6.99698e-05	10.1052	9.12397	0.981191	0.101431	9.67345	6	0.000786637	3.10423	0.981187	4.15509	1.97409
719.61	642.582	702.976	716.52	316.42	301.777	251.052	207.687	Smo	Yes	7.08563e-05	8.05329	9.44025	-1.38696	0.143696	9.65204	6	0.000795056	3.0996	-1.38696	4.14962	0.382369
408.806	360.994	343.423	418.602	670.358	655.913	790.389	706.136	Pmm2	Yes	7.10987e-05	9.45909	8.5761	0.882997	0.091538	9.64624	6	0.000795056	3.0996	0.882998	4.14814	1.8442
1083.62	1206.98	1188.88	1306.53	700.797	542.628	529.763	578.408	Mum1	Yes	7.11882e-05	9.19046	10.2214	-1.03098	0.106902	9.64411	6	0.000795056	3.0996	-1.03097	4.14759	0.489379
390.325	422.076	411.302	448.918	273.24	247.514	219.139	253.378	Trappc9	Yes	7.11894e-05	7.95156	8.70606	-0.754503	0.0782348	9.64408	6	0.000795056	3.0996	-0.754503	4.14758	0.592751
247.523	131.937	221.78	208.718	777.955	784.43	885.066	728.981	Shroom3	Yes	7.14574e-05	9.62961	7.62338	2.00623	0.208164	9.6377	6	0.000796732	3.09869	2.00623	4.14595	4.0173
1282.98	1421.38	1571.95	1040.67	3551.41	4958.86	5636.97	4779.92	Crlf2	Yes	7.17401e-05	12.1884	10.36	1.82836	0.189841	9.631	6	0.000798567	3.09769	1.82836	4.14424	3.55133
222.323	194.24	202.291	232.038	482.063	623.546	805.282	651.099	Slc35e4	Yes	7.1872e-05	9.29938	7.72918	1.5702	0.163089	9.62789	6	0.000798719	3.09761	1.5702	4.14344	2.96946
3020.12	3383.33	4358.99	3861.86	1240.2	849.165	687.202	858.786	Lbh	Yes	7.24142e-05	9.79425	11.8224	-2.02812	0.210929	9.61516	6	0.000803424	3.09506	-2.02812	4.14018	0.245174
4775.19	4813.86	4516.25	4750.96	8398.94	11708.4	12043.1	11707.3	Ybx3	Yes	7.29694e-05	13.4056	12.2023	1.20326	0.125311	9.60224	6	0.000808255	3.09245	1.20326	4.13686	2.30259
676.489	823.384	678.11	658.219	290.937	172.308	193.608	185.88	Dstyk	Yes	7.31114e-05	7.68716	9.46379	-1.77663	0.185086	9.59895	6	0.000808283	3.09244	-1.77663	4.13601	0.291865
924.573	930.277	1029.6	1002.2	1651.47	1537.45	1910.55	1568.04	Ppp5c	Yes	7.32111e-05	10.6976	9.92274	0.77485	0.0807418	9.59665	6	0.000808283	3.09244	0.774846	4.13542	1.71101
713.45	716.491	692.223	658.219	394.287	310.345	269.137	309.454	Zfp608	Yes	7.38629e-05	8.31165	9.44025	-1.1286	0.117787	9.58168	6	0.000814092	3.08933	-1.1286	4.13157	0.45736
3632.77	3821.89	3510.18	3441.51	5751.49	7145.55	7766.66	7018.78	Eif4g1	Yes	7.41071e-05	12.7482	11.8133	0.934888	0.0976271	9.57611	6	0.000814092	3.08933	0.93489	4.13014	1.91174
1942.67	1979.05	1897.23	2308.72	808.394	535.012	447.852	533.756	Selenom	Yes	7.41247e-05	9.14731	10.9842	-1.83693	0.191832	9.57571	6	0.000814092	3.08933	-1.83693	4.13004	0.279918
701.69	1019.46	738.596	831.956	3047.4	3294.8	2558.39	2150.6	Hyou1	Yes	7.42192e-05	11.4127	9.66932	1.7434	0.182106	9.57356	6	0.000814092	3.08933	1.7434	4.12948	3.34823
1214.1	1387.78	1429.47	1634.18	527.367	475.037	646.779	629.292	Net1	Yes	7.43865e-05	9.14232	10.46	-1.31764	0.137688	9.56976	6	0.000814604	3.08905	-1.31764	4.12851	0.40119
1827.31	1947.29	1875.05	1978.74	2530.66	2662.68	2805.19	2477.71	Usp4	Yes	7.46363e-05	11.3532	10.8965	0.456699	0.0477514	9.56411	6	0.000814656	3.08903	0.4567	4.12705	1.3724
21.8403	17.1029	22.8501	25.0695	77.8663	84.7261	59.5717	100.728	Sema5a	Yes	7.48262e-05	6.30964	4.42677	1.88287	0.196956	9.55983	6	0.000814656	3.08903	1.88286	4.12595	3.68807
15460.7	15484.3	15742.4	15344.3	36139.2	60866.7	58966.4	61396.4	Clic4	Yes	7.48718e-05	15.697	13.9207	1.77638	0.185837	9.5588	6	0.000814656	3.08903	1.77638	4.12568	3.42566
136.082	143.542	182.129	159.162	69.3718	63.7826	67.0182	50.8833	Tcaf2	Yes	7.49066e-05	5.96174	7.26921	-1.30747	0.136793	9.55802	6	0.000814656	3.08903	-1.30747	4.12548	0.40403
98.5614	116.056	112.234	95.6138	42.4725	51.4068	36.1686	35.3068	Lca5	Yes	7.4994e-05	5.35272	6.71779	-1.36506	0.142848	9.55606	6	0.000814656	3.08903	-1.36506	4.12497	0.388217
82.8812	98.3418	57.1252	83.9536	235.723	272.266	311.688	309.454	Fam46a	Yes	7.52729e-05	8.13184	6.30507	1.82677	0.191289	9.54981	6	0.00081536	3.08865	1.82677	4.12336	3.54742
596.968	627.311	604.855	662.883	1943.83	4010.69	3922.16	3479.8	Birc3	Yes	7.5391e-05	11.6491	9.2819	2.36723	0.247951	9.54717	6	0.00081536	3.08865	2.36723	4.12268	5.15949
434.006	391.535	408.613	459.413	785.034	1081.45	1140.37	1019.74	B4galt5	Yes	7.54208e-05	9.96116	8.7232	1.23796	0.129677	9.54651	6	0.00081536	3.08865	1.23796	4.12251	2.35864
1229.22	1604.01	1363.61	1310.03	806.978	748.255	772.305	792.326	Amd1	Yes	7.56339e-05	9.60669	10.4199	-0.81321	0.0852264	9.54176	6	0.000816357	3.08812	-0.813213	4.12128	0.569113
183.123	199.127	123.659	179.567	57.3379	37.1272	42.5512	41.5374	Plcg2	Yes	7.58945e-05	5.46082	7.3982	-1.93738	0.203165	9.53598	6	0.000817863	3.08732	-1.93738	4.11979	0.26109
229.043	219.895	224.469	219.212	79.9899	120.901	86.1663	86.1901	Sesn3	Yes	7.70855e-05	6.52448	7.80168	-1.27719	0.134302	9.50985	6	0.000829375	3.08125	-1.27719	4.11303	0.412598
4192.78	4513.95	3733.3	3988.38	2242.55	2061.99	2577.54	2136.06	Reep3	Yes	7.77434e-05	11.1333	12.0004	-0.867107	0.0913166	9.49561	6	0.000833647	3.07902	-0.86711	4.10934	0.548244
573.448	563.175	635.098	542.2	184.048	108.526	103.187	84.1132	Tspan17	Yes	7.78876e-05	6.8423	9.17362	-2.33132	0.245596	9.49251	6	0.000833647	3.07902	-2.33132	4.10853	0.198702
1289.7	1375.56	1063.87	1392.81	588.953	655.913	518.061	623.061	Vgll4	Yes	7.79364e-05	9.21489	10.3144	-1.09949	0.115839	9.49146	6	0.000833647	3.07902	-1.09949	4.10826	0.466683
1600.5	1747.55	1635.8	1756.61	1139.68	1169.03	1273.35	1247.16	Rnf167	Yes	7.7976e-05	10.2361	10.7174	-0.48136	0.0507196	9.49061	6	0.000833647	3.07902	-0.48136	4.10804	0.716302
17519.8	17591	16499.1	11175.2	43309.2	53238.4	56810.2	47932.1	Igfbp7	Yes	7.82427e-05	15.6113	13.9143	1.69694	0.17891	9.4849	6	0.000834367	3.07864	1.69694	4.10656	3.24213
1089.22	1090.92	856.206	887.343	433.22	330.337	441.469	353.068	Zfp979	Yes	7.82904e-05	8.59418	9.92889	-1.33471	0.140735	9.48388	6	0.000834367	3.07864	-1.33471	4.10629	0.396471
768.331	931.499	756.069	800.474	339.072	262.746	203.182	218.071	Abhd8	Yes	7.8464e-05	7.96957	9.66402	-1.69445	0.178737	9.48017	6	0.000834512	3.07857	-1.69446	4.10533	0.308971
2608.52	3148.77	2175.46	1379.99	279.611	118.997	238.287	175.496	Nrep	Yes	7.86593e-05	7.59348	11.1218	-3.52831	0.372341	9.47602	6	0.000834512	3.07857	-3.5283	4.10425	0.0866712
84.0012	58.6386	95.4327	91.5327	259.79	268.458	227.649	298.031	Aebp1	Yes	7.86745e-05	8.03494	6.33969	1.69525	0.178905	9.4757	6	0.000834512	3.07857	1.69525	4.10417	3.23833
1714.74	1791.53	1671.42	1746.12	1143.22	1030.99	1005.27	1224.31	Dpp8	Yes	7.94557e-05	10.1	10.7569	-0.656928	0.0694486	9.4592	6	0.000841477	3.07496	-0.65693	4.09987	0.634226
280.004	331.064	341.407	274.598	631.425	697.8	787.198	591.908	Slc11a2	Yes	8.04798e-05	9.39474	8.2542	1.14054	0.120847	9.43785	6	0.000849786	3.07069	1.14054	4.09431	2.20463
737.53	714.658	760.102	643.644	340.488	296.065	230.84	231.571	Xylt2	Yes	8.06692e-05	8.08182	9.47696	-1.39514	0.147885	9.43394	6	0.000849786	3.07069	-1.39514	4.09329	0.380209
1808.27	1982.72	1893.87	1884.29	1382.48	1189.02	1152.07	1265.85	Prkd3	Yes	8.07172e-05	10.2811	10.8851	-0.604017	0.0640326	9.43295	6	0.000849786	3.07069	-0.60402	4.09303	0.657918
1611.14	1464.13	1327.32	1472.1	296.6	114.237	112.761	109.036	Tmem44	Yes	8.09136e-05	7.15851	10.5169	-3.3584	0.356182	9.42891	6	0.000849786	3.07069	-3.35841	4.09198	0.097503
4034.3	4495.02	3947.02	4201.18	5633.98	5600.49	5667.82	6061.34	Rab11a	Yes	8.09867e-05	12.4863	12.0238	0.462485	0.0490575	9.4274	6	0.000849786	3.07069	0.46249	4.09159	1.37792
909.453	935.775	737.924	827.292	394.995	338.904	443.597	426.797	Dgke	Yes	8.11679e-05	8.64023	9.72961	-1.08938	0.1156	9.42369	6	0.000849786	3.07069	-1.08938	4.09062	0.469963
79.5211	62.9143	69.8944	54.803	23.3599	19.9915	21.2756	14.5381	Cyp27a1	Yes	8.13256e-05	4.28504	6.04797	-1.76292	0.187138	9.42046	6	0.000849786	3.07069	-1.76292	4.08977	0.29465
1524.34	1668.15	1818.6	1782.26	1066.77	960.546	874.428	1017.67	2-Mar	Yes	8.13857e-05	9.9325	10.7265	-0.79403	0.0842988	9.41923	6	0.000849786	3.07069	-0.794033	4.08945	0.57673
2957.4	3478	3188.93	3322.58	1012.97	639.73	628.695	451.719	Fcgrt	Yes	8.14609e-05	9.3553	11.6578	-2.30248	0.244484	9.4177	6	0.000849786	3.07069	-2.30248	4.08905	0.202714
996.254	1079.93	900.562	1108.3	1972.85	2422.79	2187.13	2794.43	Cyr61	Yes	8.1854e-05	11.1829	9.99148	1.19144	0.126618	9.4097	6	0.000849786	3.07069	1.19144	4.08696	2.28381
14728.2	14659.7	14271.2	12562.7	22235.8	22706.6	26776.4	23542.4	Fkbp1a	Yes	8.18616e-05	14.5358	13.7759	0.759882	0.0807565	9.40955	6	0.000849786	3.07069	0.75988	4.08692	1.69335
211.123	287.085	258.744	277.513	96.979	121.853	122.335	107.997	Ldlrad4	Yes	8.18705e-05	6.80454	8.00477	-1.20023	0.127557	9.40936	6	0.000849786	3.07069	-1.20023	4.08687	0.435206
344.405	432.46	377.699	327.069	2767.09	8979.06	9572.96	9607.6	Rnd1	Yes	8.19823e-05	12.7553	8.52473	4.23057	0.449721	9.4071	6	0.000849786	3.07069	4.23057	4.08628	18.7727
105.281	105.061	115.595	89.2007	53.0907	51.4068	56.3804	61.2677	Smim4	Yes	8.20011e-05	5.79211	6.69128	-0.899163	0.0955873	9.40672	6	0.000849786	3.07069	-0.899162	4.08618	0.536198
10.6401	21.9895	25.5383	12.2432	184.048	192.3	364.877	397.721	Tmem119	Yes	8.23836e-05	8.06451	4.03967	4.02483	0.428219	9.39899	6	0.000852443	3.06933	4.02483	4.08416	16.2778
1433.62	1277.22	1416.03	1469.19	7005.85	19191.9	17404.5	19917.2	Cd274	Yes	8.25206e-05	13.8429	10.4482	3.39469	0.361282	9.39624	6	0.000852556	3.06928	3.39469	4.08344	10.5173
383.045	406.195	340.735	387.119	619.391	752.063	785.07	812.056	Farsa	Yes	8.27218e-05	9.52788	8.56414	0.963748	0.102611	9.3922	6	0.000853329	3.06888	0.963748	4.08238	1.95037
1553.46	1620.5	1870.35	1700.64	518.165	322.721	289.348	230.533	Plscr4	Yes	8.3035e-05	8.34422	10.7161	-2.37189	0.252707	9.38594	6	0.000855254	3.06791	-2.37189	4.08074	0.193193
180.883	165.532	124.331	157.996	684.516	1368.95	1463.76	1761.19	Hilpda	Yes	8.34314e-05	10.2839	7.28292	3.00098	0.320001	9.37805	6	0.000856207	3.06742	3.00098	4.07867	8.00546
18084.3	18407	17450.7	15245.7	10166.5	10632.6	10944.2	9293.99	Tspan7	Yes	8.34621e-05	13.3219	14.0744	-0.752458	0.0802413	9.37744	6	0.000856207	3.06742	-0.75246	4.07851	0.593591
167.442	196.073	254.711	206.969	482.771	472.181	524.444	453.796	Cd320	Yes	8.35077e-05	8.91474	7.67219	1.24255	0.132517	9.37654	6	0.000856207	3.06742	1.24255	4.07827	2.36616
403.206	367.713	393.828	380.706	580.458	723.504	741.455	655.252	Zfp513	Yes	8.42807e-05	9.39251	8.59294	0.799566	0.0854119	9.36129	6	0.000862212	3.06439	0.799566	4.07427	1.74058
1702.98	1481.24	1436.87	2047.53	491.266	433.15	285.093	287.646	Gipc3	Yes	8.43486e-05	8.50563	10.6887	-2.18307	0.233235	9.35996	6	0.000862212	3.06439	-2.18307	4.07392	0.220207
5605.68	5566.39	5851.64	5370.11	7931.75	9218.01	8317.7	7766.46	Pcbp1	Yes	8.48342e-05	13.0172	12.4501	0.567028	0.0606415	9.35048	6	0.000865866	3.06255	0.56703	4.07143	1.48147
901.053	960.818	1031.61	1084.98	1973.56	1586	1778.64	1707.19	Fry	Yes	8.52543e-05	10.7779	9.95443	0.823497	0.088147	9.34232	6	0.000867216	3.06187	0.823497	4.06928	1.76969
2695.32	3015	2677.49	2580.41	3954.9	4404.8	3966.84	3983.44	Pdcd6ip	Yes	8.54724e-05	11.992	11.4186	0.573407	0.061405	9.33811	6	0.000867216	3.06187	0.57341	4.06817	1.48804
210.003	199.127	198.93	166.741	575.503	1203.3	970.168	917.976	Tlr2	Yes	8.54892e-05	9.79147	7.59235	2.19912	0.235507	9.33779	6	0.000867216	3.06187	2.19912	4.06809	4.59198
396.486	387.259	313.853	385.37	627.178	715.888	770.177	710.29	Dhx8	Yes	8.55358e-05	9.45941	8.52808	0.931326	0.099747	9.33689	6	0.000867216	3.06187	0.931327	4.06785	1.90703
1715.3	1759.77	1816.58	1630.68	2396.16	2415.17	2773.28	2537.94	Ube2m	Yes	8.56082e-05	11.3028	10.7559	0.546886	0.0585813	9.33549	6	0.000867216	3.06187	0.54689	4.06748	1.46093
249.763	221.116	298.395	328.818	2312.63	6999.9	9381.48	7973.1	Cebpb	Yes	8.58502e-05	12.5262	8.08383	4.44241	0.4761	9.33084	6	0.000867408	3.06178	4.44241	4.06626	21.742
689.93	680.452	536.977	640.146	356.769	304.633	298.922	340.607	Wbp1	Yes	8.59517e-05	8.34134	9.30791	-0.966566	0.10361	9.32889	6	0.000867408	3.06178	-0.966565	4.06575	0.511723
3726.85	3678.96	4168.8	3970.89	10383.8	10097.6	7877.3	7495.42	Hsp90b1	Yes	8.60123e-05	13.1148	11.9224	1.19239	0.127833	9.32773	6	0.000867408	3.06178	1.19239	4.06544	2.28531
10178.7	9400.5	11269.1	9374.23	4951.59	3522.32	3296.66	3292.88	C130074G19Rik	Yes	8.67033e-05	11.857	13.2916	-1.43461	0.154019	9.31455	6	0.0008727	3.05913	-1.43461	4.06196	0.369947
395.926	397.643	407.269	398.779	240.678	206.579	172.333	180.688	Smarcal1	Yes	8.67953e-05	7.63198	8.64343	-1.01145	0.108608	9.31281	6	0.0008727	3.05913	-1.01145	4.0615	0.496049
1767.94	1746.33	1684.86	1856.31	5667.96	11728.4	12533.5	10537	Irgm1	Yes	8.72387e-05	13.2408	10.7836	2.4571	0.264079	9.30443	6	0.000874098	3.05844	2.4571	4.05929	5.49112
2759.16	2847.03	3250.76	3546.46	11577.3	24984.7	27188.1	23204.9	Nfkbia	Yes	8.72413e-05	14.3352	11.591	2.74416	0.294932	9.30438	6	0.000874098	3.05844	2.74416	4.05928	6.69999
35.2805	22.6003	30.9148	36.1467	116.092	131.373	115.952	87.2285	Fcgr3	Yes	8.73225e-05	6.80019	4.94127	1.85892	0.199822	9.30285	6	0.000874098	3.05844	1.85892	4.05887	3.62736
5766.4	6089.86	5830.13	5753.15	3693.69	2800.72	2713.71	2851.54	Erg	Yes	8.75071e-05	11.5465	12.5163	-0.969773	0.104284	9.29938	6	0.000874531	3.05822	-0.96977	4.05796	0.510587
627.209	539.353	526.224	607.497	300.139	225.619	292.54	287.646	Ggh	Yes	8.76246e-05	8.10197	9.16354	-1.06157	0.114182	9.29717	6	0.000874531	3.05822	-1.06157	4.05737	0.47911
285.044	266.317	190.193	218.046	44.5962	63.7826	67.0182	74.7673	Pcsk5	Yes	8.80125e-05	5.94119	7.88796	-1.94677	0.209558	9.28992	6	0.000877107	3.05695	-1.94678	4.05546	0.259395
684.89	739.091	713.729	745.088	419.77	485.509	405.301	372.798	Nagpa	Yes	8.82922e-05	8.71048	9.49246	-0.781981	0.0842225	9.28471	6	0.000878598	3.05621	-0.781982	4.05408	0.581567
963.773	1041.45	1141.83	1139.79	1575.02	1783.06	1703.11	1646.96	Apba3	Yes	8.86861e-05	10.7102	10.0622	0.648059	0.0698534	9.2774	6	0.000881221	3.05492	0.64806	4.05214	1.56706
276.084	246.771	249.335	261.772	378.713	356.04	338.282	372.798	Slc33a1	Yes	8.8871e-05	8.4963	8.01252	0.483774	0.0521646	9.27399	6	0.000881761	3.05465	0.483774	4.05124	1.3984
1137.38	1231.41	1051.1	1066.33	739.022	778.718	745.71	683.29	Tm2d2	Yes	8.9067e-05	9.52332	10.1284	-0.605114	0.0652739	9.27038	6	0.000881981	3.05454	-0.605115	4.05028	0.657419
500.647	505.147	510.095	479.818	339.072	283.69	282.966	334.376	Aamdc	Yes	8.91542e-05	8.27086	8.96229	-0.691436	0.0745984	9.26877	6	0.000881981	3.05454	-0.691436	4.04986	0.619237
141.682	177.137	136.428	118.934	48.1355	39.0311	28.7221	43.6143	Rasd2	Yes	8.95401e-05	5.2916	7.15031	-1.85871	0.200688	9.2617	6	0.000884503	3.0533	-1.85872	4.04798	0.275722
2603.48	2579.49	2143.88	2475.46	1205.51	1244.24	1421.21	1464.19	Unc45b	Yes	9.01478e-05	10.3763	11.2546	-0.878328	0.0949479	9.25063	6	0.000889206	3.051	-0.87833	4.04504	0.543997
9699.9	10078.5	9122.56	9733.95	16423.4	20722.7	23847.8	20346.1	Rac1	Yes	9.07804e-05	14.2991	13.2367	1.06241	0.114989	9.2392	6	0.000891747	3.04976	1.06241	4.04201	2.08842
893.212	927.223	823.947	849.447	1249.4	1133.81	1170.16	1189.01	Atp6v0a2	Yes	9.09428e-05	10.2105	9.7691	0.441397	0.0477895	9.23628	6	0.000891747	3.04976	0.441395	4.04123	1.35792
1667.14	1764.66	1758.11	1617.27	2655.24	3058.71	3530.69	3360.38	Psmc5	Yes	9.1034e-05	11.6134	10.7319	0.881495	0.0954553	9.23464	6	0.000891747	3.04976	0.8815	4.0408	1.84229
1316.58	1229.58	1254.74	1353.75	477.816	318.913	260.626	244.032	Syt7	Yes	9.10412e-05	8.29352	10.3306	-2.03709	0.220595	9.23451	6	0.000891747	3.04976	-2.03709	4.04076	0.243655
680.41	788.567	812.522	746.254	1388.85	1647.87	2002.04	1843.22	Ptp4a1	Yes	9.12047e-05	10.7353	9.56078	1.17455	0.127232	9.23158	6	0.000891747	3.04976	1.17455	4.03998	2.25722
133.842	171.64	223.796	184.814	7.07876	19.0396	11.7016	21.8071	Lrrc4b	Yes	9.13226e-05	3.76745	7.4559	-3.68845	0.399639	9.22948	6	0.000891747	3.04976	-3.68845	4.03942	0.0775648
2300.51	2415.18	2446.3	2354.78	7055.4	14941.3	13855.7	13192.3	Samhd1	Yes	9.13292e-05	13.5243	11.2158	2.30843	0.250118	9.22936	6	0.000891747	3.04976	2.30843	4.03939	4.95344
220.083	167.364	165.999	146.336	833.877	2205.73	1985.02	2042.6	Ifi211	Yes	9.16238e-05	10.6905	7.43423	3.25623	0.353014	9.2241	6	0.000891844	3.04971	3.25624	4.03799	9.55489
1291.38	1452.53	1473.16	1541.48	715.662	667.337	878.683	770.519	Limch1	Yes	9.16311e-05	9.55857	10.4885	-0.929888	0.100812	9.22397	6	0.000891844	3.04971	-0.929887	4.03796	0.524899
1302.58	1202.09	1352.86	1230.74	2968.12	2539.88	2544.56	3638.68	Plat	Yes	9.17352e-05	11.4971	10.3114	1.18567	0.128568	9.22212	6	0.000891844	3.04971	1.18567	4.03746	2.27469
790.171	637.084	606.872	583.594	1688.99	2434.21	2767.96	2959.54	Yars	Yes	9.2224e-05	11.2342	9.34386	1.89038	0.205176	9.21345	6	0.000895308	3.04803	1.89038	4.03516	3.70734
219.523	240.052	225.813	229.123	351.106	376.032	425.512	452.758	Mfsd10	Yes	9.28384e-05	8.64153	7.8361	0.805433	0.087522	9.20264	6	0.00089998	3.04577	0.805434	4.03227	1.74767
1715.3	1847.12	1762.82	1740.87	2446.42	2557.01	2433.93	2218.1	Stx7	Yes	9.3953e-05	11.2352	10.7861	0.449078	0.048902	9.18322	6	0.00090948	3.04121	0.44908	4.02709	1.36517
1257.78	1246.68	1178.8	1044.76	2717.53	3708.91	2565.84	2606.47	Nfkb2	Yes	9.44625e-05	11.4845	10.2032	1.28134	0.139664	9.17444	6	0.000911525	3.04023	1.28134	4.02474	2.43065
1538.9	1423.82	1362.94	1251.72	4071.7	6554.37	8630.45	7224.39	Gprc5b	Yes	9.45165e-05	12.6409	10.4414	2.19952	0.239769	9.17351	6	0.000911525	3.04023	2.19952	4.02449	4.59326
189.283	202.792	182.801	175.486	441.714	389.359	313.815	387.336	Pgghg	Yes	9.4569e-05	8.57079	7.5494	1.02139	0.111352	9.17261	6	0.000911525	3.04023	1.02139	4.02425	2.02987
935.773	968.759	881.073	828.458	401.365	512.164	353.175	393.567	Fads1	Yes	9.47734e-05	8.68348	9.81685	-1.13337	0.123607	9.1691	6	0.000912194	3.03991	-1.13337	4.02331	0.45585
41.4406	38.4816	338.047	101.444	9448.02	9417.92	7959.21	9696.91	Serpina3n	Yes	9.50243e-05	13.1522	6.42617	6.726	0.733894	9.16481	6	0.000912494	3.03977	6.72601	4.02217	105.86
627.769	725.653	993.979	699.613	259.082	157.076	162.758	190.034	Perm1	Yes	9.50747e-05	7.55732	9.55118	-1.99385	0.217576	9.16395	6	0.000912494	3.03977	-1.99386	4.02194	0.251067
272.724	270.593	204.979	247.197	130.249	102.814	111.697	101.767	Pcbd2	Yes	9.62625e-05	6.7954	7.95003	-1.15463	0.126275	9.14383	6	0.000922584	3.03499	-1.15463	4.01654	0.44918
39.7606	38.4816	59.1414	48.9729	157.856	218.955	271.264	167.188	Fcgr2b	Yes	9.65243e-05	7.63646	5.51984	2.11662	0.231592	9.13944	6	0.000923783	3.03443	2.11662	4.01536	4.33676
58.8008	11.6056	64.5179	37.3127	1131.19	1647.87	2267.98	2165.14	Ch25h	Yes	9.69953e-05	10.7644	5.16193	5.60243	0.613524	9.13156	6	0.000924422	3.03413	5.60243	4.01325	48.5846
1843.55	2018.15	1813.22	2105.84	5137.76	6958.96	10041	8195.33	Nek7	Yes	9.69995e-05	12.8465	10.9229	1.92355	0.21065	9.13149	6	0.000924422	3.03413	1.92355	4.01323	3.79355
1814.43	2046.85	1887.15	1995.65	2820.18	3520.42	3243.47	3436.18	Zc3hav1	Yes	9.70015e-05	11.6632	10.9173	0.745973	0.0816926	9.13146	6	0.000924422	3.03413	0.74597	4.01322	1.6771
235.203	251.657	208.339	311.328	87.7766	98.0538	78.7198	107.997	Adi1	Yes	9.72915e-05	6.53119	7.95954	-1.42835	0.156503	9.12663	6	0.000925879	3.03345	-1.42835	4.01193	0.371556
1416.26	1326.7	1365.63	1416.72	2982.28	5275.86	4446.6	4336.5	Dtx3l	Yes	9.7495e-05	12.027	10.4313	1.59575	0.174911	9.12326	6	0.000926511	3.03315	1.59575	4.01102	3.02252
754.891	774.518	752.037	912.995	488.434	416.967	393.599	451.719	Smim11	Yes	9.77731e-05	8.76892	9.6366	-0.867682	0.0951546	9.11865	6	0.000927849	3.03252	-0.867682	4.00978	0.548027
22.9603	31.1518	22.178	42.5598	120.339	159.932	163.822	207.687	Ngf	Yes	9.86492e-05	7.32163	4.8412	2.48043	0.272448	9.10426	6	0.000934565	3.02939	2.48043	4.00591	5.58066
1968.43	1627.22	1801.12	1633.01	2738.77	3155.81	3282.83	2968.89	Rrbp1	Yes	9.87575e-05	11.5649	10.7748	0.790127	0.0868035	9.10249	6	0.000934565	3.02939	0.79012	4.00543	1.72922
2392.91	2759.07	2554.51	2292.98	1576.44	1325.15	1358.45	1545.19	S100a13	Yes	9.89506e-05	10.4989	11.2841	-0.785161	0.0862877	9.09934	6	0.000935083	3.02915	-0.78516	4.00458	0.580288
8016.51	7897.89	8099.69	8206.46	10953.7	10864	9948.48	9922.25	Rhoa	Yes	9.94509e-05	13.3458	12.9756	0.370224	0.0407233	9.09121	6	0.000937798	3.02789	0.37023	4.00239	1.29256
716.25	780.016	1024.89	801.057	402.073	421.726	393.599	394.605	Apoa1bp	Yes	9.95155e-05	8.65408	9.68468	-1.03059	0.113375	9.09017	6	0.000937798	3.02789	-1.03059	4.00211	0.489509
221.203	274.258	282.938	219.212	38.2253	59.0227	76.5922	62.3061	Nr3c2	Yes	9.99304e-05	5.84002	7.95228	-2.11226	0.23254	9.08347	6	0.000938356	3.02763	-2.11227	4.0003	0.231284
1216.9	1004.19	963.064	1138.62	390.747	332.241	230.84	227.417	Ttc28	Yes	0.000100024	8.16653	10.0713	-1.90481	0.209735	9.08196	6	0.000938356	3.02763	-1.90481	3.9999	0.267052
1342.34	1370.68	1086.72	1031.93	399.95	295.113	307.433	205.61	Gusb	Yes	0.00010003	8.19917	10.227	-2.02785	0.223286	9.08187	6	0.000938356	3.02763	-2.02786	3.99987	0.245219
1063.45	993.802	841.421	1173.02	2695.59	4347.69	4673.19	4792.38	Ifit3b	Yes	0.000100246	11.9748	9.98101	1.99377	0.219617	9.07839	6	0.000938356	3.02763	1.99377	3.99893	3.98276
1932.59	1876.44	1844.81	1778.77	3663.26	5907.03	5626.34	5128.83	Tbrg1	Yes	0.000100269	12.2874	10.859	1.42838	0.157344	9.07802	6	0.000938356	3.02763	1.42838	3.99883	2.69144
1412.9	1379.84	1358.91	1999.14	4451.83	6205.95	7152.86	7999.06	Slc3a2	Yes	0.000100938	12.6224	10.567	2.05535	0.226677	9.06733	6	0.000942599	3.02567	2.05535	3.99594	4.15644
255.924	264.485	391.812	425.015	1924.01	5078.81	4930.62	5239.94	Csrnp1	Yes	0.000101083	11.9608	8.348	3.61277	0.398539	9.06502	6	0.000942599	3.02567	3.61277	3.99532	12.2335
78.4011	81.8497	106.186	97.9458	26.1914	21.8955	23.4032	13.4997	Rgag4	Yes	0.000101141	4.36677	6.49802	-2.13125	0.235131	9.0641	6	0.000942599	3.02567	-2.13125	3.99507	0.22826
1575.3	1546.59	1449.64	1600.95	1191.35	1262.32	1177.61	1218.08	Pgrmc2	Yes	0.000101672	10.2431	10.5906	-0.347546	0.0383788	9.0557	6	0.000944991	3.02457	-0.34755	3.9928	0.785918
1045.53	1065.88	965.752	1129.88	1472.38	1690.71	1678.65	1554.54	Copg1	Yes	0.000101677	10.6407	10.0363	0.604349	0.0667375	9.05561	6	0.000944991	3.02457	0.60435	3.99278	1.52029
497.287	568.672	477.164	462.328	782.203	744.447	789.325	819.325	Atg3	Yes	0.000101904	9.61355	8.96513	0.648423	0.0716328	9.05204	6	0.000945126	3.02451	0.648423	3.99181	1.56745
6622.65	6329.92	6708.52	6213.15	14927	26144.2	26531.8	22961.9	Tapbp	Yes	0.000102052	14.4306	12.6585	1.77204	0.195812	9.04971	6	0.000945126	3.02451	1.77205	3.99118	3.41539
143.362	136.213	124.331	134.676	266.161	401.735	392.535	422.643	Psme2b	Yes	0.000102182	8.51156	7.07116	1.4404	0.159201	9.04766	6	0.000945126	3.02451	1.4404	3.99062	2.71396
1261.7	1257.07	1026.91	1029.6	6947.8	20100.1	23913.8	21893.3	Il4ra	Yes	0.000102251	14.0053	10.1522	3.85302	0.425909	9.04658	6	0.000945126	3.02451	3.85301	3.99033	14.4501
215.603	196.073	256.727	278.096	69.3718	66.6385	90.4214	94.4976	Islr	Yes	0.000102553	6.30884	7.87275	-1.56391	0.172964	9.04185	6	0.000945966	3.02412	-1.56391	3.98905	0.338232
25.7604	43.3681	61.1576	46.0579	484.187	1584.09	2169.05	1608.54	Rtn4rl2	Yes	0.000102622	10.3208	5.39637	4.92444	0.544692	9.04077	6	0.000945966	3.02412	4.92444	3.98876	30.3672
484.407	351.832	526.896	659.385	106.181	88.534	90.4214	143.304	Rab3il1	Yes	0.000102799	6.71502	8.94629	-2.23127	0.246877	9.03801	6	0.000946304	3.02397	-2.23127	3.98801	0.212971
826.572	771.464	799.753	779.486	504.007	448.382	372.323	398.759	Tmem205	Yes	0.000103003	8.74142	9.63306	-0.891643	0.0986894	9.03483	6	0.000946894	3.0237	-0.891642	3.98715	0.539
140.562	116.666	149.87	129.428	58.0458	35.2232	48.9339	46.7296	Nipa1	Yes	0.000103872	5.53915	7.06122	-1.52207	0.168718	9.02138	6	0.000953586	3.02064	-1.52207	3.9835	0.348186
519.687	656.63	593.43	460.579	155.025	89.486	87.23	65.4214	Adam19	Yes	0.000104222	6.5596	9.11017	-2.55057	0.282894	9.01601	6	0.000955494	3.01977	-2.55057	3.98204	0.170687
1989.71	2026.7	2248.05	1664.5	920.946	596.891	632.95	637.599	Emp2	Yes	0.000104899	9.42269	10.9446	-1.52196	0.169	9.00566	6	0.000960401	3.01755	-1.52196	3.97923	0.348212
592.488	554.624	548.402	631.401	907.497	987.202	1040.38	856.709	Ssh1	Yes	0.000105774	9.88463	9.18188	0.702748	0.078149	8.99241	6	0.000966517	3.01479	0.702748	3.97562	1.6276
524.167	706.717	686.175	441.922	99.8105	39.0311	32.9772	36.3452	Lrrc3b	Yes	0.000105904	5.53869	9.17724	-3.63855	0.404713	8.99044	6	0.000966517	3.01479	-3.63855	3.97509	0.0802949
1508.1	1772.6	1584.72	1555.47	959.171	971.018	763.795	862.939	Qdpr	Yes	0.000105996	9.78979	10.6458	-0.85604	0.0952314	8.98905	6	0.000966517	3.01479	-0.856041	3.97471	0.552467
898.813	816.054	787.656	817.381	528.075	399.831	434.023	476.642	Iqsec2	Yes	0.000107066	8.83656	9.69517	-0.858613	0.095688	8.97305	6	0.000974365	3.01128	-0.858613	3.97035	0.551482
4518.14	4608.63	3955.08	4113.72	1149.59	538.82	486.148	456.911	Arhgap18	Yes	0.000107145	9.2504	12.0668	-2.81644	0.313919	8.97187	6	0.000974365	3.01128	-2.81644	3.97003	0.14196
1238.18	1379.84	1259.44	1546.73	707.168	719.696	605.291	546.217	Kctd2	Yes	0.000107979	9.32299	10.3995	-1.07647	0.120148	8.95954	6	0.000980629	3.0085	-1.07648	3.96666	0.474185
6226.73	6387.94	7059.33	6561.2	3794.21	3171.99	2773.28	2655.28	Dennd5a	Yes	0.000108314	11.5832	12.6776	-1.09442	0.122218	8.95461	6	0.000982353	3.00773	-1.09441	3.96531	0.468328
179.763	209.511	256.727	188.313	879.182	919.611	536.146	772.596	Nuak2	Yes	0.000109	9.57124	7.69048	1.88076	0.210268	8.94459	6	0.000987243	3.00558	1.88076	3.96258	3.68269
869.132	800.784	920.724	1020.27	407.736	365.56	499.977	443.412	Asph	Yes	0.000109576	8.73592	9.81251	-1.0766	0.120475	8.93622	6	0.00098745	3.00548	-1.0766	3.96029	0.474146
3929.57	4288.56	3906.69	4081.66	5377.73	5947.96	6309.28	6320.95	Saraf	Yes	0.000109644	12.545	11.9833	0.56176	0.0628702	8.93524	6	0.00098745	3.00548	0.56176	3.96002	1.47607
293.444	255.933	317.213	257.691	829.63	1784.96	1497.8	1293.89	Stx11	Yes	0.000109692	10.346	8.12884	2.21719	0.248159	8.93454	6	0.00098745	3.00548	2.21719	3.95983	4.64986
2292.67	2094.5	2398.59	2297.06	1320.19	901.524	991.444	1000.01	Npr1	Yes	0.000109699	10.0255	11.1472	-1.1217	0.125548	8.93444	6	0.00098745	3.00548	-1.12171	3.9598	0.459549
1407.86	1513	1393.86	1317.6	710.707	683.521	905.278	771.557	Fcho2	Yes	0.000109753	9.57595	10.4578	-0.881813	0.0987068	8.93365	6	0.00098745	3.00548	-0.881811	3.95958	0.542686
912.253	944.937	1029.6	934.566	1262.14	1276.6	1304.2	1204.58	Lrrfip2	Yes	0.000110157	10.3008	9.89835	0.402409	0.0450735	8.92783	6	0.000988944	3.00483	0.402404	3.95799	1.32171
1715.86	1913.7	1767.52	1859.22	962.003	827.269	636.141	688.482	Mecom	Yes	0.000110274	9.58565	10.8237	-1.23807	0.138701	8.92615	6	0.000988944	3.00483	-1.23807	3.95753	0.423939
4070.7	4224.42	4215.84	4426.22	5173.16	5692.83	5806.12	5671.93	Tcf25	Yes	0.000110358	12.4462	12.0473	0.39892	0.0446972	8.92494	6	0.000988944	3.00483	0.39892	3.95719	1.31852
2266.91	2517.8	2250.73	2438.73	1621.74	1482.23	1688.22	1707.19	Nptn	Yes	0.000110507	10.6639	11.2081	-0.544245	0.0609948	8.9228	6	0.000988967	3.00482	-0.54425	3.95661	0.685748
884.252	969.98	919.38	1019.1	2512.96	4846.52	4667.87	4803.8	Osmr	Yes	0.00011126	11.9891	9.88693	2.10217	0.23588	8.91205	6	0.000994385	3.00245	2.10217	3.95366	4.29354
1061.77	1134.29	1155.27	1104.81	674.605	505.501	589.335	485.988	Fkbp3	Yes	0.000111836	9.1268	10.1209	-0.994061	0.111644	8.90388	6	0.000996199	3.00165	-0.994063	3.95142	0.502062
505.127	324.345	497.325	377.208	1591.3	3513.75	3096.67	3102.84	Mlkl	Yes	0.000112182	11.4027	8.70979	2.69288	0.302605	8.89899	6	0.000996199	3.00165	2.69288	3.95007	6.46604
2290.99	2043.19	2372.38	1990.98	3668.21	4881.75	4971.05	4594.04	Arf4	Yes	0.000112377	12.1347	11.0824	1.05229	0.118285	8.89625	6	0.000996199	3.00165	1.05229	3.94932	2.07382
2752.44	2589.87	2722.52	2462.64	3530.18	3529.94	3955.14	3630.37	Tmed2	Yes	0.000112436	11.8366	11.3605	0.476122	0.0535244	8.89542	6	0.000996199	3.00165	0.47612	3.94909	1.391
13105.9	11419.9	11068.9	11824.6	18467.1	23444.4	22842.6	23834.2	Msn	Yes	0.00011247	14.4275	13.5302	0.897223	0.100869	8.89495	6	0.000996199	3.00165	0.89722	3.94897	1.86247
9760.94	9465.25	9613.17	9054.74	18980.3	26921	31679.4	29540.4	Tpm3	Yes	0.000112488	14.6826	13.2091	1.47346	0.165656	8.89469	6	0.000996199	3.00165	1.47346	3.94889	2.77687
1271.78	1279.67	1287.67	1301.86	1945.24	1936.32	2316.91	1848.41	Mtmr2	Yes	0.000112585	10.9687	10.3278	0.640952	0.0720711	8.89333	6	0.000996199	3.00165	0.64096	3.94852	1.55937
300.164	369.545	273.529	308.413	167.767	181.828	175.524	168.226	Wrap73	Yes	0.000112642	7.43663	8.28087	-0.84424	0.0949382	8.89252	6	0.000996199	3.00165	-0.84424	3.9483	0.557004
133.842	103.839	114.923	88.0346	16.2811	16.1836	12.7654	30.1146	Zc3hav1l	Yes	0.000112882	4.15704	6.76678	-2.60974	0.293587	8.88917	6	0.000997013	3.0013	-2.60974	3.94738	0.163829
507.927	709.772	680.126	729.93	1636.61	2047.71	2239.26	2691.62	Polr3gl	Yes	0.000113216	11.0498	9.34524	1.7046	0.191862	8.88451	6	0.000998655	3.00058	1.7046	3.94609	3.25939
7502.42	8078.08	7689.06	7276.56	5723.88	4919.82	5221.04	4834.95	Wwtr1	Yes	0.00011397	12.3341	12.8976	-0.563498	0.0634997	8.87403	6	0.001004	2.99827	-0.5635	3.94321	0.676659
3471.49	3196.42	3777.66	4145.21	1774.64	1192.83	1548.86	1311.54	Timp2	Yes	0.000114541	10.4919	11.826	-1.33414	0.150476	8.86615	6	0.00100772	2.99666	-1.33414	3.94104	0.396628
397.606	329.842	303.772	311.911	606.649	605.458	626.567	718.597	Ptpre	Yes	0.000114838	9.31674	8.38316	0.933577	0.105345	8.86208	6	0.00100901	2.9961	0.933577	3.93992	1.91001
2535.72	2336.99	2325.33	2463.8	3276.76	3600.38	3165.81	3592.98	Trim44	Yes	0.000115353	11.7328	11.2371	0.495702	0.0559796	8.85503	6	0.00101118	2.99517	0.4957	3.93797	1.41
1696.26	1434.2	1575.31	1908.19	587.537	436.006	310.624	326.069	Sncaip	Yes	0.000115521	8.6487	10.6834	-2.0347	0.229838	8.85274	6	0.00101118	2.99517	-2.0347	3.93734	0.244059
1430.82	1384.73	1332.03	1179.43	5192.98	14102.6	12400.5	10652.3	Tnip1	Yes	0.000115574	13.2758	10.3753	2.90043	0.327658	8.85201	6	0.00101118	2.99517	2.90043	3.93714	7.46649
10.6401	10.3839	10.0809	18.0733	41.7647	41.8871	54.2528	46.7296	Pfkfb4	Yes	0.000115824	5.52013	3.57427	1.94586	0.219906	8.84862	6	0.00101118	2.99517	1.94587	3.9362	3.85269
600.328	612.041	645.179	569.602	294.476	208.483	311.688	246.109	Antxr2	Yes	0.000115833	8.03323	9.24361	-1.21039	0.13679	8.84849	6	0.00101118	2.99517	-1.21039	3.93617	0.432153
894.332	996.856	977.177	973.628	552.143	395.071	406.364	370.721	Tmem245	Yes	0.000116542	8.73392	9.9064	-1.17248	0.13265	8.8389	6	0.00101606	2.99308	-1.17248	3.93352	0.443658
1300.9	1654.71	1491.3	1810.25	823.259	701.608	719.116	645.907	Gstp1	Yes	0.000117121	9.49125	10.6005	-1.10925	0.125607	8.83112	6	0.00101979	2.99149	-1.10925	3.93137	0.463534
462.006	437.346	463.722	611.578	167.767	136.133	206.373	190.034	Acta2	Yes	0.000118201	7.4346	8.93448	-1.49988	0.170117	8.81672	6	0.00102787	2.98806	-1.49988	3.92738	0.353584
903.293	874.082	882.417	798.725	101.226	55.2148	38.2961	20.7687	Tril	Yes	0.000118408	5.52097	9.75439	-4.23341	0.480307	8.81397	6	0.00102834	2.98786	-4.23341	3.92662	0.0531637
769.451	587.608	628.377	534.038	1291.87	1514.6	1752.05	1692.65	Psmd14	Yes	0.000118607	10.6	9.28567	1.31429	0.14916	8.81134	6	0.00102875	2.98769	1.3143	3.92589	2.48682
370.725	326.788	406.597	268.185	127.418	135.181	157.44	141.227	Dut	Yes	0.000119046	7.12817	8.40524	-1.27707	0.14503	8.80555	6	0.00103025	2.98706	-1.27707	3.92428	0.412634
3705.57	2697.38	3613	2985.6	6234.26	6294.48	6358.22	6583.68	S100a11	Yes	0.000119085	12.6362	11.6539	0.982338	0.111565	8.80504	6	0.00103025	2.98706	0.98234	3.92414	1.97567
100.801	106.282	169.359	213.382	1719.43	4638.04	7285.84	8156.91	Inhbb	Yes	0.000119795	12.1879	7.13209	5.05583	0.574805	8.79573	6	0.00103376	2.98558	5.05583	3.92156	33.2626
6813.06	7209.5	6870.48	7558.15	4634.46	3826	3846.63	3405.03	Tprgl	Yes	0.000119796	11.9307	12.795	-0.864286	0.0982621	8.79572	6	0.00103376	2.98558	-0.86429	3.92156	0.549317
53.2007	76.3524	191.538	88.6177	1231.7	1580.28	3358.36	2543.13	Apod	Yes	0.00012003	10.9796	6.50974	4.46984	0.50836	8.79266	6	0.00103446	2.98529	4.46984	3.92071	22.1592
272.724	341.448	325.95	318.907	205.284	184.684	198.927	195.226	Mrps36	Yes	0.000120279	7.61387	8.29308	-0.679207	0.0772755	8.78943	6	0.00103528	2.98494	-0.679208	3.91981	0.624508
511.287	433.681	629.722	558.524	2749.39	7255.98	8879.38	7515.15	Sbno2	Yes	0.000120749	12.5604	9.04563	3.51479	0.400166	8.78333	6	0.001038	2.9838	3.51479	3.91812	11.4303
383.605	381.762	400.549	532.872	169.182	123.757	99.9954	132.92	Cdc14a	Yes	0.000121575	7.013	8.71587	-1.70287	0.194111	8.77268	6	0.00104378	2.98139	-1.70287	3.91516	0.307174
1129.54	1313.87	1269.52	1263.38	585.413	363.656	451.043	354.106	Fzd6	Yes	0.000122156	8.74623	10.2786	-1.53234	0.17482	8.76524	6	0.00104744	2.97987	-1.53234	3.91308	0.345715
37.5205	40.314	40.3237	21.5714	242.093	246.562	582.952	455.873	Mpeg1	Yes	0.000122413	8.47124	5.08186	3.38938	0.386829	8.76196	6	0.00104831	2.97951	3.38938	3.91217	10.4787
3984.46	3690.57	4280.36	2871.91	11345.1	18355.1	23568.1	20193.4	H2-Q4	Yes	0.000122848	14.115	11.8403	2.27468	0.259772	8.75643	6	0.00104886	2.97928	2.27468	3.91063	4.8389
4971.19	5525.47	5893.31	5682.61	7762.56	8582.09	8946.4	8191.17	Mdh2	Yes	0.000123092	13.0291	12.4271	0.60198	0.0687715	8.75334	6	0.00104886	2.97928	0.60198	3.90977	1.5178
2015.47	2181.23	2146.56	2114.58	1749.87	1782.1	1818	1806.88	Szrd1	Yes	0.000123206	10.8049	11.0455	-0.240495	0.0274792	8.7519	6	0.00104886	2.97928	-0.2405	3.90937	0.846452
2152.11	2497.64	2336.09	2148.4	6364.51	13630.4	10703.8	12263.9	Irf1	Yes	0.000123272	13.3346	11.1542	2.18038	0.249156	8.75106	6	0.00104886	2.97928	2.18038	3.90914	4.53273
549.928	630.976	570.58	613.327	1000.23	1047.18	1143.56	885.785	Ppme1	Yes	0.000123403	9.98713	9.20533	0.7818	0.0893546	8.74941	6	0.00104886	2.97928	0.781799	3.90867	1.71927
305.204	206.457	245.302	261.772	62.2931	55.2148	78.7198	94.4976	4930429F24Rik	Yes	0.00012358	6.15221	7.97848	-1.82627	0.208784	8.74718	6	0.00104886	2.97928	-1.82627	3.90805	0.281993
147.842	98.9527	207.667	121.849	769.461	1965.84	1848.85	1738.34	Ifi207	Yes	0.000123628	10.5361	7.11592	3.42022	0.391035	8.74657	6	0.00104886	2.97928	3.42021	3.90788	10.705
5145.35	5253.04	4431.57	3989.54	1538.92	1613.6	2242.45	1938.76	Fxyd6	Yes	0.000123816	10.8239	12.1909	-1.36701	0.156333	8.74421	6	0.00104886	2.97928	-1.36701	3.90722	0.387694
4620.62	3929.4	4188.29	4075.25	5735.21	6193.57	6372.05	6527.6	Shank3	Yes	0.000123875	12.598	12.0347	0.563321	0.0644276	8.74347	6	0.00104886	2.97928	0.56332	3.90702	1.47767
23.5203	14.6597	15.4574	19.8224	48.1355	53.3108	57.4442	66.4598	Gm6560	Yes	0.000124164	5.80597	4.17223	1.63375	0.186931	8.73984	6	0.00105	2.97881	1.63375	3.906	3.10318
4293.58	4151.13	4179.55	3844.96	6419.02	7619.64	8823	7463.23	Gdi2	Yes	0.000124443	12.8791	12.0063	0.872786	0.0999029	8.73635	6	0.00105104	2.97838	0.87279	3.90503	1.8312
156.802	130.715	188.849	88.6177	611.605	1209.01	1141.44	1090.36	Sp140	Yes	0.000125381	9.93582	7.08842	2.8474	0.326362	8.72467	6	0.00105628	2.97622	2.8474	3.90177	7.19701
236.883	188.743	194.898	256.525	493.389	713.032	796.772	663.56	Nrip1	Yes	0.000125528	9.35913	7.76446	1.59467	0.182815	8.72285	6	0.00105628	2.97622	1.59467	3.90126	3.02025
50.4007	48.8655	26.2104	53.637	179.8	191.348	237.223	208.725	Proser2	Yes	0.000125532	7.66647	5.43084	2.23563	0.256298	8.7228	6	0.00105628	2.97622	2.23563	3.90124	4.70969
834.972	690.836	762.79	993.45	315.713	277.978	213.82	193.149	Pi16	Yes	0.000126135	7.93878	9.66731	-1.72853	0.198331	8.71537	6	0.00106003	2.97468	-1.72853	3.89917	0.30176
242.483	224.171	241.942	361.467	743.269	1174.74	1195.69	1203.55	Pawr	Yes	0.000126454	10.0481	8.03661	2.01153	0.230907	8.71144	6	0.00106139	2.97413	2.01153	3.89807	4.0321
208.323	196.684	200.946	193.56	150.07	152.317	136.164	131.881	Fam109a	Yes	0.000126924	7.15318	7.64243	-0.48925	0.0561989	8.70569	6	0.00106401	2.97305	-0.48925	3.89646	0.712395
7149.06	7151.47	6979.36	6325.08	12268.2	17365	18236.4	17918.2	Sdcbp	Yes	0.000127365	13.9876	12.7508	1.23672	0.142147	8.70031	6	0.00106481	2.97273	1.23672	3.89495	2.35662
823.212	883.244	854.862	826.709	663.987	611.17	673.373	679.136	Osbpl8	Yes	0.000127483	9.35832	9.72564	-0.367327	0.042227	8.69887	6	0.00106481	2.97273	-0.367327	3.89455	0.775217
168.002	128.883	149.87	247.78	44.5962	31.4153	36.1686	24.9224	Thsd4	Yes	0.000127885	5.06707	7.39568	-2.32861	0.267841	8.694	6	0.00106481	2.97273	-2.32861	3.89318	0.199075
418.326	354.275	451.625	440.756	1364.78	2261.9	3321.12	2634.51	Mocs1	Yes	0.000128025	11.1546	8.69501	2.45963	0.282967	8.6923	6	0.00106481	2.97273	2.45963	3.89271	5.50077
466.487	442.844	467.755	402.861	180.508	135.181	158.503	221.187	Zfp266	Yes	0.000128261	7.41804	8.79502	-1.37698	0.158466	8.68945	6	0.00106481	2.97273	-1.37698	3.8919	0.385023
1568.58	1707.85	1594.13	1561.3	2760.71	3630.85	4201.93	3628.29	Psmd7	Yes	0.00012833	11.7797	10.6501	1.12963	0.130013	8.68863	6	0.00106481	2.97273	1.12964	3.89167	2.18804
11.7602	15.8813	12.7692	6.99613	77.8663	54.2628	68.082	98.6513	Lag3	Yes	0.00012835	6.18957	3.50656	2.68301	0.308804	8.68838	6	0.00106481	2.97273	2.68301	3.8916	6.42194
1662.66	1522.77	1634.45	1600.95	4025.69	8114.66	7278.39	7238.93	Tap2	Yes	0.000128403	12.6531	10.6478	2.00531	0.230821	8.68774	6	0.00106481	2.97273	2.0053	3.89142	4.01472
96.3213	82.4606	115.595	119.517	21.2363	35.2232	30.8496	33.2299	Etv1	Yes	0.000128438	4.88713	6.67736	-1.79023	0.206074	8.68732	6	0.00106481	2.97273	-1.79023	3.89131	0.289126
575.128	484.99	569.908	502.555	1281.96	2110.54	2464.78	2119.45	Med13l	Yes	0.000128823	10.9211	9.05432	1.86674	0.214996	8.68269	6	0.00106581	2.97232	1.86674	3.89001	3.64708
43.1206	29.9301	35.6193	49.5559	126.002	105.67	120.207	153.688	Adamts15	Yes	0.000129011	6.96849	5.27985	1.68864	0.194534	8.68043	6	0.00106581	2.97232	1.68864	3.88937	3.22353
979.454	951.045	1076.64	1074.49	1381.77	1530.78	1540.35	1613.73	B4galt1	Yes	0.000129081	10.5644	9.99274	0.571656	0.0658621	8.67959	6	0.00106581	2.97232	0.57166	3.88914	1.48623
512.967	543.629	438.184	528.208	770.877	752.063	782.943	777.788	2210016F16Rik	Yes	0.000129189	9.59027	8.97739	0.612876	0.0706217	8.6783	6	0.00106581	2.97232	0.612876	3.88877	1.5293
1249.94	1625.39	1207.02	1448.2	4248.67	9004.76	7310.3	8907.7	Pnp	Yes	0.000130401	12.7865	10.4229	2.36358	0.272809	8.66386	6	0.0010745	2.96879	2.36359	3.88472	5.14649
584.088	619.37	563.188	675.127	1489.37	2376.14	2795.62	2761.2	Pgs1	Yes	0.000130743	11.1587	9.2503	1.90843	0.220378	8.65982	6	0.00107492	2.96862	1.90843	3.88358	3.75401
346.085	296.858	282.938	384.204	670.358	629.258	725.499	603.331	Gm1821	Yes	0.000130771	9.35648	8.34467	1.01181	0.116844	8.6595	6	0.00107492	2.96862	1.01181	3.88349	2.01644
4954.95	4624.51	4945.7	4304.37	6601.65	7569.18	6882.66	6741.52	Carhsp1	Yes	0.000131057	12.7605	12.1983	0.562214	0.0649498	8.65613	6	0.00107579	2.96827	0.56222	3.88254	1.47654
2611.88	2666.22	3256.14	2984.43	868.563	594.987	359.558	529.602	Thra	Yes	0.000131267	9.12951	11.4859	-2.3564	0.272301	8.65366	6	0.00107579	2.96827	-2.3564	3.88185	0.195278
3540.37	3737.6	3502.11	3119.11	5082.55	5588.11	6151.84	5487.09	Ssr3	Yes	0.000131354	12.442	11.7596	0.6824	0.0788663	8.65263	6	0.00107579	2.96827	0.6824	3.88156	1.60481
22.9603	18.3246	10.753	26.8185	116.092	193.252	252.116	159.919	Vcan	Yes	0.000132104	7.43815	4.22215	3.216	0.372056	8.64385	6	0.00108062	2.96633	3.216	3.87908	9.29207
1145.22	1254.62	1203.66	983.539	181.216	102.814	59.5717	48.8064	Tmem255b	Yes	0.000132382	6.42275	10.1574	-3.73462	0.432217	8.64061	6	0.00108159	2.96594	-3.73462	3.87817	0.0751222
576.808	497.207	508.078	433.76	188.295	112.333	97.8678	97.6129	Manba	Yes	0.000133075	6.89756	8.96983	-2.07226	0.240052	8.63257	6	0.00108509	2.96453	-2.07226	3.8759	0.237786
129.922	144.764	225.813	278.679	890.508	999.577	906.341	847.363	Plin4	Yes	0.000133132	9.8286	7.53513	2.29347	0.265697	8.63191	6	0.00108509	2.96453	2.29348	3.87572	4.90236
912.253	1035.95	1030.94	842.451	1623.16	2013.43	2131.82	2196.29	Acot9	Yes	0.000133472	10.9497	9.89456	1.05513	0.122292	8.62798	6	0.00108655	2.96395	1.05513	3.87461	2.07791
1659.3	1739.61	1827.34	1683.15	2315.46	2131.48	2198.84	2334.4	Fxr2	Yes	0.000134404	11.1315	10.7533	0.378174	0.0438855	8.61729	6	0.00109282	2.96145	0.37817	3.87159	1.29969
8452.76	7346.93	7400.74	6183.41	15026.1	22186.8	22984.1	21809.2	Rhoc	Yes	0.000135603	14.3034	12.8339	1.46945	0.170794	8.60365	6	0.00110124	2.95812	1.46946	3.86773	2.76918
443.526	428.795	451.625	465.826	777.247	1177.6	1130.8	1018.7	Creb3l1	Yes	0.000136068	9.98488	8.80491	1.17996	0.137231	8.5984	6	0.00110319	2.95735	1.17996	3.86624	2.26571
145.042	100.174	77.9591	97.3628	606.649	1365.14	2110.54	1400.85	Ifi213	Yes	0.000136182	10.2888	6.67916	3.6096	0.419862	8.59711	6	0.00110319	2.95735	3.6096	3.86588	12.2067
828.252	1025.56	1396.54	1221.41	267.577	288.449	408.492	290.762	Ank1	Yes	0.000136591	8.27346	10.0995	-1.82607	0.212518	8.59251	6	0.00110319	2.95735	-1.82607	3.86458	0.282032
649.609	601.046	570.58	595.254	1005.89	1458.43	1364.83	1384.23	Jmjd6	Yes	0.000136612	10.3335	9.2371	1.09636	0.127598	8.59227	6	0.00110319	2.95735	1.09636	3.86451	2.13814
915.613	862.476	858.223	885.01	624.346	522.636	479.765	543.101	Pofut1	Yes	0.000136784	9.07678	9.78142	-0.704641	0.0820271	8.59035	6	0.00110319	2.95735	-0.704641	3.86397	0.613595
693.29	685.339	658.62	462.911	1473.8	2104.82	1871.19	1686.42	Il2rg	Yes	0.000136822	10.7886	9.26897	1.5196	0.176905	8.58992	6	0.00110319	2.95735	1.5196	3.86384	2.86712
1309.3	1556.37	1436.2	1460.44	902.541	661.625	760.603	713.405	Zcchc24	Yes	0.000138015	9.55932	10.4897	-0.930368	0.108477	8.57662	6	0.00111096	2.9543	-0.930366	3.86007	0.524725
1379.3	1743.89	2092.8	1829.49	703.628	682.569	809.537	595.023	Jph2	Yes	0.000138114	9.43781	10.7666	-1.32875	0.154947	8.57553	6	0.00111096	2.9543	-1.32875	3.85976	0.398114
1225.86	1151.39	1094.12	1110.64	1564.41	1804.95	1809.49	1929.41	Srp72	Yes	0.000138576	10.7911	10.1604	0.630749	0.0735961	8.57041	6	0.00111335	2.95337	0.63074	3.85831	1.54836
1347.38	1238.74	1381.76	1216.74	1953.03	1727.84	1962.68	1850.49	Acox1	Yes	0.000139097	10.8696	10.3379	0.531713	0.0620821	8.56468	6	0.00111499	2.95273	0.53172	3.85668	1.44565
1579.22	1472.68	1453	1547.31	1231.7	1209.96	1140.37	1128.78	Fam134c	Yes	0.000139111	10.2008	10.5624	-0.361642	0.0422256	8.56452	6	0.00111499	2.95273	-0.36164	3.85664	0.778279
247.523	255.322	209.683	246.614	157.856	158.028	155.312	167.188	Tmem41a	Yes	0.000139632	7.31771	7.90144	-0.583728	0.068202	8.55881	6	0.00111552	2.95252	-0.583728	3.85502	0.667237
582.408	528.358	493.965	500.806	1022.17	1600.28	1455.25	1631.38	Gimap5	Yes	0.000139938	10.4551	9.03691	1.41821	0.165766	8.55547	6	0.00111552	2.95252	1.4182	3.85407	2.67252
1964.51	2068.23	2004.09	1912.86	1412.21	1366.09	1581.84	1488.08	Traf7	Yes	0.000140025	10.5115	10.9561	-0.444545	0.051966	8.55452	6	0.00111552	2.95252	-0.44454	3.85379	0.734819
367.925	333.507	358.881	292.671	644.167	738.735	934	890.977	Pisd	Yes	0.000140084	9.63168	8.39634	1.23535	0.14442	8.55388	6	0.00111552	2.95252	1.23535	3.85361	2.35438
351.685	351.221	401.893	366.131	198.913	181.828	138.292	143.304	Thap3	Yes	0.000140101	7.35423	8.52031	-1.16608	0.136325	8.55369	6	0.00111552	2.95252	-1.16608	3.85356	0.44563
1350.74	1459.86	1588.08	1479.1	1021.46	815.846	876.555	882.67	Ergic3	Yes	0.000140168	9.8075	10.5187	-0.711177	0.0831498	8.55296	6	0.00111552	2.95252	-0.711178	3.85335	0.610821
129.362	73.9091	75.2709	50.7219	567.008	1176.65	1826.51	1228.47	Ifi206	Yes	0.000140685	10.1113	6.28038	3.83093	0.448201	8.54734	6	0.00111763	2.9517	3.83092	3.85175	14.2306
707.85	679.841	750.693	675.127	256.959	165.644	187.225	293.877	Chd3	Yes	0.000140764	7.78126	9.45686	-1.6756	0.196057	8.54649	6	0.00111763	2.9517	-1.6756	3.85151	0.313035
1305.38	1221.03	1307.16	1335.68	974.037	910.091	1023.36	1008.32	Trim24	Yes	0.000141105	9.93363	10.3349	-0.401294	0.0469746	8.54279	6	0.00111806	2.95154	-0.401297	3.85046	0.757177
186.483	168.586	207.667	263.521	75.0348	46.6469	67.0182	62.3061	Dtx1	Yes	0.000141148	5.95024	7.67004	-1.71979	0.201326	8.54232	6	0.00111806	2.95154	-1.71979	3.85032	0.303593
356.725	348.778	383.747	304.915	597.447	582.611	729.754	690.559	Tnfrsf10b	Yes	0.000141345	9.33799	8.44028	0.897709	0.105116	8.5402	6	0.0011183	2.95144	0.89771	3.84972	1.86311
1286.9	1352.35	1290.36	1373.57	799.899	558.811	547.847	593.985	Agap1	Yes	0.000141859	9.27045	10.372	-1.1016	0.129074	8.53466	6	0.00112106	2.95037	-1.1016	3.84814	0.466
463.126	522.25	430.791	431.428	199.621	106.622	139.355	145.381	Fam89a	Yes	0.00014256	7.17095	8.84692	-1.67597	0.196545	8.52715	6	0.00112529	2.94874	-1.67597	3.846	0.312955
536.487	617.538	508.751	722.35	1449.73	2087.69	1927.57	2549.36	Enc1	Yes	0.000142827	10.9394	9.20629	1.73315	0.203318	8.52431	6	0.00112607	2.94843	1.73315	3.84519	3.32453
811.451	1006.02	997.339	1161.94	2224.85	2882.59	3309.42	3609.6	Cd63	Yes	0.000143182	11.5307	9.94577	1.58489	0.186009	8.52052	6	0.00112756	2.94786	1.58489	3.84411	2.99986
329.285	301.134	323.934	321.822	205.992	157.076	182.97	199.38	Arrdc1	Yes	0.000143461	7.53415	8.31678	-0.78263	0.0918843	8.51756	6	0.00112844	2.94752	-0.78263	3.84327	0.581306
6310.17	6496.06	6980.7	5884.33	10295.3	9419.83	10886.7	9282.57	Sqstm1	Yes	0.00014376	13.2805	12.6452	0.635288	0.0746133	8.5144	6	0.00112947	2.94712	0.63529	3.84236	1.55325
245.283	260.209	325.95	238.451	494.805	506.453	563.804	593.985	Gpcpd1	Yes	0.000144691	9.07208	8.05197	1.02011	0.119948	8.50459	6	0.00113547	2.94483	1.02011	3.83956	2.02807
1681.7	1715.79	1399.9	1469.77	2844.95	3882.17	4240.23	3808.98	Psma3	Yes	0.000144983	11.8355	10.6082	1.22727	0.14436	8.50152	6	0.00113644	2.94445	1.22728	3.83868	2.34125
151.762	103.228	126.348	105.525	355.354	628.306	498.913	696.79	Erdr1	Yes	0.000145853	9.04392	6.90951	2.1344	0.251329	8.49244	6	0.00114193	2.94236	2.1344	3.83609	4.39054
8519.4	8810.45	9134.66	8692.11	6416.89	5756.61	6783.73	5869.23	Ctdsp2	Yes	0.000146078	12.5964	13.101	-0.50467	0.0594422	8.49009	6	0.00114238	2.94219	-0.50467	3.83541	0.704822
205.523	216.841	187.505	195.309	266.161	300.825	280.838	285.57	Rnf135	Yes	0.000146421	8.14506	7.65101	0.494047	0.0582153	8.48654	6	0.00114373	2.94168	0.494047	3.8344	1.40839
401.526	393.367	404.581	461.745	1176.49	1719.27	2656.26	2030.14	Errfi1	Yes	0.000146893	10.8276	8.69508	2.13252	0.251427	8.48166	6	0.00114496	2.94121	2.13252	3.833	4.38483
71.681	58.0278	52.4208	55.386	125.294	144.701	134.036	109.036	Pnpla7	Yes	0.000146917	6.99531	5.88143	1.11388	0.131332	8.48142	6	0.00114496	2.94121	1.11388	3.83293	2.16427
4649.74	4780.27	4524.99	5085.02	1257.19	582.611	444.66	790.249	Crip1	Yes	0.000148375	9.47627	12.2154	-2.73911	0.323526	8.46645	6	0.00115499	2.93742	-2.73912	3.82864	0.149777
563.368	645.025	531.601	529.374	1104.29	1720.23	1626.52	1727.96	Bysl	Yes	0.000149019	10.5699	9.14337	1.42655	0.168625	8.45991	6	0.0011573	2.93655	1.42656	3.82676	2.68805
896.573	909.509	1049.76	807.47	379.421	446.478	499.977	361.375	Prdx4	Yes	0.000149264	8.70829	9.83258	-1.12429	0.132935	8.45742	6	0.0011573	2.93655	-1.12429	3.82605	0.458728
156.242	100.785	133.74	81.0385	439.591	714.936	876.555	790.249	Aldh18a1	Yes	0.000149306	9.41589	6.83665	2.57924	0.304983	8.45699	6	0.0011573	2.93655	2.57924	3.82592	5.97624
1146.9	1028.62	1049.76	1010.36	799.899	721.6	705.287	681.213	Zfp319	Yes	0.000149381	9.50319	10.0466	-0.543437	0.0642647	8.45623	6	0.0011573	2.93655	-0.54344	3.82571	0.686133
14.0002	3.66491	14.1133	16.3243	220.149	179.924	220.203	281.416	BC023105	Yes	0.000149627	7.79821	3.38227	4.41594	0.522364	8.45375	6	0.0011573	2.93655	4.41594	3.82499	21.3466
1853.63	1967.45	1965.11	1752.53	2511.54	2727.42	2505.2	2462.13	Trip10	Yes	0.000149699	11.316	10.8785	0.437555	0.0517632	8.45302	6	0.0011573	2.93655	0.43755	3.82478	1.3543
509.607	603.489	612.92	394.698	1360.54	1233.76	1453.12	1239.89	Ppp1r13l	Yes	0.000149966	10.3649	9.02865	1.33629	0.158135	8.45032	6	0.00115771	2.9364	1.33629	3.82401	2.52502
16205.5	17076.7	16721.6	13532.8	4505.63	2412.31	1904.17	1743.53	Tspan13	Yes	0.000150095	11.2591	13.9494	-2.69027	0.318412	8.44902	6	0.00115771	2.9364	-2.69027	3.82363	0.154934
4601.02	5879.13	7170.22	6375.22	2662.32	2516.08	2464.78	2770.54	Pln	Yes	0.000150425	11.3447	12.5338	-1.18914	0.140798	8.44571	6	0.00115872	2.93602	-1.18914	3.82268	0.438564
480.487	557.678	423.399	506.636	1057.57	1061.46	1122.29	1520.27	Ttpal	Yes	0.000151083	10.2002	8.93558	1.26459	0.149849	8.43911	6	0.00115872	2.93602	1.2646	3.82078	2.40261
337.685	360.383	281.594	360.884	597.447	735.879	831.877	705.097	Ddx49	Yes	0.000151158	9.47697	8.38145	1.09553	0.129827	8.43837	6	0.00115872	2.93602	1.09553	3.82057	2.13691
5316.15	5281.14	5308.61	5226.69	3725.55	3249.1	3997.69	3427.87	Tmem59	Yes	0.000151356	11.8093	12.3672	-0.557873	0.0661269	8.43639	6	0.00115872	2.93602	-0.55787	3.82	0.679304
736.41	746.421	596.119	716.52	1306.74	2007.72	1759.49	1789.22	Eprs	Yes	0.000151359	10.7273	9.44313	1.28416	0.152217	8.43636	6	0.00115872	2.93602	1.28416	3.81999	2.4354
7452.58	6845.45	6813.36	7468.95	19712.2	18304.6	14697.2	13151.8	Calr	Yes	0.000151464	13.9882	12.8013	1.18691	0.140708	8.43531	6	0.00115872	2.93602	1.18692	3.81969	2.27666
45.9206	35.4275	48.3884	71.1273	443.838	368.416	280.838	780.903	Ptgs2	Yes	0.000151625	8.76542	5.6042	3.16122	0.374831	8.43371	6	0.00115872	2.93602	3.16122	3.81923	8.94587
1229.78	1324.26	1484.58	1291.37	2194.41	2532.26	3013.69	2852.58	Pdlim7	Yes	0.0001517	11.3603	10.3764	0.983881	0.116671	8.43296	6	0.00115872	2.93602	0.98388	3.81901	1.97778
2288.19	2489.7	1999.38	2284.24	1505.65	1429.87	1464.83	1564.92	Pitpnc1	Yes	0.000151769	10.5416	11.1411	-0.599588	0.0711063	8.43228	6	0.00115872	2.93602	-0.59959	3.81882	0.659941
582.968	574.781	588.726	543.366	441.714	418.871	469.127	420.566	Zfp282	Yes	0.000152652	8.77184	9.16034	-0.388505	0.0461213	8.42353	6	0.00116414	2.93399	-0.388504	3.8163	0.763921
10229.1	10940.4	8646.07	5965.95	1018.63	335.096	409.556	203.533	Aplnr	Yes	0.000153176	8.68197	13.0895	-4.40756	0.523565	8.41837	6	0.00116469	2.93379	-4.40756	3.81481	0.0471186
1492.98	1710.9	1692.92	1496.59	798.484	560.715	563.804	464.18	Mfhas1	Yes	0.000153306	9.19246	10.6393	-1.44686	0.171896	8.4171	6	0.00116469	2.93379	-1.44686	3.81444	0.366819
159.042	164.921	118.955	211.05	50.967	28.5594	41.4875	34.2684	Rgs7bp	Yes	0.000153424	5.2452	7.32365	-2.07845	0.246967	8.41593	6	0.00116469	2.93379	-2.07845	3.81411	0.236768
513.527	437.346	440.872	521.795	792.113	876.772	809.537	998.974	Ero1l	Yes	0.000153453	9.75772	8.89712	0.860598	0.102262	8.41565	6	0.00116469	2.93379	0.860598	3.81402	1.81579
3049.24	3219.02	3139.2	3272.44	1158.08	706.368	506.36	608.523	Pnkd	Yes	0.000153586	9.46875	11.6297	-2.161	0.256823	8.41435	6	0.00116469	2.93379	-2.16099	3.81365	0.223602
600.888	517.974	599.479	548.03	927.317	1139.52	991.444	886.823	Plekhm2	Yes	0.000154374	9.93925	9.14334	0.795913	0.0946766	8.40665	6	0.00116912	2.93214	0.795912	3.81143	1.73617
1354.66	1413.43	1237.27	1367.16	2482.52	3258.62	3863.65	3837.02	Ifi35	Yes	0.000154516	11.6923	10.3896	1.30264	0.154979	8.40526	6	0.00116912	2.93214	1.30264	3.81103	2.4668
2960.2	3003.4	3057.88	3074.8	1514.15	860.589	997.826	935.63	Rxra	Yes	0.00015549	10.0365	11.5621	-1.52564	0.181714	8.39582	6	0.00117517	2.9299	-1.52563	3.8083	0.347328
274.964	280.366	304.444	307.83	207.408	173.26	180.843	200.418	9930021J03Rik	Yes	0.000155986	7.56965	8.18757	-0.617927	0.0736413	8.39103	6	0.00117761	2.929	-0.617927	3.80691	0.651607
5660.56	5993.97	5152.7	5874.42	3936.5	3675.59	3199.85	3536.91	Arap3	Yes	0.000156358	11.8046	12.4668	-0.662211	0.0789526	8.38746	6	0.0011784	2.92871	-0.66221	3.80588	0.63191
338.805	320.68	389.124	364.965	590.368	583.563	687.202	742.481	Ino80	Yes	0.000156439	9.33875	8.46125	0.877505	0.104631	8.38667	6	0.0011784	2.92871	0.877504	3.80565	1.83719
262.084	219.895	285.626	237.285	1083.05	2944.47	3376.44	2852.58	Zc3h12a	Yes	0.000156952	11.201	7.96575	3.23525	0.385987	8.38176	6	0.00118094	2.92777	3.23525	3.80423	9.41686
4576.94	4429.05	4505.5	4118.97	6314.96	7149.36	8186.86	7674.03	Csnk1a1	Yes	0.000157269	12.8332	12.1046	0.728632	0.0869621	8.37874	6	0.00118201	2.92738	0.72863	3.80336	1.65706
325.365	313.35	250.679	281.594	585.413	742.543	765.922	568.024	Syvn1	Yes	0.00015747	9.36513	8.18618	1.17895	0.140739	8.37682	6	0.00118221	2.92731	1.17895	3.8028	2.26411
473.207	483.158	430.119	485.648	2181.67	6153.59	7469.87	6491.26	Fmnl2	Yes	0.0001578	12.3024	8.86876	3.43364	0.410051	8.37369	6	0.00118244	2.92722	3.43364	3.80189	10.8051
2907.56	2715.09	2788.38	2646.87	4867.35	7372.12	7492.21	6977.24	Ralb	Yes	0.000157851	12.6841	11.4319	1.25219	0.149547	8.3732	6	0.00118244	2.92722	1.25218	3.80175	2.38201
1489.62	1411.6	1327.32	1374.16	613.02	837.741	808.473	768.442	Utrn	Yes	0.000158398	9.55375	10.4506	-0.89687	0.107178	8.36801	6	0.00118448	2.92647	-0.89687	3.80025	0.537051
352.805	334.729	325.278	310.745	239.97	199.915	206.373	193.149	Fam173a	Yes	0.000158474	7.70816	8.36867	-0.660513	0.0789398	8.3673	6	0.00118448	2.92647	-0.660513	3.80004	0.632653
543.768	477.66	534.289	463.494	1145.34	1794.48	2215.86	1720.69	Cnksr3	Yes	0.000158895	10.7083	8.97614	1.73219	0.207118	8.36332	6	0.00118632	2.9258	1.73219	3.79889	3.32231
344.405	388.481	418.694	384.787	545.064	645.441	631.886	613.715	Cops3	Yes	0.000159142	9.24734	8.58183	0.66551	0.079597	8.36099	6	0.00118685	2.92561	0.66551	3.79821	1.58613
3790.69	4181.06	4193.66	4013.45	5491.7	5764.23	6375.24	6555.64	Ghitm	Yes	0.000159491	12.5582	11.9806	0.577554	0.0691043	8.35772	6	0.0011872	2.92548	0.57755	3.79726	1.49231
2858.84	3253.83	2893.22	2938.96	3898.98	3843.14	3783.87	3965.78	7-Sep	Yes	0.000159541	11.919	11.5422	0.376824	0.0450895	8.35724	6	0.0011872	2.92548	0.37683	3.79713	1.29849
517.447	432.46	550.418	455.331	281.027	206.579	232.968	245.071	Cpne2	Yes	0.000160003	7.90654	8.92671	-1.02017	0.122134	8.35292	6	0.00118828	2.92508	-1.02017	3.79587	0.493057
309.684	445.287	450.281	441.922	831.754	984.346	939.319	952.245	Scn5a	Yes	0.000160141	9.85342	8.66889	1.18453	0.141832	8.35163	6	0.00118828	2.92508	1.18453	3.7955	2.27289
126.002	145.986	145.837	125.347	55.9222	51.4068	73.4009	68.5367	Cenpv	Yes	0.00016029	5.94644	7.08125	-1.13481	0.135901	8.35024	6	0.00118828	2.92508	-1.13481	3.79509	0.455396
773.931	955.321	797.737	865.771	436.051	356.04	446.788	318.8	Itpr2	Yes	0.00016039	8.59105	9.72338	-1.13233	0.135619	8.34931	6	0.00118828	2.92508	-1.13233	3.79482	0.456179
378.565	404.362	388.452	452.999	598.863	711.128	674.437	749.75	Mtf1	Yes	0.000161264	9.41196	8.66221	0.749749	0.0898851	8.34118	6	0.00119294	2.92338	0.749748	3.79246	1.6815
1153.62	1133.07	1069.25	1164.27	425.433	326.529	202.118	247.148	Pik3c2b	Yes	0.000161371	8.17304	10.1414	-1.96836	0.236009	8.34019	6	0.00119294	2.92338	-1.96835	3.79217	0.255544
808.651	495.374	1138.47	1577.04	79.2821	53.3108	24.467	57.1139	H19	Yes	0.000161844	5.62345	9.84691	-4.22346	0.506664	8.33582	6	0.00119513	2.92259	-4.22346	3.7909	0.0535319
465.367	430.017	512.111	510.134	212.363	233.235	292.54	253.378	Igsf8	Yes	0.000162448	7.94342	8.90138	-0.957964	0.114998	8.33026	6	0.00119584	2.92233	-0.957964	3.78929	0.514783
3998.46	3965.44	4087.48	4025.11	3456.56	3271.95	3418.99	3139.19	Rab1b	Yes	0.000162786	11.6966	11.9726	-0.275928	0.0331359	8.32715	6	0.00119584	2.92233	-0.27592	3.78838	0.825923
9390.21	9875.11	8625.24	9207.49	2969.54	1600.28	1403.13	1151.62	Rassf3	Yes	0.000163715	10.701	13.1774	-2.47636	0.297687	8.31867	6	0.00119584	2.92233	-2.47637	3.78591	0.179696
1331.14	1415.27	1412.67	1449.95	1071.02	936.747	881.874	898.246	Gnaq	Yes	0.000163786	9.88292	10.4528	-0.569906	0.0685146	8.31802	6	0.00119584	2.92233	-0.569911	3.78572	0.673658
879.212	946.159	1082.02	911.246	1834.81	1749.74	2444.57	1906.57	Stt3b	Yes	0.00016391	10.9416	9.8943	1.04731	0.125926	8.3169	6	0.00119584	2.92233	1.04732	3.7854	2.06668
830.492	667.014	754.053	936.898	205.992	317.009	314.879	294.916	Ltbp1	Yes	0.000164278	8.12441	9.62742	-1.50301	0.18079	8.31355	6	0.00119584	2.92233	-1.50301	3.78442	0.352817
772.811	695.112	644.507	600.501	1195.6	1318.49	1610.56	1299.08	Psmd1	Yes	0.000164293	10.3962	9.39929	0.996918	0.119917	8.31341	6	0.00119584	2.92233	0.996913	3.78438	1.99573
785.691	656.63	537.649	751.501	242.093	249.418	152.121	202.495	Kdelc2	Yes	0.000164367	7.69816	9.40023	-1.70206	0.204753	8.31275	6	0.00119584	2.92233	-1.70206	3.78419	0.307346
1692.9	1470.24	1698.3	1412.64	2488.89	3251.96	2847.74	2892.04	N4bp1	Yes	0.000164486	11.4805	10.6103	0.870171	0.104693	8.31167	6	0.00119584	2.92233	0.87017	3.78387	1.82788
1401.7	1274.17	1147.21	1510	2304.84	2483.71	2811.57	2329.21	Asap1	Yes	0.000164499	11.2729	10.3731	0.899744	0.108252	8.31155	6	0.00119584	2.92233	0.89974	3.78384	1.86573
1149.7	1180.1	1217.1	1098.98	872.811	715.888	727.626	758.058	Med22	Yes	0.000164669	9.58158	10.1807	-0.599145	0.0720992	8.31002	6	0.00119584	2.92233	-0.599147	3.78339	0.660144
341.045	313.35	346.112	302.583	551.435	654.009	809.537	736.25	Slc31a1	Yes	0.00016478	9.41131	8.34543	1.06587	0.128279	8.30901	6	0.00119584	2.92233	1.06587	3.78309	2.09344
1218.58	1246.68	1250.71	1281.46	881.305	719.696	888.257	786.095	Heca	Yes	0.000164903	9.67203	10.2867	-0.614705	0.0739905	8.3079	6	0.00119584	2.92233	-0.614706	3.78277	0.653063
3031.88	3655.14	4028.34	4564.97	12477.7	20706.5	30061.4	23738.6	Pim3	Yes	0.000164925	14.3389	11.8835	2.45534	0.29555	8.3077	6	0.00119584	2.92233	2.45534	3.78271	5.48442
385.285	328.01	374.338	405.193	865.732	820.605	621.248	748.712	Myrip	Yes	0.000165013	9.5664	8.53951	1.02689	0.123619	8.3069	6	0.00119584	2.92233	1.02689	3.78248	2.03763
157.922	183.246	179.44	239.034	783.618	2187.65	1248.88	1798.57	Atf3	Yes	0.000165097	10.4521	7.55229	2.89977	0.349111	8.30615	6	0.00119584	2.92233	2.89977	3.78226	7.4631
392.005	343.28	406.597	378.374	132.373	95.1979	71.2733	59.1908	Adamts10	Yes	0.000165197	6.41598	8.56728	-2.1513	0.259029	8.30524	6	0.00119584	2.92233	-2.1513	3.782	0.22511
1625.7	1655.32	1528.27	1551.97	2377.05	3102.5	3258.36	3096.61	Psma1	Yes	0.000165292	11.5201	10.6343	0.885816	0.106668	8.30439	6	0.00119584	2.92233	0.88581	3.78175	1.8478
4103.74	4043.01	4001.45	4800.51	2212.82	2206.69	1719.07	1588.81	Bmp6	Yes	0.000165303	10.9001	12.0448	-1.14469	0.137843	8.30429	6	0.00119584	2.92233	-1.14468	3.78172	0.45229
34839.2	33284.1	38548.8	26976.5	77768.6	107357	138277	115361	H2-D1	Yes	0.000165681	16.713	15.0162	1.69679	0.20441	8.30089	6	0.00119624	2.92218	1.69679	3.78073	3.24179
555.528	620.592	602.167	633.15	1046.95	970.066	1302.07	1254.43	Rabggtb	Yes	0.000165713	10.1483	9.23391	0.91442	0.110163	8.3006	6	0.00119624	2.92218	0.91442	3.78064	1.88481
451.366	431.849	457.674	474.571	379.421	346.52	359.558	348.914	Xrn1	Yes	0.000165917	8.48531	8.8253	-0.339983	0.0409679	8.29877	6	0.00119644	2.92211	-0.339983	3.78011	0.790051
1435.3	1409.16	1300.44	1326.93	2093.19	2729.32	2905.19	2524.44	Gorasp2	Yes	0.00016649	11.313	10.4166	0.896389	0.108081	8.29364	6	0.00119773	2.92164	0.89639	3.77861	1.8614
770.011	835.6	639.13	678.042	313.589	376.983	373.387	280.377	Dusp22	Yes	0.000166618	8.38171	9.50515	-1.12344	0.135476	8.2925	6	0.00119773	2.92164	-1.12344	3.77828	0.458998
906.653	810.557	802.441	702.528	1378.94	1393.7	1212.71	1361.39	Rhbdf2	Yes	0.000166628	10.3822	9.64796	0.734272	0.0885475	8.29241	6	0.00119773	2.92164	0.73427	3.77825	1.66356
566.728	585.775	536.977	570.185	810.518	919.611	909.533	762.211	Gfm1	Yes	0.000167331	9.72765	9.14118	0.586473	0.0707774	8.28616	6	0.00120026	2.92072	0.586472	3.77642	1.50157
1406.74	1450.08	1382.43	1321.69	1684.04	1795.43	1780.77	1673.96	Zdhhc5	Yes	0.000167359	10.7588	10.4403	0.318485	0.0384369	8.28591	6	0.00120026	2.92072	0.31849	3.77635	1.24702
45.9206	54.9737	54.437	71.1273	271.824	663.529	840.387	873.324	Mthfd1l	Yes	0.000167513	9.23646	5.80515	3.43131	0.414183	8.28454	6	0.00120026	2.92072	3.43131	3.77595	10.7877
238.563	423.908	366.946	377.791	79.9899	40.9351	80.8473	52.9602	Gstt1	Yes	0.000168377	5.93524	8.42668	-2.49143	0.30101	8.2769	6	0.00120517	2.91895	-2.49143	3.77372	0.17783
352.805	263.263	274.873	447.752	867.856	1168.08	1194.63	1219.12	Pard3	Yes	0.000168689	10.1063	8.35307	1.75323	0.211893	8.27416	6	0.00120612	2.91861	1.75323	3.77291	3.37113
6868.5	6667.7	7144.69	4815.09	1717.31	766.343	653.161	893.054	Fam198b	Yes	0.000169807	9.87042	12.6212	-2.75077	0.332847	8.26436	6	0.00121284	2.9162	-2.75077	3.77004	0.148571
652.409	705.496	610.904	713.605	280.319	215.147	301.05	343.722	Fam210b	Yes	0.000170767	8.13476	9.38648	-1.25171	0.151612	8.25601	6	0.00121573	2.91516	-1.25171	3.7676	0.419949
129.922	222.338	169.359	143.421	46.7198	31.4153	31.9134	50.8833	Rgs10	Yes	0.000171001	5.29614	7.34654	-2.0504	0.248413	8.25398	6	0.00121573	2.91516	-2.0504	3.767	0.241417
290.644	227.835	308.476	306.664	816.181	1529.83	1768	1686.42	Cfap43	Yes	0.000171224	10.4399	8.13612	2.30377	0.279175	8.25204	6	0.00121573	2.91516	2.30377	3.76643	4.93746
171.922	161.256	149.198	193.56	101.934	108.526	103.187	106.959	Tti1	Yes	0.0001713	6.71585	7.39414	-0.678283	0.0822022	8.25139	6	0.00121573	2.91516	-0.678283	3.76624	0.624909
328.165	336.561	416.678	342.81	195.374	147.557	131.909	140.189	Lrrc20	Yes	0.000171396	7.24746	8.46926	-1.2218	0.148087	8.25056	6	0.00121573	2.91516	-1.2218	3.766	0.428746
126.002	134.991	108.202	104.359	277.487	266.554	310.624	214.956	Rab32	Yes	0.000171461	8.05037	6.87925	1.17112	0.141954	8.25	6	0.00121573	2.91516	1.17112	3.76583	2.25186
780.091	873.471	819.915	678.625	1252.94	1249	1413.76	1405	Ipo7	Yes	0.000171471	10.3748	9.61598	0.758856	0.0919835	8.24991	6	0.00121573	2.91516	0.758851	3.76581	1.69214
1066.81	860.644	745.316	638.98	2242.55	2754.07	3727.49	3389.45	Hcls1	Yes	0.000171707	11.5373	9.66743	1.86985	0.226707	8.24788	6	0.00121612	2.91502	1.86985	3.76521	3.65496
560.008	642.582	608.216	567.853	814.057	914.851	891.448	811.018	Uba5	Yes	0.0001726	9.74249	9.21371	0.528782	0.0641709	8.24021	6	0.00121622	2.91499	0.528781	3.76296	1.44271
2444.43	2623.47	3403.32	3298.68	1354.87	1233.76	1454.19	1128.78	Trp53inp2	Yes	0.000172672	10.3298	11.5082	-1.1784	0.143017	8.23959	6	0.00121622	2.91499	-1.17841	3.76278	0.441838
9002.69	9222.14	8662.2	9044.25	7938.12	7951.88	7965.59	7675.07	Lamp1	Yes	0.000172687	12.9443	13.1326	-0.188284	0.0228516	8.23946	6	0.00121622	2.91499	-0.18828	3.76274	0.877651
5040.07	5753.91	5133.21	4317.78	1490.08	688.28	602.1	596.062	Dok4	Yes	0.000172766	9.6053	12.2978	-2.69252	0.32681	8.23879	6	0.00121622	2.91499	-2.69252	3.76254	0.154693
1994.19	2104.27	1997.37	1661.58	3737.58	4142.06	5623.15	4465.27	Galnt1	Yes	0.00017281	12.1164	10.9157	1.2007	0.145744	8.23841	6	0.00121622	2.91499	1.2007	3.76243	2.29851
3719.01	3709.5	3500.1	3694.54	8604.23	15826.6	17318.4	15946.2	Psme1	Yes	0.000173123	13.7655	11.8355	1.92994	0.234338	8.23573	6	0.00121622	2.91499	1.92994	3.76164	3.81039
810.891	742.756	656.604	844.783	1504.94	2120.06	2357.34	2374.9	Usp18	Yes	0.000173163	11.0055	9.57036	1.43514	0.174265	8.23539	6	0.00121622	2.91499	1.43513	3.76155	2.70407
3036.36	3126.17	3260.84	3065.47	5645.31	5411.05	4707.23	4462.15	Tpi1	Yes	0.000173163	12.2972	11.6078	0.689371	0.0837084	8.23539	6	0.00121622	2.91499	0.68937	3.76155	1.61258
441.286	487.434	433.48	411.606	885.552	1431.78	1510.57	1411.23	Gadd45g	Yes	0.000173341	10.3244	8.78989	1.53452	0.186366	8.23388	6	0.00121622	2.91499	1.53452	3.7611	2.89691
5079.27	4949.47	4389.23	5844.1	11728.1	17771.5	22370.2	19144.6	Ifitm2	Yes	0.000174526	14.0772	12.299	1.77823	0.216229	8.22381	6	0.00122235	2.91281	1.77823	3.75814	3.43005
215.043	216.23	251.351	257.691	374.466	493.125	477.638	480.795	Smg9	Yes	0.000174576	8.82589	7.87199	0.953898	0.115998	8.22339	6	0.00122235	2.91281	0.953898	3.75802	1.9371
1064.01	1168.5	964.408	963.717	1556.62	1641.21	1781.83	1572.19	Psmd6	Yes	0.000174999	10.6756	10.0179	0.657686	0.0800123	8.21981	6	0.00122405	2.9122	0.65768	3.75696	1.57754
4058.94	4344.76	3990.7	3653.73	2192.29	1370.85	1543.55	1703.03	Rnf130	Yes	0.000175526	10.7112	11.9674	-1.25613	0.1529	8.21538	6	0.00122646	2.91135	-1.25613	3.75566	0.418666
2033.95	2150.08	1717.12	2160.06	435.344	222.763	167.014	123.574	Tspan18	Yes	0.00017712	7.72461	10.9707	-3.24611	0.395768	8.20205	6	0.00123598	2.90799	-3.24611	3.75173	0.105396
782.891	856.979	872.336	655.887	147.946	39.9831	43.615	45.6911	Hacd4	Yes	0.000177254	5.87271	9.62046	-3.74775	0.45699	8.20094	6	0.00123598	2.90799	-3.74775	3.7514	0.0744416
2710.44	3249.56	3039.73	2950.03	1063.94	653.057	514.87	466.257	Ppp1r16b	Yes	0.000177471	9.31983	11.5417	-2.22182	0.270982	8.19914	6	0.00123621	2.90791	-2.22182	3.75087	0.21437
5499.84	5879.74	5650.69	5810.29	9102.57	11683.6	13562.1	12147.6	Mcl1	Yes	0.000178051	13.49	12.4788	1.01116	0.123397	8.19434	6	0.00123787	2.90733	1.01116	3.74946	2.01553
908.893	898.515	988.602	838.953	2239.01	3618.47	4814.67	3896.21	Ugcg	Yes	0.000178226	11.7777	9.82526	1.95246	0.238311	8.19289	6	0.00123787	2.90733	1.95246	3.74903	3.87033
1920.27	1830.01	1709.05	1715.22	1352.04	1429.87	1405.25	1402.93	Ext2	Yes	0.000178258	10.4484	10.807	-0.358613	0.0437727	8.19263	6	0.00123787	2.90733	-0.35861	3.74895	0.779916
29.1204	23.8219	30.2428	26.2355	61.5852	107.574	77.656	100.728	Pigw	Yes	0.000178785	6.40676	4.76754	1.63922	0.200191	8.18829	6	0.00124025	2.90649	1.63922	3.74767	3.11498
1735.46	1563.09	1543.05	1804.42	1071.02	977.682	822.303	871.247	Fam3c	Yes	0.000179305	9.86211	10.695	-0.832932	0.101776	8.18402	6	0.00124258	2.90567	-0.832928	3.74641	0.561389
188.163	198.516	194.226	223.876	120.339	96.1498	105.314	84.1132	Abcb4	Yes	0.000179859	6.65275	7.64927	-0.996527	0.121832	8.17949	6	0.00124514	2.90478	-0.996527	3.74507	0.501205
1727.62	1431.15	1384.45	1934.43	3962.69	4931.25	3320.06	4244.08	Oasl2	Yes	0.00018077	11.9921	10.6476	1.34448	0.164521	8.17206	6	0.00125017	2.90303	1.34448	3.74287	2.53939
1592.66	1604.62	1515.5	1357.25	719.91	780.622	974.423	831.786	Prex2	Yes	0.000181038	9.68216	10.5643	-0.882165	0.107978	8.16989	6	0.00125042	2.90294	-0.882163	3.74223	0.542553
3132.68	2841.53	2996.72	2966.36	4756.92	4420.99	4044.49	4019.78	Ddost	Yes	0.000181176	12.0701	11.5423	0.527832	0.0646159	8.16877	6	0.00125042	2.90294	0.52783	3.7419	1.44176
546.008	604.1	590.742	623.822	845.203	882.484	782.943	927.322	Fblim1	Yes	0.000181461	9.74457	9.2057	0.538869	0.0659856	8.16646	6	0.00125111	2.90271	0.538869	3.74122	1.45283
220.083	216.841	241.27	218.629	443.838	481.701	715.925	575.293	Tmem38b	Yes	0.000181832	9.08943	7.80731	1.28211	0.157055	8.16346	6	0.00125239	2.90226	1.28211	3.74033	2.43195
15.1202	13.438	9.40886	15.7413	51.6749	93.2939	48.9339	78.9211	Dok3	Yes	0.000182337	6.03755	3.71929	2.31826	0.284122	8.1594	6	0.00125354	2.90186	2.31826	3.73913	4.98731
734.73	805.67	680.798	838.37	1107.83	1200.44	1194.63	1274.16	Nsf	Yes	0.00018237	10.2201	9.57441	0.645725	0.0791413	8.15913	6	0.00125354	2.90186	0.645729	3.73905	1.56453
1559.62	1465.97	1415.36	1283.21	2195.83	2703.62	2727.53	2333.36	Nploc4	Yes	0.000182997	11.2757	10.4793	0.796424	0.0976715	8.15411	6	0.00125657	2.90081	0.79642	3.73756	1.73679
3069.96	3295.37	2971.86	2803.12	4846.12	6304.95	6816.71	5685.43	Ccny	Yes	0.00018365	12.5182	11.565	0.953151	0.116967	8.14888	6	0.00125977	2.89971	0.95315	3.73601	1.9361
342.725	304.188	295.707	356.22	512.502	589.275	490.403	570.101	Nbn	Yes	0.000184188	9.07428	8.33859	0.735684	0.0903277	8.1446	6	0.00126218	2.89888	0.735684	3.73474	1.66519
483.287	555.845	555.795	511.301	792.113	955.786	846.77	778.826	Adsl	Yes	0.00018522	9.71527	9.03793	0.677345	0.0832484	8.13643	6	0.00126615	2.89752	0.677344	3.73231	1.59919
14.5602	8.55146	11.425	14.5753	70.0797	57.1187	37.2323	63.3445	Spp1	Yes	0.000185223	5.79261	3.58493	2.20769	0.271334	8.1364	6	0.00126615	2.89752	2.20769	3.7323	4.61933
1216.9	1034.12	1028.93	1031.35	1715.18	2324.73	2266.92	2032.22	Sf3b1	Yes	0.000185756	11.0156	10.0701	0.945485	0.116264	8.1322	6	0.00126615	2.89752	0.94549	3.73106	1.92584
17219.1	19669	20600.7	19312.8	26119.9	29628.4	28443.4	27668.1	Atp5b	Yes	0.000185814	14.7698	14.2258	0.544065	0.0669063	8.13175	6	0.00126615	2.89752	0.54406	3.73092	1.45807
4639.1	4516.4	4725.94	5957.79	1793.76	1299.45	972.296	861.901	Gstm1	Yes	0.000185814	10.2073	12.2669	-2.05961	0.253281	8.13174	6	0.00126615	2.89752	-2.05961	3.73092	0.239881
1268.98	1446.42	1405.28	1325.18	654.785	480.749	708.478	478.719	Phlpp1	Yes	0.000185891	9.15891	10.4091	-1.25018	0.153752	8.13114	6	0.00126615	2.89752	-1.25018	3.73074	0.420395
2416.99	2519.63	2516.87	2650.37	4131.87	5901.31	6203.97	5717.62	Hk1	Yes	0.000186662	12.4049	11.3018	1.10305	0.135758	8.12509	6	0.00127012	2.89616	1.10304	3.72894	2.14807
862.972	941.883	815.211	912.412	1204.8	1433.68	1394.62	1463.15	Acbd3	Yes	0.000187385	10.4201	9.78429	0.635866	0.0783141	8.11944	6	0.00127271	2.89527	0.635864	3.72726	1.55387
763.291	800.784	920.052	681.54	1548.12	1702.14	2264.79	1770.53	Acadsb	Yes	0.00018763	10.8161	9.6199	1.19625	0.147366	8.11754	6	0.00127271	2.89527	1.19624	3.7267	2.29142
2151.55	2688.82	1762.82	1593.37	557.098	578.803	318.07	388.375	Smco4	Yes	0.000187639	8.80331	10.9714	-2.16806	0.267085	8.11746	6	0.00127271	2.89527	-2.16805	3.72668	0.222511
367.925	384.816	334.015	334.648	537.985	517.876	625.503	613.715	Cwc22	Yes	0.000187796	9.15955	8.47039	0.689156	0.0849107	8.11625	6	0.00127271	2.89527	0.689156	3.72631	1.61234
1102.66	1135.51	1086.05	1022.02	1464.59	1744.02	1838.21	1767.42	Ppp4r1	Yes	0.000188251	10.729	10.0845	0.644507	0.0794441	8.11271	6	0.00127383	2.89489	0.64451	3.72526	1.56321
141.682	186.911	168.015	125.347	65.8324	61.8786	76.5922	59.1908	Smyd3	Yes	0.000188508	6.03463	7.26374	-1.22911	0.151541	8.11072	6	0.00127383	2.89489	-1.22911	3.72467	0.426581
511.287	667.625	543.698	644.81	983.947	1050.03	1054.21	1152.66	Arglu1	Yes	0.000188527	10.0478	9.20007	0.847769	0.104526	8.11058	6	0.00127383	2.89489	0.847771	3.72463	1.79972
1205.7	1145.29	1247.35	1157.86	442.422	277.026	188.289	234.686	Ebf1	Yes	0.000189262	8.08364	10.2148	-2.13112	0.262942	8.1049	6	0.00127752	2.89363	-2.13112	3.72294	0.22828
1364.74	1571.03	1325.98	1290.79	886.26	698.752	811.665	706.136	Ppt1	Yes	0.000190203	9.59219	10.4347	-0.842502	0.104043	8.09767	6	0.00128259	2.89191	-0.842499	3.72078	0.557677
5294.87	5210.29	4483.99	4994.65	1591.3	965.306	622.312	1092.43	Car8	Yes	0.000190427	9.98142	12.2836	-2.30215	0.284358	8.09596	6	0.00128266	2.89189	-2.30215	3.72027	0.20276
3065.48	3077.92	3090.81	3342.98	2442.88	2157.18	2023.31	2173.44	Kctd10	Yes	0.000190593	11.0994	11.6176	-0.518189	0.064016	8.09469	6	0.00128266	2.89189	-0.51819	3.71989	0.698247
497.287	452.006	444.233	464.66	589.66	614.026	670.182	622.023	Zfp410	Yes	0.000191355	9.28378	8.85833	0.425449	0.0525967	8.08889	6	0.0012865	2.89059	0.425448	3.71816	1.34299
670.889	627.311	602.839	521.795	1642.27	3450.92	3601.96	3138.15	Tmem173	Yes	0.000191564	11.4661	9.23648	2.22964	0.275697	8.08729	6	0.00128663	2.89055	2.22965	3.71769	4.69019
1177.7	1385.95	1168.04	1117.05	659.74	668.289	807.41	664.598	Exoc6	Yes	0.000192455	9.4459	10.2384	-0.792546	0.0980808	8.08055	6	0.00128951	2.88958	-0.792545	3.71567	0.577325
1121.14	1057.94	1131.08	1034.26	496.929	257.034	307.433	276.224	Ago1	Yes	0.000192594	8.33413	10.0839	-1.74978	0.216571	8.07949	6	0.00128951	2.88958	-1.74978	3.71536	0.297348
406.006	398.865	606.199	746.837	143.699	136.133	120.207	95.536	Nfatc2	Yes	0.000192629	6.93578	9.02335	-2.08757	0.258387	8.07923	6	0.00128951	2.88958	-2.08757	3.71528	0.235276
160.722	187.521	182.801	133.509	59.4616	41.8871	31.9134	29.0762	Lzts1	Yes	0.000192944	5.28504	7.36357	-2.07852	0.257343	8.07686	6	0.00128951	2.88958	-2.07852	3.71457	0.236757
1612.82	1558.81	1362.27	1613.19	2742.31	4300.09	3438.14	3751.87	Trim30a	Yes	0.000193077	11.778	10.5823	1.19576	0.148066	8.07585	6	0.00128951	2.88958	1.19576	3.71427	2.29065
1654.26	1664.48	1621.68	1691.9	1923.3	2150.52	2145.65	2068.56	Trim28	Yes	0.000193286	11.0154	10.6951	0.320228	0.0396602	8.07428	6	0.00128951	2.88958	0.32023	3.7138	1.24853
2977	2900.17	3061.24	2845.09	6037.47	10214.7	9242.13	11205.8	Psme2	Yes	0.000193413	13.126	11.5239	1.60208	0.198441	8.07333	6	0.00128951	2.88958	1.60208	3.71351	3.03581
213.363	243.717	239.254	213.382	343.32	349.376	411.683	341.645	Phykpl	Yes	0.00019352	8.49345	7.82648	0.666968	0.0826219	8.07253	6	0.00128951	2.88958	0.666968	3.71328	1.58773
1363.62	1078.71	1254.74	1346.17	2127.87	2317.12	2777.53	2726.93	Adrm1	Yes	0.000193923	11.2715	10.294	0.977458	0.12113	8.0695	6	0.00129093	2.8891	0.97746	3.71237	1.969
201.603	233.333	235.222	215.714	343.32	416.015	347.856	338.53	Tmem199	Yes	0.000194853	8.49235	7.78812	0.704229	0.0873456	8.06256	6	0.00129584	2.88745	0.704229	3.71029	1.62927
14.0002	23.2111	6.72061	20.4054	133.081	180.876	286.157	195.226	Ms4a6b	Yes	0.000195059	7.58117	3.8609	3.72027	0.461514	8.06103	6	0.00129593	2.88742	3.72027	3.70983	13.1799
2032.83	1808.02	1928.14	2004.97	2508	2957.8	2876.46	2822.47	Usp25	Yes	0.000195389	11.4439	10.923	0.520904	0.0646398	8.05857	6	0.00129685	2.88711	0.5209	3.7091	1.43485
2726.68	2693.71	2496.71	2581.57	3574.77	4442.88	3846.63	3850.52	Aida	Yes	0.000196562	11.9353	11.357	0.578245	0.0718326	8.04989	6	0.00130274	2.88514	0.57824	3.7065	1.49303
1128.42	1189.88	1155.95	1049.42	1439.11	1387.98	1452.06	1481.85	Dusp11	Yes	0.000196689	10.4917	10.1417	0.349973	0.0434806	8.04895	6	0.00130274	2.88514	0.34997	3.70622	1.27453
2892.44	2870.85	2507.46	3119.11	4196.99	4809.4	5124.23	4596.11	Zmiz1	Yes	0.000196855	12.189	11.4711	0.717959	0.0892126	8.04773	6	0.00130274	2.88514	0.71795	3.70585	1.64484
1647.54	1552.7	1303.13	1425.46	608.773	330.337	514.87	506.756	Megf9	Yes	0.000197313	8.90269	10.5279	-1.62522	0.202032	8.04437	6	0.00130449	2.88456	-1.62522	3.70485	0.324161
1309.3	1290.66	1354.88	1214.41	2995.02	4666.6	5423.16	6184.92	Adamts9	Yes	0.000197514	12.184	10.3346	1.84938	0.229939	8.04289	6	0.00130455	2.88454	1.84938	3.7044	3.60345
386.405	421.465	387.779	359.718	80.6978	59.9746	24.467	36.3452	Sertad4	Yes	0.000198001	5.5093	8.60076	-3.09146	0.384543	8.03932	6	0.00130649	2.88389	-3.09146	3.70333	0.117321
888.732	824.606	852.174	978.875	254.127	212.291	113.825	237.802	Stxbp6	Yes	0.000198257	7.6109	9.78829	-2.17739	0.270905	8.03746	6	0.0013069	2.88376	-2.17739	3.70277	0.221075
556.088	506.369	454.314	494.976	303.679	286.546	342.537	330.222	Commd10	Yes	0.000198667	8.29911	8.97049	-0.671385	0.0835631	8.03447	6	0.0013071	2.88369	-0.671385	3.70187	0.627904
1377.62	1364.57	1583.38	1294.87	2473.32	3387.14	3775.36	3655.29	Ppp1r18	Yes	0.000198674	11.6791	10.4524	1.22667	0.152677	8.03441	6	0.0013071	2.88369	1.22667	3.70186	2.34026
1150.26	1113.52	1200.3	1228.99	907.497	837.741	937.191	839.055	Ssfa2	Yes	0.000198998	9.78023	10.1953	-0.41504	0.0516729	8.03206	6	0.0013076	2.88353	-0.415037	3.70115	0.75
77.2811	67.1901	100.137	84.5366	38.9332	29.5113	37.2323	30.1146	1110018N20Rik	Yes	0.000199137	5.07425	6.34739	-1.27314	0.158527	8.03105	6	0.0013076	2.88353	-1.27314	3.70085	0.413759
972.174	923.558	881.073	857.026	1381.77	1913.48	1798.85	1863.99	Abcf2	Yes	0.000199708	10.7528	9.82561	0.927221	0.115514	8.0269	6	0.00131008	2.8827	0.92722	3.6996	1.90161
543.768	725.042	687.519	679.208	1097.21	1092.87	1223.35	1143.32	Ccdc6	Yes	0.00019997	10.1523	9.35543	0.796856	0.0992966	8.02501	6	0.00131052	2.88256	0.796857	3.69904	1.73731
1184.98	1271.11	1198.96	1216.74	985.363	953.882	866.981	876.439	Tbc1d13	Yes	0.000200353	9.84439	10.2497	-0.405337	0.0505267	8.02225	6	0.00131176	2.88215	-0.405333	3.6982	0.755062
6507.29	6433.76	6314.02	6399.71	12280.9	11240	10174	9172.5	P4hb	Yes	0.000200913	13.379	12.6469	0.732191	0.091316	8.01821	6	0.00131415	2.88136	0.73219	3.69699	1.66116
287.284	241.884	309.82	286.841	474.985	672.097	616.993	572.178	Whamm	Yes	0.000201617	9.17842	8.13098	1.04745	0.130716	8.01316	6	0.00131748	2.88025	1.04745	3.69547	2.06687
1887.23	2067.01	2053.82	2125.66	1558.03	1508.89	1480.78	1348.93	Zmynd11	Yes	0.000201922	10.5236	10.9883	-0.464662	0.0580032	8.01098	6	0.0013182	2.88002	-0.46466	3.69482	0.724642
162.962	158.813	210.355	195.309	474.277	773.959	831.877	520.256	Cebpa	Yes	0.000202647	9.30225	7.49647	1.80578	0.225559	8.00581	6	0.00132071	2.87919	1.80578	3.69326	3.49618
1008.57	1225.91	995.323	875.099	87.7766	47.5989	59.5717	14.5381	Cxcr4	Yes	0.000202698	5.44674	9.99252	-4.54578	0.567836	8.00545	6	0.00132071	2.87919	-4.54578	3.69315	0.0428138
2708.2	2734.64	2962.45	2526.19	5600.71	9027.61	9044.27	10377.1	Psmb8	Yes	0.000202893	13.0189	11.4139	1.60496	0.200519	8.00405	6	0.00132071	2.87919	1.60497	3.69273	3.04189
37.5205	31.7626	20.8339	25.6525	133.788	390.311	408.492	308.415	Gm5431	Yes	0.00020447	8.1538	4.82019	3.33361	0.417071	7.9929	6	0.00132969	2.87625	3.33361	3.68937	10.0813
1419.62	1509.33	1551.79	1296.03	794.944	523.588	498.913	578.408	Foxo4	Yes	0.000205522	9.2014	10.4926	-1.29125	0.161699	7.98551	6	0.00133498	2.87452	-1.29125	3.68714	0.408596
1527.14	1352.35	1406.62	1368.91	2830.09	4605.67	4837.01	5029.14	Nars	Yes	0.000205892	12.043	10.4637	1.57928	0.197832	7.98292	6	0.00133498	2.87452	1.57928	3.68636	2.98821
356.725	497.207	476.492	314.826	1170.83	1018.62	1158.46	950.168	Cry1	Yes	0.000206134	10.0639	8.65777	1.40616	0.176184	7.98123	6	0.00133498	2.87452	1.40616	3.68585	2.6503
1262.26	1213.7	1174.76	1226.65	1617.5	2059.13	1894.59	1852.57	Ncln	Yes	0.000206237	10.8526	10.2514	0.601174	0.0753304	7.9805	6	0.00133498	2.87452	0.60118	3.68563	1.51696
1579.78	1619.89	1651.93	1619.02	695.842	390.311	375.515	328.145	Gstm2	Yes	0.000206271	8.7405	10.6595	-1.91901	0.240469	7.98027	6	0.00133498	2.87452	-1.91901	3.68556	0.264436
54.3208	51.9196	45.0281	32.0656	409.86	1983.92	2285	2231.6	Fjx1	Yes	0.000207154	10.4787	5.48934	4.9894	0.625699	7.97412	6	0.00133913	2.87318	4.9894	3.68371	31.7658
865.212	1028.01	947.607	950.891	693.01	602.602	590.398	577.37	Hmbox1	Yes	0.000207308	9.26267	9.88596	-0.623283	0.0781737	7.97306	6	0.00133913	2.87318	-0.623284	3.68338	0.649191
51.5207	53.1412	36.2913	65.8802	143.699	160.884	193.608	224.302	P2ry6	Yes	0.000208381	7.47577	5.66054	1.81523	0.227882	7.96564	6	0.0013434	2.8718	1.81523	3.68114	3.51915
4340.62	3433.41	4258.18	6824.73	952.093	570.235	356.367	713.405	Cytl1	Yes	0.000208532	9.25154	12.1554	-2.90388	0.364598	7.9646	6	0.0013434	2.8718	-2.90388	3.68083	0.133612
129.362	87.9579	128.364	153.915	22.652	27.6074	32.9772	41.5374	Rnd2	Yes	0.00020866	4.92707	6.93602	-2.00895	0.252263	7.96372	6	0.0013434	2.8718	-2.00895	3.68056	0.248454
3064.92	2947.2	3478.59	4065.33	1785.26	1893.49	1883.96	1899.3	Macf1	Yes	0.00020877	10.8649	11.715	-0.850165	0.106765	7.96296	6	0.0013434	2.8718	-0.85016	3.68033	0.554723
420.006	557.067	459.018	367.88	1441.23	3535.65	3245.6	3032.23	Ppa1	Yes	0.000208963	11.3778	8.80037	2.57745	0.323734	7.96163	6	0.0013434	2.8718	2.57745	3.67993	5.96885
1126.74	1313.87	1005.4	1230.74	1822.78	2138.14	1954.17	2051.95	Gdi1	Yes	0.000209387	10.9573	10.1841	0.773194	0.0971505	7.95872	6	0.00134485	2.87133	0.7732	3.67905	1.70906
1030.41	1207.59	1501.39	1507.67	285.982	139.941	88.2938	95.536	Asb2	Yes	0.000210186	7.08267	10.3393	-3.25661	0.409469	7.95326	6	0.0013487	2.87009	-3.25661	3.6774	0.104631
2927.16	2790.22	2304.5	2284.24	1187.82	1496.51	1285.05	1135.01	Ptprm	Yes	0.000210715	10.3094	11.3223	-1.0129	0.127415	7.94965	6	0.00135081	2.86941	-1.01291	3.6763	0.495546
481.047	445.898	516.815	706.026	1136.14	1489.85	1432.91	1516.12	Axl	Yes	0.000211073	10.4354	9.04692	1.38852	0.174718	7.94722	6	0.00135133	2.86924	1.38852	3.67557	2.6181
401.526	408.638	367.618	405.193	701.505	771.103	999.954	1031.17	Dcaf13	Yes	0.000211312	9.75522	8.62714	1.12808	0.141975	7.9456	6	0.00135133	2.86924	1.12808	3.67508	2.18568
3674.77	3435.25	3498.75	3661.89	1822.78	1130.95	1062.72	1034.28	Peg13	Yes	0.000211625	10.2608	11.8002	-1.53936	0.193789	7.94347	6	0.00135133	2.86924	-1.53936	3.67443	0.344038
1279.06	1580.8	1124.36	1167.77	556.39	307.489	336.155	338.53	Cmtm8	Yes	0.00021164	8.54512	10.3179	-1.77282	0.223182	7.94338	6	0.00135133	2.86924	-1.77281	3.6744	0.292637
165.762	169.197	164.655	173.737	77.1584	57.1187	42.5512	68.5367	Ttc38	Yes	0.000211822	5.90389	7.3949	-1.491	0.187733	7.94215	6	0.00135133	2.86924	-1.491	3.67403	0.355765
1191.7	1056.72	1094.79	1027.27	1575.73	1623.12	1597.8	1418.5	Ckap4	Yes	0.000211996	10.5996	10.0913	0.508296	0.0640093	7.94097	6	0.00135133	2.86924	0.5083	3.67367	1.42237
5838.08	6314.04	7374.53	7744.72	11277.2	13999.8	13835.5	13714.6	Fth1	Yes	0.000213545	13.6834	12.7257	0.957699	0.120761	7.93054	6	0.00135895	2.8668	0.9577	3.67051	1.94221
23687.8	23996	26861	15869.6	55661.7	75540.4	87218.3	73754.8	H2-K1	Yes	0.000213594	16.138	14.4374	1.70065	0.214452	7.93021	6	0.00135895	2.8668	1.70065	3.67041	3.25047
543.768	499.65	516.815	423.849	264.038	286.546	287.221	321.915	Dpm3	Yes	0.000214426	8.17594	8.94813	-0.77219	0.0974414	7.92465	6	0.00136126	2.86606	-0.77219	3.66872	0.585528
365.685	326.177	405.925	409.274	797.068	1470.81	1206.33	1293.89	Nts	Yes	0.000214485	10.1837	8.55149	1.63222	0.205978	7.92426	6	0.00136126	2.86606	1.63222	3.6686	3.09989
1176.58	1277.83	1162.67	1142.7	1530.43	1775.44	1624.39	1599.19	Txlna	Yes	0.000214562	10.6706	10.2153	0.455293	0.0574593	7.92375	6	0.00136126	2.86606	0.45529	3.66845	1.37106
244.163	232.111	271.513	295.003	428.265	416.015	386.152	428.874	Pspc1	Yes	0.000215293	8.69507	8.01996	0.675111	0.0852533	7.91889	6	0.00136366	2.86529	0.675111	3.66697	1.59672
1244.9	1384.12	1463.75	1347.34	867.148	894.86	1020.17	915.9	Ankrd50	Yes	0.000215344	9.84982	10.407	-0.557156	0.0703609	7.91855	6	0.00136366	2.86529	-0.557159	3.66687	0.679639
1789.22	2101.22	2007.45	1899.45	1403.01	1207.11	1181.86	1130.86	Suds3	Yes	0.000215979	10.2604	10.9262	-0.665737	0.0841178	7.91434	6	0.0013664	2.86442	-0.66574	3.66559	0.630365
3965.98	4237.25	3799.84	4377.83	1483	906.284	621.248	706.136	Efnb2	Yes	0.000216675	9.77524	11.9975	-2.22229	0.280956	7.90974	6	0.00136911	2.86356	-2.22228	3.66419	0.214302
736.97	624.257	599.479	627.32	1320.9	2149.57	2391.38	1959.53	Ptprk	Yes	0.000216812	10.8993	9.33302	1.56624	0.198037	7.90884	6	0.00136911	2.86356	1.56624	3.66392	2.96132
1090.34	1251.57	1161.32	1049.42	2779.83	5287.29	6047.59	5174.52	Slco3a1	Yes	0.000217451	12.1771	10.1493	2.02786	0.256541	7.90464	6	0.00137186	2.86269	2.02786	3.66264	4.07799
335.445	284.642	274.873	234.953	118.923	102.814	143.61	133.958	Cd276	Yes	0.000218971	6.95236	8.13045	-1.17809	0.149225	7.8947	6	0.00137933	2.86033	-1.17809	3.65961	0.441936
2097.79	1924.08	2344.15	1814.91	3408.42	4106.84	4725.31	4413.35	Midn	Yes	0.000219065	12.0131	10.9913	1.02185	0.129445	7.89409	6	0.00137933	2.86033	1.02185	3.65943	2.03052
1334.5	1396.94	1411.33	1228.4	724.157	511.212	440.405	445.489	Fbxo22	Yes	0.000219423	9.01997	10.3889	-1.36892	0.173462	7.89176	6	0.00137933	2.86033	-1.36892	3.65872	0.38718
392.565	361.605	397.188	405.776	165.643	195.156	204.246	130.843	Zfp827	Yes	0.000219451	7.42157	8.60332	-1.18175	0.149749	7.89158	6	0.00137933	2.86033	-1.18175	3.65866	0.440816
961.533	894.85	758.757	811.551	364.556	184.684	258.499	208.725	Serinc5	Yes	0.000219853	7.9396	9.73668	-1.79709	0.227797	7.88897	6	0.00138057	2.85994	-1.79709	3.65787	0.287755
241.363	227.835	216.404	222.71	959.171	2623.65	3530.69	2824.54	Spsb1	Yes	0.000220689	11.1281	7.82588	3.30226	0.418878	7.88357	6	0.00138445	2.85872	3.30226	3.65622	9.8646
2519.48	2747.46	2816.61	2653.28	2155.48	1942.99	1996.72	1881.64	Paip2	Yes	0.000220881	10.9598	11.389	-0.429263	0.0544589	7.88233	6	0.00138445	2.85872	-0.42926	3.65584	0.742643
330.965	320.68	317.213	361.467	214.486	225.619	177.651	212.879	Tmem260	Yes	0.000221312	7.69232	8.37564	-0.683317	0.0867203	7.87955	6	0.00138587	2.85828	-0.683317	3.65499	0.622732
276.644	244.328	293.019	282.177	532.322	735.879	936.127	715.482	Tmem120a	Yes	0.000221665	9.4832	8.09497	1.38824	0.176233	7.87729	6	0.00138679	2.85799	1.38824	3.6543	2.61758
762.171	640.138	618.969	666.964	1127.65	1038.61	991.444	1189.01	Pgam1	Yes	0.000223134	10.0821	9.38785	0.694267	0.0882404	7.8679	6	0.00139367	2.85584	0.69427	3.65144	1.61807
1903.47	1818.41	1766.18	1985.15	2726.74	3009.2	3544.52	2901.39	Nmt1	Yes	0.000223178	11.5655	10.8661	0.699426	0.0888994	7.86762	6	0.00139367	2.85584	0.69943	3.65135	1.62386
679.849	663.349	713.729	651.223	1187.82	1696.43	1967.99	1784.03	Adam9	Yes	0.00022355	10.6715	9.40223	1.26922	0.161371	7.86524	6	0.00139471	2.85552	1.26922	3.65062	2.41031
324.805	230.279	297.723	262.938	541.525	728.264	830.813	703.02	Casp12	Yes	0.000224638	9.43625	8.11177	1.32448	0.168545	7.85835	6	0.0014002	2.85381	1.32448	3.64852	2.50443
2292.11	2509.24	2002.07	2093.01	1380.36	1331.82	1525.46	1340.62	Smim10l1	Yes	0.000225374	10.4434	11.1135	-0.670104	0.0853234	7.8537	6	0.00140284	2.85299	-0.6701	3.6471	0.628463
1308.74	1419.54	1117.64	1105.39	5270.13	14539.6	18335.3	16372	Hif1a	Yes	0.000225659	13.5882	10.2654	3.32271	0.423173	7.85191	6	0.00140284	2.85299	3.32271	3.64655	10.0054
1695.7	1651.04	1409.31	1533.9	1129.06	1074.78	1002.08	1088.28	Aggf1	Yes	0.000226058	10.0668	10.6151	-0.54831	0.0698537	7.8494	6	0.00140284	2.85299	-0.54831	3.64578	0.683821
2481.39	2387.08	2428.16	2488.87	1214.01	923.419	762.731	659.406	Ak3	Yes	0.000226223	9.75911	11.2562	-1.49711	0.190754	7.84837	6	0.00140284	2.85299	-1.49711	3.64546	0.354263
550.488	467.887	516.815	338.729	1753.41	4379.1	4327.46	4818.34	Ifi204	Yes	0.000226359	11.7965	8.84802	2.94848	0.375721	7.84752	6	0.00140284	2.85299	2.94848	3.6452	7.71936
1616.18	1621.11	1397.22	1642.92	2342.36	2439.92	2323.3	2110.1	Ssr2	Yes	0.000226582	11.1678	10.6129	0.554972	0.0707319	7.84612	6	0.00140284	2.85299	0.55497	3.64478	1.46914
46.4806	65.3576	92.0724	106.108	290.229	416.015	434.023	480.795	Dusp5	Yes	0.000226673	8.63811	6.20573	2.43238	0.310033	7.84555	6	0.00140284	2.85299	2.43238	3.6446	5.39783
1861.47	2129.31	1869	1656.33	787.158	487.413	398.918	395.644	Stk10	Yes	0.000226721	8.95438	10.8701	-1.91568	0.244183	7.84525	6	0.00140284	2.85299	-1.91568	3.64451	0.265047
1742.18	1994.32	1618.32	1599.2	982.531	711.128	798.899	942.899	Cnot6l	Yes	0.000227606	9.73429	10.7579	-1.02366	0.130573	7.83973	6	0.00140492	2.85235	-1.02366	3.64282	0.491867
2453.95	3124.95	3114.33	2834.6	5008.22	5078.81	6526.3	5535.9	Acadl	Yes	0.000227732	12.4268	11.486	0.940715	0.120005	7.83894	6	0.00140492	2.85235	0.94071	3.64258	1.91947
471.527	453.838	443.561	446.003	625.054	755.871	828.685	792.326	Xpo6	Yes	0.000227928	9.54362	8.82528	0.718334	0.0916508	7.83773	6	0.00140492	2.85235	0.718334	3.6422	1.64528
210.563	207.068	206.995	222.127	445.962	342.712	347.856	333.338	Plk3	Yes	0.000227946	8.5112	7.72519	0.786015	0.100288	7.83761	6	0.00140492	2.85235	0.786014	3.64217	1.7243
148.962	128.883	107.53	148.085	261.206	253.226	297.859	328.145	Maf	Yes	0.000228121	8.1475	7.0469	1.1006	0.140445	7.83653	6	0.00140492	2.85235	1.1006	3.64183	2.14444
523.607	473.385	429.447	459.413	333.409	324.625	340.41	343.722	Gpd2	Yes	0.000228305	8.39	8.8773	-0.487297	0.0621918	7.83538	6	0.00140492	2.85235	-0.487297	3.64148	0.71336
344.405	342.059	303.1	285.675	38.2253	15.2317	26.5945	7.26904	Gamt	Yes	0.000229185	4.19507	8.31199	-4.11692	0.525792	7.82994	6	0.00140905	2.85107	-4.11692	3.63981	0.0576348
711.77	616.316	602.839	644.81	908.204	1147.13	1047.82	1083.09	Pgd	Yes	0.000230107	10.0262	9.32779	0.698413	0.0892626	7.82426	6	0.00141086	2.85052	0.698412	3.63807	1.62272
1371.46	1305.32	1199.63	1459.86	749.64	555.955	463.808	536.871	Tor4a	Yes	0.000230109	9.14867	10.3779	-1.22924	0.157107	7.82424	6	0.00141086	2.85052	-1.22925	3.63807	0.42654
853.452	873.471	964.408	791.729	1228.16	1409.88	1459.51	1306.35	Gclm	Yes	0.000230128	10.3966	9.76254	0.634023	0.0810344	7.82413	6	0.00141086	2.85052	0.634024	3.63803	1.55189
3702.21	3069.37	2955.73	3892.76	9283.08	17600.2	21144.8	19520.5	Ifit3	Yes	0.000230315	13.9761	11.7234	2.25266	0.287954	7.82298	6	0.00141086	2.85052	2.25266	3.63768	4.76561
17.3602	23.8219	14.7854	19.8224	43.8883	46.6469	39.3599	48.8064	Rbm4	Yes	0.00023163	5.47678	4.22177	1.25501	0.160591	7.81492	6	0.00141674	2.84871	1.25501	3.6352	2.38669
1289.14	1754.88	1793.06	1688.4	750.348	867.252	861.663	716.52	Ak1	Yes	0.000231694	9.63689	10.6598	-1.02286	0.130892	7.81454	6	0.00141674	2.84871	-1.02286	3.63509	0.49214
1093.7	978.532	1131.08	1383.48	2574.54	3016.82	2102.03	2614.78	Tmem176b	Yes	0.000231939	11.3197	10.1518	1.16798	0.149491	7.81304	6	0.00141696	2.84864	1.16798	3.63463	2.24697
893.212	922.337	989.947	1043.01	2709.75	5240.64	6144.4	6778.9	Mustn1	Yes	0.000232228	12.2678	9.90744	2.3604	0.302179	7.81128	6	0.00141744	2.84849	2.3604	3.63409	5.13514
294.004	242.495	206.995	262.938	96.979	97.1018	57.4442	71.652	Dhcr24	Yes	0.000232813	6.30201	7.96338	-1.66137	0.212785	7.80773	6	0.00141875	2.84809	-1.66137	3.63299	0.316138
444.086	343.28	590.07	272.849	1573.61	1953.46	2873.27	2820.39	Tuba1c	Yes	0.000233067	11.1255	8.62866	2.4968	0.319849	7.80619	6	0.00141875	2.84809	2.4968	3.63252	5.64432
2942.28	2548.95	3047.13	2304.06	5153.33	4858.9	5750.8	4581.58	H2-T22	Yes	0.000233073	12.3072	11.3954	0.91182	0.116808	7.80615	6	0.00141875	2.84809	0.91182	3.63251	1.88142
586.328	695.112	981.21	823.211	271.116	297.017	301.05	334.376	Ppp1r14c	Yes	0.000233598	8.22909	9.56505	-1.33596	0.171212	7.80298	6	0.00142067	2.84751	-1.33596	3.63153	0.396128
21196.3	22318.7	16858.7	20540.6	11648.1	10473.7	8596.41	9354.22	Kdr	Yes	0.00023489	13.2808	14.2962	-1.01542	0.130262	7.7952	6	0.00142388	2.84653	-1.01542	3.62914	0.494684
1445.94	1698.69	1605.55	1510.58	2602.86	3706.05	3734.93	3047.81	Tcp1	Yes	0.000234949	11.6605	10.6094	1.05106	0.13484	7.79484	6	0.00142388	2.84653	1.05105	3.62903	2.07204
2588.36	2994.23	2727.23	2319.22	1291.17	730.168	791.453	772.596	Evl	Yes	0.000234964	9.76712	11.3696	-1.60249	0.205586	7.79475	6	0.00142388	2.84653	-1.60249	3.629	0.329308
788.491	837.433	637.786	458.247	184.756	134.229	82.9749	115.266	6430562O15Rik	Yes	0.000235175	6.95536	9.37242	-2.41706	0.310138	7.79349	6	0.00142388	2.84653	-2.41706	3.62861	0.187238
1054.49	935.164	924.085	938.064	1463.89	1311.83	1533.97	1630.34	Ssr4	Yes	0.000235255	10.5317	9.90921	0.622533	0.0798835	7.793	6	0.00142388	2.84653	0.622531	3.62846	1.53957
250.323	194.24	220.436	95.0308	958.464	1342.29	1565.89	1997.95	Adamts4	Yes	0.000235391	10.468	7.48097	2.98706	0.38334	7.79219	6	0.00142388	2.84653	2.98706	3.62821	7.92856
1837.39	1883.15	1880.43	1830.65	1483.71	1210.92	1310.58	1343.73	Nelfb	Yes	0.000235791	10.3812	10.8593	-0.478117	0.0613774	7.7898	6	0.00142503	2.84618	-0.47812	3.62747	0.717913
2221.55	2172.68	2127.07	2265.58	3225.79	4533.32	4380.65	4195.28	Dbnl	Yes	0.000236781	11.9833	11.1007	0.882584	0.113386	7.78389	6	0.00142801	2.84527	0.88259	3.62565	1.84368
119.282	126.44	149.198	139.34	431.804	899.62	1221.22	1070.63	Map3k8	Yes	0.00023681	9.72144	7.05602	2.66542	0.342435	7.78372	6	0.00142801	2.84527	2.66542	3.6256	6.34412
1075.22	1046.94	875.696	1038.93	1432.03	1604.08	1500.99	1594	Eif3j1	Yes	0.000237014	10.5804	9.97438	0.605995	0.0778663	7.7825	6	0.00142801	2.84527	0.605995	3.62523	1.52203
3151.72	2949.03	2712.44	3453.76	5328.89	8143.22	6774.16	7065.51	Parp14	Yes	0.00023713	12.7209	11.5768	1.14403	0.147013	7.78182	6	0.00142801	2.84527	1.14403	3.62501	2.20997
9465.81	8939.95	8198.48	7652.02	3569.11	3427.12	2228.62	2127.75	Plxnd1	Yes	0.00023746	11.4303	13.0593	-1.62904	0.209392	7.77986	6	0.00142873	2.84505	-1.62903	3.62441	0.323306
904.973	990.748	975.833	734.594	501.884	370.32	447.852	415.374	Atxn1	Yes	0.000238321	8.75225	9.80635	-1.0541	0.13558	7.77477	6	0.00143263	2.84387	-1.0541	3.62284	0.481596
1729.3	1638.83	1711.07	1505.33	3152.17	5469.12	5231.67	5172.44	Lix1l	Yes	0.000238859	12.1822	10.6827	1.49948	0.192944	7.77159	6	0.00143459	2.84327	1.49949	3.62186	2.82743
1797.63	2310.12	2881.13	2867.25	6272.49	5709.97	5607.19	6435.18	Tsc22d3	Yes	0.000239305	12.5497	11.2409	1.30886	0.168472	7.76897	6	0.00143599	2.84285	1.30886	3.62105	2.47746
3005	3021.72	3179.52	2831.68	4684.01	4226.78	4137.04	3923.21	Prelid1	Yes	0.000239832	12.0478	11.5541	0.493683	0.0635708	7.76588	6	0.00143787	2.84228	0.49368	3.62009	1.40803
3425.01	3625.82	3457.76	3222.3	1799.42	2184.79	2359.47	2155.79	Nr3c1	Yes	0.000240049	11.0462	11.7439	-0.697659	0.0898513	7.7646	6	0.0014379	2.84227	-0.69766	3.6197	0.616571
483.287	506.98	434.824	478.069	611.605	640.682	623.376	668.752	Fiz1	Yes	0.000240307	9.3123	8.89197	0.420331	0.0541448	7.76309	6	0.00143817	2.84219	0.420331	3.61923	1.33823
470.967	478.882	432.136	457.081	685.931	593.083	724.435	696.79	Tmem87a	Yes	0.000240829	9.39483	8.84366	0.551162	0.0710257	7.76004	6	0.00144002	2.84163	0.551162	3.61829	1.46527
826.572	768.41	813.194	796.393	465.074	427.438	467	329.184	Xpr1	Yes	0.000241057	8.70773	9.64538	-0.937651	0.120851	7.75871	6	0.00144011	2.8416	-0.937651	3.61788	0.522082
773.931	889.352	793.033	815.049	1499.99	2599.85	2170.11	2069.6	Tapbpl	Yes	0.000242259	10.9984	9.67366	1.32475	0.170897	7.75173	6	0.00144572	2.83992	1.32475	3.61572	2.50489
1033.77	1206.37	1028.25	1122.3	1768.98	2324.73	2620.09	2210.83	Ebna1bp2	Yes	0.000242424	11.1093	10.0971	1.01224	0.130598	7.75077	6	0.00144572	2.83992	1.01224	3.61542	2.01704
489.447	443.455	447.593	460.579	886.968	1586	1472.27	1492.23	Noc2l	Yes	0.00024442	10.3727	8.84525	1.5275	0.19737	7.73927	6	0.00145618	2.83679	1.5275	3.61186	2.88286
47.0407	43.979	33.6031	48.9729	144.407	99.9577	184.034	139.15	Ctss	Yes	0.000244609	7.11539	5.42475	1.69064	0.21848	7.73819	6	0.00145618	2.83679	1.69064	3.61153	3.228
674.249	738.48	725.826	725.849	474.985	349.376	331.9	380.067	Rhoq	Yes	0.000244841	8.57127	9.48314	-0.911868	0.11786	7.73686	6	0.00145628	2.83676	-0.911868	3.61112	0.531496
166.882	202.792	161.295	141.672	303.679	372.224	419.13	408.105	Nol10	Yes	0.000245374	8.54262	7.38163	1.16099	0.150119	7.73381	6	0.00145716	2.83649	1.16099	3.61017	2.23611
1613.38	1651.65	1655.96	1872.63	866.44	474.085	569.123	620.984	Dock6	Yes	0.00024542	9.26974	10.7275	-1.45773	0.188494	7.73355	6	0.00145716	2.83649	-1.45773	3.61009	0.364066
1538.9	1635.16	1407.3	1346.17	962.003	811.086	990.38	877.478	Grk6	Yes	0.000246336	9.82567	10.5291	-0.703399	0.0910156	7.72834	6	0.00146011	2.83562	-0.703404	3.60847	0.614121
803.611	957.764	619.641	643.644	227.228	292.257	321.262	292.839	Jam3	Yes	0.000246349	8.13517	9.53982	-1.40466	0.181756	7.72826	6	0.00146011	2.83562	-1.40466	3.60845	0.377708
500.087	492.931	440.2	439.59	179.093	215.147	124.462	123.574	Arhgef28	Yes	0.000248198	7.28563	8.86833	-1.58269	0.205071	7.7178	6	0.00146491	2.83419	-1.58269	3.6052	0.333858
154.562	188.743	118.955	177.235	335.533	420.775	417.002	370.721	Fbxw17	Yes	0.000248284	8.58633	7.29903	1.2873	0.166807	7.71731	6	0.00146491	2.83419	1.2873	3.60505	2.44071
1165.94	1190.49	1286.33	1263.38	426.141	349.376	181.907	287.646	Unc13b	Yes	0.000248398	8.21476	10.2592	-2.04442	0.264936	7.71667	6	0.00146491	2.83419	-2.04442	3.60485	0.24242
2182.35	2273.47	2280.3	2244.01	1341.42	1372.75	1608.44	1180.7	Ip6k1	Yes	0.000248399	10.4173	11.1323	-0.714986	0.0926548	7.71666	6	0.00146491	2.83419	-0.71498	3.60485	0.609214
89.0412	80.0173	61.8297	61.2161	174.845	147.557	170.205	200.418	Rad18	Yes	0.000248545	7.42826	6.17118	1.25709	0.162923	7.71584	6	0.00146491	2.83419	1.25709	3.6046	2.39013
621.609	744.588	650.556	658.219	465.782	378.887	381.897	426.797	Rcbtb1	Yes	0.000248829	8.6859	9.38203	-0.696133	0.0902399	7.71425	6	0.00146491	2.83419	-0.696133	3.6041	0.617224
336.565	321.902	349.472	406.942	558.514	722.552	763.795	713.405	Zc3h7a	Yes	0.000249236	9.41951	8.46073	0.958774	0.124323	7.71196	6	0.00146491	2.83419	0.958774	3.60339	1.94366
660.249	503.315	434.824	573.683	1410.8	2817.86	1896.72	1930.45	Bcl3	Yes	0.000249493	10.9317	9.06765	1.86403	0.241751	7.71052	6	0.00146491	2.83419	1.86402	3.60294	3.64022
8173.31	8836.72	9847.04	9928.09	6444.5	6457.27	6299.71	6328.22	Map4	Yes	0.000249537	12.6398	13.1622	-0.52239	0.0677525	7.71028	6	0.00146491	2.83419	-0.52239	3.60287	0.696218
697.77	726.875	538.321	658.219	252.712	123.757	115.952	145.381	Prex1	Yes	0.000249693	7.24345	9.34673	-2.10328	0.27282	7.7094	6	0.00146491	2.83419	-2.10328	3.60259	0.232729
586.328	638.917	515.471	487.98	306.51	297.969	227.649	276.224	Acvr2a	Yes	0.000249723	8.10479	9.11387	-1.00908	0.130892	7.70923	6	0.00146491	2.83419	-1.00908	3.60254	0.496864
1696.82	1757.33	1864.3	1753.11	1168.7	1143.33	1201.01	933.553	Smagp	Yes	0.000250087	10.1116	10.787	-0.675394	0.0876316	7.7072	6	0.00146491	2.83419	-0.6754	3.60191	0.626159
287.284	320.069	330.654	302.583	562.053	493.125	484.02	641.753	Tirap	Yes	0.000250143	9.08129	8.27473	0.806558	0.104654	7.70688	6	0.00146491	2.83419	0.806557	3.60181	1.74903
357.845	267.539	352.16	353.305	196.082	164.692	155.312	164.073	Msrb2	Yes	0.000250398	7.40404	8.36791	-0.963874	0.12509	7.70546	6	0.00146491	2.83419	-0.963874	3.60137	0.512678
71.121	95.2878	121.643	119.517	272.532	282.738	384.025	309.454	Klf15	Yes	0.000250534	8.27306	6.6385	1.63456	0.21215	7.70471	6	0.00146491	2.83419	1.63456	3.60113	3.10492
890.412	909.509	813.866	868.686	617.975	645.441	663.799	561.793	Trim3	Yes	0.000250629	9.27851	9.76465	-0.486142	0.0631011	7.70417	6	0.00146491	2.83419	-0.486142	3.60097	0.713932
250.323	260.82	276.217	295.003	421.186	594.035	566.995	588.793	Gsto1	Yes	0.000251326	9.07038	8.0772	0.99318	0.128979	7.7003	6	0.00146713	2.83353	0.993179	3.59976	1.99057
352.805	400.086	412.646	386.536	163.519	190.396	127.654	202.495	Cep170b	Yes	0.000251697	7.396	8.59753	-1.20153	0.156078	7.69824	6	0.00146713	2.83353	-1.20153	3.59912	0.434815
2979.24	2923.99	2768.89	2699.34	1786.68	1206.16	1240.37	1236.78	Zdhhc18	Yes	0.000251866	10.3971	11.472	-1.07494	0.139651	7.6973	6	0.00146713	2.83353	-1.07493	3.59883	0.474694
286.724	309.685	324.606	283.343	99.1026	54.2628	35.1048	45.6911	Fam78a	Yes	0.000251877	5.76004	8.23178	-2.47174	0.32112	7.69724	6	0.00146713	2.83353	-2.47174	3.59881	0.180274
1246.58	1226.52	1073.95	954.389	2279.36	3528.03	3373.25	4041.59	Pola2	Yes	0.000252113	11.6599	10.1278	1.53211	0.19908	7.69593	6	0.00146724	2.8335	1.5321	3.5984	2.89207
723.53	993.192	874.352	763.744	344.028	359.848	469.127	341.645	Tmem182	Yes	0.000252711	8.55195	9.70096	-1.14901	0.149365	7.69263	6	0.00146946	2.83284	-1.14901	3.59738	0.450935
1410.1	1396.33	1334.71	1314.11	2469.78	2184.79	1911.61	2014.56	Rps6ka4	Yes	0.000253195	11.0601	10.4128	0.647271	0.0841709	7.68996	6	0.001471	2.83239	0.64727	3.59654	1.5662
440.166	406.805	416.678	520.046	263.33	188.492	184.034	200.418	1700027J19Rik	Yes	0.000253555	7.69245	8.79385	-1.1014	0.143263	7.68798	6	0.00147183	2.83214	-1.1014	3.59593	0.466064
479.367	518.585	481.868	463.494	302.971	337.952	265.945	256.493	Wdsub1	Yes	0.000254122	8.17537	8.92308	-0.747712	0.0972967	7.68487	6	0.00147384	2.83155	-0.747712	3.59496	0.595547
1333.38	1368.23	1418.72	1155.53	571.256	271.314	342.537	387.336	Mtss1l	Yes	0.000254337	8.56484	10.3609	-1.79608	0.233752	7.68368	6	0.00147384	2.83155	-1.79608	3.59459	0.287957
740.89	844.763	828.652	1001.61	1530.43	2007.72	2326.49	1929.41	Lgalsl	Yes	0.00025522	10.9122	9.72956	1.18267	0.154017	7.67886	6	0.00147666	2.83072	1.18268	3.59309	2.26998
17479.5	17578.1	15003.8	11478.9	31281	38025.8	40744.9	36753.3	Col4a2	Yes	0.000255261	15.1569	13.8887	1.26825	0.165166	7.67863	6	0.00147666	2.83072	1.26825	3.59301	2.40869
547.128	449.563	530.257	410.44	128.833	60.9266	142.547	95.536	Pcsk6	Yes	0.000256211	6.66791	8.90992	-2.24201	0.292178	7.67346	6	0.00147971	2.82982	-2.24201	3.5914	0.211391
1528.26	1525.83	1377.73	1504.75	1044.12	1072.88	869.109	956.399	Nfatc3	Yes	0.000256227	9.94005	10.5341	-0.594058	0.0774181	7.67338	6	0.00147971	2.82982	-0.59406	3.59137	0.662476
588.568	588.829	688.191	697.281	1384.6	2627.46	2578.6	2471.48	Myd88	Yes	0.000257832	11.0996	9.31876	1.7808	0.232339	7.66469	6	0.00148754	2.82753	1.7808	3.58866	3.43617
87.9212	82.4606	94.7607	89.7837	750.348	3097.74	5530.6	4315.74	Sphk1	Yes	0.000258599	11.4143	6.46959	4.94466	0.64547	7.66056	6	0.00148754	2.82753	4.94467	3.58737	30.7959
1490.74	1703.57	1619	1700.64	1257.19	1156.65	1078.67	1138.12	Tex261	Yes	0.000258684	10.1748	10.6672	-0.492425	0.0642844	7.6601	6	0.00148754	2.82753	-0.49243	3.58723	0.710827
2490.35	2416.4	2412.03	2327.96	1543.17	1477.47	1219.09	1119.43	Tbc1d9b	Yes	0.000258778	10.3752	11.2354	-0.860231	0.112308	7.6596	6	0.00148754	2.82753	-0.86024	3.58707	0.550861
392.565	395.811	406.597	422.1	579.75	618.786	568.059	507.795	Gdap2	Yes	0.000258779	9.14765	8.65859	0.489057	0.063849	7.6596	6	0.00148754	2.82753	0.489058	3.58707	1.40353
19204.9	19422.8	19280.8	17722.9	22861.6	23726.2	24388.2	22573.5	Myl12a	Yes	0.000258903	14.5128	14.2057	0.307052	0.0400908	7.65893	6	0.00148754	2.82753	0.30706	3.58686	1.23718
497.287	488.655	397.86	394.115	126.002	42.839	45.7426	47.768	Rnf152	Yes	0.000259513	5.8729	8.7873	-2.9144	0.380686	7.65566	6	0.00148978	2.82688	-2.9144	3.58584	0.132641
421.126	516.753	431.463	477.486	168.474	132.325	74.4647	98.6513	Tgfb3	Yes	0.000260546	6.82177	8.84596	-2.02419	0.264595	7.65014	6	0.00149443	2.82552	-2.02419	3.58412	0.245843
214.483	238.219	288.314	234.953	104.058	83.7741	73.4009	53.9986	Bphl	Yes	0.000261293	6.26056	7.92215	-1.66159	0.21731	7.64617	6	0.00149729	2.82469	-1.66159	3.58287	0.316091
403.206	374.432	366.946	462.328	211.655	199.915	260.626	213.918	Siva1	Yes	0.000261558	7.78389	8.64403	-0.86014	0.112514	7.64476	6	0.00149729	2.82469	-0.860139	3.58243	0.550899
8.40012	38.4816	27.5545	30.8996	273.948	528.348	741.455	523.371	Csf2rb	Yes	0.000261708	8.92725	4.51756	4.40969	0.576886	7.64396	6	0.00149729	2.82469	4.40969	3.58218	21.2544
56.0008	58.0278	74.5988	64.1312	145.822	164.692	121.271	118.382	Lyrm1	Yes	0.000262064	7.09027	5.97252	1.11775	0.146263	7.64208	6	0.00149805	2.82447	1.11775	3.58159	2.17008
319.204	418.411	395.844	304.915	53.7985	9.51979	23.4032	17.6534	Ncald	Yes	0.000262733	4.42273	8.47704	-4.05431	0.53077	7.63855	6	0.00150061	2.82373	-4.05431	3.58049	0.060191
845.052	1279.05	1700.99	1558.39	364.556	373.176	428.704	345.799	Kcnk3	Yes	0.0002636	8.55783	10.3454	-1.78761	0.234164	7.63398	6	0.00150387	2.82279	-1.78761	3.57905	0.289652
1139.06	1084.81	1418.72	1541.48	509.67	651.153	624.439	517.141	Lynx1	Yes	0.000263749	9.16028	10.3243	-1.16406	0.152499	7.6332	6	0.00150387	2.82279	-1.16405	3.57881	0.446257
913.373	792.232	930.133	924.655	1508.48	1843.98	2348.83	2004.18	Hectd1	Yes	0.00026431	10.8935	9.79473	1.09878	0.144003	7.63025	6	0.00150449	2.82261	1.09877	3.57789	2.14173
224.003	246.771	196.242	287.424	66.5403	33.3192	73.4009	51.9217	Bcl7a	Yes	0.000264364	5.75261	7.88448	-2.13187	0.279408	7.62997	6	0.00150449	2.82261	-2.13188	3.5778	0.228161
5388.4	5323.9	4881.85	4236.16	10325.1	16762.4	18038.5	19061.5	Eif4a1	Yes	0.000264526	13.931	12.2689	1.66208	0.21786	7.62912	6	0.00150449	2.82261	1.66207	3.57753	3.1647
351.685	185.689	312.509	513.05	59.4616	48.5509	67.0182	41.5374	Megf6	Yes	0.000265557	5.73453	8.3214	-2.58686	0.339317	7.62374	6	0.00150786	2.82164	-2.58686	3.57584	0.166447
1235.94	1168.5	1249.36	1005.69	3586.1	7764.34	10338.9	8124.72	Plscr1	Yes	0.000265952	12.7637	10.1807	2.58299	0.3389	7.62168	6	0.00150786	2.82164	2.583	3.5752	5.99184
937.453	883.244	1050.43	808.053	1836.94	3002.54	3148.79	3178.65	Jak2	Yes	0.000266032	11.4125	9.83859	1.57387	0.206511	7.62126	6	0.00150786	2.82164	1.57387	3.57507	2.97703
309.124	235.165	196.242	282.177	1046.95	613.074	741.455	851.517	Itga3	Yes	0.000266193	9.64	7.97663	1.66337	0.218278	7.62042	6	0.00150786	2.82164	1.66337	3.5748	3.16755
2811.24	2936.82	2612.3	2678.35	4078.78	4540.94	5590.17	4802.76	Psmb1	Yes	0.000266284	12.2053	11.4288	0.776439	0.101895	7.61995	6	0.00150786	2.82164	0.77644	3.57466	1.7129
123.762	105.672	104.17	144.004	259.082	477.893	411.683	388.375	Traf3ip2	Yes	0.000266469	8.55113	6.8869	1.66422	0.218431	7.61899	6	0.00150786	2.82164	1.66422	3.57435	3.16943
514.087	450.174	351.488	457.081	804.147	830.125	910.596	969.898	Epha2	Yes	0.00026668	9.77521	8.77846	0.996754	0.130844	7.61789	6	0.00150786	2.82164	0.996753	3.57401	1.9955
863.532	803.227	721.122	915.327	1347.09	1763.06	1399.94	1604.38	Helz2	Yes	0.000266962	10.5696	9.684	0.885608	0.116276	7.61643	6	0.00150819	2.82154	0.885607	3.57355	1.84754
706.73	750.696	614.264	620.324	1196.31	1885.87	1729.71	1850.49	Eif2s1	Yes	0.000268715	10.6789	9.38917	1.28967	0.169529	7.60739	6	0.00151653	2.81915	1.28968	3.57071	2.44473
686.57	789.789	754.725	793.478	489.85	383.647	380.834	336.453	B4gat1	Yes	0.000268888	8.62178	9.56011	-0.938332	0.123359	7.6065	6	0.00151653	2.81915	-0.938332	3.57043	0.521836
1574.74	1597.9	1563.89	1523.41	977.576	970.066	1186.12	909.669	Oxr1	Yes	0.000270401	9.97406	10.6117	-0.63766	0.0839164	7.59875	6	0.0015238	2.81707	-0.637662	3.56799	0.642754
504.007	513.088	462.378	499.057	989.61	1870.64	1779.71	1615.8	Nfkbib	Yes	0.000271014	10.5689	8.94909	1.61978	0.213252	7.59562	6	0.00152598	2.81645	1.61978	3.56701	3.07329
3540.93	3555.58	2946.99	3294.59	4741.35	4595.2	4759.36	4602.34	Pitpna	Yes	0.000272475	12.1904	11.6992	0.491252	0.0647389	7.5882	6	0.00153272	2.81454	0.49125	3.56467	1.40566
2061.95	2289.96	2052.48	2136.73	1468.84	1466.05	1615.88	1670.84	Rnf7	Yes	0.000272666	10.6007	11.0588	-0.458149	0.0603841	7.58724	6	0.00153272	2.81454	-0.45815	3.56437	0.727919
649.049	633.419	654.588	633.15	906.081	1232.81	1147.82	1231.58	Fbxl5	Yes	0.000273076	10.1305	9.32751	0.803041	0.10587	7.58516	6	0.00153376	2.81424	0.803038	3.56372	1.74477
1886.11	1790.92	1771.55	1899.45	1309.57	953.882	1079.74	1066.47	Uhmk1	Yes	0.000273402	10.0969	10.8425	-0.745551	0.098312	7.58352	6	0.00153431	2.81409	-0.74555	3.5632	0.59644
4500.78	4139.52	5427.57	4983.58	8993.56	11463.7	14824.9	12701.1	Galnt15	Yes	0.000273924	13.527	12.2101	1.3169	0.173713	7.5809	6	0.00153596	2.81362	1.3169	3.56237	2.4913
646.249	656.02	529.584	581.845	391.455	310.345	361.686	360.337	Fnbp1	Yes	0.000274864	8.47056	9.23169	-0.76113	0.100464	7.57618	6	0.00153902	2.81276	-0.76113	3.56088	0.590034
1153.06	1015.79	1115.62	1053.5	1557.33	2102.92	2016.93	1861.91	Tox4	Yes	0.000274924	10.8709	10.0811	0.789826	0.104255	7.57587	6	0.00153902	2.81276	0.78983	3.56079	1.72887
3240.21	2655.23	2817.28	2754.14	9347.5	27500.8	25185	23732.4	Gbp3	Yes	0.000276477	14.2731	11.481	2.79211	0.36893	7.56812	6	0.00154643	2.81067	2.79211	3.55834	6.92642
2558.68	2497.64	2436.22	2273.74	1829.15	1865.88	2017.99	1869.18	Dynlt3	Yes	0.000277472	10.8874	11.2522	-0.36483	0.0482376	7.56318	6	0.00154995	2.80968	-0.36483	3.55678	0.77656
350.005	398.865	377.699	346.891	254.127	219.907	260.626	217.033	Acad12	Yes	0.000277565	7.88944	8.52261	-0.633163	0.0837216	7.56272	6	0.00154995	2.80968	-0.633163	3.55664	0.644761
1486.26	1389	1534.99	1554.89	1039.87	994.818	1108.46	1166.16	Akt3	Yes	0.00027785	10.0706	10.541	-0.470386	0.0622096	7.56131	6	0.00155026	2.8096	-0.47039	3.55619	0.721769
775.611	827.66	1067.91	983.539	423.31	231.331	264.881	264.801	Zfp395	Yes	0.000279325	8.16934	9.82362	-1.65429	0.218994	7.55403	6	0.00155223	2.80904	-1.65429	3.55389	0.317695
635.609	635.252	519.504	555.026	226.52	109.478	195.736	147.458	Lurap1l	Yes	0.000279346	7.35373	9.19015	-1.83642	0.243108	7.55393	6	0.00155223	2.80904	-1.83642	3.55386	0.280016
112.002	160.035	128.364	123.598	72.9112	54.2628	53.189	56.0755	Dusp18	Yes	0.000279376	5.87308	7.02081	-1.14773	0.151941	7.55378	6	0.00155223	2.80904	-1.14773	3.55381	0.451336
287.844	331.675	322.59	367.88	45.304	78.0622	26.5945	22.8456	Atp1b2	Yes	0.000279615	5.25875	8.34985	-3.0911	0.409276	7.55261	6	0.00155223	2.80904	-3.0911	3.55344	0.117351
1409.54	1319.98	1405.95	1276.79	2282.9	3256.72	3706.21	2936.69	Anxa4	Yes	0.000279813	11.5504	10.4007	1.14965	0.152239	7.55164	6	0.00155223	2.80904	1.14965	3.55313	2.2186
922.333	1017.01	946.263	943.312	416.231	366.512	224.458	244.032	Rnaseh2c	Yes	0.00028012	8.24005	9.90174	-1.66169	0.220088	7.55013	6	0.00155223	2.80904	-1.66169	3.55266	0.316068
2672.92	2818.32	2924.81	2645.7	1302.49	793.95	622.312	803.749	1700020I14Rik	Yes	0.000280245	9.72801	11.4321	-1.70408	0.225721	7.54952	6	0.00155223	2.80904	-1.70409	3.55246	0.306916
568.408	514.92	599.479	577.181	415.523	386.503	414.875	358.26	Timm17b	Yes	0.000280395	8.61863	9.13986	-0.521229	0.0690481	7.54878	6	0.00155223	2.80904	-0.521229	3.55223	0.696778
680.41	642.582	557.811	638.397	1153.13	1636.45	1196.75	1637.61	Pum3	Yes	0.00028043	10.4375	9.29498	1.14251	0.151354	7.54861	6	0.00155223	2.80904	1.14252	3.55218	2.20766
311.364	360.994	309.148	313.077	462.951	431.246	458.49	427.835	Gpank1	Yes	0.0002805	8.79719	8.33521	0.46198	0.0612034	7.54827	6	0.00155223	2.80904	0.46198	3.55207	1.37743
4062.3	3890.92	3597.55	3955.73	2566.05	2283.8	1848.85	1979.26	Tmem109	Yes	0.000280794	11.0714	11.9191	-0.847698	0.112325	7.54683	6	0.00155258	2.80895	-0.84769	3.55161	0.555674
603.688	579.667	574.613	573.1	2072.66	5372.97	7301.79	4994.87	Rnf19b	Yes	0.000281599	12.1323	9.18646	2.9458	0.39054	7.5429	6	0.00155561	2.8081	2.9458	3.55037	7.70504
173.602	201.57	207.667	197.058	297.308	329.385	307.433	384.221	Tprkb	Yes	0.000281801	8.35734	7.60385	0.753494	0.0999075	7.54192	6	0.00155561	2.8081	0.753494	3.55006	1.68587
377.445	413.524	426.759	385.37	537.278	660.673	658.48	604.369	Prpf3	Yes	0.000282313	9.2599	8.64483	0.615067	0.0815801	7.53943	6	0.00155647	2.80786	0.615067	3.54927	1.53163
2891.88	2616.14	2981.26	2964.03	1516.98	843.453	915.915	1017.67	Sft2d2	Yes	0.000282576	10.0293	11.4815	-1.4522	0.192647	7.53815	6	0.00155647	2.80786	-1.4522	3.54886	0.365464
13305.8	14838	15524.6	16329	29412.2	27682.6	23314.9	23573.5	Aldoa	Yes	0.000282649	14.6587	13.8686	0.790117	0.104821	7.5378	6	0.00155647	2.80786	0.79012	3.54875	1.72922
845.052	971.202	829.996	1039.51	1592.01	1808.76	1421.21	1580.5	Rnf31	Yes	0.000285772	10.6391	9.84129	0.79783	0.106056	7.52275	6	0.00157238	2.80344	0.797828	3.54398	1.73848
474.327	501.482	563.188	373.71	1129.06	2211.45	2041.4	1980.3	Arid5a	Yes	0.000287251	10.7996	8.88576	1.91387	0.25465	7.51568	6	0.00157924	2.80155	1.91387	3.54174	3.76819
811.451	749.475	764.134	1017.35	445.962	436.958	335.091	407.067	Zfp521	Yes	0.000288091	8.65741	9.6956	-1.03818	0.138209	7.51169	6	0.00158257	2.80064	-1.03818	3.54047	0.486941
153.442	178.97	284.282	174.903	70.7876	52.3588	49.9977	42.5758	Heyl	Yes	0.000288406	5.72788	7.58668	-1.85879	0.247503	7.51019	6	0.00158301	2.80052	-1.85879	3.54	0.275706
1625.14	1440.92	1542.38	1547.89	2456.33	3703.2	3660.47	3550.41	Rcn1	Yes	0.00028894	11.6871	10.5865	1.10057	0.146592	7.50767	6	0.00158448	2.80011	1.10057	3.53919	2.14439
410.486	408.638	446.249	319.49	1288.33	3617.52	3450.91	3190.07	Snx10	Yes	0.000289143	11.386	8.6193	2.76675	0.368571	7.50671	6	0.00158448	2.80011	2.76675	3.53889	6.80573
857.932	738.48	889.809	792.312	474.985	360.8	477.638	360.337	Mvb12b	Yes	0.000289533	8.69494	9.6751	-0.980161	0.130604	7.50486	6	0.00158533	2.79988	-0.980161	3.5383	0.506923
198.803	180.192	157.934	177.235	290.229	356.04	394.663	423.681	Prmt3	Yes	0.000290207	8.50206	7.47532	1.02674	0.136868	7.50169	6	0.00158774	2.79922	1.02674	3.53729	2.03742
216.723	186.911	159.279	238.451	55.9222	84.7261	81.9111	78.9211	Cxxc4	Yes	0.000290557	6.2171	7.62972	-1.41262	0.188348	7.50004	6	0.00158823	2.79909	-1.41262	3.53677	0.37563
1724.82	1738.39	1713.76	1735.62	1367.62	1232.81	1116.97	1120.47	Crtap	Yes	0.000290999	10.2351	10.755	-0.519876	0.0693357	7.49797	6	0.00158823	2.79909	-0.51988	3.53611	0.69743
516.887	543.629	489.261	503.721	395.702	418.871	369.132	401.874	Taf9b	Yes	0.000291002	8.62931	9.00278	-0.373475	0.0498102	7.49795	6	0.00158823	2.79909	-0.373474	3.5361	0.771921
317.524	349.388	370.306	227.957	145.822	122.805	130.845	119.42	Lcorl	Yes	0.000291484	7.01498	8.28115	-1.26617	0.16892	7.49569	6	0.00158923	2.79881	-1.26617	3.53539	0.415761
1395.54	1356.02	1354.2	1284.37	896.878	733.023	626.567	640.714	Il10rb	Yes	0.000291671	9.48534	10.3955	-0.910125	0.121434	7.49482	6	0.00158923	2.79881	-0.910123	3.53511	0.53214
286.724	312.739	354.848	267.602	173.43	119.949	119.143	139.15	Uevld	Yes	0.00029189	7.09039	8.24684	-1.15645	0.154321	7.49379	6	0.00158923	2.79881	-1.15645	3.53478	0.448615
1295.3	1096.42	1280.28	1378.24	682.392	535.964	447.852	416.412	Gltp	Yes	0.000292646	8.9973	10.2971	-1.29983	0.173536	7.49026	6	0.0015908	2.79839	-1.29983	3.53366	0.406174
491.687	504.536	462.378	478.069	785.034	1252.8	1147.82	1117.36	Bop1	Yes	0.000292649	10.0495	8.9186	1.13092	0.150986	7.49025	6	0.0015908	2.79839	1.13093	3.53365	2.18999
9712.22	9732.79	8673.63	10050.5	4785.95	2840.7	2509.46	2744.58	Elk3	Yes	0.000293198	11.603	13.2179	-1.61487	0.215669	7.4877	6	0.00159249	2.79792	-1.61487	3.53284	0.326494
133.842	121.553	126.348	142.255	214.486	201.819	262.754	265.839	Tamm41	Yes	0.000296607	7.87341	7.03085	0.842557	0.112763	7.47194	6	0.00160932	2.79336	0.842558	3.52782	1.79323
442.406	408.027	432.136	422.683	323.499	251.322	268.073	260.647	Sdccag8	Yes	0.000296771	8.10086	8.73513	-0.634268	0.0848952	7.47119	6	0.00160932	2.79336	-0.634268	3.52758	0.644268
452.486	570.505	538.321	480.984	770.877	912.947	959.53	835.94	Pgm2	Yes	0.000298406	9.75955	8.99	0.769548	0.103105	7.46371	6	0.00161673	2.79136	0.769547	3.52519	1.70473
1391.62	1381.06	1115.62	1339.76	813.349	671.145	822.303	786.095	C330006A16Rik	Yes	0.000298617	9.59007	10.3464	-0.756301	0.101343	7.46276	6	0.00161673	2.79136	-0.756306	3.52489	0.59201
99.1214	92.2337	138.445	104.942	404.905	929.131	1394.62	1014.55	Il6ra	Yes	0.000300437	9.73836	6.74624	2.99212	0.401385	7.45449	6	0.00162445	2.78929	2.99212	3.52225	7.95645
5076.47	6549.2	5362.38	5307.15	3179.78	2492.28	3308.36	2874.39	1810011O10Rik	Yes	0.000300523	11.5247	12.4373	-0.912548	0.122422	7.45411	6	0.00162445	2.78929	-0.91255	3.52212	0.531245
2033.39	2264.92	2014.84	2232.93	1553.79	1433.68	1456.32	1252.35	Oat	Yes	0.000301066	10.4714	11.059	-0.587618	0.0788574	7.45166	6	0.00162608	2.78886	-0.58762	3.52134	0.66544
81.2011	97.731	96.1048	81.0385	170.598	163.74	167.014	230.533	Kbtbd11	Yes	0.000301843	7.50059	6.47031	1.03028	0.138327	7.44815	6	0.00162898	2.78808	1.03028	3.52022	2.04242
1476.18	1704.18	2051.13	1870.88	348.275	84.7261	82.9749	143.304	Tppp	Yes	0.000302578	7.09659	10.7836	-3.68697	0.495237	7.44485	6	0.00163164	2.78738	-3.68697	3.51916	0.0776446
2919.88	3200.69	3098.2	2681.27	5122.9	5915.59	4767.87	4480.85	Rin3	Yes	0.000303781	12.3004	11.5354	0.764989	0.102829	7.43947	6	0.00163682	2.786	0.76499	3.51744	1.69936
2003.71	2121.37	1719.13	1861.55	3407.01	5381.53	5548.68	4930.49	Cct6a	Yes	0.000304168	12.2084	10.9072	1.30113	0.174937	7.43774	6	0.0016376	2.78579	1.30113	3.51689	2.46422
3010.6	4348.42	5240.06	5625.47	14707.5	31323.9	34053.8	28615.1	8430408G22Rik	Yes	0.000304756	14.6598	12.1138	2.54601	0.342429	7.43513	6	0.0016387	2.7855	2.546	3.51605	5.84013
136.642	119.11	145.837	127.679	236.43	341.76	278.711	373.837	Noc3l	Yes	0.000304857	8.24275	7.04375	1.199	0.161271	7.43468	6	0.0016387	2.7855	1.199	3.5159	2.2958
19771.6	21668.8	21221	19490.1	15380.7	12304.3	13095.1	12227.6	Psap	Yes	0.000305713	13.6876	14.3245	-0.636956	0.0857175	7.43088	6	0.00164199	2.78463	-0.63695	3.51469	0.643071
121.522	131.937	100.137	94.4478	198.913	237.043	224.458	262.724	Thoc6	Yes	0.000306355	7.84317	6.79401	1.04916	0.141243	7.42804	6	0.00164413	2.78406	1.04916	3.51378	2.06933
395.366	370.156	576.629	450.084	1504.94	3466.15	4144.49	4173.47	Pim1	Yes	0.0003073	11.5897	8.78615	2.80351	0.377635	7.42387	6	0.00164589	2.7836	2.80351	3.51244	6.98139
244.163	263.263	387.779	195.892	82.1136	60.9266	82.9749	88.267	Clec3b	Yes	0.000307345	6.28174	8.04627	-1.76453	0.237689	7.42367	6	0.00164589	2.7836	-1.76453	3.51237	0.294323
203.283	182.635	167.343	220.961	349.691	429.342	326.581	348.914	Tmem39a	Yes	0.00030752	8.49849	7.58862	0.909866	0.122576	7.4229	6	0.00164589	2.7836	0.909866	3.51213	1.87887
442.406	547.905	477.836	483.899	789.989	725.408	764.858	674.983	Mpp6	Yes	0.000307657	9.52652	8.92648	0.600038	0.0808427	7.42229	6	0.00164589	2.7836	0.600038	3.51193	1.51576
196.563	197.295	256.055	208.135	48.8434	15.2317	21.2756	38.4221	Runx1t1	Yes	0.000309966	4.80352	7.73618	-2.93266	0.395655	7.41218	6	0.00165587	2.78097	-2.93266	3.50869	0.130973
183.123	244.938	243.958	267.602	99.8105	111.381	118.08	126.689	Rap1gap2	Yes	0.000310012	6.82731	7.86184	-1.03453	0.139576	7.41198	6	0.00165587	2.78097	-1.03453	3.50862	0.488174
13958.8	14599.8	17930.6	17436.1	31606.6	43116.1	32674	29967.2	Rhob	Yes	0.000310972	15.0527	13.9556	1.09709	0.148099	7.4078	6	0.00165968	2.77998	1.09709	3.50728	2.13923
3594.69	4187.77	3643.25	3932.41	1668.46	1174.74	789.325	880.593	Hdac5	Yes	0.00031303	10.0773	11.904	-1.82665	0.246881	7.39889	6	0.00166692	2.77809	-1.82665	3.50441	0.281918
916.733	1001.13	1075.97	924.655	1356.29	1480.33	1296.75	1416.43	Smarcb1	Yes	0.000313056	10.4365	9.93299	0.503476	0.0680485	7.39878	6	0.00166692	2.77809	0.503478	3.50438	1.41763
3811.97	4168.23	3500.77	3352.9	2268.03	1907.76	2019.06	1596.07	Rnf144a	Yes	0.000313068	10.9162	11.8515	-0.935379	0.126424	7.39872	6	0.00166692	2.77809	-0.93538	3.50436	0.522905
2200.27	2173.9	2276.27	2101.17	1831.98	1916.33	1764.81	1788.18	Setd3	Yes	0.000314484	10.8332	11.0947	-0.261518	0.0353755	7.39263	6	0.00167247	2.77664	-0.26151	3.5024	0.834214
2022.75	2134.81	2090.78	2065.61	1769.69	1784.01	1724.39	1871.26	Tmem127	Yes	0.000314827	10.803	11.021	-0.218081	0.0295056	7.39116	6	0.00167247	2.77664	-0.21808	3.50193	0.859709
1813.31	1825.74	1491.3	1828.91	4226.73	8514.5	8554.93	9804.9	Apold1	Yes	0.000314853	12.8557	10.7594	2.09627	0.283622	7.39105	6	0.00167247	2.77664	2.09626	3.50189	4.27599
1122.26	1099.47	1041.02	1101.31	1962.23	3154.86	3541.33	3014.58	Tspan4	Yes	0.000315772	11.4774	10.0909	1.38647	0.187688	7.38712	6	0.00167603	2.77572	1.38647	3.50063	2.61438
3683.73	3966.05	4315.31	3929.49	5334.55	6442.04	6033.77	5622.09	Triobp	Yes	0.000316468	12.5125	11.954	0.558593	0.0756475	7.38415	6	0.00167841	2.7751	0.5586	3.49967	1.47284
888.732	1299.21	832.684	619.741	292.353	245.61	185.098	206.649	Fam102a	Yes	0.000316866	7.83874	9.77904	-1.9403	0.262826	7.38246	6	0.0016792	2.7749	-1.9403	3.49912	0.260562
50.9607	53.1412	95.4327	50.1389	282.442	527.396	948.893	737.289	Mir22hg	Yes	0.000317807	9.15019	5.90684	3.24335	0.43957	7.37846	6	0.00168258	2.77402	3.24335	3.49784	9.46991
328.725	395.811	356.865	485.648	142.283	158.028	93.6127	94.4976	Dennd2a	Yes	0.000318002	6.89187	8.5981	-1.70623	0.23127	7.37764	6	0.00168258	2.77402	-1.70623	3.49757	0.30646
2568.76	2658.28	2479.23	2564.08	4720.11	7301.68	8825.13	7135.09	Psmd3	Yes	0.000318571	12.7367	11.3258	1.41092	0.191306	7.37523	6	0.00168413	2.77363	1.41092	3.49679	2.65907
98.5614	98.3418	116.939	139.923	302.971	416.967	626.567	361.375	Thbs1	Yes	0.000318792	8.68388	6.81019	1.87368	0.254083	7.37429	6	0.00168413	2.77363	1.87368	3.49649	3.66466
4965.03	4761.94	4716.53	3979.63	6715.62	7959.49	8249.62	7292.93	Robo4	Yes	0.000319668	12.8785	12.1642	0.714327	0.0969157	7.3706	6	0.00168744	2.77277	0.71433	3.4953	1.64072
2796.68	2583.76	2526.28	2812.44	4403.69	6543.9	7118.82	6306.42	Eif3c	Yes	0.000320503	12.5501	11.3863	1.16382	0.157976	7.36709	6	0.00168952	2.77224	1.16383	3.49417	2.24051
2593.96	2733.41	2546.44	2452.14	5411	9474.09	10898.4	10723.9	Mvp	Yes	0.000320702	13.103	11.3329	1.77008	0.240295	7.36626	6	0.00168952	2.77224	1.77008	3.4939	3.41073
9012.77	10096.8	8591.63	7304.54	4214.69	2704.57	2353.08	2376.98	Ptp4a3	Yes	0.000320814	11.4644	13.0857	-1.62125	0.220106	7.36579	6	0.00168952	2.77224	-1.62126	3.49375	0.325051
496.167	400.697	552.435	784.15	182.632	198.012	144.674	170.303	Rcn3	Yes	0.000321855	7.43272	9.08142	-1.64871	0.223966	7.36143	6	0.00169369	2.77117	-1.64871	3.49234	0.318926
3002.76	2622.25	3256.81	3919.58	7658.51	9741.6	6749.69	10686.5	Clu	Yes	0.000322716	13.0642	11.6286	1.43563	0.195115	7.35784	6	0.00169593	2.77059	1.43563	3.49118	2.705
776.731	739.702	716.418	736.926	327.746	391.263	459.553	458.988	Jarid2	Yes	0.000323183	8.66371	9.53553	-0.871817	0.11852	7.35589	6	0.00169593	2.77059	-0.871818	3.49055	0.546458
118.722	83.6822	110.218	140.506	311.465	592.131	645.715	697.828	Dph5	Yes	0.000323291	9.06855	6.79925	2.2693	0.30852	7.35544	6	0.00169593	2.77059	2.2693	3.49041	4.82088
2755.24	2564.83	3026.29	2530.27	4504.21	6968.48	5466.77	6012.54	Gbp9	Yes	0.000323342	12.4685	11.4053	1.06323	0.144554	7.35524	6	0.00169593	2.77059	1.06323	3.49034	2.0896
1373.14	1053.66	1381.09	1592.79	335.533	141.845	98.9316	99.6898	Scd2	Yes	0.000323536	7.20155	10.3834	-3.18179	0.432636	7.35443	6	0.00169593	2.77059	-3.1818	3.49008	0.110201
118.162	134.991	132.396	276.93	21.2363	37.1272	18.0843	16.615	Hmcn1	Yes	0.000324099	4.46348	7.28086	-2.81737	0.383207	7.35209	6	0.00169756	2.77017	-2.81737	3.48932	0.141868
17.3602	18.3246	20.1618	20.4054	49.5513	99.0058	119.143	121.497	Mttp	Yes	0.000324792	6.52041	4.24946	2.27094	0.309004	7.34922	6	0.00169988	2.76958	2.27094	3.48839	4.82638
530.327	367.713	490.605	390.034	238.554	221.811	203.182	201.456	Cdk14	Yes	0.000325554	7.75308	8.77976	-1.02668	0.13976	7.34608	6	0.00170014	2.76952	-1.02669	3.48738	0.490837
298.484	353.664	272.185	427.93	91.316	61.8786	31.9134	60.2292	Spice1	Yes	0.000325653	5.84316	8.37936	-2.53619	0.345264	7.34567	6	0.00170014	2.76952	-2.53619	3.48724	0.172397
11400.1	9827.47	10453.2	10503.5	17535.5	27758.7	27583.8	24755.3	Bst2	Yes	0.000326011	14.5514	13.3624	1.18901	0.161897	7.3442	6	0.00170014	2.76952	1.18901	3.48677	2.27996
1789.79	1916.14	1629.08	1546.73	846.619	455.998	474.446	466.257	St8sia4	Yes	0.0003264	9.07838	10.7436	-1.66522	0.226789	7.34259	6	0.00170014	2.76952	-1.66522	3.48625	0.315297
30.8004	10.3839	41.6678	23.9034	184.756	356.992	451.043	371.76	Slc1a4	Yes	0.00032685	8.34114	4.57029	3.77085	0.513687	7.34075	6	0.00170014	2.76952	3.77085	3.48565	13.6502
193.763	175.916	202.963	259.44	477.108	392.215	401.045	392.528	Mroh1	Yes	0.000327017	8.69449	7.6853	1.00918	0.13749	7.34006	6	0.00170014	2.76952	1.00918	3.48543	2.01277
2901.4	3071.81	2813.25	2767.55	2321.12	2032.47	1943.53	2061.29	Lims1	Yes	0.00032738	11.0259	11.495	-0.469099	0.0639224	7.33858	6	0.00170014	2.76952	-0.4691	3.48495	0.722415
5196.31	5534.02	5443.7	5627.22	12337.6	19241.4	28370	20437.4	Ctsl	Yes	0.000327519	14.2334	12.4115	1.82193	0.248287	7.338	6	0.00170014	2.76952	1.82193	3.48476	3.53554
794.651	849.038	800.425	727.598	1633.07	2901.63	3053.05	3283.53	Parp10	Yes	0.000327921	11.3583	9.62887	1.7294	0.23573	7.33636	6	0.00170014	2.76952	1.7294	3.48423	3.3159
518.007	617.538	571.252	608.663	327.746	191.348	234.032	234.686	Sgk3	Yes	0.000328701	7.92041	9.17367	-1.25326	0.170903	7.33317	6	0.00170014	2.76952	-1.25326	3.4832	0.419498
329.285	323.123	317.885	426.764	161.396	161.836	104.251	124.612	Scarf2	Yes	0.000328767	7.08451	8.4372	-1.35268	0.184467	7.33291	6	0.00170014	2.76952	-1.35268	3.48311	0.391563
139.442	166.143	182.129	133.509	79.2821	73.3023	53.189	65.4214	Katnal1	Yes	0.00032889	6.06736	7.26735	-1.19999	0.163656	7.3324	6	0.00170014	2.76952	-1.19999	3.48295	0.435279
1556.82	1563.7	1512.81	1131.04	465.074	175.164	185.098	260.647	Ttyh3	Yes	0.000329464	7.968	10.4804	-2.5124	0.342753	7.33007	6	0.00170014	2.76952	-2.5124	3.48219	0.175263
281.684	356.107	290.331	285.092	510.378	700.656	689.33	785.057	Ctu2	Yes	0.000329802	9.37342	8.23774	1.13569	0.154965	7.3287	6	0.00170014	2.76952	1.13569	3.48175	2.19723
2417.55	2287.52	2157.32	2535.51	1546.71	1434.63	1132.93	1279.35	Slc44a2	Yes	0.000330032	10.3871	11.1955	-0.808374	0.110317	7.32776	6	0.00170014	2.76952	-0.80838	3.48144	0.571023
2094.99	1886.82	1970.48	2472.55	1086.59	1070.98	731.881	867.093	Stab1	Yes	0.000330122	9.85645	11.0327	-1.17619	0.16052	7.3274	6	0.00170014	2.76952	-1.1762	3.48133	0.442516
765.531	731.15	657.948	706.026	434.636	278.93	279.774	301.146	Dpy19l1	Yes	0.000330427	8.31246	9.47994	-1.16747	0.159357	7.32616	6	0.00170014	2.76952	-1.16747	3.48092	0.445201
9197.57	9233.75	8293.24	10703.5	4327.95	2999.68	2115.86	2692.66	Tek	Yes	0.000330644	11.518	13.1858	-1.66784	0.227682	7.32528	6	0.00170014	2.76952	-1.66783	3.48064	0.314726
92.4013	119.721	69.8944	85.7026	9.20238	9.51979	5.3189	20.7687	Cd1d1	Yes	0.000330663	3.3101	6.49543	-3.18533	0.434846	7.3252	6	0.00170014	2.76952	-3.18533	3.48061	0.109931
1448.18	1572.25	1485.26	1511.75	1950.2	2131.48	1881.83	1855.68	Nomo1	Yes	0.000330685	10.9307	10.5543	0.376391	0.0513836	7.32512	6	0.00170014	2.76952	0.37639	3.48059	1.29809
91.2813	119.11	143.149	146.919	315.713	441.718	536.146	611.638	Gm43672	Yes	0.000330768	8.85312	6.94216	1.91095	0.260889	7.32478	6	0.00170014	2.76952	1.91096	3.48048	3.76058
629.449	574.17	602.167	555.609	944.306	1255.66	1458.44	1412.27	Dnajc2	Yes	0.000330969	10.2878	9.20381	1.08403	0.148012	7.32396	6	0.00170014	2.76952	1.08403	3.48021	2.11996
171.922	142.932	151.886	150.417	32.5623	9.51979	19.1481	28.0377	Ccdc69	Yes	0.000330978	4.33612	7.26612	-2.92999	0.400058	7.32393	6	0.00170014	2.76952	-2.92999	3.4802	0.131215
9585.65	9782.27	10531.2	9904.77	14898	19771.6	21737.3	21427.1	Rpl7a	Yes	0.000331416	14.2323	13.2797	0.952525	0.130088	7.32216	6	0.00170014	2.76952	0.95252	3.47963	1.93525
170.242	157.591	173.392	181.316	254.835	352.232	363.813	355.145	Metrnl	Yes	0.00033149	8.35828	7.41294	0.945343	0.129112	7.32186	6	0.00170014	2.76952	0.945343	3.47953	1.92565
1316.58	1191.1	1050.43	1157.86	756.719	641.634	540.401	583.6	Pigq	Yes	0.000331668	9.28899	10.1987	-0.909681	0.124254	7.32114	6	0.00170014	2.76952	-0.909684	3.4793	0.532302
1295.3	1389.61	1270.87	1277.38	693.718	537.868	377.642	510.91	Hexa	Yes	0.000331783	9.01678	10.3525	-1.33575	0.182462	7.32068	6	0.00170014	2.76952	-1.33575	3.47915	0.396186
379.125	364.048	340.063	392.366	201.745	156.124	136.164	114.228	Cxx1c	Yes	0.000331888	7.21698	8.52506	-1.30808	0.178693	7.32026	6	0.00170014	2.76952	-1.30808	3.47901	0.403858
9104.05	9469.53	9634	6828.81	3001.39	1307.07	1440.36	1132.93	C1qtnf9	Yes	0.000332325	10.6354	13.0832	-2.44778	0.334465	7.31849	6	0.00170109	2.76927	-2.44778	3.47844	0.183293
1206.82	1478.18	1239.28	1276.21	496.929	226.571	194.672	227.417	Cables2	Yes	0.000332846	8.0537	10.3399	-2.28618	0.312474	7.3164	6	0.00170229	2.76897	-2.28618	3.47776	0.205018
478.247	395.2	327.294	433.177	182.632	134.229	98.9316	140.189	Chml	Yes	0.000333514	7.08523	8.66033	-1.57509	0.215362	7.31372	6	0.00170229	2.76897	-1.57509	3.47689	0.335621
1007.45	1196.59	1020.19	1010.36	703.628	681.617	561.676	575.293	Atrx	Yes	0.000333522	9.29331	10.0441	-0.750814	0.102659	7.31368	6	0.00170229	2.76897	-0.750811	3.47688	0.594269
260.404	336.561	310.492	282.76	562.053	960.546	829.749	712.366	Rmdn3	Yes	0.000333568	9.55382	8.2103	1.34353	0.183705	7.3135	6	0.00170229	2.76897	1.34352	3.47682	2.53771
174.722	191.797	193.554	177.235	121.755	141.845	137.228	122.535	Gramd3	Yes	0.000335997	7.02837	7.52462	-0.496247	0.0679436	7.3038	6	0.00171284	2.76628	-0.496247	3.47366	0.708949
552.728	470.331	466.411	651.806	1152.42	1719.27	2176.5	1950.18	Arhgap26	Yes	0.000336143	10.7338	9.05043	1.68338	0.230498	7.30322	6	0.00171284	2.76628	1.68337	3.47348	3.21178
1089.22	861.255	829.324	830.207	1572.9	2384.71	1999.91	1996.91	Oas1a	Yes	0.000336723	10.942	9.80812	1.1339	0.155309	7.30092	6	0.00171393	2.76601	1.1339	3.47273	2.19451
4294.7	4011.86	3943.66	3960.39	2679.31	3165.33	2984.97	2644.89	Rbck1	Yes	0.000336864	11.4821	11.9838	-0.501716	0.0687248	7.30036	6	0.00171393	2.76601	-0.50172	3.47255	0.706264
115.922	112.391	139.789	106.108	189.711	243.706	223.394	201.456	Crispld2	Yes	0.000337959	7.73861	6.88147	0.857137	0.11748	7.29603	6	0.00171822	2.76492	0.857137	3.47114	1.81144
1281.86	1345.63	1142.5	1290.79	682.392	532.156	538.273	389.413	Tbc1d2b	Yes	0.000338399	9.03688	10.3025	-1.26565	0.173512	7.29429	6	0.00171914	2.76469	-1.26565	3.47057	0.415912
100.241	76.3524	104.17	117.768	22.652	37.1272	18.0843	30.1146	Kcnn3	Yes	0.000338706	4.70126	6.62113	-1.91988	0.263246	7.29308	6	0.00171914	2.76469	-1.91988	3.47018	0.264277
413.846	284.031	401.893	523.544	120.339	120.901	87.23	148.496	Reck	Yes	0.000338905	6.87242	8.63142	-1.759	0.241214	7.2923	6	0.00171914	2.76469	-1.759	3.46992	0.295452
269.364	274.258	247.319	250.695	983.239	3525.18	3303.04	3260.69	Slc15a3	Yes	0.000339428	11.2713	8.0232	3.24815	0.445548	7.29024	6	0.0017205	2.76434	3.24815	3.46925	9.50144
3259.81	3496.33	3281	3682.88	1799.42	1054.79	955.275	1046.74	Dgkz	Yes	0.000341016	10.1969	11.7422	-1.5453	0.21215	7.28402	6	0.00172662	2.7628	-1.5453	3.46723	0.342624
1636.34	1768.93	1977.88	2692.34	4538.9	6494.4	7608.16	6054.08	Mylip	Yes	0.000341257	12.5675	10.9523	1.61521	0.221775	7.28308	6	0.00172662	2.7628	1.6152	3.46692	3.06354
182.563	255.933	276.889	338.146	81.4057	39.9831	63.8269	66.4598	Kcnj5	Yes	0.000341402	5.92972	8.00663	-2.07692	0.285192	7.28251	6	0.00172662	2.7628	-2.07692	3.46673	0.237021
119.282	140.488	147.181	91.5327	617.268	2213.35	2863.7	2233.67	Socs1	Yes	0.000342525	10.7477	6.93755	3.81011	0.523501	7.27814	6	0.00173101	2.7617	3.81011	3.46531	14.0268
479.367	475.828	505.39	461.745	1002.35	1541.25	2050.97	1922.14	H2-M3	Yes	0.000343139	10.6174	8.90787	1.70954	0.234964	7.27575	6	0.00173281	2.76125	1.70954	3.46453	3.27056
300.724	329.842	322.59	328.818	557.806	825.365	968.041	735.212	Ptges2	Yes	0.000343695	9.56336	8.32316	1.2402	0.170508	7.27359	6	0.00173433	2.76087	1.2402	3.46383	2.36232
3198.76	3578.18	2993.36	3074.8	1725.8	1079.54	970.168	1005.21	Abhd17a	Yes	0.000344778	10.1812	11.6455	-1.46438	0.201444	7.26941	6	0.00173592	2.76047	-1.46437	3.46246	0.362394
2279.23	2077.4	1844.81	2492.37	3627.86	5036.92	5018.92	5168.29	Rtp4	Yes	0.000345003	12.188	11.0769	1.1111	0.152865	7.26854	6	0.00173592	2.76047	1.11111	3.46218	2.16012
1664.34	1771.37	1604.21	1609.11	2046.47	2398.03	2294.58	2382.17	Ubqln1	Yes	0.000345109	11.1522	10.6978	0.454386	0.0625175	7.26813	6	0.00173592	2.76047	0.45439	3.46204	1.3702
299.044	252.268	305.116	304.332	578.334	951.027	1071.23	1086.2	Pno1	Yes	0.00034518	9.80481	8.17644	1.62837	0.224051	7.26786	6	0.00173592	2.76047	1.62837	3.46195	3.09164
2837	2610.64	2840.13	3309.75	1949.49	1648.83	1486.1	1659.42	Msrb3	Yes	0.000345295	10.7125	11.4962	-0.783676	0.107834	7.26741	6	0.00173592	2.76047	-0.78368	3.46181	0.580883
1373.7	1669.37	1254.07	1192.84	213.071	379.839	464.872	401.874	Eepd1	Yes	0.000346893	8.45393	10.4104	-1.95645	0.269436	7.26128	6	0.00174265	2.75879	-1.95645	3.4598	0.257662
5425.92	5604.87	6076.78	5826.61	4727.9	4486.67	4764.67	4716.57	Ctbp1	Yes	0.000347306	12.19	12.4839	-0.293888	0.0404821	7.25969	6	0.00174343	2.7586	-0.29389	3.45929	0.8157
302.404	277.923	241.942	233.204	95.5632	130.421	119.143	144.342	Ndufaf2	Yes	0.000348368	6.91883	8.03571	-1.11688	0.153933	7.25564	6	0.00174746	2.75759	-1.11688	3.45796	0.46109
249.763	325.566	418.694	406.359	121.755	70.4464	98.9316	114.228	Svip	Yes	0.000349054	6.6326	8.4219	-1.78929	0.246696	7.25302	6	0.00174961	2.75706	-1.78929	3.45711	0.289314
334.325	485.601	429.447	397.613	231.475	183.732	164.886	179.649	Rhobtb2	Yes	0.00034971	7.55763	8.67257	-1.11494	0.153774	7.25053	6	0.0017516	2.75657	-1.11494	3.45629	0.461711
1414.02	1498.95	1379.74	1050	2421.64	2800.72	2634.99	2318.83	Bak1	Yes	0.00035011	11.309	10.3704	0.938607	0.129481	7.24901	6	0.0017523	2.75639	0.93861	3.4558	1.91668
302.404	287.085	323.934	313.077	87.7766	25.7034	47.8701	32.1915	Aif1l	Yes	0.000350812	5.43233	8.2589	-2.82657	0.390068	7.24635	6	0.00175451	2.75584	-2.82657	3.45493	0.140967
296.804	302.966	284.282	295.003	376.59	443.622	440.405	482.872	Snx15	Yes	0.000351202	8.76206	8.20304	0.559019	0.0771606	7.24488	6	0.00175517	2.75568	0.559019	3.45444	1.47327
153.442	212.565	215.06	233.204	411.276	424.582	527.635	420.566	Elac2	Yes	0.000352039	8.79336	7.65184	1.14152	0.157632	7.24172	6	0.00175702	2.75522	1.14152	3.45341	2.20614
436.806	354.275	386.435	390.034	588.245	773.007	754.221	829.71	Atic	Yes	0.000352093	9.51248	8.61028	0.9022	0.124587	7.24151	6	0.00175702	2.75522	0.9022	3.45334	1.86891
1694.58	1939.96	1586.07	1744.37	974.037	735.879	646.779	927.322	Cyb5r1	Yes	0.000352395	9.6613	10.7621	-1.10076	0.152031	7.24038	6	0.00175723	2.75517	-1.10076	3.45297	0.466272
1739.94	1836.73	1668.06	1673.82	809.102	503.597	444.66	368.644	Slc48a1	Yes	0.000353858	8.98974	10.7552	-1.76542	0.244015	7.23489	6	0.00176322	2.75369	-1.76542	3.45117	0.29414
4034.86	3922.07	3556.55	3545.29	2636.13	2086.74	1990.33	1943.95	Mbnl2	Yes	0.000354992	11.0687	11.8759	-0.807211	0.111637	7.23065	6	0.00176757	2.75262	-0.80721	3.44978	0.571486
899.373	988.305	834.028	749.169	453.748	321.769	367.004	265.839	Chst7	Yes	0.000357218	8.43242	9.75367	-1.32125	0.182938	7.22237	6	0.00177734	2.75023	-1.32125	3.44707	0.400188
1117.22	1310.21	1098.15	976.543	1771.81	1767.82	1812.68	1680.19	Arsa	Yes	0.000358099	10.7793	10.1284	0.650855	0.0901572	7.21911	6	0.00177907	2.74981	0.65085	3.446	1.57009
1740.5	1677.31	1869.68	1782.85	1093.67	810.134	762.731	669.791	Calcoco1	Yes	0.000358235	9.67989	10.7864	-1.10655	0.153291	7.21861	6	0.00177907	2.74981	-1.10655	3.44583	0.464404
4560.7	4676.43	4244.07	4490.35	2100.27	1406.07	996.763	1098.66	Eif4ebp2	Yes	0.000358356	10.3891	12.1325	-1.74341	0.241531	7.21816	6	0.00177907	2.74981	-1.74341	3.44569	0.298663
332.645	385.427	287.642	358.552	513.918	576.899	552.102	566.985	Cog1	Yes	0.00035982	9.10838	8.40558	0.702802	0.0974386	7.21277	6	0.00178503	2.74835	0.702802	3.44391	1.62766
1597.14	1595.46	1315.22	1487.26	790.697	455.046	554.23	654.214	Stard4	Yes	0.000360414	9.2312	10.5451	-1.31394	0.182224	7.21059	6	0.00178667	2.74796	-1.31394	3.4432	0.402221
837.772	867.363	901.907	917.659	757.427	698.752	729.754	704.059	Hsdl1	Yes	0.000361568	9.49611	9.78239	-0.286284	0.0397265	7.20636	6	0.00178946	2.74728	-0.286283	3.44181	0.820012
882.012	874.693	797.737	908.331	1376.11	2007.72	2181.81	1974.06	Pes1	Yes	0.0003617	10.859	9.75603	1.10296	0.153064	7.20588	6	0.00178946	2.74728	1.10297	3.44165	2.14796
222.323	263.263	255.383	142.255	57.3379	46.6469	65.9544	75.8058	Aldh1l1	Yes	0.000361771	5.91819	7.74643	-1.82824	0.253724	7.20562	6	0.00178946	2.74728	-1.82824	3.44157	0.281608
238.003	199.738	366.274	107.274	3086.34	32817.6	24775.5	21054.3	Cxcl10	Yes	0.000362919	13.8881	7.69968	6.18839	0.859327	7.20144	6	0.00179382	2.74622	6.1884	3.44019	72.9278
2334.67	2720.59	2291.73	2568.75	1046.95	661.625	438.278	579.447	Klhl5	Yes	0.000363624	9.33902	11.2719	-1.93293	0.268504	7.19888	6	0.00179501	2.74593	-1.93292	3.43935	0.261898
2131.95	2108.55	1764.83	1916.36	385.792	177.068	82.9749	92.4207	Nxpe4	Yes	0.000363806	7.24115	10.9474	-3.70622	0.51488	7.19822	6	0.00179501	2.74593	-3.70621	3.43913	0.0766159
2045.15	2151.3	2078.01	2020.13	2668.69	3273.85	3412.61	3063.38	Abcf1	Yes	0.000364095	11.5941	11.0175	0.576513	0.0801027	7.19717	6	0.00179501	2.74593	0.57652	3.43879	1.49125
915.613	932.11	643.163	844.783	1544.58	1938.23	1895.66	1602.31	Hsd17b12	Yes	0.000364339	10.762	9.68861	1.07338	0.149157	7.19628	6	0.00179501	2.74593	1.07338	3.43849	2.10436
129.362	116.666	98.121	123.598	26.1914	25.7034	9.57403	11.4228	Map2k6	Yes	0.000364489	4.04197	6.86188	-2.81991	0.391886	7.19574	6	0.00179501	2.74593	-2.81991	3.43832	0.141619
1067.93	1119.63	1122.34	1075.66	1359.12	1678.34	1555.25	1622.04	Erp44	Yes	0.000364992	10.5969	10.0982	0.49877	0.0693322	7.19392	6	0.00179619	2.74565	0.49877	3.43772	1.41301
239.123	188.132	241.27	156.83	52.3828	28.5594	14.8929	25.9609	Plekhh2	Yes	0.000365633	4.78543	7.66619	-2.88076	0.400573	7.19161	6	0.00179803	2.7452	-2.88076	3.43695	0.13577
1643.62	1618.06	1561.87	1473.27	3217.29	5946.06	6567.78	6227.49	Gars	Yes	0.000366253	12.3687	10.6191	1.7496	0.243359	7.18937	6	0.00179848	2.74509	1.7496	3.43622	3.36265
31.3604	45.8114	101.481	141.672	707.876	907.236	890.385	1031.17	Cdo1	Yes	0.000366258	9.77526	6.075	3.70026	0.514686	7.18935	6	0.00179848	2.74509	3.70026	3.43621	12.9984
444.086	593.716	458.346	535.787	236.43	156.124	121.271	173.419	Zfp715	Yes	0.000369251	7.38301	8.97853	-1.59553	0.22226	7.17863	6	0.00181186	2.74187	-1.59553	3.43268	0.330902
1608.34	1735.95	1803.81	1930.35	1078.8	921.515	901.022	707.174	Pcnx	Yes	0.000370071	9.8011	10.7861	-0.984982	0.137266	7.17571	6	0.00181457	2.74123	-0.984985	3.43171	0.505231
2158.27	2176.35	2112.29	2151.31	1834.11	1769.73	1744.6	1598.15	Grb10	Yes	0.000371123	10.7603	11.0697	-0.309476	0.0431507	7.17197	6	0.00181733	2.74057	-0.30948	3.43048	0.806933
5161.59	5352	4843.55	5231.36	6743.22	7923.32	8512.37	7340.7	Capzb	Yes	0.000371172	12.892	12.3286	0.56347	0.0785674	7.1718	6	0.00181733	2.74057	0.56347	3.43043	1.47782
256.484	266.928	239.926	257.108	133.788	127.565	172.333	161.996	Etaa1	Yes	0.000372197	7.20694	7.99393	-0.786985	0.109789	7.16817	6	0.00181989	2.73996	-0.786985	3.42923	0.579554
6180.81	4373.46	4838.17	9803.91	1436.28	1623.12	1548.86	1765.34	Igf2	Yes	0.000372233	10.6339	12.5469	-1.91303	0.266883	7.16804	6	0.00181989	2.73996	-1.91303	3.42919	0.265534
373.525	371.378	426.087	338.146	209.531	235.139	259.563	209.764	Aldh4a1	Yes	0.000373151	7.83024	8.55458	-0.724341	0.101097	7.1648	6	0.00182306	2.7392	-0.724341	3.42812	0.605273
133.282	131.326	145.165	127.096	339.78	647.345	879.747	792.326	Snhg1	Yes	0.000374178	9.28944	7.06667	2.22277	0.310391	7.16119	6	0.00182675	2.73832	2.22277	3.42692	4.66788
902.173	761.691	858.895	875.099	450.209	351.28	252.116	280.377	Arhgef40	Yes	0.000375051	8.34502	9.72749	-1.38247	0.193132	7.15813	6	0.00182969	2.73762	-1.38247	3.42591	0.383563
179.203	138.656	112.906	152.166	72.2033	54.2628	65.9544	64.383	Dpy19l3	Yes	0.000375373	5.99697	7.16732	-1.17035	0.163525	7.157	6	0.00182995	2.73756	-1.17035	3.42554	0.444313
224.003	263.263	241.27	230.872	160.688	175.164	176.588	150.573	Hmgn3	Yes	0.000375962	7.36981	7.9033	-0.533488	0.0745622	7.15494	6	0.00183149	2.73719	-0.533488	3.42486	0.690882
350.005	319.458	327.294	324.154	429.681	432.198	511.679	455.873	Gm10123	Yes	0.000376314	8.83356	8.36642	0.467139	0.0653003	7.15371	6	0.00183189	2.7371	0.46714	3.42445	1.38237
286.164	321.902	345.44	261.772	142.283	101.862	71.2733	98.6513	Slc41a3	Yes	0.000379065	6.65066	8.23891	-1.58825	0.222314	7.14415	6	0.00184395	2.73425	-1.58825	3.42129	0.332575
1457.7	1566.14	1413.35	1599.78	2210.7	2220.97	2805.19	2305.33	Atp6v1b2	Yes	0.000379362	11.213	10.5578	0.655215	0.0917267	7.14313	6	0.00184407	2.73422	0.65521	3.42095	1.57485
118.722	123.996	150.542	102.027	222.981	279.882	330.836	296.992	Slc10a3	Yes	0.000380086	8.12843	6.9381	1.19032	0.166697	7.14062	6	0.00184626	2.73371	1.19032	3.42012	2.28204
1688.42	1590.57	1883.79	1646.42	896.878	609.266	476.574	523.371	Mfsd6	Yes	0.000380697	9.24699	10.7303	-1.48335	0.207795	7.13852	6	0.00184702	2.73353	-1.48334	3.41942	0.357659
35.8405	42.7573	36.2913	20.4054	120.339	137.085	193.608	245.071	Chac1	Yes	0.000380789	7.38598	5.02851	2.35747	0.330261	7.1382	6	0.00184702	2.73353	2.35747	3.41932	5.12472
1177.14	1317.54	1354.88	1119.96	1733.59	1945.84	2150.96	1986.53	Tceal9	Yes	0.00038199	10.9281	10.2745	0.653663	0.0916255	7.13407	6	0.00185152	2.73247	0.65366	3.41795	1.57315
7557.87	8824.5	7840.27	8523.04	5055.65	3343.35	3311.55	3951.24	Thbd	Yes	0.000382517	11.913	12.9962	-1.08319	0.151872	7.13227	6	0.0018517	2.73243	-1.08319	3.41735	0.471984
95.2013	87.3471	116.267	116.019	642.043	2956.85	4295.55	3199.42	Rasd1	Yes	0.000382577	11.1422	6.68528	4.45687	0.624906	7.13206	6	0.0018517	2.73243	4.45687	3.41728	21.961
672.569	612.041	565.204	620.907	848.035	1086.21	1083.99	1065.43	Prep	Yes	0.000382921	9.98811	9.26797	0.720137	0.100988	7.13089	6	0.00185204	2.73235	0.720136	3.41689	1.64734
684.33	671.901	877.712	869.269	459.411	398.879	387.216	446.527	Dcaf6	Yes	0.000383418	8.72076	9.58798	-0.867217	0.121643	7.12919	6	0.00185312	2.7321	-0.867217	3.41633	0.548203
263.764	188.132	211.027	281.011	565.593	1222.34	999.954	1054.01	Pak4	Yes	0.000384623	9.85161	7.86362	1.98799	0.279013	7.12508	6	0.00185761	2.73104	1.98799	3.41496	3.96684
3553.81	4055.84	3406.01	2754.14	1592.72	1093.82	985.061	828.671	Vsir	Yes	0.000385187	10.0928	11.7355	-1.64276	0.230622	7.12316	6	0.00185901	2.73072	-1.64276	3.41433	0.320243
639.529	736.037	633.754	680.374	1166.58	1121.43	1049.95	912.784	Dpp9	Yes	0.000387316	10.0474	9.39062	0.656742	0.0922915	7.11595	6	0.00186795	2.72864	0.656744	3.41194	1.57652
33571.9	31889	30151.4	31245.9	42288.5	55114.8	47488.2	48435.7	Ly6e	Yes	0.000388154	15.5543	14.9518	0.602536	0.0847076	7.11313	6	0.00187047	2.72805	0.60254	3.411	1.51839
1703.54	1111.08	1457.03	1262.22	2551.89	2948.28	2939.23	3344.8	Bax	Yes	0.000388442	11.518	10.4157	1.10233	0.154992	7.11216	6	0.00187047	2.72805	1.10232	3.41067	2.147
380.245	424.519	428.775	349.807	247.756	176.116	182.97	217.033	Lrrk2	Yes	0.000388991	7.6726	8.62374	-0.951142	0.133769	7.11031	6	0.00187047	2.72805	-0.951142	3.41006	0.517223
1393.3	1392.67	1524.24	1200.42	2264.49	2541.78	1991.4	2406.05	Emilin1	Yes	0.000389108	11.1622	10.4228	0.739375	0.103992	7.10992	6	0.00187047	2.72805	0.73937	3.40993	1.66945
243.043	175.916	232.533	199.973	96.979	97.1018	79.7836	118.382	Maml3	Yes	0.000389223	6.60159	7.72219	-1.1206	0.15762	7.10953	6	0.00187047	2.72805	-1.1206	3.4098	0.459901
751.53	738.48	714.401	650.057	427.557	338.904	392.535	280.377	Idh1	Yes	0.000390845	8.47315	9.47678	-1.00363	0.141274	7.1041	6	0.00187388	2.72726	-1.00363	3.408	0.498745
487.207	539.964	522.864	427.347	198.205	180.876	101.059	114.228	Neo1	Yes	0.000390849	7.15613	8.94367	-1.78753	0.25162	7.10408	6	0.00187388	2.72726	-1.78753	3.40799	0.289667
2770.92	3012.56	2623.06	3055.56	4732.15	7184.58	7587.95	7452.85	Eif5	Yes	0.00039104	12.693	11.4818	1.21122	0.170511	7.10345	6	0.00187388	2.72726	1.21122	3.40778	2.31533
704.49	655.409	613.592	645.393	1012.97	1386.08	1587.16	1407.08	Atp6v1h	Yes	0.000391042	10.378	9.35296	1.02501	0.144297	7.10344	6	0.00187388	2.72726	1.02501	3.40778	2.03497
427.846	360.383	543.026	456.497	169.89	108.526	155.312	87.2285	Myh10	Yes	0.000392681	6.97403	8.78842	-1.81439	0.255621	7.09798	6	0.0018794	2.72598	-1.81439	3.40596	0.284324
439.046	456.282	430.791	301.417	1063.94	2275.23	2307.34	2469.4	Adm	Yes	0.00039275	10.9122	8.64962	2.26262	0.31878	7.09775	6	0.0018794	2.72598	2.26262	3.40588	4.79863
1069.05	1100.7	1203.66	1170.1	2638.96	4706.58	6597.57	4923.22	Efhd2	Yes	0.000394319	12.1298	10.148	1.98184	0.279426	7.09255	6	0.00188557	2.72456	1.98184	3.40415	3.94997
334.325	273.036	398.532	355.054	918.115	1749.74	2345.64	1421.62	Tox2	Yes	0.000394704	10.5711	8.39713	2.17401	0.306575	7.09128	6	0.00188608	2.72444	2.174	3.40373	4.51274
186.483	174.694	141.805	134.092	60.8773	39.9831	61.6993	34.2684	Mboat2	Yes	0.000395052	5.57378	7.30161	-1.72782	0.243694	7.09013	6	0.00188641	2.72436	-1.72782	3.40335	0.301907
1569.7	1558.81	1586.07	1559.55	1990.55	2350.43	2569.03	2460.05	Anp32e	Yes	0.000395335	11.1873	10.6152	0.572121	0.0807032	7.0892	6	0.00188643	2.72436	0.57213	3.40303	1.48672
324.245	356.718	329.31	361.467	235.015	193.252	204.246	246.109	Zfp317	Yes	0.000395638	7.77206	8.42015	-0.648085	0.0914316	7.0882	6	0.00188654	2.72433	-0.648085	3.4027	0.638127
520.247	536.299	489.261	518.88	693.01	895.812	930.808	874.362	Atrnl1	Yes	0.000396079	9.71955	9.01092	0.708637	0.0999947	7.08675	6	0.00188731	2.72416	0.708637	3.40222	1.63426
53.2007	63.5252	71.9106	60.6331	268.993	477.893	208.501	202.495	Mctp1	Yes	0.000397263	8.08441	5.9532	2.13121	0.300896	7.08286	6	0.00189162	2.72317	2.13121	3.40092	4.38084
3409.33	2965.53	3010.84	5093.18	1425.66	811.086	1005.27	1032.2	Rps6ka2	Yes	0.000398134	10.0315	11.7849	-1.75341	0.247656	7.08	6	0.00189403	2.72261	-1.75341	3.39997	0.2966
2339.71	2088.39	2065.24	1846.4	3825.36	5896.55	6898.62	5292.9	Cyba	Yes	0.000398329	12.3872	11.0207	1.36652	0.193029	7.07937	6	0.00189403	2.72261	1.36652	3.39976	2.57848
168.002	246.16	193.554	254.776	55.9222	32.3673	60.6355	70.6136	Akap6	Yes	0.000398735	5.72144	7.73137	-2.00992	0.283966	7.07804	6	0.00189462	2.72248	-2.00992	3.39932	0.248287
717.37	588.829	590.742	599.335	895.463	1011	926.553	883.708	Pphln1	Yes	0.000399788	9.8578	9.28047	0.577333	0.0816063	7.07461	6	0.00189829	2.72164	0.577333	3.39817	1.49209
361.205	284.642	295.035	325.903	195.374	189.444	202.118	221.187	Pcyt2	Yes	0.000400271	7.65597	8.30068	-0.644706	0.0911498	7.07304	6	0.00189925	2.72142	-0.644706	3.39765	0.639623
5017.67	5107.67	5146.65	5261.67	2757.88	1550.77	1449.93	1523.38	Hdac7	Yes	0.000402113	10.7757	12.3255	-1.54975	0.219293	7.06707	6	0.00190603	2.71987	-1.54975	3.39565	0.341569
870.812	877.747	849.486	631.984	133.788	66.6385	23.4032	37.3837	Chek2	Yes	0.000402263	5.72377	9.64452	-3.92075	0.55483	7.06658	6	0.00190603	2.71987	-3.92075	3.39549	0.0660292
253.124	147.207	247.991	359.718	69.3718	35.2232	39.3599	42.5758	Tgfb2	Yes	0.000403697	5.49134	7.90757	-2.41623	0.342147	7.06196	6	0.00190949	2.71908	-2.41623	3.39394	0.187345
399.286	367.713	440.2	395.281	281.734	283.69	303.178	308.415	Lysmd4	Yes	0.000403762	8.19978	8.64312	-0.443339	0.0627803	7.06175	6	0.00190949	2.71908	-0.443338	3.39387	0.735431
396.486	331.064	413.99	317.741	703.628	1068.12	1296.75	1137.09	Stard5	Yes	0.000404081	10.0028	8.50181	1.50102	0.212588	7.06072	6	0.00190949	2.71908	1.50102	3.39353	2.83042
1592.1	1676.09	1700.99	1440.62	578.334	695.896	936.127	573.216	Hlx	Yes	0.000404437	9.413	10.6431	-1.23006	0.17424	7.05958	6	0.00190949	2.71908	-1.23006	3.39315	0.426299
654.649	665.182	659.964	553.277	1149.59	1596.47	1999.91	1936.68	Tars	Yes	0.000404452	10.6732	9.30257	1.37059	0.194148	7.05953	6	0.00190949	2.71908	1.3706	3.39313	2.58578
2175.63	2086.56	1924.11	2244.01	3243.49	3884.07	4641.28	4698.92	Pomp	Yes	0.000404767	11.9913	11.039	0.952284	0.134913	7.05852	6	0.00190949	2.71908	0.95229	3.39279	1.93494
3937.42	4355.75	4256.84	4047.26	4924.69	5223.51	5029.56	4909.72	Clta	Yes	0.000405053	12.2936	12.0175	0.276056	0.0391148	7.0576	6	0.00190949	2.71908	0.27606	3.39249	1.21088
434.006	419.633	446.921	413.938	632.133	605.458	798.899	739.366	Usp16	Yes	0.000405256	9.4295	8.74292	0.686571	0.09729	7.05695	6	0.00190949	2.71908	0.686571	3.39227	1.60945
239.683	240.052	214.388	253.61	404.905	578.803	649.97	690.559	Wdr77	Yes	0.000405546	9.15356	7.88568	1.26787	0.179686	7.05602	6	0.00190953	2.71907	1.26787	3.39196	2.40806
548.808	522.861	487.917	504.887	903.957	835.837	754.221	700.944	Psmd5	Yes	0.000406347	9.6348	9.01019	0.624609	0.0885536	7.05346	6	0.00191155	2.71861	0.62461	3.3911	1.54179
958.733	838.044	972.473	916.493	1167.99	1189.97	1151.01	1176.55	Vps26a	Yes	0.000406541	10.1939	9.84534	0.34855	0.0494198	7.05284	6	0.00191155	2.71861	0.34855	3.3909	1.27328
2577.16	2474.43	2240.65	2233.51	3546.46	3410.94	4330.65	4113.24	Zfand5	Yes	0.000407497	11.9036	11.2148	0.688824	0.0977085	7.04979	6	0.0019144	2.71797	0.68883	3.38988	1.61198
2643.8	2683.33	2459.07	2716.25	1716.6	1218.53	1260.58	1093.47	Plcg1	Yes	0.000407715	10.3477	11.3574	-1.00967	0.143233	7.0491	6	0.0019144	2.71797	-1.00967	3.38964	0.49666
1312.1	1059.77	1305.82	1201.59	852.99	706.368	791.453	741.443	Cux1	Yes	0.000408163	9.5908	10.2472	-0.656361	0.0931316	7.04767	6	0.00191518	2.71779	-0.656357	3.38917	0.634478
13533.7	13916.3	16412.4	12961.5	6939.3	4203.94	3460.48	3680.21	Ptms	Yes	0.000409418	12.1001	13.7883	-1.68819	0.239675	7.04369	6	0.00191885	2.71696	-1.68819	3.38783	0.310316
106.961	101.396	127.692	161.494	31.8544	34.2712	40.4237	55.0371	Gpc6	Yes	0.000409514	5.30295	6.93417	-1.63121	0.231595	7.04338	6	0.00191885	2.71696	-1.63121	3.38773	0.322817
4156.38	4666.05	4056.56	3505.06	1948.07	977.682	1290.37	1046.74	Ctnnbip1	Yes	0.000410032	10.3066	11.9926	-1.68601	0.239431	7.04175	6	0.00191995	2.71671	-1.68601	3.38718	0.310785
255.364	279.144	350.816	352.722	157.148	139.941	117.016	102.805	Ehbp1	Yes	0.000410679	6.99475	8.25956	-1.26481	0.179668	7.0397	6	0.00192164	2.71633	-1.26481	3.3865	0.416154
691.05	731.15	754.053	623.822	1015.09	1159.51	1248.88	1021.82	Exoc6b	Yes	0.00041098	10.1125	9.44754	0.664964	0.0944719	7.03875	6	0.00192172	2.71631	0.664965	3.38618	1.58553
2093.87	2352.87	1951.67	1960.67	2837.87	3292.89	3222.19	2984.46	Gpr4	Yes	0.000412611	11.5882	11.025	0.563258	0.0800809	7.03362	6	0.00192801	2.71489	0.56325	3.38446	1.47759
174.722	195.462	208.339	201.139	81.4057	103.766	56.3804	73.7289	Synpo2	Yes	0.000413163	6.26638	7.60363	-1.33725	0.190169	7.03189	6	0.001929	2.71467	-1.33725	3.38388	0.395776
137.762	193.63	131.052	137.591	44.5962	47.5989	24.467	22.8456	Ints6l	Yes	0.000413511	5.04458	7.21036	-2.16578	0.308042	7.0308	6	0.001929	2.71467	-2.16578	3.38351	0.222862
649.049	705.496	957.688	672.795	1525.47	1516.5	1882.89	2145.41	Lgmn	Yes	0.000413679	10.7718	9.52553	1.24631	0.177277	7.03027	6	0.001929	2.71467	1.24631	3.38334	2.37234
773.371	775.74	912.659	823.211	1269.22	1111.91	1173.35	1109.05	Tmem214	Yes	0.00041465	10.185	9.67837	0.506645	0.0720973	7.02724	6	0.0019322	2.71395	0.506646	3.38232	1.42074
1511.46	1421.38	1512.81	1515.83	1124.11	842.501	870.173	882.67	Cuedc1	Yes	0.000415252	9.851	10.5409	-0.68993	0.0982056	7.02536	6	0.00193367	2.71362	-0.689934	3.38169	0.619882
930.173	917.45	853.518	817.381	1388.85	2079.12	2163.73	2119.45	Psme3	Yes	0.000415715	10.8976	9.77875	1.11881	0.159285	7.02392	6	0.00193398	2.71355	1.1188	3.3812	2.17167
85.1212	87.3471	110.89	110.772	168.474	216.099	249.989	223.264	Tbce	Yes	0.000416124	7.73006	6.61114	1.11892	0.15933	7.02265	6	0.00193398	2.71355	1.11892	3.38078	2.17184
304.084	312.739	315.197	337.563	235.723	174.212	190.417	195.226	Acbd4	Yes	0.000416178	7.62692	8.30907	-0.682151	0.0971382	7.02248	6	0.00193398	2.71355	-0.682151	3.38072	0.623235
743.13	555.234	763.462	773.072	421.186	377.935	374.451	350.991	Def8	Yes	0.000417559	8.57106	9.45632	-0.885266	0.126139	7.0182	6	0.00193906	2.71241	-0.885266	3.37928	0.541388
395.926	453.228	492.621	459.413	748.225	641.634	641.46	720.674	Cipc	Yes	0.00041912	9.42284	8.81029	0.612548	0.08734	7.01337	6	0.00194498	2.71109	0.612548	3.37766	1.52896
213.923	291.971	271.513	302.583	154.317	128.517	119.143	110.074	Mical1	Yes	0.000419627	6.98861	8.06417	-1.07556	0.153392	7.01181	6	0.00194555	2.71096	-1.07556	3.37714	0.474487
374.645	357.94	424.071	391.2	220.149	133.277	129.781	164.073	Nacc2	Yes	0.000419819	7.30469	8.59322	-1.28853	0.183781	7.01122	6	0.00194555	2.71096	-1.28853	3.37694	0.409367
182.563	163.089	173.392	146.336	292.353	514.068	434.023	451.719	Wdr12	Yes	0.000420374	8.69457	7.3732	1.32137	0.188512	7.00951	6	0.001946	2.71086	1.32138	3.37636	2.49904
54.8808	62.3035	84.6797	67.6293	159.98	162.788	121.271	149.535	Tex30	Yes	0.000420491	7.20376	6.05575	1.14801	0.163787	7.00915	6	0.001946	2.71086	1.14801	3.37624	2.21608
1139.06	1289.44	1317.24	1246.48	1606.17	1845.89	1645.67	1703.03	Fxr1	Yes	0.000420917	10.7295	10.2833	0.44619	0.0636701	7.00785	6	0.00194663	2.71072	0.44619	3.3758	1.36244
315.284	376.264	317.885	422.683	719.91	753.015	576.569	767.403	Egln3	Yes	0.000421325	9.45085	8.47298	0.977873	0.139565	7.00659	6	0.00194709	2.71061	0.977873	3.37538	1.96956
1124.5	1099.47	1106.89	960.219	1895.69	2883.54	3395.59	3163.07	Psma5	Yes	0.000421593	11.4347	10.0643	1.37038	0.195607	7.00577	6	0.00194709	2.71061	1.37038	3.37511	2.58539
2355.95	1828.18	1878.41	3848.45	748.932	643.537	714.861	640.714	Bace2	Yes	0.000422463	9.42091	11.2059	-1.785	0.254887	7.00311	6	0.00194978	2.71001	-1.785	3.37421	0.290175
162.402	92.8445	127.02	92.1157	38.2253	40.9351	26.5945	38.4221	3222401L13Rik	Yes	0.00042629	5.15216	6.84861	-1.69645	0.242646	6.99148	6	0.00196375	2.70691	-1.69645	3.37029	0.308544
1156.42	1330.97	1165.35	1509.42	574.795	422.678	286.157	461.065	Fbln5	Yes	0.000426415	8.72495	10.325	-1.60006	0.228871	6.9911	6	0.00196375	2.70691	-1.60006	3.37017	0.329864
764.411	503.315	769.51	1093.15	2418.1	2219.06	2311.6	2266.9	Eps8	Yes	0.000426694	11.1691	9.5589	1.61025	0.230356	6.99026	6	0.00196375	2.70691	1.61024	3.36988	3.05303
2796.12	2865.35	2667.41	2600.81	1836.94	1562.2	1785.02	2045.72	Smad5	Yes	0.000426871	10.8131	11.4149	-0.601778	0.0860946	6.98973	6	0.00196375	2.70691	-0.60178	3.3697	0.65894
341.605	334.729	380.387	335.814	215.194	158.98	140.419	190.034	Sdhaf4	Yes	0.000427627	7.44148	8.44147	-0.999992	0.143113	6.98745	6	0.00196375	2.70691	-0.999992	3.36893	0.500003
499.527	520.418	425.415	466.992	264.038	208.483	153.184	169.265	Ermp1	Yes	0.000427749	7.60266	8.89698	-1.29432	0.185245	6.98708	6	0.00196375	2.70691	-1.29432	3.36881	0.407729
5803.36	5620.76	5729.32	5571.83	10183.5	17313.6	19210.8	17605.6	Cnn3	Yes	0.000427942	13.9317	12.4718	1.45991	0.208962	6.9865	6	0.00196375	2.70691	1.45991	3.36862	2.75091
1990.27	1615.01	2188.9	2008.47	933.688	544.532	515.934	457.95	Aaed1	Yes	0.000428241	9.20144	10.921	-1.71955	0.246156	6.9856	6	0.00196375	2.70691	-1.71955	3.36831	0.303643
663.049	616.316	783.624	838.953	428.973	331.289	371.26	402.913	Tmem164	Yes	0.000428342	8.57682	9.49174	-0.914917	0.130978	6.98529	6	0.00196375	2.70691	-0.914917	3.36821	0.530374
1412.9	1299.21	1383.1	1550.81	2287.85	3641.32	3406.23	3600.25	Parp12	Yes	0.000428817	11.6345	10.4601	1.17438	0.168156	6.98387	6	0.00196375	2.70691	1.17438	3.36773	2.25696
140.002	153.926	184.145	128.262	38.9332	14.2797	35.1048	31.153	2310040G24Rik	Yes	0.000428991	4.80343	7.23076	-2.42733	0.347589	6.98334	6	0.00196375	2.70691	-2.42733	3.36755	0.185909
245.283	229.668	241.27	215.714	135.912	121.853	94.6765	86.1901	Hscb	Yes	0.000428994	6.75248	7.8623	-1.10982	0.158924	6.98334	6	0.00196375	2.70691	-1.10982	3.36755	0.463352
1337.86	1185.6	1233.9	1483.18	2421.64	4104.93	4097.68	4431	Rnf213	Yes	0.000429268	11.8397	10.3501	1.48958	0.21333	6.98251	6	0.00196375	2.70691	1.48958	3.36727	2.80807
431.766	426.352	448.937	424.432	528.783	486.461	540.401	523.371	Inpp5d	Yes	0.00043025	9.02057	8.75744	0.263131	0.0377002	6.97957	6	0.00196665	2.70627	0.263131	3.36628	1.20008
547.688	354.886	405.925	331.733	1000.23	1433.68	1883.96	1230.55	Oas2	Yes	0.000430485	10.3991	8.65184	1.74722	0.250359	6.97887	6	0.00196665	2.70627	1.74722	3.36604	3.35711
596.968	582.11	500.686	506.636	877.058	910.091	762.731	967.821	Traf2	Yes	0.000433523	9.77501	9.08981	0.685199	0.0983094	6.96982	6	0.00197919	2.70351	0.685199	3.36299	1.60792
1869.87	2068.23	1732.57	1322.27	569.132	212.291	198.927	233.648	Mmd	Yes	0.00043398	8.0967	10.7526	-2.6559	0.381131	6.96847	6	0.00197994	2.70335	-2.6559	3.36253	0.15867
237.443	199.127	205.651	197.058	88.4845	115.189	75.5284	64.383	Traf4	Yes	0.000436724	6.39069	7.70888	-1.31818	0.189384	6.96037	6	0.00199112	2.7009	-1.31819	3.35979	0.401039
618.249	632.198	668.701	605.748	1362.66	2288.56	3138.15	2762.24	Eif2b2	Yes	0.000437489	11.1549	9.30102	1.85392	0.26644	6.95812	6	0.00199326	2.70044	1.85392	3.35903	3.61482
16.8002	12.2164	20.1618	22.1544	64.4167	74.2543	69.1458	42.5758	Adat3	Yes	0.000438528	5.93682	4.12106	1.81577	0.261071	6.95508	6	0.00199665	2.6997	1.81577	3.358	3.52047
380.805	284.642	362.241	397.03	165.643	84.7261	124.462	114.228	Nipsnap1	Yes	0.000440504	6.893	8.46496	-1.57195	0.226203	6.94931	6	0.00200296	2.69833	-1.57196	3.35605	0.336352
1825.63	1935.07	1836.74	1815.5	676.021	356.04	220.203	291.8	2700081O15Rik	Yes	0.000440508	8.46209	10.8554	-2.39327	0.34439	6.9493	6	0.00200296	2.69833	-2.39327	3.35605	0.19035
572.328	436.736	634.426	729.347	2173.18	6873.28	7909.21	6427.91	Sik1	Yes	0.000441244	12.358	9.18777	3.17019	0.456329	6.94716	6	0.00200496	2.69789	3.17019	3.35532	9.00165
1090.9	1081.15	922.068	920.574	1820.66	2599.85	3355.16	2699.93	Max	Yes	0.000441799	11.3213	9.96619	1.35514	0.195109	6.94554	6	0.00200529	2.69782	1.35514	3.35477	2.55822
728.01	800.784	727.843	697.864	98.3947	158.98	274.455	182.765	Sybu	Yes	0.000441911	7.38687	9.52684	-2.13997	0.308121	6.94522	6	0.00200529	2.69782	-2.13997	3.35467	0.226884
2654.44	2994.23	3328.72	2929.05	7957.94	6497.25	6194.4	4933.6	Sult1a1	Yes	0.000442845	12.6222	11.5348	1.08746	0.156638	6.94251	6	0.00200818	2.6972	1.08746	3.35375	2.125
257.604	307.242	293.019	310.162	419.062	455.998	420.193	508.833	Lrrc49	Yes	0.000443226	8.81247	8.18599	0.626474	0.0902517	6.94141	6	0.00200856	2.69711	0.626474	3.35337	1.54379
398.166	291.971	374.338	329.984	170.598	183.732	148.929	119.42	Cntln	Yes	0.000444008	7.26358	8.43534	-1.17176	0.168863	6.93915	6	0.00201068	2.69666	-1.17176	3.35261	0.443878
311.364	279.144	349.472	348.64	172.014	148.509	134.036	101.767	Sacs	Yes	0.000444505	7.0941	8.32549	-1.23139	0.177492	6.93772	6	0.00201068	2.69666	-1.23139	3.35212	0.425906
246.963	241.273	211.699	192.394	115.384	98.0538	68.082	74.7673	Exo5	Yes	0.000444846	6.44483	7.79412	-1.34928	0.194513	6.93674	6	0.00201068	2.69666	-1.34928	3.35179	0.392487
1191.14	1035.95	1053.79	1122.3	457.996	320.817	339.346	194.187	Htra1	Yes	0.000444884	8.29318	10.1021	-1.80894	0.260781	6.93663	6	0.00201068	2.69666	-1.80894	3.35175	0.2854
1456.02	1499.56	1472.49	1579.38	2445.71	3580.39	4231.72	3465.26	Rcan1	Yes	0.000447012	11.7169	10.5518	1.1651	0.168111	6.93052	6	0.00201895	2.69487	1.1651	3.34968	2.24249
589.128	599.824	561.171	563.771	419.77	302.729	306.369	312.569	Rassf10	Yes	0.000448018	8.37562	9.17553	-0.7999	0.115465	6.92764	6	0.00202152	2.69432	-0.799901	3.3487	0.574389
364.565	392.146	296.379	325.32	530.907	556.907	581.888	651.099	Blzf1	Yes	0.000448312	9.17624	8.42057	0.755661	0.109092	6.9268	6	0.00202152	2.69432	0.755661	3.34842	1.6884
1716.98	1935.69	1739.97	1553.72	1008.01	618.786	593.59	655.252	Eva1b	Yes	0.000448593	9.45496	10.7577	-1.30271	0.188089	6.926	6	0.00202152	2.69432	-1.3027	3.34815	0.405366
369.045	382.983	345.44	408.108	702.213	1325.15	1289.3	1248.2	Ptpn2	Yes	0.000448779	10.1114	8.55347	1.55796	0.22496	6.92547	6	0.00202152	2.69432	1.55796	3.34797	2.94437
2217.63	2168.41	1700.32	1785.76	3094.83	4108.74	4009.39	4075.86	Plekho2	Yes	0.000449398	11.8905	10.9328	0.957761	0.138331	6.92371	6	0.00202296	2.69401	0.95777	3.34737	1.94231
1160.34	1168.5	1130.41	989.952	1593.43	1801.14	2016.93	2141.25	Zc3h15	Yes	0.00045052	10.8737	10.1161	0.757548	0.109464	6.92052	6	0.00202629	2.6933	0.75755	3.34629	1.69062
128.802	73.2983	77.9591	115.436	21.2363	13.3277	12.7654	29.0762	Pdgfc	Yes	0.000450865	4.17019	6.58508	-2.41489	0.348996	6.91954	6	0.00202629	2.6933	-2.41489	3.34595	0.187519
59.3608	64.7468	68.5503	71.1273	34.6859	18.0876	24.467	25.9609	Fam46c	Yes	0.000451414	4.65106	6.0399	-1.38884	0.200758	6.91799	6	0.00202629	2.6933	-1.38884	3.34543	0.381871
197.123	203.403	305.116	333.482	101.934	98.0538	85.1025	78.9211	Col6a2	Yes	0.000451465	6.50012	7.98146	-1.48134	0.214133	6.91784	6	0.00202629	2.6933	-1.48134	3.34538	0.358156
541.528	505.147	480.524	534.621	670.358	739.687	763.795	843.209	Tapt1	Yes	0.000451636	9.55409	9.00807	0.546015	0.078934	6.91736	6	0.00202629	2.6933	0.546015	3.34521	1.46005
1449.3	1933.85	1869.68	1548.48	2658.78	3251.01	3127.52	2973.04	Rps4l	Yes	0.000452322	11.5479	10.7209	0.827034	0.119593	6.91542	6	0.00202802	2.69293	0.82704	3.34455	1.77404
954.813	1051.22	969.113	1010.36	1342.13	1186.17	1309.51	1243.01	Bud31	Yes	0.000453868	10.3092	9.95952	0.349685	0.0505979	6.91106	6	0.0020336	2.69173	0.349686	3.34307	1.27428
1570.26	1904.53	1575.31	1670.33	5169.62	14919.4	16425.8	16304.5	Akap12	Yes	0.000454193	13.5494	10.7098	2.83951	0.410919	6.91015	6	0.00203371	2.69171	2.83951	3.34276	7.15777
189.283	66.5793	144.493	37.8957	1634.48	1418.45	4421.07	1691.61	Ms4a4d	Yes	0.000454803	10.9948	6.51006	4.48471	0.649165	6.90843	6	0.00203509	2.69142	4.48472	3.34218	22.389
45.9206	26.2652	59.1414	57.7181	153.609	227.523	202.118	176.534	Slc41a2	Yes	0.00045575	7.55396	5.4933	2.06066	0.298397	6.90578	6	0.00203633	2.69115	2.06066	3.34127	4.17177
5558.64	5699.55	6298.56	5981.69	8677.85	12569	12384.5	12713.6	Rps26	Yes	0.000455757	13.4828	12.5211	0.961685	0.139258	6.90576	6	0.00203633	2.69115	0.96169	3.34127	1.94759
260.964	226.614	385.091	331.733	113.968	135.181	108.506	127.727	Gpr157	Yes	0.000455983	6.91745	8.20368	-1.28624	0.186273	6.90513	6	0.00203633	2.69115	-1.28624	3.34105	0.410019
1630.74	1852.61	1710.4	1721.05	2127.87	2165.75	2395.63	2305.33	Elf1	Yes	0.000457107	11.1332	10.754	0.379237	0.0549461	6.90198	6	0.00203977	2.69042	0.37924	3.33998	1.30066
657.449	625.479	734.563	850.613	268.285	142.797	110.633	203.533	Fam13c	Yes	0.000457358	7.42105	9.47566	-2.05461	0.297714	6.90129	6	0.00203977	2.69042	-2.05461	3.33974	0.240713
899.373	907.677	829.996	907.748	1085.88	1067.17	1076.55	1178.62	Mcmbp	Yes	0.000458289	10.1048	9.79048	0.314346	0.0455661	6.89869	6	0.00204257	2.68982	0.31435	3.33886	1.24345
2028.91	1950.96	2379.77	2314.55	3111.11	3667.02	4092.37	3649.06	Tsc22d4	Yes	0.00045909	11.8189	11.0774	0.741515	0.107521	6.89647	6	0.0020448	2.68935	0.74152	3.3381	1.67194
591.368	639.527	617.625	638.98	771.584	963.402	903.15	912.784	Sdccag3	Yes	0.000459861	9.78916	9.27975	0.50941	0.0738882	6.89433	6	0.00204688	2.68891	0.50941	3.33737	1.42347
2051.31	2056.02	1991.32	1968.83	1265.68	1496.51	1478.66	1571.15	Slc38a10	Yes	0.000461908	10.5002	10.9777	-0.477458	0.0693106	6.88867	6	0.00205464	2.68726	-0.47746	3.33544	0.718241
196.003	235.165	200.946	271.1	438.883	746.351	528.699	631.368	Gvin1	Yes	0.000462576	9.16751	7.8064	1.36111	0.197639	6.88683	6	0.00205626	2.68692	1.36111	3.33482	2.56883
1422.98	1503.23	1418.72	1399.81	3409.13	7973.77	8568.76	8216.1	Nampt	Yes	0.000464324	12.6913	10.4875	2.20385	0.320233	6.88203	6	0.00206267	2.68557	2.20386	3.33318	4.6071
1480.66	1476.35	1384.45	1571.8	941.475	702.56	576.569	655.252	Gpd1l	Yes	0.00046471	9.46563	10.5283	-1.06266	0.154434	6.88097	6	0.00206303	2.68549	-1.06265	3.33282	0.478751
1092.58	1002.35	903.251	999.281	1528.3	1417.5	1580.78	1841.15	Tcea1	Yes	0.000465397	10.6299	9.96161	0.668307	0.0971505	6.87909	6	0.00206472	2.68514	0.668305	3.33218	1.5892
2852.12	2749.3	2769.57	2744.82	3937.91	5879.42	5292.31	5137.14	Rela	Yes	0.000467126	12.2903	11.4401	0.850125	0.123666	6.87437	6	0.00207103	2.68381	0.85013	3.33057	1.80266
19124.3	19111.9	19279.4	22166.1	11506.5	7970.92	6550.76	6914.94	Selenop	Yes	0.000469182	12.9709	14.279	-1.30812	0.190445	6.86879	6	0.00207878	2.68219	-1.30813	3.32866	0.403844
2157.15	2355.32	2018.2	2115.75	1102.16	736.831	591.462	545.178	Dusp7	Yes	0.000469511	9.48251	11.0756	-1.5931	0.231962	6.8679	6	0.00207888	2.68217	-1.5931	3.32835	0.331458
589.688	594.938	582.005	706.026	358.185	257.034	324.453	368.644	Tmx4	Yes	0.000470702	8.33958	9.26722	-0.927635	0.135131	6.86468	6	0.00208279	2.68135	-0.927634	3.32725	0.52572
6884.18	7109.93	6227.99	6371.73	10167.9	16069.4	14135.5	13797.7	Ctsb	Yes	0.00047146	13.7057	12.6967	1.00906	0.147036	6.86264	6	0.00208478	2.68094	1.00906	3.32656	2.0126
4170.94	4622.68	3977.26	3646.73	6728.36	10645	10553.8	9754.02	Sh3bp5	Yes	0.00047181	13.1778	11.9977	1.18014	0.17199	6.8617	6	0.00208496	2.6809	1.18015	3.32623	2.266
48.1607	92.8445	70.5665	64.7142	179.8	248.466	356.367	288.685	Sowahc	Yes	0.000472865	8.02443	6.07086	1.95357	0.284824	6.85886	6	0.00208819	2.68023	1.95357	3.32526	3.87332
631.129	546.072	433.48	517.714	882.013	1109.05	1176.54	1201.47	Klhdc4	Yes	0.00047316	10.0827	9.04264	1.04003	0.151651	6.85807	6	0.00208819	2.68023	1.04003	3.32499	2.05627
498.407	541.186	430.791	515.965	293.768	201.819	192.544	253.378	Tcaf1	Yes	0.000474443	7.85741	8.95078	-1.09337	0.159508	6.85464	6	0.00209249	2.67934	-1.09337	3.32382	0.468665
12030.6	12954.9	10705.9	10712.8	4938.14	2741.7	1947.78	2332.32	Kitl	Yes	0.000474899	11.4514	13.4972	-2.04576	0.298502	6.85342	6	0.00209313	2.6792	-2.04576	3.3234	0.242195
2817.96	2868.41	2857.61	2490.04	4831.25	3977.37	3896.63	4010.44	Nid1	Yes	0.000477683	12.0233	11.4273	0.59608	0.0870698	6.84601	6	0.00210203	2.67736	0.59608	3.32086	1.5116
652.409	710.993	684.831	664.049	418.354	459.806	451.043	339.568	Lamtor4	Yes	0.00047777	8.69454	9.40452	-0.709983	0.103711	6.84577	6	0.00210203	2.67736	-0.709984	3.32078	0.611327
542.088	635.252	641.147	603.416	796.36	847.261	856.344	781.942	Clk3	Yes	0.000477851	9.67923	9.23877	0.440454	0.0643415	6.84556	6	0.00210203	2.67736	0.440454	3.32071	1.35703
741.45	770.853	834.7	662.883	491.974	516.924	412.747	439.258	Asah2	Yes	0.000478471	8.85607	9.55056	-0.69449	0.101475	6.84392	6	0.00210339	2.67708	-0.69449	3.32014	0.617928
965.453	1140.4	1206.35	1066.33	1828.44	2212.4	2805.19	2790.27	Gtpbp2	Yes	0.000478893	11.212	10.0913	1.12065	0.163771	6.8428	6	0.00210387	2.67698	1.12066	3.31976	2.17446
1346.26	1389	1275.57	1423.71	1628.11	1708.8	1640.35	1788.18	Ppp4r2	Yes	0.000480834	10.723	10.4067	0.31622	0.0462466	6.83768	6	0.00211094	2.67552	0.31622	3.318	1.24506
80.6411	73.2983	59.1414	66.4632	140.867	252.274	259.563	282.454	Snai1	Yes	0.000481167	7.81971	6.11743	1.70228	0.248988	6.8368	6	0.00211094	2.67552	1.70228	3.3177	3.25415
415.526	478.882	543.698	511.884	860.777	832.981	1116.97	836.979	Fbxo32	Yes	0.000481632	9.82151	8.92216	0.899351	0.131569	6.83558	6	0.00211094	2.67552	0.899351	3.31728	1.86523
188.163	158.813	230.517	161.494	80.6978	57.1187	58.5079	88.267	Camk2a	Yes	0.00048175	6.12618	7.51277	-1.38659	0.202859	6.83527	6	0.00211094	2.67552	-1.38659	3.31718	0.382467
333.205	185.689	217.748	455.914	41.0568	54.2628	18.0843	25.9609	Itgbl1	Yes	0.000483233	4.99909	8.12904	-3.12994	0.458171	6.83138	6	0.00211426	2.67484	-3.12994	3.31584	0.114233
804.171	804.449	803.786	780.069	1072.43	1248.04	1278.66	1486	Ngdn	Yes	0.000483669	10.3024	9.64034	0.662106	0.0969375	6.83024	6	0.00211426	2.67484	0.662105	3.31545	1.58239
1081.38	1019.46	931.477	992.284	1391.68	1614.56	1874.38	1801.68	Ddx1	Yes	0.000483841	10.6967	9.97256	0.724161	0.10603	6.82979	6	0.00211426	2.67484	0.724164	3.3153	1.65194
1080.82	947.991	1272.88	1141.54	4755.51	2996.83	3129.64	2385.29	Ace	Yes	0.00048393	11.6491	10.1093	1.53976	0.225456	6.82956	6	0.00211426	2.67484	1.53976	3.31522	2.90746
510.167	444.676	437.512	464.66	368.803	337.952	359.558	354.106	Cgrrf1	Yes	0.000484072	8.47138	8.85616	-0.384786	0.0563443	6.82919	6	0.00211426	2.67484	-0.384786	3.31509	0.765893
274.964	251.657	221.108	207.552	118.923	109.478	79.7836	71.652	1-Sep	Yes	0.000484592	6.53733	7.89109	-1.35376	0.19827	6.82783	6	0.00211516	2.67466	-1.35376	3.31462	0.391272
1132.9	1050	931.477	1217.33	2326.79	4374.34	4795.52	5188.02	Spry4	Yes	0.000485898	11.9619	10.0737	1.88814	0.276674	6.82443	6	0.00211949	2.67377	1.88814	3.31346	3.70158
344.405	334.729	366.946	345.142	139.451	103.766	56.3804	99.6898	Iqce	Yes	0.000486944	6.56933	8.44132	-1.872	0.274417	6.82171	6	0.00212167	2.67332	-1.87199	3.31252	0.273195
599.208	597.381	632.41	519.463	1126.94	1454.62	1760.56	2170.33	Trib3	Yes	0.000487025	10.6275	9.19375	1.43378	0.210186	6.8215	6	0.00212167	2.67332	1.43378	3.31245	2.70153
585.768	590.662	605.527	528.791	1819.95	1334.67	1008.46	1577.38	Fads3	Yes	0.0004891	10.4533	9.17224	1.28106	0.187945	6.81613	6	0.00212892	2.67184	1.28106	3.3106	2.43017
1509.78	1494.67	1438.88	1342.67	2338.82	3689.87	3932.8	3272.11	Psmb2	Yes	0.000489319	11.6646	10.4968	1.16772	0.171332	6.81556	6	0.00212892	2.67184	1.16773	3.31041	2.24658
851.212	838.044	838.733	829.624	537.278	336.048	387.216	451.719	Stim1	Yes	0.000489669	8.71958	9.71316	-0.993578	0.1458	6.81466	6	0.00212907	2.67181	-0.993577	3.3101	0.502231
739.21	723.82	799.081	746.254	515.333	353.184	345.729	387.336	Ttc3	Yes	0.000490209	8.62614	9.55376	-0.927618	0.136149	6.81327	6	0.00213005	2.67161	-0.927618	3.30962	0.525726
537.608	540.575	548.402	640.146	1071.02	1883.97	2155.22	1871.26	Trib1	Yes	0.000492103	10.7219	9.14253	1.57941	0.231979	6.8084	6	0.0021369	2.67022	1.5794	3.30794	2.98846
15085.5	13279.2	13684.5	13826.1	17970.1	22512.4	22563.9	21655.5	Ppia	Yes	0.000492568	14.364	13.7683	0.5957	0.0875101	6.80721	6	0.00213755	2.67008	0.5957	3.30753	1.51121
1771.3	2160.47	2241.33	2384.51	627.178	249.418	156.376	255.455	Tppp3	Yes	0.000493491	8.13524	11.0543	-2.9191	0.428973	6.80485	6	0.00213951	2.66968	-2.91909	3.30672	0.13221
18.4803	39.7032	90.0562	54.803	360.309	450.286	655.289	592.946	Ucp3	Yes	0.000493655	8.96888	5.44701	3.52187	0.517586	6.80443	6	0.00213951	2.66968	3.52187	3.30658	11.4866
2041.23	2344.32	2244.01	2256.84	1766.86	1754.5	1739.28	1851.53	Nbr1	Yes	0.000494084	10.7957	11.1155	-0.319885	0.0470188	6.80333	6	0.00214	2.66959	-0.31988	3.3062	0.801137
2997.72	3030.88	2609.61	3063.72	1645.1	1353.71	937.191	1224.31	Cald1	Yes	0.000494877	10.3042	11.5115	-1.20731	0.177511	6.80131	6	0.00214099	2.66938	-1.20731	3.3055	0.433075
1865.39	1979.66	1766.18	2130.32	471.445	359.848	140.419	158.881	Wscd1	Yes	0.000494947	7.9544	10.9149	-2.9605	0.435294	6.80113	6	0.00214099	2.66938	-2.96049	3.30544	0.12847
82.8812	134.38	114.923	140.506	288.813	379.839	476.574	306.338	Kyat1	Yes	0.000496116	8.47469	6.85554	1.61916	0.238176	6.79816	6	0.00214468	2.66864	1.61916	3.30442	3.07195
7186.02	7628.52	7021.7	8019.31	4713.74	5614.77	5607.19	5098.72	Ppp2r5a	Yes	0.000496727	12.3567	12.8638	-0.507096	0.0746101	6.79661	6	0.00214595	2.66838	-0.5071	3.30388	0.703635
3115.88	3121.9	3107.61	3281.19	4269.2	5793.74	5960.36	5526.55	Brd2	Yes	0.000497207	12.3833	11.6238	0.759538	0.111772	6.7954	6	0.0021463	2.66831	0.75953	3.30346	1.69294
1046.09	1059.77	988.602	1216.74	1495.74	1566	1826.51	1677.07	Fndc3b	Yes	0.000497445	10.6765	10.0696	0.606933	0.0893233	6.79479	6	0.0021463	2.66831	0.60693	3.30325	1.52301
854.012	880.19	886.449	1115.3	456.58	521.684	388.28	328.145	Cbx7	Yes	0.000500209	8.70523	9.85872	-1.1535	0.169937	6.78782	6	0.00215685	2.66618	-1.1535	3.30085	0.449534
511.847	447.73	483.212	516.548	213.071	99.9577	92.5489	146.419	Fmo5	Yes	0.000501303	7.02614	8.93383	-1.9077	0.281161	6.78506	6	0.00216019	2.66551	-1.9077	3.2999	0.266518
1429.14	1524.6	1490.63	1413.22	2008.24	2423.74	2826.47	2651.12	Kcmf1	Yes	0.00050277	11.263	10.5154	0.74757	0.110239	6.78139	6	0.00216513	2.66452	0.74757	3.29863	1.67896
1635.78	1794.59	1986.61	1668.58	1289.75	1143.33	1158.46	1035.32	Prkaca	Yes	0.000503638	10.1714	10.7864	-0.614988	0.0907167	6.77922	6	0.00216749	2.66404	-0.61498	3.29788	0.652939
145.042	137.434	180.112	142.255	73.6191	78.0622	47.8701	61.2677	Abcb9	Yes	0.000506714	6.00167	7.232	-1.23034	0.181691	6.77157	6	0.00217934	2.66168	-1.23034	3.29524	0.426218
1602.74	1530.1	1429.47	1513.5	3079.26	6628.63	6498.64	6158.96	Ube2l6	Yes	0.000508094	12.3843	10.5677	1.81664	0.268411	6.76815	6	0.00218388	2.66077	1.81664	3.29406	3.5226
436.246	397.643	433.48	476.32	221.565	104.718	129.781	115.266	Dnase1l1	Yes	0.000509492	7.09268	8.76498	-1.67231	0.24721	6.7647	6	0.0021885	2.65985	-1.67231	3.29286	0.313751
271.604	322.512	396.516	350.973	603.818	694.944	652.098	554.524	Kalrn	Yes	0.000511134	9.28569	8.37626	0.909438	0.134519	6.76067	6	0.00219416	2.65873	0.909439	3.29147	1.87831
384.725	464.222	452.297	446.003	312.173	269.41	294.667	317.761	Akr7a5	Yes	0.00051418	8.21865	8.7671	-0.548448	0.0812129	6.75321	6	0.00220462	2.65667	-0.548448	3.28888	0.683755
1835.71	2195.89	2043.74	2217.19	1509.9	1473.66	1327.6	1292.85	Slain2	Yes	0.000514223	10.4491	11.0136	-0.564463	0.0835857	6.75311	6	0.00220462	2.65667	-0.56447	3.28885	0.676204
1144.1	1152.62	1261.46	1125.79	897.586	781.574	926.553	835.94	Inpp5k	Yes	0.000515153	9.74578	10.1921	-0.44629	0.0661088	6.75084	6	0.0022072	2.65616	-0.446287	3.28806	0.733929
1837.95	2019.37	2257.45	1970.58	1182.15	970.066	1362.7	1164.09	Fam102b	Yes	0.000516613	10.1816	10.9771	-0.795518	0.117902	6.7473	6	0.00221169	2.65528	-0.79552	3.28683	0.576135
3387.49	3200.08	3355.6	3568.61	2478.98	1955.36	2271.17	1884.76	Pip5k1c	Yes	0.000516855	11.0595	11.7209	-0.661314	0.0980202	6.74671	6	0.00221169	2.65528	-0.66132	3.28663	0.6323
706.73	715.88	882.417	731.096	1291.87	1601.23	2145.65	1804.8	Pik3ip1	Yes	0.000517477	10.7163	9.56195	1.1543	0.171129	6.74521	6	0.00221218	2.65518	1.15431	3.28611	2.22577
1370.34	1436.04	1567.25	1335.09	679.561	535.964	363.813	340.607	Smarca2	Yes	0.000517625	8.84837	10.4762	-1.62787	0.24135	6.74485	6	0.00221218	2.65518	-1.62786	3.28598	0.323567
599.768	577.224	704.992	745.671	306.51	220.859	145.738	171.342	Crebl2	Yes	0.000519363	7.66369	9.35128	-1.68759	0.25036	6.74065	6	0.00221821	2.654	-1.68759	3.28453	0.310445
936.893	748.864	839.405	816.215	545.772	480.749	596.781	545.178	Nsg1	Yes	0.000520037	9.07823	9.70158	-0.623348	0.0924982	6.73903	6	0.00221919	2.65381	-0.623348	3.28397	0.649163
2589.48	2079.23	2364.98	2072.6	5014.59	8560.19	11956.9	10146.5	Rbm3	Yes	0.000520249	13.0524	11.1463	1.90612	0.282869	6.73852	6	0.00221919	2.65381	1.90612	3.28379	3.748
32448	34899.1	27411.4	28006.1	8653.07	4300.09	2731.79	2227.44	Cxcl12	Yes	0.000521039	11.9215	14.8982	-2.97668	0.441866	6.73662	6	0.00222111	2.65343	-2.97668	3.28313	0.127037
476.567	375.654	315.197	402.277	712.831	1021.47	1129.74	933.553	Ctdp1	Yes	0.000521722	9.87055	8.60049	1.27006	0.188577	6.73498	6	0.00222111	2.65343	1.27007	3.28256	2.41172
1232.58	1269.28	1210.38	1296.62	880.597	603.554	601.036	649.022	Ldb1	Yes	0.000521834	9.39828	10.2898	-0.891483	0.132371	6.73471	6	0.00222111	2.65343	-0.891483	3.28247	0.53906
297.924	276.701	292.347	668.13	1461.76	1898.25	1447.81	2209.79	Serpine2	Yes	0.000522014	10.7533	8.47663	2.2767	0.338075	6.73428	6	0.00222111	2.65343	2.27669	3.28232	4.84566
1864.83	1943.63	2100.86	2013.72	1434.16	1065.26	1018.04	1072.7	Kif1b	Yes	0.000524002	10.1504	10.9504	-0.800045	0.118886	6.72953	6	0.00222816	2.65205	-0.80004	3.28067	0.574333
10775.7	10244.7	9277.81	11055.6	7441.9	6281.15	5518.9	6196.34	Emcn	Yes	0.000524371	12.6264	13.3325	-0.706126	0.104943	6.72865	6	0.00222833	2.65202	-0.70612	3.28036	0.612966
892.652	847.817	886.449	929.319	1181.44	1456.53	1511.63	1257.54	Sik3	Yes	0.000525676	10.3932	9.79537	0.597863	0.0888943	6.72554	6	0.00223247	2.65121	0.597858	3.27928	1.51347
476.567	462.39	563.188	704.86	201.745	132.325	77.656	116.305	Mmp28	Yes	0.000526679	6.96128	9.08704	-2.12576	0.316185	6.72316	6	0.00223533	2.65066	-2.12576	3.27845	0.22913
483.847	459.947	465.739	665.215	255.543	289.401	220.203	219.11	Ltbp3	Yes	0.000527071	7.93314	9.0012	-1.06806	0.158885	6.72223	6	0.00223558	2.65061	-1.06806	3.27813	0.47696
1575.3	1716.4	1620.34	1598.03	2110.18	2079.12	1978.63	1886.84	Srp68	Yes	0.000527692	10.9742	10.6677	0.306551	0.0456125	6.72076	6	0.00223682	2.65037	0.30655	3.27762	1.23675
382.485	375.043	384.419	504.304	680.976	1011	941.446	1005.21	Aig1	Yes	0.000528308	9.81126	8.67371	1.13755	0.169295	6.71931	6	0.00223802	2.65014	1.13755	3.27711	2.20006
1065.69	1055.5	1290.36	1322.27	700.797	713.032	630.822	790.249	Tgfbr3	Yes	0.000528782	9.46448	10.2009	-0.736428	0.109617	6.71819	6	0.00223862	2.65002	-0.736428	3.27672	0.600224
292.884	243.717	215.732	296.753	419.77	551.196	529.763	525.448	Tmem209	Yes	0.000529253	8.97662	8.02237	0.954256	0.142064	6.71707	6	0.00223877	2.64999	0.954256	3.27634	1.93758
77.8411	88.5687	81.9915	84.5366	26.1914	37.1272	34.041	47.768	Zfp667	Yes	0.000529477	5.14815	6.37752	-1.22937	0.183037	6.71655	6	0.00223877	2.64999	-1.22937	3.27615	0.426503
907.773	826.438	869.648	876.265	582.582	624.498	462.745	500.526	Cab39l	Yes	0.000530087	9.07356	9.76412	-0.690555	0.102836	6.71511	6	0.00223994	2.64976	-0.690554	3.27565	0.619616
882.572	952.878	935.51	873.35	1252.23	1392.74	1593.54	1257.54	Ube2j2	Yes	0.00053074	10.4171	9.83044	0.586669	0.0873855	6.71357	6	0.0022413	2.6495	0.586664	3.27512	1.50177
589.128	644.414	582.005	692.034	1044.12	1169.03	891.448	1212.89	Srprb	Yes	0.000531687	10.0658	9.28847	0.777384	0.115831	6.71135	6	0.0022433	2.64911	0.777383	3.27434	1.71402
12392.4	15966.2	16842.5	18923.9	4991.94	6617.2	5940.15	3437.22	Actc1	Yes	0.000531878	12.3152	13.9519	-1.63674	0.243892	6.7109	6	0.0022433	2.64911	-1.63673	3.27419	0.321585
141.122	92.8445	161.295	135.259	281.027	436.958	351.048	360.337	Mrps18b	Yes	0.000533451	8.46366	7.02267	1.44099	0.214842	6.70722	6	0.00224748	2.6483	1.44099	3.27291	2.71507
2135.31	2500.69	2195.62	1963.58	1257.19	1139.52	857.407	818.287	Papss2	Yes	0.000533535	9.96762	11.097	-1.12938	0.168388	6.70702	6	0.00224748	2.6483	-1.12939	3.27284	0.45711
162.962	166.754	157.934	173.737	109.721	94.2459	78.7198	72.6904	Zfp729b	Yes	0.000534407	6.4546	7.36848	-0.913879	0.136298	6.70499	6	0.00224975	2.64786	-0.913879	3.27213	0.530756
5047.91	5102.78	5978.66	5339.8	7587.01	8833.41	10329.3	9897.32	Rpl12	Yes	0.000535055	13.1513	12.3867	0.764659	0.114069	6.70348	6	0.00225108	2.64761	0.76466	3.2716	1.69897
483.847	521.639	330.654	470.49	195.374	185.636	118.08	152.65	Prrg1	Yes	0.000535727	7.32103	8.79813	-1.4771	0.220399	6.70191	6	0.00225244	2.64735	-1.4771	3.27106	0.359211
196.563	213.176	202.291	201.139	268.993	330.337	287.221	267.916	Zfp568	Yes	0.000536045	8.16772	7.66677	0.500948	0.0747553	6.70118	6	0.00225244	2.64735	0.500948	3.2708	1.41514
164.642	209.511	319.229	248.946	77.8663	99.0058	76.5922	75.8058	Rxrg	Yes	0.000537549	6.35393	7.83805	-1.48412	0.221587	6.69768	6	0.00225465	2.64692	-1.48412	3.26958	0.357467
890.972	1092.76	911.315	1025.52	353.938	149.461	107.442	141.227	Rasgrf2	Yes	0.000537708	7.39506	9.93173	-2.53667	0.378759	6.69732	6	0.00225465	2.64692	-2.53667	3.26945	0.17234
688.25	712.215	758.085	720.601	431.096	309.393	245.733	257.532	Zbtb14	Yes	0.000538064	8.24368	9.49056	-1.24688	0.186199	6.69649	6	0.00225465	2.64692	-1.24688	3.26917	0.421359
264.884	241.884	284.954	271.683	160.688	159.932	179.779	127.727	Slc2a9	Yes	0.00053839	7.28411	8.05194	-0.767829	0.114674	6.69574	6	0.00225465	2.64692	-0.767829	3.2689	0.587301
490.007	489.877	628.377	598.752	331.994	348.424	278.711	317.761	Acvr1	Yes	0.000538454	8.31353	9.09856	-0.785025	0.117245	6.69559	6	0.00225465	2.64692	-0.785025	3.26885	0.580342
369.045	345.724	352.832	334.065	130.957	180.876	87.23	128.766	Rtn1	Yes	0.000538573	6.99679	8.45199	-1.4552	0.217345	6.69532	6	0.00225465	2.64692	-1.4552	3.26876	0.364705
1462.74	1502.61	1387.13	1280.29	2228.39	2028.67	1928.63	1854.64	Rnf14	Yes	0.000539363	10.9696	10.457	0.512632	0.0765867	6.69349	6	0.00225656	2.64655	0.51263	3.26812	1.42665
591.368	615.095	557.139	538.702	722.033	806.326	877.619	834.902	Vps37a	Yes	0.000541547	9.65851	9.16695	0.49156	0.0734937	6.68846	6	0.00226429	2.64507	0.49156	3.26636	1.40596
1267.86	1208.2	1243.99	1209.75	1768.27	1592.66	1483.97	1556.61	Elovl1	Yes	0.000542782	10.6412	10.267	0.374182	0.0559681	6.68563	6	0.00226805	2.64435	0.37418	3.26537	1.2961
7641.31	9107.92	9334.93	7930.11	5506.56	4896.98	5652.93	4394.66	Ablim3	Yes	0.000544795	12.3127	13.0485	-0.735782	0.11013	6.68103	6	0.00227481	2.64306	-0.73578	3.26377	0.600493
286.724	360.994	299.067	264.687	179.093	131.373	114.888	117.343	Nudt14	Yes	0.000545392	7.06019	8.23296	-1.17276	0.175572	6.67967	6	0.00227481	2.64306	-1.17276	3.26329	0.443571
2215.39	2349.21	2346.84	2119.83	3594.59	5707.11	5661.44	6079	Rnf114	Yes	0.000545508	12.3317	11.1394	1.1923	0.178504	6.6794	6	0.00227481	2.64306	1.1923	3.2632	2.28517
4200.62	4240.92	4203.07	3528.96	2318.29	1711.66	1446.74	1303.24	Tcf3	Yes	0.000545806	10.6916	11.9772	-1.28558	0.192488	6.67873	6	0.00227481	2.64306	-1.28558	3.26296	0.410206
342.725	353.664	471.115	326.486	129.541	80.9182	52.1253	46.7296	Tm6sf1	Yes	0.000546081	6.15146	8.52949	-2.37803	0.356094	6.6781	6	0.00227481	2.64306	-2.37803	3.26274	0.192372
2754.68	2876.35	2896.59	2772.8	2151.23	2016.29	2057.35	1694.73	Ccser2	Yes	0.000547144	10.9455	11.4637	-0.518277	0.0776366	6.67568	6	0.00227783	2.64248	-0.51828	3.2619	0.698204
870.812	1219.81	846.797	947.976	2054.26	4009.73	4155.13	4100.78	Bhlhe40	Yes	0.000548034	11.749	9.90831	1.8407	0.275816	6.67366	6	0.002278	2.64245	1.8407	3.26119	3.58184
9221.09	9933.14	11768.5	10118.2	14393.2	15940.9	16847.1	17947.3	Rpl10	Yes	0.000548196	13.9863	13.319	0.667296	0.0999949	6.6733	6	0.002278	2.64245	0.6673	3.26106	1.5881
449.126	442.233	384.419	427.93	728.404	1200.44	1255.26	1315.7	Ftsj3	Yes	0.000548197	10.0983	8.73185	1.36648	0.204769	6.6733	6	0.002278	2.64245	1.36648	3.26106	2.5784
242.483	257.766	271.513	287.424	147.238	187.54	145.738	131.881	Gga2	Yes	0.000548566	7.24585	8.04589	-0.800046	0.119903	6.67246	6	0.00227814	2.64242	-0.800046	3.26077	0.574331
914.493	977.31	798.409	939.23	433.22	447.43	488.275	617.869	Cers4	Yes	0.000549277	8.9418	9.82146	-0.87966	0.131866	6.67085	6	0.00227963	2.64213	-0.87966	3.26021	0.543496
234.643	213.787	223.124	232.038	480.648	352.232	403.173	338.53	Gmppb	Yes	0.000549602	8.6069	7.81857	0.788334	0.118189	6.67012	6	0.00227963	2.64213	0.788334	3.25995	1.72708
913.373	1067.71	957.688	1027.27	1354.17	1643.11	1844.6	1714.46	Mmadhc	Yes	0.000550008	10.6695	9.95084	0.718665	0.107759	6.6692	6	0.00227992	2.64208	0.718667	3.25963	1.64566
1905.15	1875.21	1824.65	1676.74	3262.6	4841.76	6292.26	5770.58	Psma6	Yes	0.000550399	12.2568	10.8283	1.4284	0.214207	6.66832	6	0.00228014	2.64204	1.42841	3.25932	2.6915
83.4412	78.7956	84.6797	118.934	29.7308	43.791	40.4237	41.5374	Hey2	Yes	0.000551213	5.26498	6.49517	-1.23019	0.184534	6.66649	6	0.00228169	2.64174	-1.23019	3.25868	0.42626
2360.99	2435.95	2249.39	2457.39	3811.91	6720.02	5786.97	5751.89	Kars	Yes	0.000552083	12.3997	11.2134	1.18632	0.178005	6.66453	6	0.00228169	2.64174	1.18632	3.258	2.27572
99.6814	103.228	108.202	108.44	217.318	473.133	477.638	482.872	Slc7a6	Yes	0.00055211	8.61626	6.71182	1.90444	0.28576	6.66447	6	0.00228169	2.64174	1.90444	3.25797	3.74363
747.61	704.274	731.875	643.061	396.41	249.418	235.096	202.495	Gpr137b-ps	Yes	0.00055229	8.03303	9.4626	-1.42957	0.214519	6.66406	6	0.00228169	2.64174	-1.42957	3.25783	0.371242
4006.86	4114.48	3818.65	3062.56	6047.38	8619.21	8376.21	8994.92	Actr3	Yes	0.000552461	12.9506	11.8635	1.08707	0.163134	6.66368	6	0.00228169	2.64174	1.08707	3.2577	2.12442
249.763	215.008	206.323	89.7837	742.562	1041.46	1219.09	1445.5	Psat1	Yes	0.000553818	10.0774	7.47245	2.60498	0.3911	6.66064	6	0.00228589	2.64094	2.60498	3.25663	6.08382
161.842	153.926	125.675	135.259	247.756	239.899	205.31	230.533	Zfp809	Yes	0.000555294	7.84739	7.16442	0.682967	0.102589	6.65734	6	0.00229059	2.64005	0.682967	3.25548	1.60544
1091.46	1210.64	815.883	1118.21	411.984	574.995	524.444	501.564	Lpcat1	Yes	0.000556719	8.9647	10.0332	-1.0685	0.160577	6.65416	6	0.00229453	2.63931	-1.0685	3.25436	0.476813
128.242	131.937	86.6959	120.683	43.8883	50.4549	44.6788	62.3061	Oas1c	Yes	0.00055693	5.63888	6.84985	-1.21097	0.182	6.65369	6	0.00229453	2.63931	-1.21097	3.2542	0.431977
255.924	186.3	219.764	241.366	534.446	633.066	1061.65	1042.59	Slc1a5	Yes	0.000557674	9.61154	7.80899	1.80255	0.270978	6.65204	6	0.0022962	2.63899	1.80256	3.25362	3.48837
13670.9	11648.3	15632.2	24420.6	4318.04	5048.34	3942.37	5807.97	Apoe	Yes	0.000559251	12.2066	13.9387	-1.73207	0.260518	6.64855	6	0.00230129	2.63803	-1.73206	3.25239	0.301022
418.326	337.783	424.071	368.463	261.914	192.3	196.799	209.764	Samd4	Yes	0.000562675	7.73834	8.59049	-0.852151	0.128317	6.64099	6	0.00231397	2.63564	-0.852151	3.24974	0.553958
1599.94	1327.31	1379.07	1512.91	2665.15	4671.36	4740.21	5293.94	Xaf1	Yes	0.000563711	12.0376	10.5027	1.53495	0.231212	6.63872	6	0.00231682	2.63511	1.53495	3.24894	2.89778
1052.25	1045.72	1188.2	1278.54	588.245	422.678	339.346	293.877	Sorbs2	Yes	0.000566676	8.63234	10.1511	-1.51876	0.228996	6.63223	6	0.00232412	2.63374	-1.51876	3.24666	0.348986
401.526	414.746	321.917	359.718	966.25	2151.47	2884.97	2481.86	Ampd3	Yes	0.000566692	10.9397	8.54167	2.39805	0.361577	6.6322	6	0.00232412	2.63374	2.39806	3.24665	5.27092
1523.78	1726.79	1555.15	1570.05	2447.13	3692.72	3965.78	3754.98	Prmt1	Yes	0.000566699	11.7338	10.6367	1.09714	0.165427	6.63218	6	0.00232412	2.63374	1.09714	3.24665	2.1393
3987.26	4400.34	3874.43	3949.9	3153.59	3044.43	2705.19	2656.32	Sri	Yes	0.000566863	11.4929	11.983	-0.490122	0.0739046	6.63183	6	0.00232412	2.63374	-0.49012	3.24652	0.711966
337.685	397.032	335.359	365.548	267.577	242.755	214.884	240.917	Acad8	Yes	0.00056834	7.91174	8.48403	-0.572288	0.0863361	6.62861	6	0.00232876	2.63287	-0.572289	3.24539	0.672549
3189.8	3674.08	3295.12	3324.91	4323.7	5009.31	5376.35	4743.57	Phc2	Yes	0.000575568	12.2431	11.7169	0.526246	0.0795773	6.61302	6	0.00235695	2.62765	0.52624	3.2399	1.44017
5319.51	5737.42	5857.69	5416.17	7270.59	8788.67	9637.85	9384.34	Eef1g	Yes	0.000577912	13.09	12.4456	0.644345	0.0975098	6.60801	6	0.00236508	2.62615	0.64435	3.23814	1.56303
579.048	632.808	604.855	640.729	872.811	1062.41	1294.62	1152.66	Golga5	Yes	0.000578254	10.0829	9.26179	0.821134	0.124277	6.60728	6	0.00236508	2.62615	0.821135	3.23788	1.7668
705.61	670.679	672.734	802.223	400.658	428.39	516.998	464.18	Frmd6	Yes	0.000579158	8.81539	9.47349	-0.658098	0.099631	6.60536	6	0.00236735	2.62574	-0.658098	3.2372	0.633713
676.489	734.204	663.325	818.547	449.501	352.232	277.647	330.222	Mif4gd	Yes	0.000579801	8.43924	9.49311	-1.05387	0.159581	6.60399	6	0.00236854	2.62552	-1.05387	3.23672	0.481673
872.492	699.388	768.166	748.003	580.458	506.453	499.977	525.448	Evi5	Yes	0.00058159	9.04211	9.58778	-0.545667	0.0826744	6.6002	6	0.00237442	2.62444	-0.545667	3.23538	0.685075
75.6011	92.2337	82.6636	63.5482	29.7308	32.3673	20.2118	36.3452	A430046D13Rik	Yes	0.000582122	4.85779	6.28163	-1.42384	0.215763	6.59907	6	0.00237515	2.62431	-1.42384	3.23499	0.37272
6371.77	6243.18	6216.57	6269.12	9624.28	8282.21	7849.64	8146.52	Calu	Yes	0.000585538	13.0447	12.6154	0.429287	0.0651237	6.59187	6	0.00238765	2.62203	0.42929	3.23245	1.34657
1328.34	1261.34	1264.82	1319.35	1648.64	1902.05	1724.39	1577.38	Eif2b5	Yes	0.00058648	10.7389	10.3366	0.402277	0.0610446	6.5899	6	0.00239005	2.62159	0.40228	3.23175	1.32159
1776.9	1850.17	2001.4	1876.71	2927.77	4426.7	4988.07	4409.19	Mafk	Yes	0.000587587	12.0045	10.8723	1.1322	0.171869	6.58758	6	0.00239312	2.62104	1.1322	3.23093	2.19193
1057.85	1195.37	1241.3	1191.67	813.349	662.577	556.357	606.446	Zdhhc8	Yes	0.000589287	9.35094	10.1916	-0.8407	0.127688	6.58403	6	0.00239859	2.62004	-0.840695	3.22967	0.558375
1896.19	1868.5	1508.78	2037.62	1037.75	590.227	704.223	667.714	Lmcd1	Yes	0.000589712	9.51683	10.8271	-1.31026	0.199033	6.58315	6	0.00239888	2.61999	-1.31027	3.22936	0.403247
1683.38	1464.74	1692.25	1382.32	3705.02	7891.9	10514.4	8204.67	Trafd1	Yes	0.0005903	12.7909	10.5978	2.19314	0.333206	6.58192	6	0.00239983	2.61982	2.19313	3.22893	4.57297
231.283	238.219	149.198	225.625	476.4	863.445	959.53	977.167	Trim30d	Yes	0.000590854	9.62216	7.69713	1.92503	0.292523	6.58077	6	0.00240063	2.61967	1.92503	3.22852	3.79744
27.4404	6.71901	41.6678	46.0579	338.365	1205.2	961.658	1034.28	Csf2rb2	Yes	0.000592716	9.64032	4.60818	5.03214	0.765123	6.57691	6	0.00240675	2.61857	5.03214	3.22715	32.721
9216.61	9419.44	10592.4	9559.63	13026.3	17602.1	17284.3	16813.3	Rpl29	Yes	0.000593184	13.9718	13.2412	0.730543	0.111093	6.57594	6	0.00240721	2.61849	0.73054	3.22681	1.65926
2425.39	2156.19	2188.23	2325.63	4457.49	7802.42	4811.48	4894.14	Tnfsf10	Yes	0.000594674	12.3852	11.1493	1.2359	0.188031	6.57286	6	0.0024118	2.61766	1.2359	3.22572	2.35528
2112.91	2184.29	2059.2	2129.74	1768.98	1472.71	1509.51	1435.12	Tom1l2	Yes	0.000596889	10.5899	11.0506	-0.460629	0.0701291	6.5683	6	0.00241788	2.61656	-0.46063	3.22411	0.726669
83.4412	70.855	38.9796	91.5327	248.464	362.704	573.378	544.14	Sema3a	Yes	0.000596889	8.67768	6.08259	2.59509	0.395094	6.5683	6	0.00241788	2.61656	2.59509	3.22411	6.04228
6632.17	8793.35	7283.8	6285.44	1988.42	771.103	439.342	581.524	Tcf15	Yes	0.000598735	9.62777	12.8114	-3.18366	0.484981	6.56451	6	0.00242391	2.61548	-3.18366	3.22277	0.110058
11434.8	11878.6	13327	12057.2	16802.1	21771.7	23078.7	23420.9	Rpl6	Yes	0.000599748	14.3641	13.5692	0.794853	0.121122	6.56244	6	0.00242605	2.6151	0.79486	3.22203	1.73491
563.368	494.763	473.131	460.579	768.753	942.459	1194.63	1022.86	Ola1	Yes	0.000599983	9.92185	8.95548	0.966367	0.147268	6.56196	6	0.00242605	2.6151	0.966367	3.22186	1.95391
1502.5	1384.12	1334.71	1343.84	1812.16	2285.7	2342.45	2378.02	Sec13	Yes	0.000600879	11.0978	10.4406	0.657225	0.100185	6.56013	6	0.00242823	2.61471	0.65722	3.22121	1.57704
4799.83	4800.43	4346.22	4629.11	5332.43	5582.4	5674.21	5685.43	Prdx1	Yes	0.000602555	12.4426	12.1799	0.262682	0.040063	6.55672	6	0.00243292	2.61387	0.26269	3.22	1.19971
164.082	224.171	199.602	165.575	61.5852	89.486	42.5512	50.8833	Rita1	Yes	0.000602761	5.87709	7.54476	-1.66768	0.254362	6.5563	6	0.00243292	2.61387	-1.66768	3.21985	0.31476
1957.23	1889.87	1705.69	2706.34	4141.07	5761.37	6508.21	7479.85	Adamts1	Yes	0.000603224	12.5112	10.9892	1.52197	0.232172	6.55537	6	0.00243333	2.6138	1.52198	3.21952	2.87185
153.442	122.775	120.299	124.181	203.868	184.684	194.672	215.994	Ttc14	Yes	0.000605606	7.64004	7.01705	0.622988	0.0951049	6.55054	6	0.00244032	2.61255	0.622988	3.21781	1.54006
110.322	127.05	140.461	78.1235	285.274	358.896	247.861	303.223	6330403L08Rik	Yes	0.000605677	8.21031	6.79913	1.41118	0.215434	6.5504	6	0.00244032	2.61255	1.41118	3.21776	2.65954
618.809	601.046	620.313	582.428	1031.37	1604.08	1981.82	1477.69	Zfand2a	Yes	0.000606413	10.5349	9.24187	1.29304	0.197444	6.54891	6	0.00244183	2.61229	1.29304	3.21723	2.45044
30.8004	25.0436	16.1295	41.9768	106.181	144.701	93.6127	142.266	Plekha4	Yes	0.000607042	6.9021	4.7486	2.1535	0.328897	6.54764	6	0.0024429	2.61209	2.1535	3.21678	4.44906
996.814	957.764	865.615	1152.61	1606.17	2012.48	1564.82	1995.87	Stat2	Yes	0.000608904	10.7997	9.94825	0.851444	0.130113	6.5439	6	0.00244751	2.61128	0.851445	3.21545	1.80431
1376.5	1368.23	1418.72	1273.3	1635.9	1915.38	1936.08	1940.83	Sp3	Yes	0.000608911	10.8552	10.4074	0.447764	0.0684248	6.54388	6	0.00244751	2.61128	0.44777	3.21545	1.36393
1817.79	2114.66	1668.73	2207.86	1024.3	1086.21	723.371	960.552	Spr	Yes	0.000612391	9.87295	10.9218	-1.04883	0.160447	6.53692	6	0.00246003	2.60906	-1.04884	3.21297	0.483358
961.533	775.74	844.781	759.08	1431.32	2443.73	1792.47	1852.57	Relb	Yes	0.000614169	10.8503	9.69979	1.15047	0.176091	6.53338	6	0.00246571	2.60806	1.15047	3.21171	2.21986
448.006	444.676	436.168	651.223	55.2143	0	12.7654	14.5381	Kazald1	Yes	0.000615546	4.44097	8.92993	-4.48897	0.588436	7.62864	5	0.00246977	2.60734	-4.48897	3.21074	0.0445334
1224.18	1212.48	1273.56	1307.11	1034.21	961.498	1039.31	905.515	Ube2e3	Yes	0.000616349	9.94186	10.292	-0.350172	0.0536329	6.52905	6	0.00247152	2.60704	-0.350175	3.21017	0.784489
8642.6	9380.35	9966.67	8846.02	4342.82	2441.82	1895.66	1839.07	Cyb5r3	Yes	0.000617122	11.2678	13.1666	-1.89875	0.290883	6.52753	6	0.00247315	2.60675	-1.89875	3.20963	0.268176
737.53	483.158	604.855	631.401	1109.95	1855.41	1671.2	1691.61	Rars	Yes	0.000619742	10.6012	9.24644	1.35472	0.207704	6.52236	6	0.00248071	2.60542	1.35472	3.20779	2.55747
1243.78	1249.74	1129.06	1113.55	1727.92	2190.5	2625.41	2449.67	Txnl1	Yes	0.000619742	11.1171	10.2074	0.909697	0.139474	6.52236	6	0.00248071	2.60542	0.90969	3.20779	1.87864
594.168	594.327	644.507	486.814	134.496	39.9831	27.6583	23.884	Gulp1	Yes	0.000620476	5.44009	9.17228	-3.73219	0.572342	6.52091	6	0.00248218	2.60517	-3.73219	3.20728	0.0752486
1481.78	1272.95	1452.32	1301.28	1046.24	841.549	911.66	845.286	Arhgap35	Yes	0.000621268	9.82589	10.4242	-0.598347	0.09178	6.51936	6	0.00248388	2.60487	-0.598342	3.20672	0.660513
1041.05	1273.56	1144.52	1613.19	484.187	678.761	438.278	531.679	Tuba4a	Yes	0.000621953	9.03907	10.2887	-1.2496	0.191715	6.51802	6	0.00248487	2.6047	-1.24961	3.20624	0.420563
2910.36	2698.6	2402.62	2874.24	3506.82	3933.58	3813.65	3866.09	Ssr1	Yes	0.000622429	11.8828	11.4061	0.476714	0.0731483	6.51708	6	0.00248487	2.6047	0.47672	3.20591	1.39158
2570.44	2616.14	2602.22	2548.34	2075.49	1962.98	1718.01	1686.42	Dag1	Yes	0.000622619	10.8561	11.3355	-0.479389	0.0735631	6.51671	6	0.00248487	2.6047	-0.47939	3.20578	0.717281
3222.85	2569.72	2449.66	2553	6246.29	14814.7	16501.4	13929.6	Lgals3bp	Yes	0.000624964	13.5599	11.3895	2.17046	0.333294	6.51213	6	0.00249275	2.60332	2.17045	3.20414	4.50164
3605.89	3551.3	3428.86	3407.7	4524.74	5629.05	6196.52	5818.35	Bzw1	Yes	0.00062591	12.4265	11.7721	0.654392	0.100516	6.51029	6	0.00249377	2.60314	0.65439	3.20349	1.57395
2754.12	3218.4	2956.4	2710.42	2038.68	1535.54	1887.15	1853.61	Msl1	Yes	0.000625958	10.829	11.5034	-0.674342	0.103582	6.5102	6	0.00249377	2.60314	-0.67434	3.20345	0.626619
332.645	262.652	270.169	244.282	523.12	410.303	508.487	500.526	Fam49b	Yes	0.000627306	8.91723	8.10624	0.810987	0.124622	6.50758	6	0.00249667	2.60264	0.810987	3.20252	1.75441
531.447	434.292	434.152	507.802	298.724	184.684	199.991	212.879	Fkbp7	Yes	0.000627424	7.78231	8.89162	-1.10931	0.17047	6.50735	6	0.00249667	2.60264	-1.10931	3.20244	0.463517
381.925	426.962	330.654	232.038	142.283	107.574	80.8473	89.3054	Endou	Yes	0.000627821	6.6799	8.38563	-1.70573	0.262154	6.50658	6	0.00249678	2.60262	-1.70573	3.20216	0.306567
42.0006	58.0278	59.1414	40.2277	24.7756	20.9435	22.3394	25.9609	AC163282.1	Yes	0.000628746	4.54977	5.61681	-1.06704	0.164039	6.50479	6	0.00249892	2.60225	-1.06704	3.20152	0.477298
622.169	593.716	595.446	528.208	795.652	924.371	909.533	773.634	Ap1b1	Yes	0.000629098	9.7282	9.18939	0.538808	0.0828412	6.50411	6	0.00249892	2.60225	0.538808	3.20128	1.45277
1192.26	1095.81	1110.92	1302.45	2086.82	3955.47	3904.08	3767.44	H13	Yes	0.000630005	11.6967	10.1954	1.50126	0.23088	6.50235	6	0.00250105	2.60188	1.50126	3.20066	2.8309
133.842	113.612	131.052	144.004	58.0458	63.7826	38.2961	35.3068	Fuz	Yes	0.00063089	5.5638	7.02408	-1.46028	0.224636	6.50065	6	0.00250307	2.60153	-1.46028	3.20005	0.363423
1228.66	1223.47	1129.06	1182.93	2202.91	3821.24	4809.35	3821.44	Gna13	Yes	0.00063162	11.7841	10.2172	1.56696	0.2411	6.49924	6	0.00250307	2.60153	1.56697	3.19954	2.96282
3754.29	3537.86	3860.99	3853.12	5818.74	9000	9949.54	9137.19	Pxn	Yes	0.000631624	13.02	11.8724	1.14765	0.176582	6.49923	6	0.00250307	2.60153	1.14765	3.19954	2.21553
129.362	139.267	181.457	85.7026	335.533	438.862	364.877	460.027	Sdcbp2	Yes	0.00063311	8.63119	7.01543	1.61576	0.248718	6.49637	6	0.00250748	2.60076	1.61576	3.19852	3.06474
546.008	651.744	468.427	570.768	298.724	165.644	157.44	181.726	Casp6	Yes	0.00063398	7.59972	9.11735	-1.51762	0.233671	6.49471	6	0.00250946	2.60042	-1.51762	3.19792	0.349261
52.6407	25.6544	19.4898	27.9845	128.125	147.557	276.583	155.765	Apol9a	Yes	0.000634642	7.40033	4.87261	2.52772	0.389273	6.49344	6	0.00250953	2.60041	2.52772	3.19747	5.76661
689.93	710.993	628.377	730.513	993.857	877.724	1092.5	1007.28	Trappc4	Yes	0.0006349	9.95105	9.42806	0.522985	0.0805467	6.49294	6	0.00250953	2.60041	0.522985	3.19729	1.43693
709.53	674.344	750.693	779.486	400.658	270.362	217.011	202.495	Kank2	Yes	0.00063517	8.03708	9.50663	-1.46954	0.226347	6.49243	6	0.00250953	2.60041	-1.46954	3.19711	0.361096
9074.37	9415.16	10294.6	9673.9	14814.4	24072.7	24245.7	22507	Rps6	Yes	0.000635483	14.3583	13.2295	1.12888	0.173892	6.49183	6	0.00250953	2.60041	1.12888	3.1969	2.18689
570.648	684.117	524.208	565.521	840.956	914.851	891.448	1018.7	Ruvbl1	Yes	0.000637405	9.83645	9.188	0.648455	0.0999444	6.48816	6	0.00251453	2.59954	0.648455	3.19558	1.56749
404.886	308.464	352.16	420.934	722.741	1254.71	1496.74	1328.16	Zfp281	Yes	0.000637619	10.1783	8.52697	1.65136	0.254534	6.48775	6	0.00251453	2.59954	1.65135	3.19544	3.14128
1785.3	2133.59	2121.7	1820.74	1114.2	586.419	694.649	637.599	H2afv	Yes	0.000637868	9.51855	10.9356	-1.41703	0.218432	6.48728	6	0.00251453	2.59954	-1.41703	3.19527	0.374484
2728.36	2913.61	2760.16	2869	1688.99	1138.57	907.405	982.359	Zbtb4	Yes	0.000639406	10.1602	11.4598	-1.29965	0.200429	6.48436	6	0.00251899	2.59877	-1.29966	3.19422	0.406222
154.562	183.856	232.533	160.911	365.972	576.899	726.562	593.985	Dram1	Yes	0.000639744	9.10175	7.49647	1.60527	0.247586	6.48371	6	0.00251899	2.59877	1.60527	3.19399	3.04254
1426.34	1348.08	1434.18	1504.17	3106.87	3377.62	2105.22	3062.34	Stat1	Yes	0.000640191	11.4858	10.4789	1.00692	0.15532	6.48287	6	0.00251928	2.59872	1.00691	3.19369	2.0096
516.887	556.456	600.823	496.725	399.95	362.704	317.007	329.184	Zfp637	Yes	0.000641366	8.45436	9.08023	-0.625872	0.0965756	6.48064	6	0.00252244	2.59818	-0.625872	3.19289	0.648028
1723.14	2060.29	2399.93	1342.67	666.819	419.823	313.815	260.647	Stmn1	Yes	0.000641821	8.60363	10.8448	-2.24116	0.345869	6.47978	6	0.00252276	2.59812	-2.24115	3.19259	0.211517
561.688	485.601	548.402	506.636	379.421	354.136	352.111	291.8	C1galt1	Yes	0.000643459	8.42114	9.03529	-0.614152	0.094825	6.47669	6	0.00252773	2.59727	-0.614151	3.19148	0.653314
1503.06	1617.45	1989.3	2154.81	965.542	922.467	756.348	1004.17	Fam174b	Yes	0.000645105	9.82481	10.8111	-0.986336	0.152363	6.47359	6	0.00253272	2.59641	-0.98634	3.19037	0.504757
252.004	339.615	250.679	271.683	547.896	1145.23	1005.27	1048.82	Grwd1	Yes	0.000645598	9.81677	8.11013	1.70664	0.263669	6.47267	6	0.00253319	2.59633	1.70664	3.19004	3.264
1336.18	1487.95	1144.52	1367.74	782.91	719.696	745.71	935.63	Fam219b	Yes	0.000645996	9.62905	10.3753	-0.746227	0.115302	6.47192	6	0.00253328	2.59632	-0.746227	3.18977	0.596161
88.4812	73.2983	82.6636	127.679	205.992	402.687	319.134	376.952	3-Mar	Yes	0.00064652	8.30405	6.50714	1.79691	0.27769	6.47094	6	0.00253386	2.59622	1.79691	3.18942	3.47476
1080.82	1121.46	969.113	1026.68	763.798	558.811	621.248	552.447	Cnpy2	Yes	0.000648333	9.273	10.0333	-0.760346	0.117563	6.46754	6	0.00253847	2.59543	-0.760344	3.1882	0.590356
1308.18	1517.89	1229.2	1542.65	672.482	460.758	296.795	391.49	AU020206	Yes	0.000648447	8.76684	10.444	-1.67713	0.259323	6.46733	6	0.00253847	2.59543	-1.67713	3.18813	0.312705
183.683	150.261	193.554	205.803	299.431	426.486	459.553	466.257	Stc1	Yes	0.000648842	8.66788	7.50853	1.15935	0.179283	6.46659	6	0.00253854	2.59542	1.15935	3.18786	2.23357
859.612	941.272	795.721	898.42	649.83	697.8	691.458	666.675	2410015M20Rik	Yes	0.000649547	9.40123	9.76834	-0.367112	0.0567821	6.46528	6	0.00253983	2.5952	-0.367112	3.18739	0.775333
11211.4	12500.4	10895.5	11694.6	6879.14	5187.33	3786	4365.58	Arhgef15	Yes	0.000650229	12.2668	13.4968	-1.23004	0.19029	6.46401	6	0.00254103	2.59499	-1.23004	3.18693	0.426306
939.693	1013.96	1059.17	1069.82	785.742	841.549	736.136	784.018	Mrpl42	Yes	0.000650763	9.61835	9.99343	-0.375079	0.0580348	6.46301	6	0.00254164	2.59489	-0.375079	3.18658	0.771063
1200.1	1147.73	957.016	1047.09	576.919	547.388	613.802	391.49	Kcnb1	Yes	0.000655566	9.03578	10.082	-1.04624	0.162104	6.45411	6	0.00255892	2.59194	-1.04624	3.18338	0.484227
381.365	423.298	324.606	412.189	979.7	1534.59	795.708	932.515	Ripk2	Yes	0.000659287	10.0052	8.58257	1.42266	0.220661	6.44727	6	0.00257196	2.58974	1.42266	3.18093	2.6808
1155.3	1213.09	1059.84	1094.31	1780.31	2545.59	3096.67	2453.82	Clint1	Yes	0.000661622	11.2423	10.141	1.10126	0.170924	6.443	6	0.00257958	2.58845	1.10126	3.17939	2.14542
1566.9	1550.87	1555.82	1351.42	3000.68	5804.21	6827.35	6571.22	Eif2s2	Yes	0.000662757	12.3682	10.5541	1.81418	0.281665	6.44093	6	0.00258252	2.58796	1.81418	3.17865	3.5166
2077.07	2116.49	1871.69	2107	2884.59	4298.18	4101.94	4009.4	Cdc42ep2	Yes	0.000663414	11.8837	10.9947	0.889008	0.13805	6.43973	6	0.00258359	2.58778	0.88901	3.17822	1.8519
213.363	315.793	367.618	353.888	118.923	119.949	146.802	132.92	Tbc1d8	Yes	0.000664195	7.01308	8.2573	-1.24423	0.193254	6.43832	6	0.00258514	2.58752	-1.24423	3.1777	0.422134
458.646	448.952	491.949	466.992	264.038	219.907	330.836	237.802	Btrc	Yes	0.00066458	8.02223	8.86532	-0.843084	0.130962	6.43762	6	0.00258515	2.58751	-0.843084	3.17745	0.557451
155.682	158.813	131.724	143.421	195.374	224.667	246.797	232.609	Polr3a	Yes	0.000665496	7.80767	7.19978	0.607889	0.094452	6.43595	6	0.00258722	2.58717	0.607889	3.17685	1.52403
1485.7	1619.89	1549.77	1374.16	1974.27	2350.43	2561.58	2268.98	Mark3	Yes	0.00066625	11.1541	10.5552	0.59892	0.0930782	6.43459	6	0.00258866	2.58692	0.59892	3.17636	1.51458
162.402	155.148	162.639	142.838	70.0797	76.1583	96.8041	100.728	Tceal1	Yes	0.000667511	6.40829	7.28117	-0.872879	0.135702	6.43231	6	0.00259207	2.58635	-0.87288	3.17554	0.546056
419.446	463.612	449.609	401.694	275.364	251.322	310.624	317.761	Sms	Yes	0.000670314	8.16735	8.7579	-0.590546	0.0918815	6.42725	6	0.00260146	2.58478	-0.590546	3.17372	0.664092
113.122	63.5252	68.5503	85.7026	222.981	500.741	482.957	627.215	Mettl1	Yes	0.000671125	8.74432	6.33284	2.41148	0.375281	6.4258	6	0.00260311	2.58451	2.41148	3.1732	5.32019
357.285	437.346	362.241	432.594	617.268	721.6	612.738	578.408	Fam98a	Yes	0.000671846	9.29997	8.62781	0.672159	0.104624	6.4245	6	0.00260442	2.58429	0.672159	3.17273	1.59346
9426.61	9336.98	9750.27	8801.13	13029.9	17308.9	19415.1	18721.9	Hnrnpa3	Yes	0.000672927	14.0465	13.1865	0.860032	0.133908	6.42256	6	0.00260523	2.58415	0.86003	3.17203	1.81508
2805.64	2863.52	2768.89	2871.33	3681.66	4623.76	5176.36	4575.34	Srpr	Yes	0.000673125	12.1296	11.4651	0.664524	0.103473	6.42221	6	0.00260523	2.58415	0.66452	3.1719	1.58504
2638.2	2448.16	2827.36	2263.25	1466.01	1291.83	1738.22	1235.74	Ptgfrn	Yes	0.000673213	10.4719	11.3081	-0.836201	0.130208	6.42205	6	0.00260523	2.58415	-0.8362	3.17185	0.560117
1647.54	1420.76	1873.71	1814.91	1031.37	634.018	753.157	696.79	Btbd3	Yes	0.000674123	9.58003	10.714	-1.13395	0.176616	6.42043	6	0.00260565	2.58408	-1.13395	3.17126	0.455666
1213.54	1115.97	1112.26	1170.69	1747.74	2942.57	2693.49	2633.47	Nmi	Yes	0.000674352	11.263	10.1704	1.09266	0.170196	6.42002	6	0.00260565	2.58408	1.09267	3.17111	2.13268
553.288	430.017	463.722	438.424	890.508	1454.62	1795.66	1757.03	Angpt2	Yes	0.000674858	10.4735	8.87336	1.60018	0.249283	6.41911	6	0.00260565	2.58408	1.60017	3.17079	3.03179
1214.1	1304.1	938.87	1912.28	365.972	403.639	453.171	543.101	Ednrb	Yes	0.000674865	8.77037	10.3426	-1.57222	0.244928	6.4191	6	0.00260565	2.58408	-1.57222	3.17078	0.336292
88.4812	89.7904	75.2709	93.2817	153.609	261.794	295.731	221.187	Ackr2	Yes	0.000675717	7.82317	6.43333	1.38983	0.216567	6.41758	6	0.00260648	2.58395	1.38984	3.17023	2.62049
1635.22	1316.31	1608.92	1334.51	2393.33	2239.05	2592.43	2129.83	Sec61a1	Yes	0.000675849	11.1875	10.5179	0.66964	0.104348	6.41735	6	0.00260648	2.58395	0.66964	3.17015	1.59068
323.125	359.162	301.756	285.092	125.294	132.325	180.843	96.5745	Thsd7a	Yes	0.00067797	7.02732	8.30424	-1.27692	0.199097	6.41357	6	0.00261237	2.58296	-1.27692	3.16879	0.412676
531.447	524.083	471.787	559.107	759.551	904.38	835.068	699.905	Tbc1d10a	Yes	0.000678152	9.63664	9.0241	0.612536	0.095511	6.41325	6	0.00261237	2.58296	0.612536	3.16867	1.52894
853.452	850.871	789.672	732.262	1264.97	1560.29	2073.31	1812.07	Ufd1	Yes	0.000680084	10.6884	9.65282	1.03559	0.161562	6.40983	6	0.00261832	2.58198	1.03559	3.16744	2.04995
637.849	536.299	848.142	1183.51	217.318	210.387	157.44	262.724	Gpm6a	Yes	0.000681862	7.70416	9.58025	-1.87609	0.292833	6.40669	6	0.00262197	2.58137	-1.87609	3.1663	0.272421
584.088	558.288	497.325	538.702	720.617	878.676	743.583	766.365	Thoc5	Yes	0.000682172	9.59813	9.08657	0.511554	0.0798536	6.40614	6	0.00262197	2.58137	0.511554	3.16611	1.42558
7526.51	7968.13	8198.48	7652.02	5788.3	4800.83	4501.92	4026.01	Rapgef1	Yes	0.000682251	12.2099	12.9351	-0.725276	0.113218	6.406	6	0.00262197	2.58137	-0.72528	3.16606	0.60488
302.404	302.966	288.986	280.428	130.957	170.404	106.378	90.3438	Cmc2	Yes	0.000682584	6.91904	8.19742	-1.27838	0.199578	6.40542	6	0.00262197	2.58137	-1.27838	3.16584	0.412258
1750.58	1729.23	1730.56	1693.65	2389.08	2963.51	3595.58	3224.34	Psmb3	Yes	0.00068344	11.5555	10.7531	0.802414	0.125301	6.40391	6	0.00262377	2.58107	0.80241	3.1653	1.74401
189.283	145.375	84.6797	149.834	415.523	384.599	546.783	491.18	Arrdc2	Yes	0.000684233	8.83023	7.0948	1.73543	0.271055	6.40252	6	0.0026251	2.58085	1.73543	3.1648	3.32979
7865.87	9366.3	7730.72	10018.5	16132.5	28662.2	32325.1	27896.5	Rgcc	Yes	0.000684563	14.6332	13.0854	1.54782	0.241774	6.40194	6	0.0026251	2.58085	1.54783	3.16459	2.92377
844.492	771.464	720.45	647.725	1594.14	3595.62	3968.97	3282.49	Vars	Yes	0.000686622	11.5214	9.53635	1.98508	0.31025	6.39833	6	0.0026315	2.5798	1.98508	3.16328	3.95885
239.683	283.42	332.67	223.293	1019.34	3806.96	5013.6	4550.42	Socs3	Yes	0.000689965	11.5828	8.05813	3.52468	0.551378	6.3925	6	0.00264281	2.57793	3.52469	3.16117	11.509
1706.34	1419.54	1483.24	1545.56	792.113	1050.98	1034	907.592	Fn1	Yes	0.000690392	9.87675	10.5841	-0.707338	0.110664	6.39175	6	0.00264295	2.57791	-0.70734	3.1609	0.612448
2272.51	2278.97	2196.97	2192.12	2648.87	2813.1	2831.78	2518.2	Strn4	Yes	0.000691185	11.3987	11.1259	0.272784	0.0426867	6.39037	6	0.00264449	2.57766	0.27279	3.16041	1.20814
145.042	139.267	174.064	183.065	333.409	713.984	747.838	555.563	Foxp4	Yes	0.000691768	9.13132	7.31543	1.81589	0.284205	6.38936	6	0.00264522	2.57754	1.81589	3.16004	3.52077
2151.55	2178.79	1934.19	1888.37	1337.18	1367.99	1585.03	1265.85	Slc25a39	Yes	0.000693325	10.4347	10.9902	-0.555476	0.0869744	6.38667	6	0.00264956	2.57683	-0.55548	3.15906	0.680431
624.409	747.642	678.782	603.999	487.726	386.503	405.301	385.259	Atxn3	Yes	0.000693686	8.6942	9.36944	-0.67524	0.105737	6.38604	6	0.00264956	2.57683	-0.67524	3.15884	0.626228
829.372	841.708	932.821	926.987	707.876	622.594	588.271	651.099	Vkorc1l1	Yes	0.000695711	9.32414	9.78373	-0.459586	0.0720067	6.38255	6	0.00265579	2.57581	-0.459587	3.15757	0.727194
1201.22	1119.02	1112.93	670.462	336.949	171.356	281.902	150.573	Arl4c	Yes	0.000697063	7.79765	9.96687	-2.16921	0.339991	6.38022	6	0.00265883	2.57531	-2.16921	3.15673	0.222332
794.091	741.534	809.162	739.258	1138.26	1052.89	1412.7	1149.55	Creb3	Yes	0.000697651	10.206	9.58944	0.616525	0.0966459	6.37921	6	0.00265883	2.57531	0.616523	3.15636	1.53318
1508.1	1385.95	1089.41	932.817	2753.64	6119.32	5222.1	5736.31	Apol10b	Yes	0.000697687	12.2106	10.2375	1.97316	0.309314	6.37915	6	0.00265883	2.57531	1.97316	3.15634	3.92627
793.531	874.082	773.543	795.227	614.436	626.402	529.763	618.907	Qser1	Yes	0.000698621	9.21921	9.65858	-0.43937	0.0688933	6.37754	6	0.00266088	2.57497	-0.43937	3.15576	0.737457
11633.6	10255.6	9638.03	11798.4	2568.88	717.792	470.191	448.604	Slc6a6	Yes	0.000699287	9.62519	13.3977	-3.77256	0.591643	6.3764	6	0.00266192	2.5748	-3.77255	3.15534	0.0731726
520.247	491.709	497.998	542.2	349.691	328.433	401.045	304.261	Golim4	Yes	0.000700426	8.42654	9.00185	-0.575303	0.0902514	6.37445	6	0.00266475	2.57434	-0.575304	3.15464	0.671145
849.532	899.125	793.705	947.393	1114.9	1177.6	1303.13	1274.16	Eloa	Yes	0.000702323	10.2469	9.7658	0.481063	0.0755057	6.37121	6	0.00266708	2.57396	0.481065	3.15346	1.39577
456.406	415.357	452.969	432.594	541.525	569.283	627.631	651.099	Arfgef2	Yes	0.000702383	9.2186	8.77813	0.440467	0.069135	6.37111	6	0.00266708	2.57396	0.440467	3.15343	1.35704
281.124	242.495	427.431	652.972	1383.9	2738.84	3314.74	2880.62	Per1	Yes	0.000702802	11.2602	8.53683	2.72335	0.427501	6.3704	6	0.00266708	2.57396	2.72336	3.15317	6.60407
2662.28	2441.44	2299.12	2552.42	4150.27	7007.51	7452.85	7662.61	Isg15	Yes	0.000703056	12.6402	11.2791	1.3611	0.213674	6.36997	6	0.00266708	2.57396	1.3611	3.15301	2.56881
746.49	517.364	733.219	578.93	353.23	301.777	279.774	234.686	Sipa1l1	Yes	0.000703606	8.17613	9.31359	-1.13746	0.178593	6.36903	6	0.00266708	2.57396	-1.13746	3.15267	0.454559
57.6808	67.1901	80.6474	66.4632	21.9441	14.2797	6.38269	9.34591	Zfp976	Yes	0.000703934	3.54754	6.07706	-2.52952	0.397194	6.36847	6	0.00266708	2.57396	-2.52952	3.15247	0.173196
42.0006	80.6281	100.809	93.8647	21.9441	10.4718	15.9567	14.5381	Mmp11	Yes	0.00070403	3.92551	6.23339	-2.30787	0.3624	6.36831	6	0.00266708	2.57396	-2.30787	3.15241	0.201958
2053.55	2154.97	2649.27	2398.51	6167.72	19313.7	19577.8	17991.9	Sod2	Yes	0.000704195	13.805	11.1692	2.6358	0.413912	6.36803	6	0.00266708	2.57396	2.6358	3.15231	6.2152
378.565	355.497	428.103	458.83	558.514	647.345	643.587	644.868	Leng1	Yes	0.000704862	9.28167	8.65543	0.626244	0.0983593	6.3669	6	0.00266754	2.57389	0.626243	3.1519	1.54354
131.042	170.418	187.505	167.907	44.5962	46.6469	20.2118	50.8833	Evc	Yes	0.000705106	5.2572	7.34728	-2.09008	0.328294	6.36648	6	0.00266754	2.57389	-2.09008	3.15175	0.234868
1857.55	1862.39	1492.65	1663.33	1149.59	894.86	1125.48	1028.05	Top2b	Yes	0.000705983	10.0286	10.7414	-0.712799	0.111987	6.36499	6	0.00266936	2.57359	-0.7128	3.15121	0.610135
285.604	315.183	357.537	257.108	461.535	594.035	593.59	631.368	Tinf2	Yes	0.000706509	9.14509	8.23652	0.908567	0.142764	6.3641	6	0.00266986	2.57351	0.908567	3.15088	1.87718
1141.3	1487.95	1619.67	1536.82	858.653	813.942	848.897	699.905	Ldb3	Yes	0.00070739	9.64879	10.4857	-0.836902	0.131534	6.36261	6	0.00267169	2.57321	-0.836906	3.15034	0.559843
1646.98	1748.77	1666.04	1192.84	526.659	171.356	178.715	146.419	Prrg3	Yes	0.00070786	7.78427	10.595	-2.81077	0.441818	6.36182	6	0.00267197	2.57317	-2.81076	3.15005	0.14252
437.366	432.46	409.958	506.636	678.853	869.156	748.902	991.705	Trim21	Yes	0.000709175	9.66821	8.79831	0.869892	0.136784	6.3596	6	0.00267399	2.57284	0.869893	3.14925	1.82753
88.4812	80.0173	67.2061	73.4594	50.2592	54.2628	46.8064	50.8833	Gpr155	Yes	0.000709186	5.65774	6.26473	-0.606994	0.0954456	6.35958	6	0.00267399	2.57284	-0.606994	3.14924	0.656563
364.005	292.582	401.221	280.428	795.652	1755.45	2113.73	2022.87	Isg20	Yes	0.000710018	10.6104	8.37006	2.24028	0.352347	6.35818	6	0.00267464	2.57273	2.24029	3.14873	4.72491
2003.71	2018.76	1725.18	1915.19	3043.87	4589.49	4996.58	5311.59	U2af2	Yes	0.000710151	12.0994	10.9009	1.19849	0.188502	6.35795	6	0.00267464	2.57273	1.19849	3.14865	2.29499
31.9204	27.4869	27.5545	19.2394	76.4506	222.763	191.481	260.647	Col27a1	Yes	0.000711961	7.41571	4.70682	2.70889	0.426266	6.35491	6	0.00267815	2.57217	2.70889	3.14754	6.53817
393.125	362.216	543.698	633.15	1044.12	1750.69	1794.6	1830.76	Arl4a	Yes	0.000712442	10.6124	8.87815	1.73421	0.272927	6.35411	6	0.00267815	2.57217	1.73421	3.14725	3.32696
53400.7	55831.3	56288.5	49622.4	28703.6	16634.9	13802.6	13402	Ptrf	Yes	0.000712865	14.0734	15.7132	-1.63973	0.258088	6.3534	6	0.00267815	2.57217	-1.63973	3.14699	0.320917
39.7606	56.8062	43.684	38.4787	91.316	78.0622	113.825	92.4207	Nhlrc1	Yes	0.000712985	6.54004	5.46407	1.07597	0.16936	6.3532	6	0.00267815	2.57217	1.07597	3.14692	2.10814
607.608	673.733	680.798	559.69	230.06	63.7826	81.9111	100.728	Tmem86a	Yes	0.000713063	6.71282	9.29565	-2.58283	0.406549	6.35306	6	0.00267815	2.57217	-2.58283	3.14687	0.166913
964.893	1043.89	1112.26	1024.35	1402.3	1526.97	1883.96	1650.07	Sqrdl	Yes	0.000713532	10.6495	10.0154	0.634038	0.0998126	6.35228	6	0.00267842	2.57212	0.63404	3.14659	1.5519
9170.69	9655.21	9139.36	11571	14225.5	17822	19756.5	18144.6	Tns1	Yes	0.000714574	14.0837	13.264	0.81971	0.129077	6.35054	6	0.00268084	2.57173	0.81971	3.14595	1.76505
900.493	971.813	860.239	908.914	607.357	438.862	482.957	373.837	Dip2a	Yes	0.000715649	8.87151	9.82892	-0.957415	0.150804	6.34874	6	0.00268278	2.57142	-0.957415	3.1453	0.514979
1404.5	1303.49	1318.58	1444.7	1819.24	1848.74	1607.37	1814.15	Cers2	Yes	0.000715883	10.7892	10.4163	0.37292	0.0587429	6.34835	6	0.00268278	2.57142	0.37292	3.14516	1.29497
1853.07	1750.61	1738.62	1831.24	1226.04	1120.48	836.132	911.746	Srgap2	Yes	0.000717351	9.98244	10.8079	-0.825476	0.13008	6.34591	6	0.00268582	2.57092	-0.825479	3.14427	0.564295
582.968	467.276	474.475	489.146	712.123	945.315	842.514	944.976	Naa15	Yes	0.000717491	9.74083	8.96993	0.770902	0.121485	6.34567	6	0.00268582	2.57092	0.770902	3.14418	1.70634
1969.55	1994.93	1899.25	1860.39	1583.52	1291.83	1407.38	1491.19	Srp14	Yes	0.00071891	10.4913	10.9146	-0.4233	0.0667317	6.34331	6	0.00268769	2.57062	-0.4233	3.14333	0.745717
93.5213	75.1307	75.9429	81.0385	51.6749	57.1187	47.8701	57.1139	Rsl1	Yes	0.000719376	5.73603	6.34148	-0.605456	0.0954596	6.34254	6	0.00268769	2.57062	-0.605457	3.14304	0.657263
6712.81	7086.72	6912.82	6702.88	8900.12	11533.2	12483.5	11208.9	Ywhaz	Yes	0.000719529	13.4183	12.7423	0.675993	0.106585	6.34229	6	0.00268769	2.57062	0.67599	3.14295	1.59769
703.93	720.766	720.45	830.207	438.883	462.662	305.305	355.145	Usp46	Yes	0.000719581	8.58947	9.53569	-0.94622	0.149194	6.3422	6	0.00268769	2.57062	-0.946221	3.14292	0.51899
2279.23	2673.55	2221.84	2660.86	1526.18	1034.8	897.831	947.053	Adarb1	Yes	0.000721607	10.0721	11.2585	-1.18641	0.187165	6.33885	6	0.00269377	2.56964	-1.18641	3.1417	0.439395
437.926	448.341	440.2	468.158	315.713	337	337.219	382.144	Eml4	Yes	0.000723968	8.41865	8.80897	-0.390319	0.0616136	6.33495	6	0.00270026	2.56859	-0.390319	3.14028	0.762961
1083.62	1243.02	1235.25	1177.1	1851.8	1943.94	2767.96	2392.55	Ndufc2	Yes	0.000724255	11.1096	10.2082	0.901388	0.142299	6.33448	6	0.00270026	2.56859	0.90139	3.14011	1.86786
944.733	1130.02	970.457	930.485	351.106	237.995	108.506	163.034	Gja5	Yes	0.000724545	7.6153	9.95256	-2.33726	0.369002	6.334	6	0.00270026	2.56859	-2.33726	3.13993	0.197886
939.133	1017.01	877.712	938.647	600.279	530.252	715.925	561.793	Zadh2	Yes	0.000724948	9.2244	9.87934	-0.654943	0.103412	6.33334	6	0.00270027	2.56859	-0.654942	3.13969	0.635101
337.125	376.264	371.65	308.413	733.359	1515.55	1876.51	1639.69	Srm	Yes	0.000725846	10.4093	8.43981	1.96945	0.311037	6.33187	6	0.00270213	2.56829	1.96945	3.13916	3.91617
960.973	1004.8	826.636	816.798	508.255	352.232	276.583	278.301	Tdrp	Yes	0.000726986	8.42047	9.8115	-1.39103	0.219752	6.33	6	0.00270488	2.56785	-1.39103	3.13847	0.381292
166.322	92.2337	118.283	137.008	38.2253	14.2797	22.3394	33.2299	Trim5	Yes	0.000730314	4.65707	6.97232	-2.31525	0.366073	6.32456	6	0.00271521	2.5662	-2.31525	3.13649	0.200928
392.565	408.027	400.549	483.899	263.33	305.585	240.414	277.262	Bpgm	Yes	0.000730567	8.08016	8.71343	-0.633266	0.100135	6.32415	6	0.00271521	2.5662	-0.633266	3.13634	0.644715
1380.42	1234.47	1220.46	1188.18	1529.01	1758.3	1761.62	1736.26	Mydgf	Yes	0.000733118	10.7257	10.2921	0.433626	0.0686117	6.32	6	0.0027232	2.56492	0.43362	3.13483	1.35062
1962.27	2128.7	1808.52	1846.4	2711.87	3819.34	3942.37	3532.76	Metap2	Yes	0.000735962	11.7589	10.9163	0.842613	0.133422	6.31539	6	0.00273213	2.5635	0.84261	3.13314	1.79329
97.4414	98.9527	129.708	106.691	183.34	211.339	249.989	178.611	Galns	Yes	0.000736332	7.67205	6.74789	0.92416	0.146348	6.31479	6	0.00273213	2.5635	0.924161	3.13293	1.89758
644.569	623.646	620.985	709.524	346.151	478.845	414.875	403.951	Zfp516	Yes	0.000736959	8.67331	9.34147	-0.668164	0.105826	6.31378	6	0.00273296	2.56337	-0.668163	3.13256	0.629307
726.33	862.476	786.312	685.038	541.525	412.207	471.255	418.489	Vamp4	Yes	0.000737826	8.83938	9.57395	-0.734575	0.116371	6.31238	6	0.00273467	2.56309	-0.734575	3.13205	0.600995
583.528	714.047	598.807	616.825	401.365	240.851	278.711	255.455	Fut11	Yes	0.000740972	8.17008	9.2908	-1.12072	0.177685	6.30733	6	0.00274483	2.56149	-1.12072	3.1302	0.459864
2007.07	2327.22	2141.86	2293.56	1395.93	1049.08	1072.29	818.287	Gnas	Yes	0.000743854	10.0562	11.0958	-1.03961	0.164946	6.30272	6	0.00275399	2.56004	-1.0396	3.12851	0.486462
586.328	598.603	472.459	578.93	1233.83	2781.68	3368.99	2813.12	Il13ra1	Yes	0.000744783	11.2217	9.12058	2.1011	0.333443	6.30124	6	0.00275592	2.55973	2.1011	3.12797	4.29037
1421.86	1478.18	1252.05	1298.37	1953.74	2125.77	2040.33	1739.38	Ube2j1	Yes	0.000745843	10.9362	10.4089	0.527251	0.0836966	6.29955	6	0.00275833	2.55935	0.52725	3.12735	1.44118
56.5608	83.6822	96.1048	78.1235	205.284	161.836	175.524	154.727	Syne3	Yes	0.000746578	7.43724	6.2707	1.16654	0.185213	6.29838	6	0.00275954	2.55916	1.16654	3.12692	2.24473
2096.67	1455.58	1660.66	3323.16	540.817	651.153	346.793	481.834	Ctsh	Yes	0.000747264	8.94404	10.9843	-2.04024	0.323988	6.29729	6	0.00276057	2.559	-2.04025	3.12653	0.243122
11251.1	11641.6	11393.5	8489.8	22560.7	27254.2	19642.7	18490.4	Serpinh1	Yes	0.000748339	14.408	13.373	1.03492	0.164389	6.29558	6	0.00276303	2.55861	1.03493	3.1259	2.04901
890.972	976.089	815.211	812.717	624.346	618.786	522.316	515.064	Tmem131	Yes	0.000749896	9.14922	9.76694	-0.617714	0.0981571	6.29312	6	0.00276591	2.55816	-0.617714	3.125	0.651703
508.487	581.5	579.317	596.42	734.067	802.518	858.471	921.092	Opa1	Yes	0.000750289	9.69025	9.14302	0.547222	0.0869642	6.2925	6	0.00276591	2.55816	0.547222	3.12477	1.46127
154.002	172.251	133.068	135.259	254.835	432.198	318.07	402.913	Zmynd15	Yes	0.000750348	8.42912	7.20769	1.22143	0.194112	6.2924	6	0.00276591	2.55816	1.22143	3.12474	2.33178
374.645	323.734	357.537	324.737	240.678	189.444	164.886	164.073	Mansc1	Yes	0.000754507	7.55002	8.42828	-0.878255	0.139719	6.28585	6	0.00277763	2.55633	-0.878256	3.12234	0.544025
2329.63	2310.73	2117.67	2011.39	1687.58	1348.95	1552.06	1494.31	Wipf1	Yes	0.000755125	10.5659	11.0956	-0.529666	0.0842762	6.28488	6	0.00277763	2.55633	-0.52966	3.12198	0.692718
1793.15	1822.07	1996.02	1888.37	1117.03	751.111	566.995	712.366	Pkd2	Yes	0.000755672	9.5755	10.8714	-1.29587	0.206217	6.28402	6	0.00277763	2.55633	-1.29587	3.12167	0.40729
122.642	210.733	186.833	201.139	60.8773	48.5509	26.5945	50.8833	Arhgef9	Yes	0.000755693	5.48286	7.46381	-1.98095	0.315237	6.28399	6	0.00277763	2.55633	-1.98095	3.12165	0.253323
359.525	313.35	299.067	366.714	190.419	242.755	194.672	185.88	Dcp1b	Yes	0.000756006	7.65988	8.3811	-0.721226	0.114781	6.2835	6	0.00277763	2.55633	-0.721226	3.12147	0.606582
1714.74	1985.16	2063.23	1894.79	3119.61	5497.68	5415.71	5372.86	Grrp1	Yes	0.000756267	12.2065	10.8993	1.30721	0.208052	6.28309	6	0.00277763	2.55633	1.30721	3.12132	2.47463
1689.54	1463.52	1350.84	1578.21	2287.15	2959.7	3153.05	3596.1	Impdh2	Yes	0.000756548	11.5313	10.5653	0.965988	0.153755	6.28265	6	0.00277763	2.55633	0.96599	3.12116	1.9534
1644.18	1206.98	1461.06	1469.77	2435.09	3905.02	3371.12	2815.2	Flnb	Yes	0.000756816	11.5897	10.4886	1.1011	0.175272	6.28223	6	0.00277763	2.55633	1.1011	3.12101	2.14518
2751.32	2656.45	2715.13	2582.74	3015.55	3291.94	3448.78	3273.15	Luzp1	Yes	0.000757523	11.6678	11.3857	0.282145	0.0449194	6.28113	6	0.00277871	2.55616	0.28215	3.1206	1.21601
4776.87	5483.32	4584.13	5203.37	3813.33	3677.49	3211.55	3452.8	Dlc1	Yes	0.000758799	11.786	12.2876	-0.5016	0.0798836	6.27914	6	0.00278189	2.55566	-0.5016	3.11987	0.706323
2529.56	2638.74	2486.63	2481.88	1949.49	2066.75	2224.37	1955.37	Arl6ip5	Yes	0.000760434	10.9986	11.3069	-0.308265	0.0491134	6.27659	6	0.00278551	2.5551	-0.30826	3.11894	0.807615
6192.01	6569.97	6110.38	5752.57	8602.1	12702.2	12757.9	11776.9	F11r	Yes	0.00076102	13.4665	12.5862	0.880287	0.14027	6.27567	6	0.00278551	2.5551	0.88029	3.1186	1.84075
1525.46	1374.95	1239.95	1419.63	2141.32	3432.83	3496.65	3356.22	Ranbp1	Yes	0.000761547	11.5735	10.4369	1.13657	0.181131	6.27486	6	0.00278551	2.5551	1.13657	3.1183	2.19858
159.042	143.542	147.854	151	202.452	223.715	182.97	198.341	mt-Tc	Yes	0.000761656	7.65357	7.23126	0.422309	0.0673036	6.27469	6	0.00278551	2.5551	0.422309	3.11824	1.34007
3395.33	3499.38	3752.79	3425.77	6265.41	11441.8	13431.3	11856.9	Chmp4b	Yes	0.000761848	13.3355	11.7796	1.55595	0.247984	6.27439	6	0.00278551	2.5551	1.55594	3.11813	2.94025
330.405	364.048	362.913	367.297	455.872	584.515	595.717	529.602	Uxs1	Yes	0.000763881	9.07271	8.47509	0.597618	0.095295	6.27124	6	0.00279132	2.55419	0.597617	3.11697	1.51322
1980.75	1536.82	1809.19	2353.61	5568.15	4648.51	3514.73	4008.36	Fxyd5	Yes	0.000764265	12.0934	10.8898	1.20354	0.191933	6.27064	6	0.00279132	2.55419	1.20354	3.11676	2.30304
562.808	565.618	610.904	542.783	302.263	172.308	129.781	156.804	Cby1	Yes	0.000765366	7.49531	9.1548	-1.65949	0.264716	6.26894	6	0.00279308	2.55392	-1.65949	3.11613	0.316551
188.163	132.548	149.87	180.15	86.3608	90.438	62.7631	75.8058	Nkd1	Yes	0.000765573	6.28681	7.33171	-1.0449	0.166687	6.26862	6	0.00279308	2.55392	-1.0449	3.11601	0.48468
985.614	1228.97	1081.35	1081.49	811.933	666.385	724.435	642.791	Josd1	Yes	0.000766976	9.46859	10.0914	-0.622793	0.0993853	6.26646	6	0.00279503	2.55361	-0.622793	3.11522	0.649412
637.849	548.515	559.155	536.37	444.546	423.63	379.77	398.759	Arhgef11	Yes	0.000767034	8.6828	9.15266	-0.469861	0.0749814	6.26637	6	0.00279503	2.55361	-0.469861	3.11519	0.722034
7035.38	6924.24	5914.81	7180.36	2641.08	1681.19	977.615	949.13	Nrp1	Yes	0.000767348	10.4764	12.7195	-2.24301	0.357972	6.26588	6	0.00279503	2.55361	-2.24301	3.11501	0.211245
1349.62	1520.94	1405.95	1350.84	946.43	961.498	1055.27	796.48	Abl1	Yes	0.000769778	9.8691	10.4565	-0.587417	0.0938045	6.26215	6	0.00280177	2.55257	-0.587414	3.11363	0.665535
1071.29	1202.7	1209.04	1056.42	848.743	636.874	740.392	730.02	Mrps21	Yes	0.000770029	9.522	10.1455	-0.623457	0.0995657	6.26176	6	0.00280177	2.55257	-0.623454	3.11349	0.649115
1280.74	1118.41	1118.98	1269.21	1793.76	2765.5	2182.88	2625.16	Ddx58	Yes	0.000770602	11.1731	10.2219	0.951154	0.15192	6.26088	6	0.00280235	2.55248	0.95115	3.11317	1.93341
841.692	942.494	887.793	835.455	625.762	617.834	656.353	515.064	Sdr39u1	Yes	0.000772048	9.23187	9.7745	-0.542626	0.0866999	6.25867	6	0.00280534	2.55201	-0.542626	3.11236	0.68652
2761.4	2929.49	2414.04	2917.97	4450.41	4733.24	4068.96	3731.1	Rpn1	Yes	0.000772256	12.046	11.4239	0.622141	0.0994097	6.25835	6	0.00280534	2.55201	0.62214	3.11224	1.53916
587.448	629.754	536.305	706.609	1157.38	2545.59	2110.54	1981.33	Gm8995	Yes	0.000773579	10.8715	9.25716	1.61436	0.258036	6.25633	6	0.00280864	2.5515	1.61436	3.1115	3.06176
918.973	830.103	926.101	792.312	607.357	582.611	488.275	617.869	Arl3	Yes	0.00077533	9.15888	9.75649	-0.597619	0.0955631	6.25366	6	0.00281349	2.55076	-0.597619	3.11051	0.660844
1251.06	1073.21	1268.85	1208.58	1709.52	2156.23	2011.61	1681.23	Sec31a	Yes	0.000777292	10.8758	10.2263	0.649512	0.103911	6.25068	6	0.00281909	2.54989	0.64952	3.10942	1.56865
281.124	233.944	278.906	250.695	161.396	119.949	157.44	167.188	Haus4	Yes	0.000778279	7.23118	8.02463	-0.793445	0.126968	6.24918	6	0.00282116	2.54957	-0.793445	3.10886	0.576965
1608.9	1768.32	1469.8	1624.27	1281.25	1090.02	1152.07	1078.93	Tmco1	Yes	0.000779162	10.1647	10.6568	-0.49203	0.0787519	6.24785	6	0.00282284	2.54931	-0.49203	3.10837	0.711024
1026.49	1139.79	970.457	976.543	1262.85	1327.06	1344.62	1365.54	Ap1m1	Yes	0.000780832	10.3712	10.003	0.368151	0.0589483	6.24532	6	0.00282738	2.54862	0.36815	3.10744	1.2907
868.012	1059.77	1161.99	1058.16	356.061	135.181	144.674	87.2285	Mturn	Yes	0.000781263	7.29453	10.0102	-2.71568	0.43488	6.24467	6	0.00282742	2.54861	-2.71568	3.1072	0.15223
2978.68	2789	3158.02	2425.33	794.236	171.356	157.44	208.725	Tspan2	Yes	0.000781813	8.0146	11.4637	-3.44909	0.552399	6.24384	6	0.0028279	2.54854	-3.44909	3.1069	0.091563
703.37	583.332	454.986	697.281	1364.78	2953.04	3247.72	3117.38	Mybbp1a	Yes	0.00078328	11.3034	9.2304	2.07305	0.332132	6.24163	6	0.0028311	2.54804	2.07304	3.10608	4.20773
105.281	82.4606	127.692	82.7875	14.8654	19.0396	6.38269	23.884	Skida1	Yes	0.000783536	3.84924	6.6129	-2.76366	0.442806	6.24125	6	0.0028311	2.54804	-2.76366	3.10594	0.14725
1062.89	1220.42	1020.19	1124.63	502.592	274.17	208.501	185.88	Sigirr	Yes	0.000784391	8.07858	10.1092	-2.03062	0.325422	6.23996	6	0.00283253	2.54783	-2.03062	3.10547	0.244749
4563.5	5516.31	4492.73	4240.24	3288.08	2658.88	2619.03	2434.09	Tsnax	Yes	0.000784835	11.4159	12.1922	-0.776276	0.124417	6.23929	6	0.00283253	2.54783	-0.77628	3.10522	0.58387
2151.55	1681.58	1744.67	2491.21	3742.54	6803.79	6532.68	6382.22	Ifit1	Yes	0.000785189	12.4788	10.9595	1.51927	0.243522	6.23876	6	0.00283253	2.54783	1.51928	3.10503	2.86648
706.73	737.258	562.515	796.393	374.466	190.396	228.713	202.495	Fut8	Yes	0.000787131	7.90517	9.44103	-1.53586	0.246295	6.23585	6	0.00283512	2.54743	-1.53586	3.10395	0.344873
53.7608	51.9196	72.5826	64.1312	33.978	28.5594	29.7859	37.3837	Gprc5c	Yes	0.000787142	5.01083	5.9078	-0.896971	0.143841	6.23584	6	0.00283512	2.54743	-0.896971	3.10395	0.537013
477.127	438.568	441.544	559.107	142.991	167.548	231.904	251.301	Sdc1	Yes	0.000787981	7.59472	8.89707	-1.30235	0.208892	6.23458	6	0.00283512	2.54743	-1.30235	3.10348	0.405465
3144.44	3382.1	3874.43	3510.89	2275.11	2127.67	1710.56	1588.81	Lamb2	Yes	0.000788321	10.8952	11.7599	-0.864731	0.13871	6.23408	6	0.00283512	2.54743	-0.86473	3.1033	0.549149
2052.43	1767.71	1899.92	2443.98	1303.2	1194.73	1343.56	1163.05	Foxp1	Yes	0.000788409	10.2865	10.9844	-0.697918	0.111954	6.23394	6	0.00283512	2.54743	-0.69792	3.10325	0.61646
468.167	422.687	476.492	491.478	642.751	722.552	586.143	652.137	Idnk	Yes	0.000788425	9.3423	8.8579	0.4844	0.077704	6.23392	6	0.00283512	2.54743	0.484401	3.10324	1.399
617.129	696.334	673.406	647.725	943.598	1425.11	1476.53	1392.54	Nt5c3	Yes	0.000789977	10.3326	9.36191	0.970688	0.155769	6.23161	6	0.00283854	2.54691	0.970692	3.10239	1.95978
62.1609	73.2983	76.615	72.2933	133.788	106.622	161.695	124.612	Gm28875	Yes	0.000790215	7.02465	6.14725	0.877402	0.140807	6.23125	6	0.00283854	2.54691	0.877402	3.10225	1.83706
924.573	1030.45	964.408	748.586	1429.2	1760.21	2115.86	1840.11	Cndp2	Yes	0.000791231	10.7888	9.83081	0.957974	0.153774	6.22974	6	0.00284068	2.54658	0.957973	3.1017	1.94258
953.133	940.661	926.101	905.999	500.468	315.105	220.203	260.647	Atp13a2	Yes	0.000793896	8.26887	9.86311	-1.59425	0.256072	6.22578	6	0.00284873	2.54535	-1.59425	3.10024	0.331195
1823.95	1947.9	1942.26	1739.12	2688.51	2414.22	2449.89	2271.06	Capza1	Yes	0.000795262	11.2594	10.862	0.397342	0.0638427	6.22376	6	0.00285211	2.54483	0.39734	3.09949	1.31708
3687.65	3581.84	3834.78	3182.66	5372.78	8140.37	8683.64	8478.82	Anp32b	Yes	0.000797128	12.879	11.799	1.08004	0.173611	6.22101	6	0.00285729	2.54405	1.08004	3.09847	2.11409
12782.2	14817.9	11647.5	11959.9	7482.95	7637.72	9091.07	8598.24	Ets2	Yes	0.000797803	12.9971	13.6376	-0.640541	0.102981	6.22001	6	0.00285819	2.54391	-0.64055	3.0981	0.641468
1220.26	1142.84	1257.43	1058.16	504.007	223.715	191.481	166.15	Nipal3	Yes	0.00080014	7.93505	10.1888	-2.25369	0.36253	6.21657	6	0.00286505	2.54287	-2.2537	3.09683	0.209686
375.765	296.858	398.532	338.729	643.459	937.699	1298.88	1067.51	H6pd	Yes	0.000800783	9.90144	8.45247	1.44898	0.233118	6.21563	6	0.00286583	2.54275	1.44898	3.09649	2.73014
1344.02	1330.97	1240.63	1206.25	1848.97	2735.99	2925.4	2845.31	Pa2g4	Yes	0.000803127	11.3148	10.3209	0.993843	0.159982	6.2122	6	0.0028727	2.54171	0.99385	3.09522	1.99149
4329.42	4143.8	4399.99	3502.15	1525.47	792.046	547.847	444.45	Kif26a	Yes	0.000803629	9.5245	11.9935	-2.469	0.397491	6.21146	6	0.00287297	2.54167	-2.469	3.09494	0.180616
1294.74	1415.88	1280.28	1252.31	1839.06	2695.05	2779.66	2703.05	U2af1	Yes	0.000804974	11.2705	10.3546	0.915844	0.147491	6.2095	6	0.00287533	2.54131	0.91585	3.09422	1.88668
708.97	755.583	703.648	569.019	1090.13	1506.98	1816.94	1543.11	Plaa	Yes	0.000805138	10.5167	9.41052	1.10614	0.178144	6.20926	6	0.00287533	2.54131	1.10614	3.09413	2.15269
974.414	1023.12	938.87	1033.1	501.884	270.362	208.501	331.261	Cnst	Yes	0.00080659	8.28142	9.95367	-1.67225	0.269407	6.20715	6	0.00287899	2.54076	-1.67225	3.09335	0.313764
2657.8	2536.73	2318.61	2735.49	3491.24	4909.35	4296.61	4733.19	Cr1l	Yes	0.000808804	12.0771	11.3203	0.756756	0.12198	6.20393	6	0.00288537	2.5398	0.75676	3.09216	1.68969
918.973	1059.77	942.23	1034.26	793.529	695.896	654.225	697.828	Mapk9	Yes	0.0008094	9.46881	9.94693	-0.478124	0.0770787	6.20307	6	0.00288597	2.53971	-0.478124	3.09184	0.717911
1156.42	1349.91	1214.42	1191.67	1559.45	1711.66	1887.15	1916.95	Immt	Yes	0.000810241	10.7836	10.2597	0.523919	0.0844779	6.20185	6	0.00288744	2.53949	0.52392	3.09139	1.43786
1841.31	1740.83	1848.84	1650.5	2744.43	4065.9	4747.65	4669.84	Etf1	Yes	0.00081391	11.9535	10.7883	1.16516	0.188033	6.19655	6	0.00289899	2.53775	1.16516	3.08942	2.24258
22.4003	23.2111	6.72061	33.2316	185.463	356.04	1121.23	685.367	Ptx3	Yes	0.000814792	8.89062	4.20632	4.6843	0.756108	6.19529	6	0.0029006	2.53751	4.6843	3.08895	25.7108
916.173	787.956	1089.41	430.845	2355.1	3906.92	4478.52	4688.53	Tubb6	Yes	0.000815811	11.8643	9.57545	2.28883	0.369534	6.19382	6	0.0029027	2.5372	2.28883	3.08841	4.88659
4314.86	4663.6	4579.43	4116.06	5806.7	6253.55	6831.6	5600.28	Mesdc1	Yes	0.000816443	12.5758	12.1076	0.468232	0.0756077	6.19292	6	0.00290342	2.53709	0.46823	3.08807	1.38341
817.611	767.799	745.988	564.938	320.668	202.771	134.036	227.417	Srd5a3	Yes	0.000817395	7.72108	9.4862	-1.76512	0.285086	6.19155	6	0.00290419	2.53698	-1.76512	3.08757	0.294202
5259.59	6395.88	5805.27	5233.69	4165.14	3692.72	4093.43	3552.49	Egln1	Yes	0.000817518	11.9171	12.4651	-0.548024	0.0885141	6.19137	6	0.00290419	2.53698	-0.54803	3.0875	0.683953
1405.62	1212.48	1353.53	1333.35	2098.14	2598.9	3615.79	3039.5	Rnh1	Yes	0.000818767	11.4421	10.371	1.07106	0.173041	6.18959	6	0.0029071	2.53654	1.07105	3.08684	2.10096
906.653	1122.07	914.676	1060.5	618.683	549.292	620.184	443.412	Lrp6	Yes	0.00081953	9.11088	9.961	-0.850114	0.13737	6.1885	6	0.00290828	2.53636	-0.850115	3.08644	0.554741
5349.19	5722.15	5706.47	6429.44	9819.65	16129.4	19751.2	16494.5	Pttg1ip	Yes	0.000820349	13.8796	12.4991	1.38047	0.223113	6.18733	6	0.00290966	2.53616	1.38047	3.086	2.60353
140.562	138.045	100.137	143.421	240.678	374.128	280.838	391.49	Tsr1	Yes	0.000820782	8.30119	7.0135	1.28769	0.208139	6.18671	6	0.00290966	2.53616	1.28769	3.08577	2.44137
2499.87	2550.78	2386.49	2382.77	2203.62	2116.25	2065.86	2021.83	Hsbp1	Yes	0.000821939	11.0367	11.2609	-0.224133	0.0362378	6.18506	6	0.00291224	2.53577	-0.22413	3.08516	0.856111
249.763	230.89	266.136	335.814	470.737	654.009	692.521	511.948	Lmod2	Yes	0.000822631	9.16688	8.06575	1.10112	0.178058	6.18407	6	0.00291267	2.53571	1.10112	3.08479	2.14522
1396.1	1558.81	1415.36	1454.03	1885.07	2041.99	2198.84	2467.32	Psmb5	Yes	0.000822923	11.0619	10.5066	0.555303	0.0898016	6.18366	6	0.00291267	2.53571	0.55531	3.08464	1.46948
4104.3	4774.16	4018.93	4071.16	2998.56	2275.23	2314.79	2004.18	Fmnl3	Yes	0.000826013	11.2118	12.0469	-0.835115	0.135148	6.17927	6	0.00292208	2.53431	-0.83511	3.08301	0.56054
647.929	798.951	678.11	750.335	1266.39	2140.05	2654.13	2193.17	Hrct1	Yes	0.000826612	10.9607	9.48461	1.47609	0.238909	6.17843	6	0.00292267	2.53422	1.47608	3.0827	2.78193
4812.71	5082.01	5099.6	4986.49	6671.73	8409.78	9816.57	9073.84	Btf3	Yes	0.000829005	13.0375	12.2859	0.751601	0.121716	6.17505	6	0.00292941	2.53322	0.7516	3.08144	1.68366
1596.02	1773.82	1592.11	1627.77	1295.41	1012.91	1055.27	971.975	Fam134a	Yes	0.000829387	10.0729	10.6846	-0.611665	0.0990629	6.17451	6	0.00292941	2.53322	-0.61167	3.08124	0.654439
300.164	315.793	260.088	276.347	402.073	563.571	496.786	561.793	Erlin1	Yes	0.000830085	8.97004	8.16641	0.803627	0.130173	6.17353	6	0.00293034	2.53308	0.803627	3.08088	1.74548
458.646	436.125	431.463	362.05	261.206	213.243	281.902	271.032	Pigyl	Yes	0.000831299	7.99669	8.71574	-0.719052	0.116506	6.17182	6	0.0029331	2.53267	-0.719052	3.08024	0.607496
1510.34	1483.07	1862.28	1515.25	2478.27	3467.11	4161.51	3531.72	Pkig	Yes	0.000831854	11.7109	10.6308	1.08011	0.17503	6.17104	6	0.00293352	2.53261	1.08012	3.07995	2.11421
2934.44	2976.52	3073.34	2924.38	5108.74	6692.41	9634.66	9102.92	Hipk1	Yes	0.000832895	12.8533	11.5395	1.31385	0.212956	6.16958	6	0.00293566	2.53229	1.31385	3.07941	2.48604
2434.91	2493.36	2339.45	2666.11	2067.7	1789.72	1730.77	1765.34	Nisch	Yes	0.00083407	10.8406	11.2765	-0.435935	0.0706777	6.16793	6	0.00293827	2.53191	-0.43593	3.0788	0.739217
717.37	730.539	763.462	736.343	576.211	585.467	511.679	615.792	Xpo7	Yes	0.000834793	9.15732	9.52501	-0.367687	0.0596225	6.16692	6	0.00293928	2.53176	-0.367687	3.07842	0.775024
324.805	312.739	283.61	290.922	368.095	423.63	440.405	419.528	L3mbtl2	Yes	0.000836783	8.68648	8.24113	0.445352	0.0722489	6.16414	6	0.00294476	2.53095	0.445352	3.07739	1.36165
548.248	639.527	541.009	639.563	436.051	433.15	380.834	379.029	Ypel2	Yes	0.00083785	8.66657	9.205	-0.538435	0.0873706	6.16265	6	0.00294519	2.53089	-0.538435	3.07683	0.688517
794.091	737.258	810.506	799.891	1030.67	1408.93	1396.74	1224.31	Atxn2l	Yes	0.000837922	10.2938	9.61638	0.677458	0.109931	6.16256	6	0.00294519	2.53089	0.677458	3.0768	1.59932
66.6409	68.4117	65.19	51.305	20.5284	11.4237	12.7654	26.9993	Bbs7	Yes	0.00083862	4.07563	5.96553	-1.8899	0.306723	6.16158	6	0.00294519	2.53089	-1.8899	3.07643	0.269827
777.851	847.817	716.418	774.238	615.144	514.068	578.697	572.178	1810030O07Rik	Yes	0.000838648	9.15189	9.60306	-0.451167	0.0732231	6.16154	6	0.00294519	2.53089	-0.451167	3.07642	0.731451
863.532	819.719	832.012	812.134	564.885	376.983	440.405	343.722	Aktip	Yes	0.00084007	8.72699	9.69978	-0.972792	0.157932	6.15957	6	0.00294822	2.53044	-0.972793	3.07568	0.509519
18.4803	17.1029	16.1295	15.1583	35.3938	95.1979	87.23	75.8058	Gm20257	Yes	0.00084076	6.10232	4.05944	2.04288	0.331711	6.15861	6	0.00294822	2.53044	2.04288	3.07533	4.12067
856.252	907.066	887.121	861.69	1082.34	1386.08	1412.7	1383.2	Txndc9	Yes	0.000840823	10.3537	9.77774	0.575949	0.0935207	6.15852	6	0.00294822	2.53044	0.575948	3.0753	1.49066
490.567	455.06	448.937	436.092	308.634	297.017	238.287	327.107	Lcmt1	Yes	0.000847367	8.18358	8.83677	-0.653187	0.106218	6.14949	6	0.00296738	2.52763	-0.653186	3.07193	0.635875
243.043	253.49	246.647	226.791	322.791	410.303	367.004	448.604	Hat1	Yes	0.000847487	8.58599	7.92059	0.665394	0.108206	6.14932	6	0.00296738	2.52763	0.665395	3.07187	1.586
1016.41	1183.77	1135.78	1044.17	738.314	625.45	489.339	506.756	Lamtor2	Yes	0.000847602	9.18417	10.094	-0.909844	0.147962	6.14916	6	0.00296738	2.52763	-0.90984	3.07181	0.532244
4373.66	4347.2	4266.25	4906.62	7010.09	10418.5	12700.5	9889.02	Tgfbr2	Yes	0.000849118	13.2566	12.1249	1.13163	0.184092	6.14708	6	0.00296969	2.52729	1.13163	3.07103	2.19106
1822.83	1710.29	1729.21	2072.02	1371.16	1378.46	1233.99	1359.31	Pja2	Yes	0.000849143	10.3819	10.8362	-0.45423	0.073894	6.14705	6	0.00296969	2.52729	-0.45423	3.07102	0.7299
13253.1	16118.9	15469.5	15245.7	19419.9	20710.3	22771.3	20631.6	Atp5a1	Yes	0.000849654	14.3477	13.8709	0.476758	0.0775678	6.14635	6	0.0029699	2.52726	0.47676	3.07076	1.39161
394.806	460.557	385.091	318.907	225.812	158.028	181.907	218.071	Chst1	Yes	0.00085012	7.59968	8.59457	-0.994888	0.161883	6.14571	6	0.0029699	2.52726	-0.994888	3.07052	0.501775
704.49	685.95	803.113	675.127	477.108	317.009	336.155	286.608	Wdr13	Yes	0.000851344	8.44062	9.48272	-1.0421	0.169612	6.14403	6	0.0029699	2.52726	-1.0421	3.06989	0.48562
1794.83	1462.91	1329.34	1621.94	2794.69	5687.12	5261.46	5024.99	Phf11d	Yes	0.000851457	12.1445	10.5911	1.55347	0.252848	6.14388	6	0.0029699	2.52726	1.55347	3.06984	2.93522
394.806	431.849	449.609	390.617	1254.36	1032.9	795.708	719.635	P4ha2	Yes	0.000851527	9.85811	8.70038	1.15773	0.188439	6.14378	6	0.0029699	2.52726	1.15773	3.0698	2.23106
325.925	356.718	329.982	343.393	452.333	596.891	638.269	526.487	Scly	Yes	0.000851838	9.10021	8.40425	0.695959	0.113286	6.14336	6	0.0029699	2.52726	0.695959	3.06964	1.61996
81.2011	114.223	61.1576	62.3822	221.565	542.628	699.968	536.871	Pf4	Yes	0.000852306	8.84874	6.26917	2.57958	0.419941	6.14272	6	0.00296999	2.52724	2.57958	3.0694	5.97766
2448.35	2559.94	2399.26	2196.2	3646.98	4106.84	5280.61	5544.2	Txn1	Yes	0.000853089	12.1599	11.2272	0.932722	0.151868	6.14165	6	0.00297119	2.52707	0.93272	3.06901	1.90887
1926.43	2183.68	1866.31	2098.26	1132.6	878.676	579.761	669.791	Sh3glb2	Yes	0.000853694	9.62287	10.9763	-1.35343	0.220399	6.14082	6	0.00297177	2.52699	-1.35343	3.0687	0.391361
262.084	216.841	231.861	341.644	104.058	79.9662	51.0615	98.6513	Pir	Yes	0.000854679	6.33025	8.01696	-1.68671	0.274732	6.13948	6	0.00297273	2.52684	-1.68671	3.0682	0.310634
67.2009	66.5793	89.3842	92.1157	154.317	138.989	128.717	140.189	Gm10275	Yes	0.000854851	7.13197	6.28368	0.848284	0.138174	6.13925	6	0.00297273	2.52684	0.848284	3.06811	1.80036
1206.82	1033.51	936.854	919.991	433.22	241.803	143.61	206.649	Cplx2	Yes	0.000855566	7.88342	9.99187	-2.10845	0.343492	6.13828	6	0.00297368	2.52671	-2.10845	3.06775	0.231897
176.962	107.504	155.918	133.509	360.309	260.842	303.178	360.337	Prx	Yes	0.000856582	8.31434	7.14025	1.17409	0.191316	6.13689	6	0.00297569	2.52641	1.17409	3.06723	2.2565
30384.3	29729.2	26172.1	18781.1	48102.3	61257	68380.9	57819	Col4a1	Yes	0.000858654	15.8342	14.6558	1.1784	0.192107	6.13408	6	0.00298135	2.52559	1.1784	3.06618	2.26326
3956.46	4251.91	4118.39	3752.84	5876.78	8688.71	9789.98	8864.08	Glul	Yes	0.00086037	12.9941	11.9714	1.02276	0.166798	6.13176	6	0.00298577	2.52494	1.02277	3.06531	2.03182
9561.01	9893.43	10730.1	9876.2	13577.8	19322.3	20017.2	19015.8	Rpl19	Yes	0.00086089	14.1177	13.2886	0.829119	0.135233	6.13106	6	0.00298605	2.5249	0.82912	3.06505	1.7766
3945.26	4272.07	3855.62	3741.18	5895.9	9084.73	9487.86	9921.21	Rasip1	Yes	0.000863281	13.0407	11.9472	1.09356	0.178458	6.12784	6	0.00299239	2.52398	1.09356	3.06385	2.134
1210.74	1277.22	1255.41	1484.35	1964.35	2896.87	3132.83	2510.94	Nub1	Yes	0.000863604	11.3369	10.3475	0.989341	0.161462	6.1274	6	0.00299239	2.52398	0.98935	3.06369	1.98529
364.565	472.163	397.188	404.61	267.577	295.113	235.096	246.109	Rcbtb2	Yes	0.000864899	8.0223	8.67181	-0.649512	0.106031	6.12566	6	0.00299534	2.52355	-0.649512	3.06303	0.637496
228.483	188.743	164.655	216.88	353.23	392.215	301.05	347.876	Mocos	Yes	0.000865939	8.43906	7.63007	0.808993	0.132096	6.12427	6	0.00299666	2.52336	0.808993	3.06251	1.75199
3164.04	2989.96	2998.74	3039.82	2215.65	1646.92	1462.7	1479.77	Impdh1	Yes	0.000866554	10.7112	11.5733	-0.862182	0.1408	6.12344	6	0.00299666	2.52336	-0.86218	3.0622	0.550121
529.207	467.276	565.876	591.756	988.902	2184.79	1571.2	1713.42	Ccrl2	Yes	0.000867378	10.6008	9.06726	1.53356	0.250487	6.12234	6	0.00299666	2.52336	1.53356	3.06179	2.895
908.333	933.331	877.712	851.779	1232.41	1710.71	1914.81	1642.8	Smndc1	Yes	0.000867427	10.6481	9.80132	0.846827	0.138319	6.12227	6	0.00299666	2.52336	0.846825	3.06177	1.79854
138.322	163.699	115.595	191.811	33.978	46.6469	69.1458	34.2684	Pde7b	Yes	0.000867546	5.46015	7.22581	-1.76566	0.288407	6.12211	6	0.00299666	2.52336	-1.76566	3.06171	0.294092
986.734	1031.06	855.534	1031.93	1341.42	1659.3	1828.64	1855.68	Snrpa	Yes	0.00086794	10.6951	9.92706	0.767989	0.125456	6.12159	6	0.00299666	2.52336	0.767989	3.06151	1.70289
1037.13	1095.81	883.761	1080.32	525.952	270.362	251.052	218.071	Klk8	Yes	0.000870287	8.21451	9.99523	-1.78072	0.291041	6.11845	6	0.00300031	2.52283	-1.78072	3.06034	0.291038
145.602	123.385	128.364	146.919	75.7427	35.2232	48.9339	44.6527	Hacl1	Yes	0.000870415	5.61873	7.08397	-1.46524	0.239485	6.11828	6	0.00300031	2.52283	-1.46524	3.06027	0.362176
16.2402	9.16228	10.0809	23.9034	55.9222	113.285	107.442	188.995	Prkar1b	Yes	0.000870621	6.7347	3.78248	2.95222	0.482546	6.11801	6	0.00300031	2.52283	2.95222	3.06017	7.73939
692.17	759.859	642.491	640.729	891.923	1062.41	1133.99	1155.78	Zpr1	Yes	0.000870776	10.0439	9.41392	0.630017	0.102981	6.1178	6	0.00300031	2.52283	0.630012	3.06009	1.54758
386.405	284.031	302.428	520.629	163.519	126.613	154.248	123.574	Gsta4	Yes	0.000872726	7.13898	8.50211	-1.36312	0.222907	6.1152	6	0.0030055	2.52208	-1.36312	3.05912	0.38874
194.883	270.593	240.598	206.969	53.0907	27.6074	9.57403	26.9993	Dhcr7	Yes	0.000874779	4.63284	7.82255	-3.18971	0.521836	6.11248	6	0.00301082	2.52132	-3.18971	3.0581	0.109598
841.692	962.651	989.947	812.717	1720.85	2093.4	3438.14	2923.19	Klhl2	Yes	0.000875428	11.2603	9.81146	1.44886	0.237067	6.11162	6	0.00301082	2.52132	1.44886	3.05778	2.72993
436.806	421.465	485.228	525.293	851.574	1704.04	1858.43	1581.54	Neu1	Yes	0.000875607	10.4889	8.8624	1.62652	0.266147	6.11138	6	0.00301082	2.52132	1.62653	3.05769	3.08769
184.243	204.014	184.817	133.509	94.8553	62.8306	86.1663	79.9595	Ttyh2	Yes	0.000876774	6.32282	7.44718	-1.12436	0.184024	6.10984	6	0.0030133	2.52096	-1.12436	3.05711	0.458706
917.293	855.757	807.146	767.825	1194.19	1457.48	1705.24	1315.7	Copb1	Yes	0.000878416	10.4571	9.7059	0.751207	0.122994	6.10767	6	0.00301672	2.52047	0.751206	3.0563	1.6832
1102.1	1046.94	949.623	880.929	632.133	391.263	367.004	404.99	Tpp1	Yes	0.000878665	8.77437	9.95302	-1.17866	0.19299	6.10734	6	0.00301672	2.52047	-1.17865	3.05618	0.441763
14.5602	15.8813	29.5707	34.3976	72.2033	113.285	132.973	102.805	Medag	Yes	0.000879447	6.68414	4.46089	2.22325	0.364091	6.10631	6	0.00301672	2.52047	2.22325	3.05579	4.66945
53.2007	59.8603	58.4693	58.8841	123.878	262.746	277.647	156.804	Lamc2	Yes	0.000880054	7.60006	5.84658	1.75348	0.287196	6.10551	6	0.00301672	2.52047	1.75348	3.05549	3.3717
410.486	432.46	422.055	332.316	150.778	219.907	220.203	220.148	Enpp5	Yes	0.000880419	7.64551	8.63383	-0.988316	0.161885	6.10503	6	0.00301672	2.52047	-0.988315	3.05531	0.504066
1254.98	1067.1	1084.04	1143.87	1458.93	1432.73	1631.84	1586.73	Keap1	Yes	0.000880448	10.5748	10.1487	0.426136	0.0698012	6.10499	6	0.00301672	2.52047	0.42613	3.0553	1.34362
6.72009	29.9301	62.5017	12.8262	403.489	607.362	358.494	1025.97	Itih4	Yes	0.000881164	9.09785	4.32472	4.77313	0.781961	6.10405	6	0.00301764	2.52033	4.77313	3.05494	27.3436
861.292	1019.46	1043.71	901.335	581.166	480.749	676.565	528.563	Fam174a	Yes	0.000882037	9.13499	9.89684	-0.761852	0.124834	6.1029	6	0.0030191	2.52012	-0.761852	3.05451	0.589739
2456.19	2164.13	2052.48	2649.78	3708.56	6137.41	5910.37	6291.88	Znfx1	Yes	0.00088445	12.3971	11.1791	1.21794	0.199671	6.09974	6	0.00302457	2.51934	1.21794	3.05333	2.32614
1382.1	1367.01	1069.92	1246.48	2140.62	2574.15	2525.42	3567.02	Mat2a	Yes	0.000884532	11.3741	10.2991	1.07503	0.176245	6.09963	6	0.00302457	2.51934	1.07503	3.05329	2.10677
5365.43	5424.68	5084.82	5529.86	3613	2413.27	2077.56	2450.71	She	Yes	0.000885788	11.3338	12.3849	-1.0511	0.172368	6.09799	6	0.00302705	2.51898	-1.0511	3.05267	0.4826
174.722	188.743	151.886	201.722	112.552	108.526	122.335	124.612	Amacr	Yes	0.000886153	6.86808	7.47807	-0.609983	0.100038	6.09751	6	0.00302705	2.51898	-0.609983	3.05249	0.655204
347.765	354.886	347.456	248.946	523.12	742.543	699.968	642.791	Baz1a	Yes	0.000887579	9.33667	8.32839	1.00828	0.16541	6.09565	6	0.00303039	2.5185	1.00828	3.05179	2.01151
161.842	196.073	209.011	154.498	53.0907	16.1836	11.7016	26.9993	Cc2d2a	Yes	0.000888208	4.51258	7.48314	-2.97056	0.48739	6.09483	6	0.00303062	2.51847	-2.97056	3.05149	0.127577
661.369	672.512	651.228	644.81	431.096	343.664	493.594	396.682	Rnf166	Yes	0.000888542	8.68894	9.36062	-0.671683	0.110213	6.0944	6	0.00303062	2.51847	-0.671683	3.05132	0.627774
12.8802	14.6597	19.4898	18.6563	30.4387	44.743	32.9772	42.5758	Rps26-ps1	Yes	0.000891079	5.2167	4.01677	1.19992	0.196996	6.0911	6	0.00303679	2.51759	1.19992	3.05008	2.29727
570.088	469.72	430.791	462.911	678.853	765.391	772.305	698.867	Optn	Yes	0.00089125	9.50723	8.90903	0.598194	0.0982115	6.09087	6	0.00303679	2.51759	0.598194	3.05	1.51382
5219.27	4642.22	4253.48	4802.84	6139.41	7665.33	6823.09	7086.28	Cyyr1	Yes	0.00089193	12.7538	12.2036	0.550176	0.090341	6.08999	6	0.00303757	2.51747	0.55018	3.04967	1.46427
483.287	428.184	424.071	827.292	196.789	213.243	179.779	180.688	Wipf3	Yes	0.00089459	7.58608	9.01981	-1.43373	0.235558	6.08655	6	0.0030451	2.5164	-1.43373	3.04838	0.370172
421.686	439.179	356.193	521.212	191.834	126.613	76.5922	88.267	Ppp1r3c	Yes	0.000896097	6.82273	8.75023	-1.9275	0.316783	6.0846	6	0.00304869	2.51589	-1.9275	3.04764	0.262884
3069.96	2812.21	2604.24	3109.78	4495.01	4522.85	4017.9	3766.4	Dnajc3	Yes	0.00089771	12.0321	11.4977	0.534397	0.0878577	6.08253	6	0.00305264	2.51532	0.5344	3.04686	1.44834
1044.97	994.413	996.667	912.995	1381.77	1578.38	2010.55	1610.61	Ufm1	Yes	0.000898252	10.6708	9.9456	0.725229	0.119245	6.08183	6	0.00305295	2.51528	0.725224	3.0466	1.65316
591.928	618.149	596.791	582.428	499.052	539.772	493.594	525.448	Upf2	Yes	0.000901118	9.00596	9.22203	-0.216066	0.035548	6.07815	6	0.00306115	2.51412	-0.216066	3.04522	0.86091
2077.07	2018.76	2012.15	1862.14	2631.88	2966.37	3598.77	2976.15	Psmd8	Yes	0.000901895	11.5622	10.9592	0.603008	0.0992253	6.07716	6	0.00306225	2.51396	0.60301	3.04484	1.51888
258.724	223.56	280.922	272.266	380.129	347.472	374.451	347.876	Nf1	Yes	0.000902416	8.50054	8.01067	0.48987	0.0806172	6.07649	6	0.00306248	2.51393	0.489869	3.04459	1.40432
647.929	714.658	669.373	485.648	223.689	193.252	86.1663	107.997	Ppm1h	Yes	0.000903959	7.1459	9.28281	-2.13691	0.351783	6.07452	6	0.00306618	2.5134	-2.13691	3.04385	0.227366
787.371	860.033	766.15	736.343	592.492	475.037	422.321	445.489	Dirc2	Yes	0.000905322	8.906	9.61872	-0.712719	0.117363	6.07278	6	0.00306686	2.51331	-0.712719	3.0432	0.610169
289.524	310.296	276.217	350.39	450.917	577.851	543.592	678.098	Pop7	Yes	0.000905616	9.12075	8.25438	0.866371	0.142674	6.0724	6	0.00306686	2.51331	0.866371	3.04306	1.82307
891.532	1067.1	965.752	1005.11	528.075	225.619	277.647	257.532	Cxxc5	Yes	0.000905881	8.24701	9.93707	-1.69005	0.278332	6.07207	6	0.00306686	2.51331	-1.69005	3.04293	0.309915
768.891	652.355	731.875	1881.96	75.7427	164.692	105.314	195.226	Comp	Yes	0.000905977	6.98355	9.8324	-2.84885	0.469183	6.07194	6	0.00306686	2.51331	-2.84885	3.04288	0.138807
71.681	50.0872	86.6959	70.5443	167.059	318.913	435.086	431.989	Tsku	Yes	0.000906775	8.30531	6.09706	2.20825	0.363742	6.07093	6	0.00306705	2.51328	2.20825	3.0425	4.62114
3398.69	3980.71	3391.89	3785.49	2886.01	2544.64	2545.63	2400.86	Lats2	Yes	0.00090694	11.3378	11.8259	-0.488116	0.080405	6.07072	6	0.00306705	2.51328	-0.48812	3.04242	0.712954
18.4803	38.4816	25.5383	30.8996	118.215	118.997	64.8906	103.843	Cadm3	Yes	0.000908738	6.62457	4.77453	1.85004	0.304862	6.06843	6	0.00307159	2.51264	1.85004	3.04156	3.60509
[truncated: 9,963 more rows]

## Sheet: IN LPS v IN Sal
IN Sal1.bam	IN Sal2.bam	IN Sal3.bam	IN Sal4.bam	IN LPS1.bam	IN LPS2.bam	IN LPS3.bam	IN LPS4.bam	gene	Discovery?	P value	Log 2 Mean of IN LPS	Log2 Mean of IN Sal	Difference	SE of difference	t ratio	df	q value	"-log10 q-value"	log2 ratio (IN LPS/IN Sal)	"-log10 p-value"	FC (IN LPS/IN Sal)
1325.62	1192.83	1250.34	1329.91	8235.54	8951.04	8939.1	8088.27	Tinagl1	Yes	3.8e-09	13.0608	10.3145	2.74629	0.0537763	51.0688	6	2.63977e-05	4.57843	2.74629	8.42022	6.70989
440.547	461.338	557.619	474.536	7327.34	7163.09	8525.56	7845.67	Fkbp5	Yes	1.06e-08	12.9102	8.91159	3.99859	0.0930265	42.9833	6	2.67878e-05	4.57206	3.99859	7.97469	15.9844
1208.85	1177.59	1181.56	1171.23	2577.2	2377.64	2418.61	2499.12	Fads3	Yes	2.13e-08	11.2685	10.2103	1.05818	0.0276629	38.2528	6	2.67878e-05	4.57206	1.05819	7.67162	2.08232
2216	2204.17	2107.65	2260.85	5333.21	5216.72	5265.32	5659.62	Serping1	Yes	2.25e-08	12.3896	11.101	1.28867	0.0339858	37.9179	6	2.67878e-05	4.57206	1.28867	7.64782	2.44303
7211.96	7470.07	7116.4	6790.1	1430.57	1327.76	1212.94	1191.28	Perm1	Yes	2.78e-08	10.3299	12.8023	-2.47237	0.0675654	36.5923	6	2.67878e-05	4.57206	-2.47237	7.55596	0.180195
83.5977	74.8116	90.8895	98.232	987.311	1100.18	929.002	956.822	Lbp	Yes	3.43e-08	9.95313	6.43369	3.51945	0.0996108	35.332	6	2.67878e-05	4.57206	3.51945	7.46471	11.4672
1216.81	1091.69	971.535	1255.86	48.7695	49.0364	37.859	51.5003	Klhdc8a	Yes	3.49e-08	5.53819	10.14	-4.60177	0.130659	35.2196	6	2.67878e-05	4.57206	-4.60177	7.45717	0.0411841
3922.46	3926.22	3857.89	4110.63	1524.86	1544.02	1680.36	1532.81	Slc12a7	Yes	3.87e-08	10.6159	11.9488	-1.33294	0.0385011	34.6208	6	2.67878e-05	4.57206	-1.33294	7.41229	0.396958
2989.61	3635.29	3348.17	2507.18	89567.8	80189.7	106104	98276.2	Pdk4	Yes	4.43e-08	16.5054	11.5937	4.91172	0.145125	33.8447	6	2.67878e-05	4.57206	4.91173	7.3536	30.1008
1081.46	1014.11	1003.47	935.471	7916.91	7554.13	9419.61	9324.27	Xdh	Yes	4.69e-08	13.0555	9.97627	3.07923	0.0918663	33.5185	6	2.67878e-05	4.57206	3.07923	7.32883	8.4516
111.464	120.53	146.16	123.923	1583.38	1266.15	1422.63	1446.08	Arrdc2	Yes	4.92e-08	10.4768	6.9646	3.51223	0.105596	33.2609	6	2.67878e-05	4.57206	3.51222	7.30803	11.41
5510.82	5121.82	5337.91	5265.23	27215.5	30418.9	34772.1	31974.9	Tacc2	Yes	5.12e-08	14.9188	12.3737	2.54507	0.0770514	33.0308	6	2.67878e-05	4.57206	2.54507	7.29073	5.83636
6222.06	5786.81	5972.91	6265.69	2645.47	2500.86	2717.11	2630.58	Sspn	Yes	5.19e-08	11.3566	12.5648	-1.20817	0.0366519	32.9632	6	2.67878e-05	4.57206	-1.20816	7.28483	0.43282
6174.29	6537.7	6519.48	5990.64	2204.38	2148.8	2249.7	2401.54	Tmem65	Yes	5.95e-08	11.1352	12.6214	-1.48623	0.0461346	32.2151	6	2.67878e-05	4.57206	-1.48624	7.22548	0.356942
33.1737	41.562	41.76	54.4054	1576.88	1840.75	2102.63	1969.21	Timp1	Yes	6.2e-08	10.8626	5.39472	5.46786	0.170916	31.9915	6	2.67878e-05	4.57206	5.46786	7.20761	44.2577
3780.48	3978.87	3926.67	3985.2	1677.67	1492.47	1550.76	1629.04	Pacsin2	Yes	6.79e-08	10.6311	11.9355	-1.30443	0.0414003	31.5078	6	2.67878e-05	4.57206	-1.30444	7.16813	0.404878
2584.89	2617.02	2406.11	2605.41	961.301	1004.62	987.247	1066.6	Pgm5	Yes	6.81e-08	9.97184	11.3173	-1.34551	0.0427191	31.4967	6	2.67878e-05	4.57206	-1.34551	7.16685	0.393514
2444.24	2249.89	2517.88	2217.02	11116.2	11430.5	11485.8	9778.29	Ly6a	Yes	6.96e-08	13.416	11.2008	2.21518	0.0705964	31.3781	6	2.67878e-05	4.57206	2.21518	7.15739	4.64339
95.5403	91.4364	104.4	84.6306	1427.32	1619.46	2115.74	1742.88	Ifi47	Yes	7.29e-08	10.7386	6.55046	4.18819	0.134522	31.1338	6	2.67878e-05	4.57206	4.18819	7.13727	18.2294
1163.73	1016.88	1059.97	1082.06	108.377	111.904	87.367	123.33	Fam78a	Yes	9.77e-08	6.74035	10.076	-3.33561	0.112516	29.6457	6	2.9551e-05	4.52943	-3.33561	7.01011	0.0990564
1548.55	1688.8	1658.12	1624.61	764.055	812.245	768.829	807.742	Ipo13	Yes	1.005e-07	9.62189	10.6699	-1.04803	0.0355238	29.5022	6	2.9551e-05	4.52943	-1.04803	6.99783	0.483629
71.6552	66.4992	70.0095	66.4955	591.736	802.186	816.881	813.163	Ifi211	Yes	1.005e-07	9.5495	6.10073	3.44876	0.116895	29.5032	6	2.9551e-05	4.52943	3.44877	6.99783	10.919
274.678	311.715	294.777	269.005	87.7851	81.7274	81.5425	77.2505	Rftn2	Yes	1.042e-07	6.3574	8.16516	-1.80776	0.0616418	29.3269	6	2.9551e-05	4.52943	-1.80776	6.98213	0.285634
11815.1	11730.2	11450.8	13181.2	3397.61	3783.35	3337.42	3397.67	Jph2	Yes	1.058e-07	11.7627	13.5539	-1.79126	0.0612384	29.2507	6	2.9551e-05	4.52943	-1.79126	6.97551	0.28892
3941.04	4197.76	4076.52	3811.4	1602.89	1521.39	1492.52	1660.21	Fam210a	Yes	1.059e-07	10.6146	11.9672	-1.35267	0.0462472	29.2487	6	2.9551e-05	4.52943	-1.35267	6.9751	0.391567
4921.65	5141.22	4707.83	4544.36	1848.9	1808.06	1946.83	1965.14	Ank	Yes	1.386e-07	10.885	12.2359	-1.35088	0.048321	27.9564	6	3.61143e-05	4.44232	-1.35088	6.85824	0.392053
3492.53	3711.49	3747.35	3902.08	10752	11419.2	11733.4	12681.3	Comt	Yes	1.456e-07	13.5051	11.8574	1.64768	0.0594251	27.727	6	3.61143e-05	4.44232	1.64768	6.83684	3.13329
13573.4	14363.8	13799.2	14195.3	8107.65	8219.26	8278.02	8641.22	Idh3a	Yes	1.512e-07	13.0205	13.771	-0.750529	0.0272413	27.5511	6	3.61143e-05	4.44232	-0.75053	6.82045	0.594385
25.212	33.2496	34.3906	25.6914	572.228	530.6	428.098	485.187	Pik3r5	Yes	1.544e-07	8.96903	4.87462	4.09441	0.149131	27.4551	6	3.61143e-05	4.44232	4.09441	6.81135	17.0821
5894.3	5705.08	5965.54	6031.44	3794.27	3907.83	3752.41	3899.12	Ankrd40	Yes	1.563e-07	11.9061	12.526	-0.619893	0.0226252	27.3984	6	3.61143e-05	4.44232	-0.6199	6.80604	0.650716
3788.44	4132.65	3950.01	4003.33	1609.39	1818.12	1721.13	1713.06	Ppif	Yes	1.604e-07	10.743	11.9537	-1.21071	0.0443832	27.2785	6	3.61143e-05	4.44232	-1.21071	6.7948	0.432056
1280.5	1233.01	1122.61	1165.18	406.412	388.52	382.959	433.687	Magi3	Yes	1.714e-07	8.65255	10.2274	-1.57481	0.058379	26.9756	6	3.63478e-05	4.43952	-1.57481	6.76599	0.335687
1082.79	1065.37	1068.57	1139.49	1996.3	2095.99	2185.63	2103.38	Sra1	Yes	1.719e-07	11.0322	10.0883	0.943886	0.0350048	26.9645	6	3.63478e-05	4.43952	0.94388	6.76472	1.92369
1791.38	1964.5	1814.1	2046.25	628.584	550.717	550.412	581.412	Rxrg	Yes	1.838e-07	9.17223	10.8926	-1.72042	0.0645279	26.6617	6	3.66249e-05	4.43622	-1.72042	6.73565	0.30346
5591.76	5480.64	5331.77	5907.52	1353.62	1155.5	1038.21	1179.09	Fsd2	Yes	1.895e-07	10.2001	12.4445	-2.24443	0.0846158	26.5249	6	3.66249e-05	4.43622	-2.24443	6.72239	0.211037
6990.36	6892.36	6743.02	7423.32	2313.84	2484.51	2683.62	2615.68	Lynx1	Yes	1.921e-07	11.2994	12.7747	-1.4753	0.0557437	26.4658	6	3.66249e-05	4.43622	-1.4753	6.71647	0.359659
152.599	163.477	147.388	139.036	546.218	505.453	601.376	550.241	Glipr2	Yes	1.942e-07	9.1027	7.23233	1.87037	0.0707995	26.4178	6	3.66249e-05	4.43622	1.87037	6.71175	3.65626
2223.96	2144.6	2096.6	2130.88	1441.41	1428.34	1483.78	1458.27	Cux1	Yes	2.026e-07	10.5046	11.0691	-0.564495	0.0215217	26.2291	6	3.6666e-05	4.43574	-0.56449	6.69336	0.676194
1913.46	2143.21	1966.41	1957.08	645.925	541.916	595.551	552.951	Rap1gap2	Yes	2.065e-07	9.18656	10.9608	-1.77428	0.0678585	26.1468	6	3.6666e-05	4.43574	-1.77428	6.68508	0.29234
274.678	241.06	234.593	234.246	73.6961	81.7274	74.2619	77.2505	Vegfc	Yes	2.101e-07	6.26057	7.94018	-1.67961	0.0644288	26.0693	6	3.6666e-05	4.43574	-1.67961	6.67757	0.312166
1142.5	1270.41	1294.56	1390.36	344.638	341.998	387.327	351.016	Lgr6	Yes	2.349e-07	8.4749	10.3121	-1.83724	0.0718054	25.5864	6	3.91977e-05	4.40674	-1.83724	6.62912	0.279856
41637	42426.5	38651.4	46333.8	8960.58	7746.5	8055.23	6898.34	Fhl2	Yes	2.359e-07	12.9441	15.3641	-2.41995	0.0946473	25.5681	6	3.91977e-05	4.40674	-2.41996	6.62727	0.186861
274.678	223.049	235.821	226.689	1270.17	1302.61	1498.34	1200.77	Uba7	Yes	2.418e-07	10.3592	7.90224	2.45699	0.0964952	25.4623	6	3.9243e-05	4.40624	2.45699	6.61654	5.49068
1906.82	1740.06	1753.92	1701.68	662.181	730.517	697.48	745.4	Pitpnc1	Yes	2.497e-07	9.46793	10.7927	-1.32481	0.0523138	25.3244	6	3.96109e-05	4.40219	-1.32482	6.60258	0.3992
5058.33	5128.75	5097.18	5216.87	2648.72	2753.59	2500.15	2455.75	Smpd1	Yes	2.582e-07	11.337	12.3233	-0.98634	0.0391671	25.1829	6	4.00439e-05	4.39746	-0.98634	6.58804	0.504757
7843.59	7974.36	8882.6	9972.81	2030.98	2114.85	2077.88	1970.57	Ank1	Yes	2.738e-07	10.9999	13.0747	-2.07485	0.0832063	24.9363	6	4.15359e-05	4.38158	-2.07485	6.56257	0.23736
658.166	561.087	677.986	684.601	2616.21	2450.57	2610.82	2879.95	Mgst1	Yes	2.91e-07	11.3636	9.32966	2.03391	0.0824062	24.6816	6	4.32124e-05	4.36439	2.03391	6.53611	4.09515
512.202	509.827	519.544	515.34	272.025	247.697	244.627	269.699	Pigo	Yes	3.015e-07	8.01242	9.00623	-0.993809	0.0405061	24.5348	6	4.384e-05	4.35813	-0.993809	6.52071	0.50215
1479.55	1564.12	1456.69	1595.89	636.171	705.37	685.831	706.097	Sccpdh	Yes	3.078e-07	9.41523	10.5727	-1.15744	0.0473407	24.4491	6	4.38484e-05	4.35805	-1.15744	6.51173	0.448309
1020.42	924.061	1013.29	917.336	389.072	387.262	375.678	346.95	Klhl23	Yes	3.204e-07	8.54825	9.91823	-1.36999	0.0564131	24.2849	6	4.45871e-05	4.35079	-1.36999	6.49431	0.386895
4810.19	4228.24	4222.68	4322.21	9769.07	9824.89	9550.66	9421.85	Ly6e	Yes	3.258e-07	13.2348	12.0998	1.13505	0.0468697	24.2171	6	4.45871e-05	4.35079	1.13505	6.48705	2.19626
1015.12	1000.26	929.775	962.673	549.469	523.055	538.763	510.938	Sft2d2	Yes	3.455e-07	9.05081	9.93131	-0.8805	0.0367197	23.9789	6	4.63767e-05	4.3337	-0.8805	6.46155	0.543179
30.5198	67.8846	82.2918	99.7432	41128.9	48684.4	68031.2	61701.5	Lcn2	Yes	3.701e-07	15.7165	6.00488	9.71161	0.409715	23.7033	6	4.87388e-05	4.31213	9.71161	6.43168	838.468
4640.34	4808.72	4632.91	4619.93	2648.72	2729.7	2839.43	2898.93	Mgrn1	Yes	4.005e-07	11.4396	12.1907	-0.751129	0.0321122	23.3908	6	5.17632e-05	4.28598	-0.75113	6.3974	0.594138
1833.84	1716.51	1542.66	1730.39	6616.39	5663.08	6950.04	6611.02	Fbxo32	Yes	4.159e-07	12.6532	10.7335	1.91966	0.0825908	23.2431	6	5.19782e-05	4.28418	1.91967	6.38101	3.78337
1313.68	1316.13	1881.66	1911.75	34282.8	41486.1	50552	51793.1	Lrg1	Yes	4.171e-07	15.4229	10.625	4.79789	0.206522	23.2319	6	5.19782e-05	4.28418	4.79788	6.37976	27.8167
3810.99	3754.43	4018.79	3821.98	1951.86	2119.88	1882.76	1980.05	Inppl1	Yes	4.455e-07	10.9526	11.9108	-0.958155	0.0417043	22.975	6	5.4554e-05	4.26317	-0.95816	6.35115	0.514713
1776.78	1997.75	1987.29	2180.75	6747.53	6598.55	7692.66	6709.95	Plin4	Yes	4.676e-07	12.7574	10.9516	1.80576	0.079238	22.789	6	5.49977e-05	4.25966	1.80576	6.33013	3.49613
4807.53	4882.15	4260.75	4396.26	1926.94	1776.63	1911.88	1935.33	Nebl	Yes	4.708e-07	10.8815	12.1608	-1.27929	0.0562022	22.7623	6	5.49977e-05	4.25966	-1.27929	6.32716	0.411998
1318.99	1328.6	1284.74	1521.84	471.438	440.071	479.062	421.49	Ckb	Yes	4.728e-07	8.82148	10.4099	-1.58845	0.0698332	22.7464	6	5.49977e-05	4.25966	-1.58846	6.32532	0.332527
946.114	817.386	837.657	887.11	302.371	334.454	294.135	327.976	Mtss1	Yes	4.862e-07	8.2959	9.76598	-1.47008	0.0649327	22.64	6	5.50486e-05	4.25925	-1.47008	6.31319	0.360963
1378.7	1375.7	1418.61	1292.13	202.664	255.241	174.734	188.383	Epha4	Yes	4.89e-07	7.6663	10.4152	-2.74891	0.121538	22.6177	6	5.50486e-05	4.25925	-2.74891	6.31069	0.148763
578.549	597.107	599.379	519.874	2994.45	2490.8	3031.63	3435.62	Stat1	Yes	5.468e-07	11.5357	9.16187	2.3738	0.106947	22.1961	6	5.85874e-05	4.2322	2.3738	6.26217	5.18304
84.9247	126.071	87.2048	75.5631	1186.72	1108.98	1105.19	1253.63	Tgtp1	Yes	5.569e-07	10.1824	6.51804	3.6644	0.165601	22.1279	6	5.85874e-05	4.2322	3.6644	6.25422	12.6793
17657.7	18431.4	16039.5	16034.5	71548.1	71285.2	91790.6	77634.1	Ankrd1	Yes	5.65e-07	16.2446	14.054	2.19057	0.0992363	22.0743	6	5.85874e-05	4.2322	2.19057	6.24795	4.56486
4619.11	4146.5	4199.34	4263.27	15564	15226.4	19500.3	16358.1	H2-K1	Yes	5.657e-07	14.0173	12.0712	1.94609	0.088181	22.0693	6	5.85874e-05	4.2322	1.9461	6.24741	3.85331
61.0396	47.1036	54.0424	55.9167	545.134	458.931	709.128	618.004	Gm4951	Yes	5.696e-07	9.16849	5.76267	3.40583	0.154503	22.0438	6	5.85874e-05	4.2322	3.40583	6.24443	10.5988
1548.55	1541.95	1500.9	1458.37	818.243	714.172	757.18	757.597	Mavs	Yes	5.708e-07	9.57157	10.5623	-0.990675	0.044957	22.0361	6	5.85874e-05	4.2322	-0.990676	6.24352	0.503242
4994.63	4794.87	4782.75	5508.55	1547.62	1803.03	1804.13	1744.24	Asph	Yes	6.149e-07	10.7494	12.2911	-1.54175	0.070847	21.7617	6	6.11948e-05	4.21329	-1.54175	6.2112	0.343469
530.779	505.671	472.871	534.986	2106.84	2259.45	2779.73	2672.6	Parp12	Yes	6.279e-07	11.2518	8.99567	2.25617	0.104042	21.6851	6	6.11948e-05	4.21329	2.25617	6.20211	4.77721
2383.2	2177.85	2218.19	2266.89	1426.24	1417.03	1467.76	1428.46	Kif13a	Yes	6.286e-07	10.4866	11.1423	-0.655686	0.0302422	21.6811	6	6.11948e-05	4.21329	-0.65569	6.20163	0.634772
2287.66	2474.32	2336.11	2277.47	4164.91	4213.36	3982.48	3928.93	Psmd4	Yes	6.313e-07	11.991	11.1939	0.797155	0.0367941	21.6653	6	6.11948e-05	4.21329	0.79715	6.19976	1.73767
12726.8	12659.8	12844.9	14759	4358.91	4961.48	4939.15	4758.36	Ak1	Yes	6.509e-07	12.2132	13.6904	-1.47729	0.0685386	21.5541	6	6.22279e-05	4.20601	-1.47729	6.18649	0.359163
1035.02	964.238	1125.06	1416.05	7087.83	6788.4	7411.63	7481.1	Plin2	Yes	6.651e-07	12.8111	10.133	2.67811	0.124704	21.4758	6	6.27274e-05	4.20254	2.67812	6.17711	6.40021
4558.07	4237.94	3898.42	4101.56	1359.04	1142.93	1108.1	1097.77	Rassf3	Yes	6.942e-07	10.1953	12.0335	-1.83821	0.0862144	21.3214	6	6.45966e-05	4.18979	-1.83822	6.15852	0.279667
2919.29	3186.42	2750.02	3896.03	189.659	246.44	288.311	272.41	Tfrc	Yes	7.037e-07	7.94337	11.6255	-3.68217	0.173095	21.2725	6	6.46213e-05	4.18962	-3.68216	6.15261	0.0779038
7722.84	7658.49	7580.67	8216.73	2987.94	3504.22	2969.02	3024.97	Fam174b	Yes	7.429e-07	11.6046	12.9276	-1.32298	0.062763	21.079	6	6.73336e-05	4.17177	-1.32298	6.12907	0.399708
41.1354	27.708	40.5318	31.7365	948.295	1708.73	1786.65	1732.04	Ccl2	Yes	7.903e-07	10.5473	5.1209	5.4264	0.260133	20.8601	6	7.01999e-05	4.15366	5.4264	6.10221	43.0041
632.954	763.355	662.019	775.277	238.429	228.837	216.961	226.33	Lsmem1	Yes	7.972e-07	7.82979	9.46287	-1.63307	0.0784021	20.8295	6	7.01999e-05	4.15366	-1.63307	6.09843	0.322401
485.663	440.557	476.556	459.423	1318.94	1596.83	1459.03	1671.05	Syk	Yes	8.131e-07	10.5559	8.8618	1.69408	0.0816013	20.7604	6	7.01999e-05	4.15366	1.69407	6.08986	3.23569
425.95	433.63	389.351	418.619	176.654	199.918	199.488	192.449	Fn3k	Yes	8.147e-07	7.58413	8.70232	-1.11819	0.05388	20.7533	6	7.01999e-05	4.15366	-1.11819	6.089	0.460672
946.114	1018.27	1023.12	1014.06	445.428	458.931	455.764	513.648	Abcb10	Yes	8.48e-07	8.86949	9.96561	-1.09612	0.0531751	20.6135	6	7.09469e-05	4.14907	-1.09612	6.0716	0.467772
107.483	92.8218	81.0636	93.6982	557.056	452.644	532.938	444.529	Trpv4	Yes	8.569e-07	8.94947	6.54382	2.40565	0.116907	20.5774	6	7.09469e-05	4.14907	2.40565	6.06707	5.29873
354.295	342.194	313.2	324.921	114.879	100.588	120.858	100.29	Arhgef9	Yes	8.722e-07	6.76537	8.38059	-1.61522	0.0787308	20.5158	6	7.09469e-05	4.14907	-1.61522	6.05938	0.326415
11.9425	18.0102	17.1953	9.06757	490.946	431.269	598.464	559.727	Gbp10	Yes	8.742e-07	9.01139	3.75836	5.25303	0.256145	20.5081	6	7.09469e-05	4.14907	5.25303	6.05839	38.1347
74.3091	70.6554	79.8354	45.3378	922.285	1067.49	953.756	959.533	Fam107a	Yes	8.901e-07	9.92818	6.04495	3.88323	0.189928	20.4458	6	7.09469e-05	4.14907	3.88324	6.05056	14.7561
13670.2	13916.3	12959.1	14443.1	7732.67	7303.92	7596.56	7955.45	Mfn2	Yes	9.104e-07	12.9	13.7457	-0.845738	0.0415229	20.368	6	7.09469e-05	4.14907	-0.84573	6.04077	0.556429
2440.26	2035.15	2461.39	2253.29	12561.9	16710.1	18700.9	16508.6	Ifitm3	Yes	9.143e-07	13.9617	11.1617	2.80003	0.137571	20.3533	6	7.09469e-05	4.14907	2.80004	6.03891	6.9646
1913.46	2019.91	1960.27	1799.91	4452.11	5097.28	5377.44	5074.14	Slc25a34	Yes	9.306e-07	12.2844	10.9081	1.37621	0.0678175	20.2929	6	7.09469e-05	4.14907	1.37621	6.03124	2.59586
784.226	741.189	779.93	723.894	2710.5	2508.4	3305.38	3115.77	Tmem38b	Yes	9.335e-07	11.4982	9.56391	1.9343	0.0953702	20.2821	6	7.09469e-05	4.14907	1.93431	6.02989	3.82194
486.99	350.506	307.059	297.718	7417.3	9738.14	12762.9	11946.7	Gbp2	Yes	9.349e-07	13.3225	8.46531	4.85722	0.239542	20.2771	6	7.09469e-05	4.14907	4.85722	6.02923	28.9846
4085.67	4260.1	4483.06	4494.49	2157.78	2173.95	1999.25	2264.66	Ppp2r5a	Yes	9.352e-07	11.0679	12.0793	-1.01137	0.0498806	20.2759	6	7.09469e-05	4.14907	-1.01137	6.0291	0.496075
667.455	676.075	658.335	625.662	1439.24	1445.95	1610.46	1356.63	Vars	Yes	9.538e-07	10.512	9.35887	1.15312	0.0570604	20.2087	6	7.15763e-05	4.14523	1.15312	6.02054	2.22394
3860.09	3764.13	4123.19	3722.24	9199.01	8321.11	8267.83	7945.96	Ctsl	Yes	9.745e-07	13.0398	11.916	1.12377	0.055811	20.1354	6	7.1827e-05	4.14371	1.12378	6.01122	2.17917
809.438	893.583	881.874	810.036	330.549	362.115	377.134	382.187	Camk2a	Yes	9.798e-07	8.50152	9.72763	-1.2261	0.0609486	20.117	6	7.1827e-05	4.14371	-1.2261	6.00886	0.427471
1476.89	1497.62	1203.67	1128.91	6394.22	6505.5	7526.66	7327.96	Cp	Yes	9.883e-07	12.7568	10.3627	2.39406	0.119181	20.0876	6	7.1827e-05	4.14371	2.39406	6.00511	5.25635
1760.86	1673.56	1651.98	1518.82	754.301	697.826	713.497	654.597	Arhgef10l	Yes	9.983e-07	9.45974	10.6874	-1.22763	0.0612172	20.0538	6	7.1827e-05	4.14371	-1.22763	6.00074	0.427017
3105.06	3079.74	2901.09	2904.64	5157.64	5521	5678.85	5759.91	Npm1	Yes	1.0209e-06	12.4316	11.5489	0.882724	0.0441853	19.9778	6	7.27097e-05	4.13841	0.88273	5.99102	1.84386
4438.64	4441.59	4139.16	5393.69	1221.4	1199.51	1106.65	1023.23	Tuba8	Yes	1.0316e-06	10.1484	12.1612	-2.01287	0.100933	19.9427	6	7.27298e-05	4.13829	-2.01288	5.98649	0.247778
3002.88	2651.65	3582.77	3339.89	60040.6	94107.2	118212	119339	Mt1	Yes	1.1333e-06	16.5279	11.6093	4.91853	0.250578	19.6288	6	7.81083e-05	4.1073	4.91854	5.94566	30.2432
173.83	192.571	180.551	210.065	490.946	489.107	553.324	502.806	Tnfrsf1b	Yes	1.1375e-06	8.98982	7.56043	1.42938	0.0728667	19.6164	6	7.81083e-05	4.1073	1.42938	5.94405	2.69332
3832.23	3516.14	3296.59	3997.29	636.171	750.635	623.218	509.582	Sh3kbp1	Yes	1.16e-06	9.2855	11.8338	-2.54833	0.13034	19.5514	6	7.81083e-05	4.1073	-2.54833	5.93554	0.170953
9206.37	9210.14	10616.9	9879.12	25209.5	29204.3	30926.4	28443.1	Ubb	Yes	1.1664e-06	14.792	13.2454	1.54656	0.0791752	19.5334	6	7.81083e-05	4.1073	1.54656	5.93315	2.9212
131.368	198.112	176.866	152.637	1167.22	1349.13	1511.45	1536.88	Ifi207	Yes	1.1673e-06	10.4335	7.34703	3.08651	0.158032	19.5309	6	7.81083e-05	4.1073	3.08651	5.93282	8.49439
346.333	285.392	380.753	436.755	2599.95	2792.56	3175.79	3428.84	Junb	Yes	1.1928e-06	11.542	8.48405	3.05796	0.157144	19.4595	6	7.81083e-05	4.1073	3.05796	5.92343	8.32792
6421.1	6613.9	6345.07	6850.55	3083.31	3303.04	2778.27	3042.59	Hfe2	Yes	1.2074e-06	11.5727	12.6783	-1.1056	0.0569325	19.4196	6	7.81083e-05	4.1073	-1.1056	5.91815	0.464709
8653.03	9250.31	8385.17	8127.56	17425.9	16114.1	17451.6	17889.6	Serinc3	Yes	1.2129e-06	14.0707	13.0691	1.00159	0.0516158	19.4048	6	7.81083e-05	4.1073	1.00159	5.91618	2.00221
1004.5	1100.01	1026.81	1175.76	344.638	347.027	286.855	353.726	Syt7	Yes	1.213e-06	8.37463	10.0697	-1.6951	0.0873557	19.4045	6	7.81083e-05	4.1073	-1.69509	5.91614	0.308835
4291.35	4848.9	4361.47	3900.57	18716.6	21188.8	26106.7	23631.9	Glul	Yes	1.2199e-06	14.4409	12.0827	2.35823	0.121646	19.386	6	7.81083e-05	4.1073	2.35823	5.91368	5.12741
160.561	103.905	165.812	164.727	1912.85	1838.24	1470.68	1696.8	Prg4	Yes	1.251e-06	10.7491	7.19086	3.55826	0.184332	19.3035	6	7.85743e-05	4.10472	3.55826	5.90274	11.7799
14173.1	13452.2	12607.8	11949.5	3576.43	3227.6	3519.43	4204.05	Lbh	Yes	1.2697e-06	11.8198	13.6683	-1.84847	0.0959988	19.2552	6	7.85743e-05	4.10472	-1.84847	5.8963	0.277687
1467.6	1501.77	1483.71	1588.34	2125.27	2133.71	2165.24	2129.13	Eif3g	Yes	1.2717e-06	11.0622	10.56	0.502238	0.0260899	19.2503	6	7.85743e-05	4.10472	0.50224	5.89562	1.41641
351.641	277.08	297.233	341.545	1742.7	1642.09	2291.93	2000.38	Rtp4	Yes	1.286e-06	10.8942	8.30088	2.59333	0.134973	19.2138	6	7.85743e-05	4.10472	2.59333	5.89076	6.03492
35.8276	30.4788	58.9553	33.2477	1702.6	2180.24	3343.24	3179.47	Slc10a6	Yes	1.3036e-06	11.2913	5.25737	6.03398	0.314766	19.1697	6	7.85743e-05	4.10472	6.03398	5.88486	65.5254
272.024	314.486	310.744	207.043	3116.91	4623.26	5042.53	4363.98	Gbp4	Yes	1.3193e-06	12.043	8.08945	3.95354	0.206655	19.1311	6	7.85743e-05	4.10472	3.95354	5.87966	15.4929
8698.14	9337.59	8979.64	8839.37	5603.07	5420.41	5134.27	5090.4	Mfn1	Yes	1.3225e-06	12.3739	13.1294	-0.75545	0.0395047	19.123	6	7.85743e-05	4.10472	-0.75545	5.8786	0.592362
6600.24	5565.15	5522.15	4814.88	22198.8	21460.4	25001.5	21939.1	B2m	Yes	1.3257e-06	14.4646	12.4487	2.01593	0.105462	19.1152	6	7.85743e-05	4.10472	2.01593	5.87755	4.04441
65.0205	55.416	44.2165	45.3378	395.575	423.725	537.307	432.332	Phf11b	Yes	1.3285e-06	8.7951	5.69605	3.09904	0.162181	19.1086	6	7.85743e-05	4.10472	3.09905	5.87664	8.56851
1601.63	1616.76	1547.58	1695.64	857.259	955.582	930.458	898.546	Rhot2	Yes	1.3484e-06	9.82927	10.6569	-0.827638	0.0434214	19.0606	6	7.87917e-05	4.10352	-0.827633	5.87018	0.563453
3671.67	4032.9	4105.99	4326.74	1738.36	1800.52	1809.95	1946.17	Bzw2	Yes	1.3547e-06	10.8315	11.9756	-1.14413	0.0600738	19.0455	6	7.87917e-05	4.10352	-1.14413	5.86816	0.452462
671.436	716.252	720.975	728.428	1351.46	1399.42	1461.94	1572.12	H6pd	Yes	1.3752e-06	10.4958	9.46947	1.0263	0.0540236	18.9973	6	7.88673e-05	4.1031	1.0263	5.86163	2.0368
5651.47	5858.85	5502.5	6135.72	3458.3	3416.21	3263.16	3232.32	Cd81	Yes	1.3786e-06	11.7061	12.4974	-0.791317	0.0416719	18.9892	6	7.88673e-05	4.1031	-0.79132	5.86056	0.577815
301.217	292.319	255.473	306.786	674.102	687.768	642.147	655.952	Trib1	Yes	1.3917e-06	9.3767	8.17104	1.20566	0.0635934	18.9588	6	7.89708e-05	4.10253	1.20566	5.85645	2.30642
674.09	609.576	654.65	645.309	1558.46	1510.07	1764.81	1814.71	Plod3	Yes	1.4345e-06	10.6943	9.33422	1.36006	0.0721052	18.8621	6	8.02416e-05	4.0956	1.36006	5.8433	2.56696
27.8659	29.0934	24.5647	27.2027	276.36	461.446	527.114	414.713	Csf2rb2	Yes	1.4371e-06	8.67459	4.76181	3.91278	0.207506	18.8562	6	8.02416e-05	4.0956	3.91278	5.84251	15.0614
363.584	484.89	358.645	492.671	2190.29	2319.8	2256.98	2439.49	Ctla2a	Yes	1.4632e-06	11.1673	8.71464	2.45267	0.130468	18.799	6	8.10494e-05	4.09125	2.45267	5.8347	5.47429
1877.63	1638.93	1648.29	1777.24	760.804	745.606	688.743	655.952	Col6a2	Yes	1.4844e-06	9.47473	10.7589	-1.28412	0.0684744	18.7534	6	8.15742e-05	4.08845	-1.28412	5.82845	0.410621
6191.54	6020.95	5727.27	6821.83	2494.83	2114.85	2178.35	2378.5	Slc16a1	Yes	1.5009e-06	11.159	12.5929	-1.43388	0.076603	18.7183	6	8.18371e-05	4.08705	-1.43388	5.82365	0.370134
790.861	721.793	804.495	787.367	1943.19	1677.3	1754.62	1652.08	Ctsz	Yes	1.5795e-06	10.7758	9.59889	1.1769	0.0634195	18.5573	6	8.46074e-05	4.07259	1.1769	5.80148	2.26091
417.989	435.015	418.829	361.191	1540.03	1276.21	1659.97	1578.89	C1s1	Yes	1.596e-06	10.557	8.66977	1.88724	0.101877	18.5247	6	8.46074e-05	4.07259	1.88724	5.79697	3.69927
2428.31	2544.98	3010.41	2680.98	10981.8	9027.74	8693.01	9593.97	Fbxo31	Yes	1.6025e-06	13.2191	11.3759	1.84327	0.0995714	18.512	6	8.46074e-05	4.07259	1.84326	5.7952	3.5882
387.469	340.808	368.471	405.018	2049.4	1946.37	2778.27	2698.35	C1ra	Yes	1.6149e-06	11.1913	8.5495	2.64185	0.142897	18.4878	6	8.46074e-05	4.07259	2.64185	5.79185	6.24131
6007.09	6036.19	5364.94	6321.61	2541.43	2420.39	2222.03	2175.21	Sorbs2	Yes	1.6367e-06	11.1893	12.5318	-1.34256	0.0727838	18.4459	6	8.46074e-05	4.07259	-1.34256	5.78603	0.39432
31.8468	37.4058	36.8471	37.7815	114.879	142.08	112.121	123.33	Gins1	Yes	1.6467e-06	6.93746	5.16534	1.77212	0.0961696	18.427	6	8.46074e-05	4.07259	1.77212	5.78339	3.41555
278.659	252.143	277.581	228.2	1795.8	2063.3	2976.3	2398.83	Xaf1	Yes	1.662e-06	11.1471	8.01285	3.1343	0.17036	18.3981	6	8.46074e-05	4.07259	3.13429	5.77937	8.78045
626.319	609.576	654.65	522.896	164.732	202.433	171.822	174.83	Mpped2	Yes	1.6745e-06	7.47496	9.23184	-1.75688	0.0956139	18.3747	6	8.46074e-05	4.07259	-1.75688	5.77611	0.295887
928.864	1015.5	1110.33	914.313	3794.27	4486.21	5313.37	4738.03	Slc43a3	Yes	1.6937e-06	12.1516	9.95015	2.20144	0.120039	18.3394	6	8.46074e-05	4.07259	2.20144	5.77116	4.59938
2708.3	2648.88	2628.43	2983.23	6258.75	6754.46	7621.31	7046.06	Picalm	Yes	1.7006e-06	12.7529	11.4192	1.33368	0.0727721	18.3268	6	8.46074e-05	4.07259	1.33368	5.7694	2.52045
1421.16	1485.15	1365.8	1202.96	5207.5	4936.34	6112.77	6415.86	Ptp4a1	Yes	1.7058e-06	12.4602	10.4143	2.04587	0.111691	18.3172	6	8.46074e-05	4.07259	2.04587	5.76807	4.12922
2659.2	2617.02	2595.26	2439.18	1381.8	1261.12	1247.89	1409.48	Rhoq	Yes	1.714e-06	10.3698	11.3311	-0.961321	0.0525243	18.3024	6	8.46074e-05	4.07259	-0.96132	5.76599	0.513587
3777.82	3873.58	3355.54	3320.24	1492.35	1339.07	1290.12	1278.02	Ifngr2	Yes	1.7191e-06	10.3958	11.8031	-1.40721	0.0769248	18.2933	6	8.46074e-05	4.07259	-1.40721	5.7647	0.37704
1860.38	1849.51	1752.69	1645.76	647.008	657.591	774.654	645.11	Lum	Yes	1.7214e-06	9.40737	10.7935	-1.38618	0.0757927	18.2891	6	8.46074e-05	4.07259	-1.38618	5.76412	0.382578
500.259	462.723	385.666	330.966	3379.18	3119.47	4299.91	4057.69	Gbp7	Yes	1.7379e-06	11.8465	8.69557	3.15095	0.172564	18.2596	6	8.48202e-05	4.0715	3.15095	5.75998	8.88239
16969	17366	14996.8	17257.1	4705.71	5298.45	6076.37	5159.52	Casq2	Yes	1.8119e-06	12.3684	14.0205	-1.65207	0.0911184	18.131	6	8.75945e-05	4.05752	-1.65207	5.74187	0.318183
244.158	243.83	234.593	238.779	805.238	1071.26	1159.07	1020.52	Fas	Yes	1.8198e-06	9.97305	7.90874	2.06431	0.113939	18.1177	6	8.75945e-05	4.05752	2.06431	5.73998	4.18234
151.272	157.936	135.106	110.322	6383.38	13667.3	18901.8	15460.9	Cxcl9	Yes	1.8561e-06	13.6253	7.10193	6.52335	0.36126	18.0572	6	8.87297e-05	4.05193	6.52335	5.7314	91.9865
305.198	261.841	332.852	371.77	1698.26	1618.2	2156.51	1875.7	Ifi35	Yes	1.8756e-06	10.8344	8.30079	2.53364	0.14056	18.0253	6	8.90503e-05	4.05036	2.53364	5.72686	5.79032
8947.61	8730.79	9189.66	9079.66	3647.96	3466.5	2906.41	2982.95	Map7d1	Yes	1.9041e-06	11.6599	13.1334	-1.47343	0.0819512	17.9794	6	8.97925e-05	4.04676	-1.47343	5.72031	0.360125
3274.91	3259.85	3742.44	3565.07	1686.34	1774.11	1677.45	1595.16	Tmem201	Yes	1.9203e-06	10.716	11.7543	-1.0383	0.0578325	17.9536	6	8.97925e-05	4.04676	-1.03831	5.71663	0.486898
1342.87	1235.78	1478.8	1597.4	453.014	499.166	460.133	487.898	Fbln2	Yes	1.9298e-06	8.89078	10.4585	-1.56773	0.0873942	17.9385	6	8.97925e-05	4.04676	-1.56773	5.71449	0.337339
1027.06	835.396	886.787	982.32	2405.96	2671.86	2361.82	2575.02	Csf1	Yes	1.949e-06	11.288	9.86078	1.42724	0.0796964	17.9085	6	9.00107e-05	4.04571	1.42724	5.71019	2.68932
3791.09	3589.57	3602.42	4418.93	648.092	817.274	563.517	756.242	Mtfp1	Yes	1.961e-06	9.42894	11.9056	-2.47662	0.138437	17.8899	6	9.00107e-05	4.04571	-2.47662	5.70752	0.179665
87.5786	72.0408	79.8354	58.9392	1277.76	1809.32	2722.94	2237.55	Pgf	Yes	1.9732e-06	10.9198	6.20584	4.71398	0.263777	17.8711	6	9.00107e-05	4.04571	4.71398	5.70483	26.2452
14.5964	22.1664	22.1083	28.714	459.517	319.366	346.556	401.161	Plac8	Yes	2.0059e-06	8.562	4.41201	4.14999	0.232866	17.8214	6	9.04054e-05	4.04381	4.14999	5.69769	17.7531
1433.1	1478.22	1413.7	1408.5	3341.25	3419.98	4195.07	3679.56	S1pr1	Yes	2.0078e-06	11.8314	10.4849	1.34649	0.0755665	17.8186	6	9.04054e-05	4.04381	1.3465	5.69728	2.54294
1247.33	1048.75	1160.68	1035.21	4626.6	5650.51	6816.08	5548.48	Bst2	Yes	2.0398e-06	12.4531	10.1289	2.32424	0.13079	17.7708	6	9.12615e-05	4.03971	2.32424	5.69041	5.00802
12007.6	12065.4	11694	11225.6	7512.67	7516.41	8078.53	7722.34	Egln1	Yes	2.062e-06	12.9114	13.5196	-0.608152	0.0342846	17.7384	6	9.16641e-05	4.0378	-0.60815	5.68571	0.656037
1515.37	1539.18	1355.97	1662.39	324.046	276.616	211.137	249.37	Klhl30	Yes	2.1138e-06	8.03399	10.5644	-2.5304	0.143252	17.6639	6	9.29914e-05	4.03156	-2.5304	5.67494	0.173091
1435.76	1591.82	1602.85	1609.49	584.15	603.526	680.006	692.544	Homer2	Yes	2.1185e-06	9.31816	10.6057	-1.28756	0.0729195	17.6573	6	9.29914e-05	4.03156	-1.28756	5.67397	0.409643
213.639	199.498	196.518	202.509	72.6123	76.698	91.7353	78.6058	Zfp449	Yes	2.1891e-06	6.31481	7.6649	-1.3501	0.0768875	17.5594	6	9.37411e-05	4.02807	-1.3501	5.65973	0.392266
245.485	199.498	259.158	228.2	1388.3	1742.68	2245.33	1980.05	Cyb561	Yes	2.2071e-06	10.8226	7.85789	2.96467	0.169071	17.535	6	9.37411e-05	4.02807	2.96467	5.65618	7.80646
806.784	789.678	792.212	772.255	2017.97	1779.14	2144.86	1744.24	Serp1	Yes	2.2356e-06	10.9027	9.62596	1.27672	0.072968	17.4969	6	9.37411e-05	4.02807	1.27672	5.65061	2.42288
135.349	209.195	159.671	92.1869	3841.95	4930.05	6399.63	5877.82	Angptl4	Yes	2.2414e-06	12.335	7.15867	5.17629	0.295969	17.4893	6	9.37411e-05	4.02807	5.17629	5.64948	36.1591
514.856	451.64	530.598	476.047	1855.41	2028.1	2609.36	2394.77	Errfi1	Yes	2.2477e-06	11.1046	8.94337	2.16127	0.123636	17.4809	6	9.37411e-05	4.02807	2.16128	5.64826	4.47311
571.915	580.482	601.836	538.009	1058.84	1124.07	1074.61	989.349	Parp3	Yes	2.256e-06	10.0507	9.16137	0.88931	0.0509047	17.4701	6	9.37411e-05	4.02807	0.889311	5.64666	1.85229
237.524	232.747	271.44	202.509	904.945	1015.93	1009.09	817.229	Tmem82	Yes	2.2692e-06	9.86593	7.87522	1.99071	0.114062	17.4528	6	9.37411e-05	4.02807	1.99071	5.64413	3.97432
254.774	235.518	350.047	309.809	3108.24	4937.59	5696.33	4732.61	Cebpd	Yes	2.2814e-06	12.1389	8.14985	3.98908	0.228771	17.437	6	9.37411e-05	4.02807	3.98908	5.6418	15.8793
241.505	268.768	190.377	238.779	2992.28	2976.14	4066.93	5377.72	Mbd1	Yes	2.2851e-06	11.8672	7.86459	4.0026	0.22961	17.4321	6	9.37411e-05	4.02807	4.0026	5.64109	16.0288
2754.74	2920.42	2837.23	2863.84	4014.27	4223.42	4289.72	4002.12	Cct2	Yes	2.2921e-06	12.0121	11.4734	0.538667	0.0309168	17.4231	6	9.37411e-05	4.02807	0.53866	5.63977	1.45262
313.16	290.934	341.45	299.23	3919.98	4605.65	7913.99	6643.54	Tap1	Yes	2.2933e-06	12.4384	8.27899	4.15945	0.238753	17.4216	6	9.37411e-05	4.02807	4.15945	5.63954	17.8698
1130.56	1147.11	1344.92	1130.42	471.438	499.166	516.921	528.556	Sipa1l2	Yes	2.2967e-06	8.976	10.2106	-1.23464	0.0708864	17.4171	6	9.37411e-05	4.02807	-1.23464	5.6389	0.42495
55.7318	51.2598	47.9012	52.8941	21.6753	18.8602	17.4734	20.3291	Pigh	Yes	2.3523e-06	4.28695	5.6968	-1.40985	0.081275	17.3467	6	9.48594e-05	4.02292	-1.40985	5.62851	0.376351
7576.87	7245.64	6852.33	7003.18	2413.55	2254.42	1783.74	2232.13	Clasp1	Yes	2.373e-06	11.0751	12.8066	-1.73152	0.099967	17.3209	6	9.48594e-05	4.02292	-1.73152	5.6247	0.301135
2371.26	2406.44	2390.15	2581.23	999.232	946.781	797.952	817.229	Car14	Yes	2.3822e-06	9.79158	11.2502	-1.45863	0.0842673	17.3096	6	9.48594e-05	4.02292	-1.45863	5.62302	0.363838
737.783	782.751	813.092	764.698	398.826	428.755	433.923	455.371	Gpt	Yes	2.3933e-06	8.74395	9.59637	-0.852417	0.0492842	17.296	6	9.48594e-05	4.02292	-0.852417	5.621	0.553856
391.45	401.766	474.099	507.784	1722.1	1502.53	1616.29	1843.17	Car4	Yes	2.3982e-06	10.7024	8.785	1.91739	0.110896	17.29	6	9.48594e-05	4.02292	1.91739	5.62011	3.77739
276.005	274.309	241.963	308.297	1297.27	1027.25	1014.91	998.836	Acer2	Yes	2.4187e-06	10.0743	8.09876	1.97551	0.114423	17.2649	6	9.48594e-05	4.02292	1.97551	5.61642	3.93268
1020.42	951.769	902.754	911.291	527.794	484.078	467.413	486.543	Smarcd1	Yes	2.4193e-06	8.93948	9.88484	-0.945368	0.0547586	17.2643	6	9.48594e-05	4.02292	-0.945368	5.61631	0.519297
4540.82	4506.7	4549.39	4364.52	2955.43	2727.18	3034.55	2955.85	Grsf1	Yes	2.4678e-06	11.5097	12.1324	-0.622672	0.0361888	17.2062	6	9.59233e-05	4.01808	-0.62267	5.60769	0.649468
57.0588	48.489	62.6401	42.3153	396.658	505.453	368.397	531.267	Mthfd2	Yes	2.4857e-06	8.7979	5.70152	3.09638	0.180178	17.1851	6	9.59233e-05	4.01808	3.09638	5.60455	8.55269
940.806	1066.76	849.94	930.937	399.91	350.799	375.678	368.634	Plxnb1	Yes	2.4876e-06	8.54436	9.88263	-1.33827	0.0778842	17.1829	6	9.59233e-05	4.01808	-1.33827	5.60422	0.395494
1524.66	1299.5	1325.27	1452.32	3758.5	4251.08	4460.08	4864.07	Timp3	Yes	2.5211e-06	12.0751	10.4486	1.62653	0.0948745	17.144	6	9.66777e-05	4.01467	1.62653	5.59841	3.08769
5589.11	4965.27	4910.49	4890.44	18289.6	19167	25790.7	21326.6	H2-D1	Yes	2.5357e-06	14.355	12.3109	2.04414	0.119351	17.1272	6	9.6709e-05	4.01453	2.04414	5.5959	4.12427
1548.55	1564.12	1425.98	1317.82	5198.83	5311.02	6885.97	6567.65	Anxa7	Yes	2.6189e-06	12.5373	10.5124	2.02496	0.11888	17.0337	6	9.88017e-05	4.00524	2.02496	5.58188	4.06981
618.358	579.097	611.662	672.511	3634.95	4798.03	6436.03	4900.66	Bcl2l1	Yes	2.6189e-06	12.2417	9.27499	2.96667	0.174166	17.0336	6	9.88017e-05	4.00524	2.96668	5.58188	7.81735
437.893	543.077	444.622	426.176	1196.48	1258.6	1310.5	1309.19	Nfkb2	Yes	2.6422e-06	10.3081	8.8478	1.46034	0.0858617	17.0081	6	9.91435e-05	4.00374	1.46034	5.57803	2.75174
865.17	922.676	860.994	912.802	599.323	551.974	585.359	586.833	Snn	Yes	2.6571e-06	9.18141	9.79763	-0.616227	0.0362661	16.9918	6	9.91702e-05	4.00362	-0.616227	5.57559	0.652375
1763.51	1888.3	1768.66	1935.93	1013.32	1086.35	1046.95	1120.81	Tmem50b	Yes	2.6942e-06	10.0581	10.8436	-0.785479	0.0463358	16.9519	6	9.94213e-05	4.00252	-0.78548	5.56957	0.580159
496.279	451.64	445.85	344.568	3698.89	4974.06	6664.64	5544.42	Gbp3	Yes	2.706e-06	12.318	8.75077	3.56728	0.210591	16.9394	6	9.94213e-05	4.00252	3.56728	5.56767	11.8538
2339.41	2456.31	2391.38	2288.05	1081.6	943.009	872.213	1050.34	Iqsec1	Yes	2.7066e-06	9.94131	11.2094	-1.26812	0.0748652	16.9387	6	9.94213e-05	4.00252	-1.26812	5.56758	0.415201
151.272	139.925	157.214	170.773	437.841	546.945	530.026	570.57	Igf2bp2	Yes	2.7388e-06	9.01892	7.27051	1.74842	0.103428	16.9047	6	0.000100079	3.99966	1.74842	5.56244	3.35989
5416.6	5567.92	5570.05	6424.37	2881.73	2997.51	2923.88	2848.78	Cluh	Yes	2.7685e-06	11.508	12.4847	-0.97671	0.0578831	16.8739	6	0.000100103	3.99955	-0.97671	5.55776	0.508137
99.5211	70.6554	111.77	149.615	1491.26	1699.93	1457.57	1746.95	Cyp1b1	Yes	2.7707e-06	10.6384	6.70229	3.9361	0.233298	16.8715	6	0.000100103	3.99955	3.9361	5.55741	15.3068
8529.62	8155.85	7583.13	8213.71	4555.07	4361.73	3992.67	4117.32	Dag1	Yes	2.7825e-06	12.0536	12.9861	-0.932428	0.0553062	16.8594	6	0.000100103	3.99955	-0.93243	5.55556	0.523975
979.288	850.635	1053.83	933.959	3607.86	4366.76	5198.33	4022.45	Ifitm2	Yes	2.8209e-06	12.0567	9.89416	2.16258	0.128571	16.8202	6	0.000100591	3.99744	2.16258	5.54961	4.47716
916.921	760.584	966.622	719.36	3957.91	4165.58	5287.16	5094.47	H2-T23	Yes	2.8249e-06	12.1645	9.70475	2.45971	0.14627	16.8162	6	0.000100591	3.99744	2.4597	5.549	5.50103
701.956	653.909	600.608	553.122	1866.25	1655.92	1994.88	1871.63	Nub1	Yes	2.9128e-06	10.8479	9.28748	1.5604	0.0932757	16.7289	6	0.000103052	3.98694	1.5604	5.53569	2.94936
712.571	709.325	681.671	755.631	1072.93	1052.4	1119.75	1088.28	9530082P21Rik	Yes	2.9391e-06	10.0809	9.48042	0.600486	0.0359499	16.7034	6	0.000103052	3.98694	0.600485	5.53179	1.51623
390.123	329.725	345.134	324.921	797.652	717.944	761.549	781.992	Bax	Yes	2.9568e-06	9.57779	8.43697	1.14082	0.0683686	16.6863	6	0.000103052	3.98694	1.14082	5.52918	2.20506
1348.18	1370.16	1397.73	1499.17	706.615	673.937	589.727	624.781	Armc1	Yes	2.964e-06	9.33809	10.4539	-1.11585	0.0668993	16.6795	6	0.000103052	3.98694	-1.11585	5.52812	0.461419
2007.67	2152.91	1911.14	2005.44	1232.24	1124.07	1205.66	1204.84	Trim35	Yes	2.9779e-06	10.218	10.9783	-0.760371	0.0456236	16.6662	6	0.000103052	3.98694	-0.76038	5.52609	0.590341
138.003	83.124	95.8024	81.6081	770.558	951.81	988.703	914.809	Irak3	Yes	2.9826e-06	9.81775	6.60459	3.21316	0.192846	16.6618	6	0.000103052	3.98694	3.21316	5.5254	9.27378
3657.07	3426.09	3310.1	3634.58	5994.31	6052.86	6699.59	6264.07	Pabpc1	Yes	3.0225e-06	12.6089	11.7748	0.834117	0.0501749	16.6242	6	0.000103588	3.98469	0.83412	5.51963	1.78277
245.485	232.747	232.137	222.155	1331.95	1461.03	2255.52	1786.25	Parp10	Yes	3.0278e-06	10.7085	7.86409	2.84442	0.171152	16.6193	6	0.000103588	3.98469	2.84443	5.51887	7.18221
168.522	167.633	144.932	154.149	48.7695	55.3232	40.7712	47.4345	Slc18b1	Yes	3.0796e-06	5.57877	7.30834	-1.72958	0.104371	16.5714	6	0.00010475	3.97984	-1.72958	5.51151	0.30154
2470.78	2521.43	2567.01	2455.8	2060.24	2014.27	1978.86	2004.45	Plxnb2	Yes	3.0979e-06	10.976	11.2897	-0.313637	0.0189454	16.5547	6	0.00010475	3.97984	-0.31364	5.50893	0.804609
274.678	239.674	240.734	361.191	1392.64	1457.26	1616.29	1435.23	Sema3f	Yes	3.113e-06	10.5245	8.10361	2.42094	0.146359	16.5411	6	0.00010475	3.97984	2.42094	5.50682	5.35519
1273.87	1334.14	1331.41	1171.23	2650.89	2749.81	3146.67	2973.47	Psmd11	Yes	3.1367e-06	11.4887	10.3173	1.17142	0.0709098	16.5199	6	0.00010475	3.97984	1.17142	5.50353	2.25233
3349.22	3233.52	3109.89	3403.36	1590.97	1747.71	1868.2	1706.29	Uqcc1	Yes	3.1368e-06	10.7528	11.676	-0.923219	0.0558859	16.5197	6	0.00010475	3.97984	-0.92322	5.50351	0.527331
207.004	259.07	245.647	244.824	73.6961	64.1246	55.3324	56.9214	Gja3	Yes	3.1592e-06	5.95682	7.89669	-1.93987	0.11757	16.4997	6	0.000104997	3.97882	-1.93987	5.50042	0.26064
3970.23	3758.59	4017.56	4183.17	6028.99	6276.67	6545.24	6299.31	Arhgdia	Yes	3.1857e-06	12.6177	11.9584	0.659306	0.0400152	16.4764	6	0.000105375	3.97726	0.6593	5.4968	1.57932
360.93	300.632	272.668	262.959	1305.94	1287.52	1553.68	1676.47	Eif2ak2	Yes	3.2156e-06	10.4985	8.21428	2.2842	0.138855	16.4502	6	0.000105463	3.9769	2.2842	5.49274	4.87093
1869.67	1889.68	1933.24	1724.35	1012.24	935.465	896.967	863.308	Ttc3	Yes	3.2304e-06	9.85388	10.8553	-1.00141	0.0609224	16.4374	6	0.000105463	3.9769	-1.00141	5.49074	0.499511
82.2708	92.8218	84.7483	52.8941	849.673	1165.56	1397.87	1080.15	Tnfaip3	Yes	3.2337e-06	10.1109	6.25721	3.85369	0.234487	16.4346	6	0.000105463	3.9769	3.85369	5.4903	14.4569
1336.24	1349.38	1289.65	1506.73	516.956	480.306	595.551	555.662	Dcakd	Yes	3.2773e-06	9.06446	10.418	-1.35354	0.0825467	16.3972	6	0.000105799	3.97552	-1.35354	5.48448	0.391331
4197.14	3956.7	4176	4317.67	1900.93	2124.91	2271.54	1999.03	Dhrs7c	Yes	3.2896e-06	11.0151	12.0223	-1.00725	0.0614673	16.3868	6	0.000105799	3.97552	-1.00725	5.48286	0.497494
883.747	1034.89	899.069	1008.01	407.496	456.416	413.537	395.74	Afg1l	Yes	3.2942e-06	8.70628	9.89809	-1.1918	0.0727468	16.3829	6	0.000105799	3.97552	-1.1918	5.48225	0.437755
3097.1	3035.41	3236.4	3628.54	1583.38	1576.71	1450.29	1577.54	Adcy5	Yes	3.3169e-06	10.5943	11.6624	-1.06816	0.065276	16.3638	6	0.000105799	3.97552	-1.06816	5.47927	0.476927
4548.78	5088.57	4775.38	4320.7	1790.38	1669.75	1648.32	2030.2	Pkia	Yes	3.3319e-06	10.7964	12.1907	-1.39427	0.0852702	16.3513	6	0.000105799	3.97552	-1.39428	5.47731	0.380435
176.484	187.029	159.671	161.705	342.47	382.233	391.695	371.345	Heatr1	Yes	3.3349e-06	8.53709	7.41667	1.12041	0.0685323	16.3487	6	0.000105799	3.97552	1.12041	5.47692	2.17409
3799.05	3669.92	3905.79	4012.4	2710.5	2656.77	2546.75	2600.77	Adssl1	Yes	3.4079e-06	11.3597	11.9086	-0.548911	0.0336989	16.2887	6	0.000107371	3.96911	-0.54891	5.46751	0.683536
189.754	224.435	178.094	142.059	2345.27	1864.64	1604.64	1452.85	Tgtp2	Yes	3.4364e-06	10.8032	7.50124	3.30199	0.203004	16.2656	6	0.000107371	3.96911	3.30199	5.4639	9.86272
1885.59	1918.78	1720.76	1657.85	623.165	502.938	451.396	496.03	Prox1	Yes	3.4424e-06	9.00756	10.8077	-1.80012	0.110702	16.2609	6	0.000107371	3.96911	-1.80012	5.46314	0.287151
821.381	946.228	810.636	704.248	163.649	218.778	206.768	180.251	Esrrg	Yes	3.446e-06	7.57838	9.6727	-2.09432	0.128819	16.2579	6	0.000107371	3.96911	-2.09432	5.46268	0.234178
106.156	114.988	124.052	114.856	312.125	289.189	250.452	290.028	Pla2g7	Yes	3.5087e-06	8.15257	6.84347	1.30911	0.0807683	16.2082	6	0.000107544	3.96841	1.30911	5.45485	2.47788
1970.52	1982.51	2115.02	2103.68	938.541	993.302	898.424	1088.28	Tbc1d16	Yes	3.5104e-06	9.93236	10.9957	-1.06329	0.0656077	16.2068	6	0.000107544	3.96841	-1.0633	5.45464	0.478538
176.484	113.603	126.508	99.7432	1117.36	1425.83	1651.24	1565.34	Ifi204	Yes	3.5119e-06	10.4763	6.97862	3.49764	0.215828	16.2057	6	0.000107544	3.96841	3.49764	5.45446	11.2952
1522.01	1356.31	1310.53	1399.43	2974.94	3127.02	3456.82	3553.52	Tgfbr2	Yes	3.538e-06	11.6749	10.4459	1.22892	0.0759284	16.1853	6	0.000107544	3.96841	1.22892	5.45124	2.34391
898.344	786.907	845.027	974.764	255.769	243.925	189.295	243.949	Fbln5	Yes	3.5444e-06	7.85598	9.77073	-1.91475	0.118338	16.1803	6	0.000107544	3.96841	-1.91475	5.45046	0.265217
728.494	558.316	679.215	441.288	7551.68	6181.11	9137.13	10630.8	Irgm2	Yes	3.5501e-06	13.0024	9.20675	3.79568	0.23465	16.1759	6	0.000107544	3.96841	3.79568	5.44976	13.8871
660.82	658.065	562.532	547.077	2267.24	2212.93	2398.22	3014.13	St3gal1	Yes	3.5595e-06	11.2609	9.2404	2.02054	0.124966	16.1687	6	0.000107544	3.96841	2.02053	5.44861	4.05733
199.042	224.435	164.584	252.381	964.552	1072.52	1132.86	970.375	Atoh8	Yes	3.584e-06	10.0122	7.6973	2.31486	0.143337	16.1498	6	0.000107817	3.96731	2.31486	5.44563	4.97555
153.926	170.404	138.791	210.065	2137.19	1782.92	1242.07	1633.1	Lox	Yes	3.6976e-06	10.7034	7.37759	3.32577	0.207028	16.0644	6	0.000110484	3.9567	3.32577	5.43208	10.0266
4698.72	4648.02	4381.12	4521.69	3171.1	3072.95	3319.94	3199.8	Cdh13	Yes	3.749e-06	11.6392	12.155	-0.515825	0.0321855	16.0266	6	0.000110484	3.9567	-0.51583	5.42608	0.69939
642.243	702.398	571.13	701.225	214.586	191.116	212.593	168.054	Gnb5	Yes	3.7518e-06	7.61211	9.34863	-1.73652	0.108366	16.0246	6	0.000110484	3.9567	-1.73652	5.42576	0.300093
1134.54	1041.82	978.904	787.367	257.936	235.123	240.259	210.067	Dusp18	Yes	3.7552e-06	7.87782	9.93218	-2.05435	0.128219	16.0222	6	0.000110484	3.9567	-2.05435	5.42537	0.240757
1630.82	1756.69	1240.52	1375.25	275.277	297.991	362.573	307.647	Pcsk6	Yes	3.7795e-06	8.27278	10.5381	-2.26528	0.141539	16.0046	6	0.000110484	3.9567	-2.26528	5.42257	0.208009
3517.74	3481.51	3453.8	3407.89	691.443	616.099	422.274	463.503	Mmp15	Yes	3.7798e-06	9.06974	11.7586	-2.6889	0.168011	16.0043	6	0.000110484	3.9567	-2.6889	5.42253	0.155081
309.179	302.017	299.69	359.68	101.874	110.646	122.314	124.685	Ralgps2	Yes	3.7834e-06	6.83926	8.30717	-1.46791	0.0917342	16.0018	6	0.000110484	3.9567	-1.46791	5.42212	0.361506
1670.63	1785.78	1566	1568.69	761.888	784.583	672.726	669.505	Osbpl1a	Yes	3.8395e-06	9.49251	10.6842	-1.19167	0.0746579	15.9618	6	0.000111655	3.95212	-1.19167	5.41573	0.437796
342.353	311.715	298.461	335.5	858.343	1022.22	1157.61	1103.19	Fam117b	Yes	3.8701e-06	10.0068	8.32875	1.67808	0.105273	15.9402	6	0.000112078	3.95048	1.67808	5.41228	3.20002
1329.6	962.853	1067.34	850.84	5308.29	5683.2	6920.92	6119.05	Lgals3bp	Yes	3.9655e-06	12.5456	10.0201	2.52547	0.159092	15.8743	6	0.000114143	3.94255	2.52547	5.4017	5.75761
1004.5	1163.74	1182.79	1018.59	2391.87	2259.45	2310.86	2514.03	Ddi2	Yes	3.9741e-06	11.2089	10.0893	1.11963	0.070557	15.8685	6	0.000114143	3.94255	1.11963	5.40076	2.17291
2103.21	2091.95	1966.41	2005.44	1249.58	1152.99	1207.12	1082.86	Htra1	Yes	3.9914e-06	10.1941	10.995	-0.800922	0.0505099	15.8567	6	0.000114171	3.94245	-0.80093	5.39887	0.573979
323.775	379.599	354.96	291.673	71.5286	93.0435	87.367	70.4742	Cmtm8	Yes	4.0205e-06	6.32208	8.39173	-2.06965	0.130683	15.8372	6	0.000114454	3.94137	-2.06965	5.39572	0.238218
939.479	849.25	965.394	986.854	2071.08	1792.97	1983.23	1872.99	Nadk	Yes	4.0747e-06	10.9123	9.86686	1.04541	0.0661605	15.8011	6	0.000114454	3.94137	1.04541	5.3899	2.06396
550.683	540.306	583.412	627.173	1114.11	1049.88	1188.19	1143.85	Cndp2	Yes	4.0828e-06	10.133	9.16595	0.96703	0.0612208	15.7958	6	0.000114454	3.94137	0.967029	5.38904	1.95481
276.005	241.06	270.212	273.538	1051.25	1198.25	1649.78	1307.84	Trim12a	Yes	4.0913e-06	10.3264	8.04884	2.27757	0.144239	15.7902	6	0.000114454	3.94137	2.27757	5.38814	4.84862
1625.51	2015.76	1655.66	1579.27	301.287	393.549	426.642	321.2	Ttll1	Yes	4.0954e-06	8.4799	10.7405	-2.2606	0.143189	15.7875	6	0.000114454	3.94137	-2.2606	5.3877	0.208685
1009.81	964.238	1114.01	1020.1	3980.67	5976.16	6146.27	5532.22	Wars	Yes	4.0997e-06	12.3807	10.0023	2.37845	0.150681	15.7847	6	0.000114454	3.94137	2.37844	5.38725	5.19974
248.139	290.934	347.591	270.516	1857.58	2013.01	3003.97	2612.96	Psmb8	Yes	4.1557e-06	11.1846	8.16509	3.01952	0.191737	15.7483	6	0.000115325	3.93808	3.01953	5.38136	8.10902
444.528	386.526	469.186	327.944	2201.13	1904.88	1677.45	1822.84	Oasl2	Yes	4.1697e-06	10.8859	8.65547	2.23041	0.14171	15.7393	6	0.000115325	3.93808	2.23041	5.3799	4.69268
1039	1183.13	1122.61	1150.07	488.778	501.681	463.045	566.504	Dip2c	Yes	4.1805e-06	8.97615	10.1324	-1.15623	0.0734936	15.7323	6	0.000115325	3.93808	-1.15623	5.37877	0.448684
3055.96	3463.5	3025.15	3051.24	1100.02	1346.62	1294.49	1344.43	Antxr2	Yes	4.2374e-06	10.3073	11.6183	-1.311	0.0835235	15.6962	6	0.000116433	3.93392	-1.311	5.3729	0.403041
4238.27	4574.59	4157.58	3247.7	17728.2	20918.4	25763.1	21990.6	Txnip	Yes	4.3389e-06	14.386	11.9739	2.41211	0.154296	15.6331	6	0.000118657	3.92571	2.41212	5.36262	5.32256
4055.15	4272.57	3667.51	4733.27	1297.27	934.207	1062.96	1043.56	Alas1	Yes	4.3523e-06	10.0725	12.0239	-1.9514	0.124891	15.6249	6	0.000118657	3.92571	-1.9514	5.36128	0.258565
287.948	383.756	356.189	306.786	1799.05	2367.58	2948.63	2734.94	Tspan4	Yes	4.3859e-06	11.2413	8.37282	2.86851	0.183827	15.6044	6	0.000118748	3.92538	2.86852	5.35794	7.30314
3406.28	3603.42	3644.18	3536.35	4810.84	4780.43	4977	4679.76	Btf3	Yes	4.3896e-06	12.2321	11.7921	0.43993	0.0281967	15.6021	6	0.000118748	3.92538	0.43993	5.35758	1.35654
362.257	340.808	276.353	250.869	1869.5	2453.08	3060.76	2610.25	Osmr	Yes	4.4484e-06	11.2646	8.24871	3.0159	0.193739	15.5669	6	0.000119873	3.92128	3.0159	5.3518	8.08864
1338.89	1221.92	1137.35	1153.09	457.349	357.086	452.852	417.424	Prrx1	Yes	4.4735e-06	8.71139	10.2411	-1.52974	0.0983632	15.5519	6	0.000120086	3.92051	-1.52974	5.34935	0.346339
577.222	493.202	518.316	432.221	1881.42	2025.58	2626.83	2119.65	Gbp9	Yes	4.5144e-06	11.0676	8.97308	2.09453	0.134888	15.5279	6	0.000120545	3.91885	2.09453	5.3454	4.27086
741.764	746.73	692.725	773.766	436.758	480.306	439.747	445.885	Dffa	Yes	4.5282e-06	8.81489	9.52779	-0.712899	0.0459348	15.5198	6	0.000120545	3.91885	-0.712899	5.34407	0.610093
3063.92	3017.4	2810.2	3040.66	1960.53	1748.97	1853.64	1855.37	Coa5	Yes	4.5667e-06	10.8557	11.5417	-0.685983	0.0442643	15.4975	6	0.000120545	3.91885	-0.68598	5.3404	0.621583
5151.21	5497.27	5809.56	5986.11	11212.6	12540.8	13116.7	13448.4	Map1lc3b	Yes	4.5821e-06	13.6154	12.4517	1.16366	0.0751299	15.4886	6	0.000120545	3.91885	1.16366	5.33894	2.24025
269.37	224.435	280.038	197.975	921.201	966.898	1115.38	1092.35	Cd302	Yes	4.5992e-06	9.99528	7.91056	2.08472	0.134683	15.4787	6	0.000120545	3.91885	2.08472	5.33732	4.24193
7998.84	7366.17	7611.38	7841.93	4558.32	4955.2	5062.92	4672.98	Vdac3	Yes	4.6016e-06	12.2312	12.9108	-0.67958	0.043908	15.4773	6	0.000120545	3.91885	-0.67958	5.33709	0.624347
248.139	202.268	245.647	279.583	1615.9	2596.42	2881.65	2687.5	Sbno2	Yes	4.6258e-06	11.2213	7.92068	3.30061	0.213444	15.4636	6	0.000120545	3.91885	3.30061	5.33481	9.85333
1770.15	2198.63	1913.59	1990.33	545.134	451.387	398.976	365.924	Asb10	Yes	4.6612e-06	8.76606	10.9382	-2.17217	0.140652	15.4435	6	0.000120545	3.91885	-2.17217	5.3315	0.221877
1253.97	1230.23	1322.81	1231.68	1892.26	1908.65	1938.09	1774.05	Csnk1d	Yes	4.6678e-06	10.8744	10.2982	0.57617	0.0373173	15.4397	6	0.000120545	3.91885	0.57617	5.33089	1.49089
286.621	278.465	281.266	287.14	446.512	489.107	525.658	505.517	Nrip1	Yes	4.675e-06	8.93904	8.14644	0.7926	0.0513484	15.4357	6	0.000120545	3.91885	0.792601	5.33022	1.73219
2285	1857.82	2178.89	2230.62	568.977	504.195	394.607	544.819	Kcnj5	Yes	4.6806e-06	8.96099	11.0575	-2.0965	0.135849	15.4326	6	0.000120545	3.91885	-2.09651	5.3297	0.233824
2489.35	2191.7	1844.81	2360.59	11893.2	10096.5	8372.67	11002.1	C3	Yes	4.7543e-06	13.3241	11.1084	2.2157	0.143956	15.3916	6	0.000121705	3.91469	2.2157	5.32291	4.64507
1600.3	1641.7	1536.52	1529.4	450.847	514.254	546.044	386.253	Clec3b	Yes	4.7851e-06	8.87728	10.6223	-1.74505	0.113502	15.3747	6	0.000121705	3.91469	-1.74505	5.32011	0.298323
100.848	84.5094	79.8354	95.2095	394.491	324.395	310.153	417.424	Psat1	Yes	4.8081e-06	8.48691	6.48727	1.99965	0.130168	15.362	6	0.000121705	3.91469	1.99965	5.31803	3.99902
88.9055	69.27	87.2048	96.7207	524.543	774.524	915.897	829.427	Il17ra	Yes	4.8102e-06	9.54177	6.40761	3.13416	0.204035	15.3609	6	0.000121705	3.91469	3.13416	5.31784	8.77964
602.434	635.898	592.01	606.016	358.727	318.108	369.853	353.726	Sirt3	Yes	4.8384e-06	8.44935	9.25	-0.800647	0.0521742	15.3456	6	0.000121705	3.91469	-0.800647	5.3153	0.574092
18.5773	16.6248	22.1083	10.5788	1663.58	583.408	1236.24	1015.1	Gm12185	Yes	4.8408e-06	10.0369	4.03509	6.00181	0.391141	15.3444	6	0.000121705	3.91469	6.00181	5.31508	64.0804
95.5403	87.2802	92.1177	74.0518	247.099	246.44	215.505	231.752	Gvin1	Yes	4.8513e-06	7.87551	6.44037	1.43514	0.0935634	15.3387	6	0.000121705	3.91469	1.43514	5.31414	2.70408
358.276	252.143	278.81	145.081	6405.06	5989.99	9792.38	8417.6	Ifit3b	Yes	4.8652e-06	12.8725	7.94172	4.93077	0.321616	15.3312	6	0.000121705	3.91469	4.93077	5.3129	30.5007
8086.42	8230.66	8930.51	9545.13	2981.44	2566.24	2227.86	2177.92	Kcnk3	Yes	4.9233e-06	11.2693	13.0833	-1.81394	0.118556	15.3002	6	0.00012272	3.91108	-1.81394	5.30774	0.284413
2622.05	2635.03	2595.26	2813.97	1843.49	1799.26	1694.92	1818.78	Mlec	Yes	4.9453e-06	10.8043	11.38	-0.575744	0.0376583	15.2886	6	0.000122828	3.9107	-0.57574	5.30581	0.670942
2412.39	3089.44	2772.13	2712.71	728.291	627.415	492.167	535.333	Ppp1r3c	Yes	4.9692e-06	9.20224	11.4179	-2.21568	0.145043	15.2761	6	0.000122984	3.91015	-2.21568	5.30371	0.215284
1589.68	1541.95	1710.93	1762.13	830.165	772.01	682.918	739.979	Fahd1	Yes	5.037e-06	9.55916	10.6872	-1.12803	0.0740134	15.2408	6	0.000124223	3.9058	-1.12802	5.29783	0.457543
1620.2	1683.26	1559.86	1600.43	660.014	719.201	557.692	570.57	Kank2	Yes	5.0763e-06	9.28405	10.6576	-1.37356	0.0902434	15.2206	6	0.000124713	3.90409	-1.37356	5.29445	0.385937
452.489	372.672	369.699	315.854	1492.35	2065.82	1935.18	1710.35	Vcam1	Yes	5.1075e-06	10.8035	8.54921	2.25434	0.148266	15.2048	6	0.000124713	3.90409	2.25434	5.29179	4.77117
3174.06	3402.54	2761.08	2792.81	1173.72	1004.62	994.527	1160.11	Prkaa2	Yes	5.1105e-06	10.0768	11.5608	-1.48395	0.0976077	15.2032	6	0.000124713	3.90409	-1.48396	5.29154	0.357506
201.696	151.009	140.019	132.991	696.862	872.597	899.88	791.479	Hcls1	Yes	5.1663e-06	9.66397	7.2698	2.39418	0.15777	15.1751	6	0.000125636	3.90089	2.39418	5.28682	5.25677
277.332	185.644	264.071	265.982	1510.77	1346.62	1962.84	1757.79	Ifih1	Yes	5.2053e-06	10.6686	7.93796	2.73066	0.180174	15.1557	6	0.000126144	3.89913	2.73066	5.28355	6.63761
5871.75	5753.56	5506.18	5148.87	2970.6	3132.05	3187.44	2817.61	Ppp2r3a	Yes	5.2328e-06	11.562	12.4417	-0.879706	0.0580967	15.1421	6	0.000126298	3.8986	-0.8797	5.28127	0.54348
234.87	205.039	291.092	296.207	1349.29	1628.26	1823.06	2047.82	Zfp697	Yes	5.2756e-06	10.7248	7.98782	2.73696	0.181004	15.121	6	0.000126298	3.8986	2.73696	5.27773	6.66665
748.399	870.031	846.255	790.39	1594.22	1785.43	1881.3	1666.98	Sbds	Yes	5.2806e-06	10.7553	9.66599	1.08932	0.0720514	15.1186	6	0.000126298	3.8986	1.08932	5.27732	2.12774
[truncated: 11,671 more rows]

## Sheet: IP Sal v IN Sal
IN Sal1.bam	IN Sal2.bam	IN Sal3.bam	IN Sal4.bam	IP Sal1.bam	IP Sal2.bam	IP Sal3.bam	IP Sal4.bam	Gene	Discovery?	P value	Log2 Mean of IP Sal	Log2 Mean of IN Sal	Difference	SE of difference	t ratio	df	q value	"-log10 q-value"	log2 ratio (IP Sal/IN Sal)	"-log10 p-value"	FC (IP Sal/IN Sal)
[truncated: 11,962 more rows]

[truncated: 1 more sheets: IP LPS v IN LPS]
