# Supplementary material for: Co-translational profiling in the cardiac endothelium in response to LPS-induced inflammation in female mice in vivo: a proof-of-concept approach
Source: Mol Cell Biochem. 2026 Apr 28;481(6):2381–98. doi: 10.1007/s11010-026-05551-9 (PMC13279726; doi:10.1007/s11010-026-05551-9)
Supplement: Supplementary file 4 — Supplementary Material 4 [file 11010_2026_5551_MOESM4_ESM.xlsx]

## Sheet: Concordant
q-value proteins	Log Ratio proteins	p-value proteins	proteins ID	Symbol proteins	Entrez Gene Name proteins	q-value transcript	Log Ratio transcript	p-value transcript	ID transcript	Symbol transcript	Entrez Gene Name transcript
1	-1.325	0.0178	Q8VDC1	FYCO1	FYVE and coiled-coil domain autophagy adaptor 1	0.00597	-0.504	0.00271	Fyco1	FYCO1	FYVE and coiled-coil domain autophagy adaptor 1
1	-1.148	0.442	D3Z7P3	GLS	glutaminase	0.524	-0.015	0.906	Gls	GLS	glutaminase
1	-1.135	0.0167	P98086	C1QA	complement C1q A chain	0.0358	-0.74	0.032	C1qa	C1QA	complement C1q A chain
1	-1.061	0.0252	Q02105	C1QC	complement C1q C chain	0.014	-1.368	0.00935	C1qc	C1QC	complement C1q C chain
1	-0.936	0.571	D3Z1D3	C10orf71	chromosome 10 open reading frame 71	0.0842	-0.457	0.0948	3425401B19Rik	C10orf71	chromosome 10 open reading frame 71
1	-0.812	0.109	P70663	SPARCL1	SPARC like 1	0.000383	-3.104	1.81e-05	Sparcl1	SPARCL1	SPARC like 1
1	-0.81	0.714	Q8R3V5	SH3GLB2	SH3 domain containing GRB2 like, endophilin B2	0.00297	-1.353	0.000854	Sh3glb2	SH3GLB2	SH3 domain containing GRB2 like, endophilin B2
1	-0.793	0.258	P55012	SLC12A2	solute carrier family 12 member 2	0.537	-0.016	0.935	Slc12a2	SLC12A2	solute carrier family 12 member 2
1	-0.689	0.0569	Q9D8U0	IFRD2	interferon related developmental regulator 2	0.537	-0.01	0.935	Ifrd2	IFRD2	interferon related developmental regulator 2
1	-0.686	0.0879	Q1ERP8	CD300LG	CD300 molecule like family member g	0.0358	-0.82	0.032	Cd300lg	CD300LG	CD300 molecule like family member g
1	-0.68	0.0481	Q62165	DAG1	dystroglycan 1	0.00248	-0.479	0.000623	Dag1	DAG1	dystroglycan 1
1	-0.674	0.644	P28843	DPP4	dipeptidyl peptidase 4	0.000758	-2.792	6.44e-05	Dpp4	DPP4	dipeptidyl peptidase 4
1	-0.631	0.0139	E9Q309	CEP350	centrosomal protein 350	0.0892	-0.401	0.102	Cep350	CEP350	centrosomal protein 350
1	-0.626	0.258	P09925	SURF1	SURF1 cytochrome c oxidase assembly factor	0.0159	-0.65	0.0111	Surf1	SURF1	SURF1 cytochrome c oxidase assembly factor
1	-0.607	0.178	P61164	ACTR1A	actin related protein 1A	0.53	-0.003	0.918	Actr1a	ACTR1A	actin related protein 1A
1	-0.604	0.0741	Q9CQ19	MYL9	myosin light chain 9	0.00353	-1.217	0.00115	Myl9	MYL9	myosin light chain 9
1	-0.583	0.315	P01942	HBA1/HBA2	hemoglobin subunit alpha 2	0.00463	-0.813	0.00182	Hba-a1	HBA1/HBA2	hemoglobin subunit alpha 2
1	-0.556	0.661	Q8CHC4	SYNJ1	synaptojanin 1	0.174	-0.176	0.231	Synj1	SYNJ1	synaptojanin 1
1	-0.555	0.266	Q8BH55	THNSL1	threonine synthase like 1	0.542	-0.017	0.947	Thnsl1	THNSL1	threonine synthase like 1
1	-0.553	0.0498	Q62036	CEP131	centrosomal protein 131	0.0141	-1.754	0.00946	Cep131	CEP131	centrosomal protein 131
1	-0.542	0.0714	P70255	NFIC	nuclear factor I C	0.0163	-0.896	0.0114	Nfic	NFIC	nuclear factor I C
1	-0.537	0.375	Q501J6	DDX17	DEAD-box helicase 17	0.103	-0.416	0.121	Ddx17	DDX17	DEAD-box helicase 17
1	-0.528	0.389	P56384	ATP5MC3	ATP synthase membrane subunit c locus 3	0.555	-0.006	0.977	Atp5g3	ATP5MC3	ATP synthase membrane subunit c locus 3
1	-0.521	0.321	Q91XM9	DLG2	discs large MAGUK scaffold protein 2	0.185	-0.514	0.25	Dlg2	DLG2	discs large MAGUK scaffold protein 2
1	-0.521	0.163	P54227	STMN1	stathmin 1	0.00252	-2.241	0.000642	Stmn1	STMN1	stathmin 1
1	-0.515	0.638	P61957	SUMO2	small ubiquitin like modifier 2	0.122	-0.093	0.15	Sumo2	SUMO2	small ubiquitin like modifier 2
1	-0.507	0.328	P83887	TUBG1	tubulin gamma 1	0.347	-0.099	0.538	Tubg1	TUBG1	tubulin gamma 1
1	-0.504	0.105	P15327	BPGM	bisphosphoglycerate mutase	0.00272	-0.633	0.000731	Bpgm	BPGM	bisphosphoglycerate mutase
1	-0.502	0.104	Q8K3A0	HSCB	HscB mitochondrial iron-sulfur cluster cochaperone	0.00196	-1.11	0.000429	Hscb	HSCB	HscB mitochondrial iron-sulfur cluster cochaperone
1	-0.5	0.336	P56546	CTBP2	C-terminal binding protein 2	0.0637	-0.327	0.0665	Ctbp2	CTBP2	C-terminal binding protein 2
1	-0.499	0.345	P16015	CA3	carbonic anhydrase 3	0.211	-1.06	0.293	Car3	CA3	carbonic anhydrase 3
1	-0.499	0.126	Q5ND29	RILP	Rab interacting lysosomal protein	0.111	-0.647	0.134	Rilp	RILP	Rab interacting lysosomal protein
1	-0.498	0.348	O88346	TNNT1	troponin T1, slow skeletal type	0.0335	-0.628	0.0294	Tnnt1	TNNT1	troponin T1, slow skeletal type
1	-0.486	0.547	A2AWA9	RABGAP1	RAB GTPase activating protein 1	0.307	-0.078	0.463	Rabgap1	RABGAP1	RAB GTPase activating protein 1
1	-0.484	0.0453	Q7TNC9	INPP5A	inositol polyphosphate-5-phosphatase A	0.00362	-0.465	0.00121	Inpp5a	INPP5A	inositol polyphosphate-5-phosphatase A
1	-0.481	0.713	Q3UMT1	PPP1R12C	protein phosphatase 1 regulatory subunit 12C	0.0153	-0.276	0.0106	Ppp1r12c	PPP1R12C	protein phosphatase 1 regulatory subunit 12C
1	-0.478	0.77	P70290	MPP1	MAGUK p55 scaffold protein 1	0.0134	-0.563	0.00882	Mpp1	MPP1	MAGUK p55 scaffold protein 1
1	-0.478	0.0522	P97352	S100A13	S100 calcium binding protein A13	0.000935	-0.785	9.9e-05	S100a13	S100A13	S100 calcium binding protein A13
1	-0.477	0.698	Q8K2L8	TRAPPC12	trafficking protein particle complex subunit 12	0.00314	-0.703	0.000943	Trappc12	TRAPPC12	trafficking protein particle complex subunit 12
1	-0.474	0.353	Q61411	HRAS	HRas proto-oncogene, GTPase	0.00866	-0.348	0.00471	Hras	HRAS	HRas proto-oncogene, GTPase
1	-0.47	0.378	P70265	PFKFB2	6-phosphofructo-2-kinase/fructose-2,6-biphosphatase 2	0.0231	-1.344	0.0181	Pfkfb2	PFKFB2	6-phosphofructo-2-kinase/fructose-2,6-biphosphatase 2
1	-0.465	0.011	Q64143	PIK3R3	phosphoinositide-3-kinase regulatory subunit 3	0.0104	-1.636	0.00612	Pik3r3	PIK3R3	phosphoinositide-3-kinase regulatory subunit 3
1	-0.463	0.293	Q8VCA8	SCRN2	secernin 2	0.00666	-1.257	0.0032	Scrn2	SCRN2	secernin 2
1	-0.462	0.485	P61922	ABAT	4-aminobutyrate aminotransferase	0.00321	-1.422	0.000985	Abat	ABAT	4-aminobutyrate aminotransferase
1	-0.462	0.369	O09111	NDUFB11	NADH:ubiquinone oxidoreductase subunit B11	0.026	-0.334	0.021	Ndufb11	NDUFB11	NADH:ubiquinone oxidoreductase subunit B11
1	-0.461	0.342	Q9Z2A7	DGAT1	diacylglycerol O-acyltransferase 1	0.211	-0.265	0.293	Dgat1	DGAT1	diacylglycerol O-acyltransferase 1
1	-0.459	0.196	Q9D1I5	MCEE	methylmalonyl-CoA epimerase	0.00535	-0.848	0.00228	Mcee	MCEE	methylmalonyl-CoA epimerase
1	-0.452	0.351	O35143	ATP5IF1	ATP synthase inhibitory factor subunit 1	0.000286	-1.139	8.18e-06	Atpif1	ATP5IF1	ATP synthase inhibitory factor subunit 1
1	-0.45	0.641	P43023	COX6A2	cytochrome c oxidase subunit 6A2	0.428	-0.08	0.699	Cox6a2	COX6A2	cytochrome c oxidase subunit 6A2
1	-0.45	0.11	Q9Z0R4	ITSN1	intersectin 1	0.017	-0.821	0.0121	Itsn1	ITSN1	intersectin 1
1	-0.447	0.628	P31750	AKT1	AKT serine/threonine kinase 1	0.00446	-0.263	0.00171	Akt1	AKT1	AKT serine/threonine kinase 1
1	-0.438	0.375	Q78JW9	UBFD1	ubiquitin family domain containing 1	0.379	-0.089	0.6	Ubfd1	UBFD1	ubiquitin family domain containing 1
1	-0.426	0.216	Q8BTX9	HSDL1	hydroxysteroid dehydrogenase like 1	0.00179	-0.286	0.000362	Hsdl1	HSDL1	hydroxysteroid dehydrogenase like 1
1	-0.426	0.486	Q8CHG7	RAPGEF2	Rap guanine nucleotide exchange factor 2	0.108	-0.268	0.129	Rapgef2	RAPGEF2	Rap guanine nucleotide exchange factor 2
1	-0.425	0.728	P11438	LAMP1	lysosomal associated membrane protein 1	0.00122	-0.188	0.000173	Lamp1	LAMP1	lysosomal associated membrane protein 1
1	-0.424	0.0156	Q8CGF1	ARHGAP29	Rho GTPase activating protein 29	0.321	-0.048	0.488	Arhgap29	ARHGAP29	Rho GTPase activating protein 29
1	-0.423	0.135	P63158	Gm21596/Hmgb1	high mobility group box 1	0.000758	-0.455	6.44e-05	Hmgb1	Gm21596/Hmgb1	high mobility group box 1
1	-0.423	0.257	Q3TMP8	TMEM38A	transmembrane protein 38A	0.505	-0.033	0.862	Tmem38a	TMEM38A	transmembrane protein 38A
1	-0.422	0.604	D3YXK2	SAFB	scaffold attachment factor B	0.406	-0.047	0.654	Safb	SAFB	scaffold attachment factor B
1	-0.419	0.668	P33215	NEDD1	NEDD1 gamma-tubulin ring complex targeting factor	0.408	-0.046	0.658	Nedd1	NEDD1	NEDD1 gamma-tubulin ring complex targeting factor
1	-0.419	0.342	O70161	PIP5K1C	phosphatidylinositol-4-phosphate 5-kinase type 1 gamma	0.00221	-0.661	0.000517	Pip5k1c	PIP5K1C	phosphatidylinositol-4-phosphate 5-kinase type 1 gamma
1	-0.418	0.392	Q3UJV1	CCDC61	coiled-coil domain containing 61	0.0334	-1.159	0.0293	Ccdc61	CCDC61	coiled-coil domain containing 61
1	-0.416	0.358	P56395	CYB5A	cytochrome b5 type A	0.00535	-0.853	0.00228	Cyb5a	CYB5A	cytochrome b5 type A
1	-0.415	0.0467	P08752	GNAI2	G protein subunit alpha i2	0.288	-0.084	0.429	Gnai2	GNAI2	G protein subunit alpha i2
1	-0.411	0.108	Q62000	OGN	osteoglycin	0.000758	-1.989	6.53e-05	Ogn	OGN	osteoglycin
1	-0.408	0.639	Q9JHK4	RABGGTA	Rab geranylgeranyltransferase subunit alpha	0.347	-0.055	0.538	Rabggta	RABGGTA	Rab geranylgeranyltransferase subunit alpha
1	-0.406	0.558	Q9D8T7	SLIRP	SRA stem-loop interacting RNA binding protein	0.564	-0.001	0.998	Slirp	SLIRP	SRA stem-loop interacting RNA binding protein
1	-0.402	0.35	P48036	ANXA5	annexin A5	0.0911	-0.361	0.104	Anxa5	ANXA5	annexin A5
1	-0.401	0.663	O89112	LANCL1	LanC like glutathione S-transferase 1	0.0439	-0.258	0.0414	Lancl1	LANCL1	LanC like glutathione S-transferase 1
1	-0.399	0.0459	P22599	SERPINA1	serpin family A member 1	0.513	-0.125	0.882	Serpina1b	SERPINA1	serpin family A member 1
1	-0.399	0.384	Q5F2E8	TAOK1	TAO kinase 1	0.379	-0.041	0.6	Taok1	TAOK1	TAO kinase 1
1	-0.398	0.42	P52503	NDUFS6	NADH:ubiquinone oxidoreductase subunit S6	0.309	-0.15	0.467	Ndufs6	NDUFS6	NADH:ubiquinone oxidoreductase subunit S6
1	-0.395	0.459	P0C605	PRKG1	protein kinase cGMP-dependent 1	0.224	-0.874	0.316	Prkg1	PRKG1	protein kinase cGMP-dependent 1
1	-0.394	0.867	Q3TAS6	EMC10	ER membrane protein complex subunit 10	0.00334	-0.166	0.00104	Emc10	EMC10	ER membrane protein complex subunit 10
1	-0.393	0.785	Q61879	MYH10	myosin heavy chain 10	0.00188	-1.814	0.000393	Myh10	MYH10	myosin heavy chain 10
1	-0.392	0.712	Q8BVA5	LDAH	lipid droplet associated hydrolase	0.483	-0.024	0.817	Ldah	LDAH	lipid droplet associated hydrolase
1	-0.392	0.287	Q8VE38	OXNAD1	oxidoreductase NAD binding domain containing 1	0.259	-0.208	0.378	Oxnad1	OXNAD1	oxidoreductase NAD binding domain containing 1
1	-0.39	0.86	Q64471	Gstt1	glutathione S-transferase, theta 1	0.00121	-2.491	0.000168	Gstt1	Gstt1	glutathione S-transferase, theta 1
1	-0.39	0.734	Q99LG2	TNPO2	transportin 2	0.0855	-0.432	0.0966	Tnpo2	TNPO2	transportin 2
1	-0.389	0.678	Q922H4	GMPPA	GDP-mannose pyrophosphorylase A	0.497	-0.033	0.846	Gmppa	GMPPA	GDP-mannose pyrophosphorylase A
1	-0.386	0.314	P31786	DBI	diazepam binding inhibitor, acyl-CoA binding protein	0.0204	-0.278	0.0154	Dbi	DBI	diazepam binding inhibitor, acyl-CoA binding protein
1	-0.386	0.741	Q07113	IGF2R	insulin like growth factor 2 receptor	0.000725	-1.347	5.66e-05	Igf2r	IGF2R	insulin like growth factor 2 receptor
1	-0.385	0.476	Q80UY1	CARNMT1	carnosine N-methyltransferase 1	0.175	-0.134	0.233	Carnmt1	CARNMT1	carnosine N-methyltransferase 1
1	-0.381	0.463	Q921C5	BICD2	BICD cargo adaptor 2	0.00891	-1.075	0.00492	Bicd2	BICD2	BICD cargo adaptor 2
1	-0.379	0.565	Q9D517	AGPAT3	1-acylglycerol-3-phosphate O-acyltransferase 3	0.219	-0.118	0.308	Agpat3	AGPAT3	1-acylglycerol-3-phosphate O-acyltransferase 3
1	-0.378	0.236	Q9R0M4	Podxl	podocalyxin-like	0.000651	-0.713	4.68e-05	Podxl	Podxl	podocalyxin-like
1	-0.373	0.58	Q91WM2	HDHD5	haloacid dehalogenase like hydrolase domain containing 5	0.0127	-0.891	0.0081	Hdhd5	HDHD5	haloacid dehalogenase like hydrolase domain containing 5
1	-0.373	0.459	Q91YE8	SYNPO2	synaptopodin 2	0.00193	-1.337	0.000413	Synpo2	SYNPO2	synaptopodin 2
1	-0.372	0.529	Q8BFS6	CPPED1	calcineurin like phosphoesterase domain containing 1	0.121	-0.127	0.149	Cpped1	CPPED1	calcineurin like phosphoesterase domain containing 1
1	-0.372	0.206	P15306	THBD	thrombomodulin	0.00185	-1.083	0.000383	Thbd	THBD	thrombomodulin
1	-0.371	0.342	P41216	ACSL1	acyl-CoA synthetase long chain family member 1	0.0692	-0.199	0.0741	Acsl1	ACSL1	acyl-CoA synthetase long chain family member 1
1	-0.369	0.755	Q8K0L0	ASB2	ankyrin repeat and SOCS box containing 2	0.00135	-3.257	0.00021	Asb2	ASB2	ankyrin repeat and SOCS box containing 2
1	-0.367	0.371	P46425	GSTP1	glutathione S-transferase pi 1	0.0238	-0.931	0.0189	Gstp2	GSTP1	glutathione S-transferase pi 1
1	-0.365	0.329	Q8R1I1	UQCR10	ubiquinol-cytochrome c reductase, complex III subunit X	0.448	-0.029	0.741	Uqcr10	UQCR10	ubiquinol-cytochrome c reductase, complex III subunit X
1	-0.364	0.411	P19157	GSTP1	glutathione S-transferase pi 1	0.00102	-1.109	0.000117	Gstp1	GSTP1	glutathione S-transferase pi 1
1	-0.362	0.293	O35099	MAP3K5	mitogen-activated protein kinase kinase kinase 5	0.00346	-1.537	0.00111	Map3k5	MAP3K5	mitogen-activated protein kinase kinase kinase 5
1	-0.361	0.658	Q61210	ARHGEF1	Rho guanine nucleotide exchange factor 1	0.0534	-0.198	0.0531	Arhgef1	ARHGEF1	Rho guanine nucleotide exchange factor 1
1	-0.36	0.487	O88712	CTBP1	C-terminal binding protein 1	0.00174	-0.294	0.000347	Ctbp1	CTBP1	C-terminal binding protein 1
1	-0.36	0.176	Q9D273	MMAB	metabolism of cobalamin associated B	0.0596	-0.564	0.0612	Mmab	MMAB	metabolism of cobalamin associated B
1	-0.358	0.467	O70433	FHL2	four and a half LIM domains 2	0.000383	-1.946	1.79e-05	Fhl2	FHL2	four and a half LIM domains 2
1	-0.357	0.714	Q3V009	TMED1	transmembrane p24 trafficking protein 1	0.06	-0.299	0.0619	Tmed1	TMED1	transmembrane p24 trafficking protein 1
1	-0.356	0.411	Q8BVU5	NUDT9	nudix hydrolase 9	0.0583	-0.192	0.0594	Nudt9	NUDT9	nudix hydrolase 9
1	-0.355	0.767	O54940	BNIP2	BCL2 interacting protein 2	0.0118	-0.36	0.00739	Bnip2	BNIP2	BCL2 interacting protein 2
1	-0.353	0.446	Q01768	NME2	NME/NM23 nucleoside diphosphate kinase 2	0.129	-0.542	0.161	Nme2	NME2	NME/NM23 nucleoside diphosphate kinase 2
1	-0.352	0.455	P56392	COX7A1	cytochrome c oxidase subunit 7A1	0.557	-0.007	0.981	Cox7a1	COX7A1	cytochrome c oxidase subunit 7A1
1	-0.352	0.0443	Q9CS72	FILIP1	filamin A interacting protein 1	0.000286	-2.268	8.28e-06	Filip1	FILIP1	filamin A interacting protein 1
1	-0.35	0.759	P62932	FBXO40	F-box protein 40	0.123	-0.224	0.152	Fbxo40	FBXO40	F-box protein 40
1	-0.35	0.669	Q8BZA9	TIGAR	TP53 induced glycolysis regulatory phosphatase	0.545	-0.008	0.953	Tigar	TIGAR	TP53 induced glycolysis regulatory phosphatase
1	-0.349	0.375	Q9D3D9	ATP5F1D	ATP synthase F1 subunit delta	0.315	-0.087	0.477	Atp5d	ATP5F1D	ATP synthase F1 subunit delta
1	-0.348	0.274	P56391	COX6B1	cytochrome c oxidase subunit 6B1	0.441	-0.051	0.727	Cox6b1	COX6B1	cytochrome c oxidase subunit 6B1
1	-0.348	0.144	Q9DBG5	PLIN3	perilipin 3	0.0855	-0.446	0.0965	Plin3	PLIN3	perilipin 3
1	-0.347	0.612	Q8K354	CBR3	carbonyl reductase 3	0.00357	-1.419	0.00117	Cbr3	CBR3	carbonyl reductase 3
1	-0.347	0.219	P20152	VIM	vimentin	0.0101	-1.096	0.00586	Vim	VIM	vimentin
1	-0.346	0.264	Q01730	RSU1	Ras suppressor protein 1	0.0042	-0.694	0.00156	Rsu1	RSU1	Ras suppressor protein 1
1	-0.345	0.193	Q9CPU0	GLO1	glyoxalase I	0.00865	-0.289	0.0047	Glo1	GLO1	glyoxalase I
1	-0.345	0.181	Q8JZN7	RHOT2	ras homolog family member T2	0.0124	-0.766	0.00788	Rhot2	RHOT2	ras homolog family member T2
1	-0.343	0.294	Q8BGY7	FAM210A	family with sequence similarity 210 member A	0.00554	-0.577	0.00242	Fam210a	FAM210A	family with sequence similarity 210 member A
1	-0.342	0.36	P97450	ATP5PF	ATP synthase peripheral stalk subunit F6	0.00714	-0.249	0.00355	Atp5j	ATP5PF	ATP synthase peripheral stalk subunit F6
1	-0.341	0.629	Q9QYC0	ADD1	adducin 1	0.00442	-0.364	0.00169	Add1	ADD1	adducin 1
1	-0.341	0.643	P35505	FAH	fumarylacetoacetate hydrolase	0.00468	-0.936	0.00185	Fah	FAH	fumarylacetoacetate hydrolase
1	-0.34	0.0347	Q91XL9	OSBPL1A	oxysterol binding protein like 1A	0.00613	-0.722	0.00281	Osbpl1a	OSBPL1A	oxysterol binding protein like 1A
1	-0.34	0.286	P26350	Ptma (includes others)	prothymosin alpha	0.033	-0.191	0.0289	Ptma	Ptma (includes others)	prothymosin alpha
1	-0.339	0.0705	Q8CC27	CACNB2	calcium voltage-gated channel auxiliary subunit beta 2	0.0282	-0.726	0.0234	Cacnb2	CACNB2	calcium voltage-gated channel auxiliary subunit beta 2
1	-0.339	0.205	Q99LB2	DHRS4	dehydrogenase/reductase 4	0.336	-0.064	0.518	Dhrs4	DHRS4	dehydrogenase/reductase 4
1	-0.337	0.361	Q8K1Z0	COQ9	coenzyme Q9	0.335	-0.049	0.516	Coq9	COQ9	coenzyme Q9
1	-0.335	0.275	Q9CZR8	TSFM	Ts translation elongation factor, mitochondrial	0.00729	-0.28	0.00366	Tsfm	TSFM	Ts translation elongation factor, mitochondrial
1	-0.33	0.258	Q8K3J1	NDUFS8	NADH:ubiquinone oxidoreductase core subunit S8	0.556	-0.002	0.979	Ndufs8	NDUFS8	NADH:ubiquinone oxidoreductase core subunit S8
1	-0.33	0.115	P48787	TNNI3	troponin I3, cardiac type	0.222	-0.206	0.313	Tnni3	TNNI3	troponin I3, cardiac type
1	-0.329	0.0721	Q8VCE1	DNAJC28	DnaJ heat shock protein family (Hsp40) member C28	0.008	-1.492	0.00422	Dnajc28	DNAJC28	DnaJ heat shock protein family (Hsp40) member C28
1	-0.328	0.566	Q8VCR7	ABHD14B	abhydrolase domain containing 14B	0.0292	-2.281	0.0244	Abhd14b	ABHD14B	abhydrolase domain containing 14B
1	-0.327	0.627	Q8BXV2	BRI3BP	BRI3 binding protein	0.0226	-0.426	0.0176	Bri3bp	BRI3BP	BRI3 binding protein
1	-0.326	0.563	P06909	CFH	complement factor H	0.0982	-0.541	0.114	Cfh	CFH	complement factor H
1	-0.324	0.711	Q9CQ49	NCBP2	nuclear cap binding protein subunit 2	0.0844	-0.406	0.0952	Ncbp2	NCBP2	nuclear cap binding protein subunit 2
1	-0.323	0.707	Q8CEE7	RDH13	retinol dehydrogenase 13	0.0094	-0.735	0.00532	Rdh13	RDH13	retinol dehydrogenase 13
1	-0.322	0.233	Q02248	CTNNB1	catenin beta 1	0.000194	-1.27	3.52e-06	Ctnnb1	CTNNB1	catenin beta 1
1	-0.322	0.4	Q9CZ83	MRPL55	mitochondrial ribosomal protein L55	0.125	-0.185	0.154	Mrpl55	MRPL55	mitochondrial ribosomal protein L55
1	-0.318	0.354	Q9QZZ6	DPT	dermatopontin	0.0102	-1.009	0.006	Dpt	DPT	dermatopontin
1	-0.318	0.661	Q99J99	MPST	mercaptopyruvate sulfurtransferase	0.00771	-0.48	0.00398	Mpst	MPST	mercaptopyruvate sulfurtransferase
1	-0.317	0.476	Q9ER35	FN3K	fructosamine 3 kinase	0.0486	-1.113	0.047	Fn3k	FN3K	fructosamine 3 kinase
1	-0.317	0.291	P29758	OAT	ornithine aminotransferase	0.00163	-0.588	0.000301	Oat	OAT	ornithine aminotransferase
1	-0.317	0.392	Q6NVE9	PPTC7	protein phosphatase targeting COQ7	0.00399	-0.344	0.00143	Pptc7	PPTC7	protein phosphatase targeting COQ7
1	-0.316	0.344	P18572	BSG	basigin (Ok blood group)	0.00599	-0.288	0.00272	Bsg	BSG	basigin (Ok blood group)
1	-0.316	0.894	P46414	CDKN1B	cyclin dependent kinase inhibitor 1B	0.039	-0.43	0.0357	Cdkn1b	CDKN1B	cyclin dependent kinase inhibitor 1B
1	-0.316	0.455	Q5H8C4	VPS13A	vacuolar protein sorting 13 homolog A	0.0772	-0.542	0.0851	Vps13a	VPS13A	vacuolar protein sorting 13 homolog A
1	-0.315	0.224	P47857	PFKM	phosphofructokinase, muscle	0.315	-0.132	0.479	Pfkm	PFKM	phosphofructokinase, muscle
1	-0.312	0.373	Q60759	GCDH	glutaryl-CoA dehydrogenase	0.0252	-0.396	0.0202	Gcdh	GCDH	glutaryl-CoA dehydrogenase
1	-0.311	0.383	P45952	ACADM	acyl-CoA dehydrogenase medium chain	0.155	-0.167	0.2	Acadm	ACADM	acyl-CoA dehydrogenase medium chain
1	-0.309	0.372	P24472	Gsta4	glutathione S-transferase, alpha 4	0.00301	-1.363	0.000873	Gsta4	Gsta4	glutathione S-transferase, alpha 4
1	-0.309	0.647	A2ARP1	PPIP5K1	diphosphoinositol pentakisphosphate kinase 1	0.0136	-0.527	0.00894	Ppip5k1	PPIP5K1	diphosphoinositol pentakisphosphate kinase 1
1	-0.308	0.345	Q8CEI1	BOLA3	bolA family member 3	0.371	-0.101	0.584	Bola3	BOLA3	bolA family member 3
1	-0.308	0.532	P62880	GNB2	G protein subunit beta 2	0.047	-0.093	0.0451	Gnb2	GNB2	G protein subunit beta 2
1	-0.306	0.118	P50752	TNNT2	troponin T2, cardiac type	0.54	-0.014	0.941	Tnnt2	TNNT2	troponin T2, cardiac type
1	-0.304	0.511	P61021	RAB5B	RAB5B, member RAS oncogene family	0.00747	-0.376	0.00379	Rab5b	RAB5B	RAB5B, member RAS oncogene family
1	-0.303	0.184	P08226	APOE	apolipoprotein E	0.0023	-1.732	0.000559	Apoe	APOE	apolipoprotein E
1	-0.303	0.56	Q9CQ65	MTAP	methylthioadenosine phosphorylase	0.0133	-0.489	0.00873	Mtap	MTAP	methylthioadenosine phosphorylase
1	-0.301	0.251	Q9DCV4	RMDN1	regulator of microtubule dynamics 1	0.0229	-0.657	0.0179	Rmdn1	RMDN1	regulator of microtubule dynamics 1
1	-0.301	0.286	Q91ZE0	TMLHE	trimethyllysine hydroxylase, epsilon	0.127	-0.254	0.157	Tmlhe	TMLHE	trimethyllysine hydroxylase, epsilon
1	-0.298	0.0319	Q9D379	EPHX1	epoxide hydrolase 1	0.000351	-3.42	1.45e-05	Ephx1	EPHX1	epoxide hydrolase 1
1	-0.298	0.296	P16045	LGALS1	galectin 1	0.0118	-0.956	0.00733	Lgals1	LGALS1	galectin 1
1	-0.297	0.394	Q9R0Y5	AK1	adenylate kinase 1	0.00142	-1.023	0.000232	Ak1	AK1	adenylate kinase 1
1	-0.297	0.0812	Q8R1A4	DOCK7	dedicator of cytokinesis 7	0.0987	-0.604	0.115	Dock7	DOCK7	dedicator of cytokinesis 7
1	-0.295	0.194	Q61335	BCAP31	B cell receptor associated protein 31	0.011	-0.225	0.00665	Bcap31	BCAP31	B cell receptor associated protein 31
1	-0.295	0.18	Q3ULD5	MCCC2	methylcrotonyl-CoA carboxylase subunit 2	0.00837	-0.578	0.00448	Mccc2	MCCC2	methylcrotonyl-CoA carboxylase subunit 2
1	-0.294	0.263	P51667	MYL2	myosin light chain 2	0.249	-0.219	0.36	Myl2	MYL2	myosin light chain 2
1	-0.293	0.122	P58774	Tpm2	tropomyosin 2, beta	0.049	-0.96	0.0475	Tpm2	Tpm2	tropomyosin 2, beta
1	-0.291	0.226	P10649	GSTM5	glutathione S-transferase mu 5	0.00127	-2.06	0.000186	Gstm1	GSTM5	glutathione S-transferase mu 5
1	-0.29	0.461	P50285	FMO1	flavin containing dimethylaniline monoxygenase 1	0.0068	-1.938	0.00329	Fmo1	FMO1	flavin containing dimethylaniline monoxygenase 1
1	-0.29	0.306	Q61191	HCFC1	host cell factor C1	0.359	-0.076	0.561	Hcfc1	HCFC1	host cell factor C1
1	-0.287	0.424	Q91XU0	WRNIP1	WRN helicase interacting protein 1	0.141	-0.148	0.178	Wrnip1	WRNIP1	WRN helicase interacting protein 1
1	-0.286	0.167	P48410	ABCD1	ATP binding cassette subfamily D member 1	0.0134	-1.329	0.00882	Abcd1	ABCD1	ATP binding cassette subfamily D member 1
1	-0.286	0.485	P23198	CBX3	chromobox 3	0.00593	-0.699	0.00268	Cbx3	CBX3	chromobox 3
1	-0.286	0.513	Q60870	REEP5	receptor accessory protein 5	0.04	-0.209	0.0369	Reep5	REEP5	receptor accessory protein 5
1	-0.285	0.274	Q8R164	BPHL	biphenyl hydrolase like	0.0015	-1.662	0.000261	Bphl	BPHL	biphenyl hydrolase like
1	-0.284	0.596	Q3URE1	ACSF3	acyl-CoA synthetase family member 3	0.0147	-0.355	0.00995	Acsf3	ACSF3	acyl-CoA synthetase family member 3
1	-0.284	0.833	Q61749	EIF2B4	eukaryotic translation initiation factor 2B subunit delta	0.492	-0.041	0.837	Eif2b4	EIF2B4	eukaryotic translation initiation factor 2B subunit delta
1	-0.284	0.344	P13707	GPD1	glycerol-3-phosphate dehydrogenase 1	0.288	-0.448	0.429	Gpd1	GPD1	glycerol-3-phosphate dehydrogenase 1
1	-0.284	0.16	Q60605	MYL6	myosin light chain 6	0.0371	-0.383	0.0336	Myl6	MYL6	myosin light chain 6
1	-0.282	0.411	Q9D1G1	RAB1B	RAB1B, member RAS oncogene family	0.0012	-0.276	0.000163	Rab1b	RAB1B	RAB1B, member RAS oncogene family
1	-0.282	0.0493	P52196	TST	thiosulfate sulfurtransferase	0.314	-0.252	0.476	Tst	TST	thiosulfate sulfurtransferase
1	-0.281	0.225	Q8VDG5	PPCS	phosphopantothenoylcysteine synthetase	0.0583	-0.312	0.0594	Ppcs	PPCS	phosphopantothenoylcysteine synthetase
1	-0.281	0.873	Q9Z0F7	SNCG	synuclein gamma	0.000652	-2.263	4.71e-05	Sncg	SNCG	synuclein gamma
1	-0.28	0.558	P59017	BCL2L13	BCL2 like 13	0.252	-0.135	0.365	Bcl2l13	BCL2L13	BCL2 like 13
1	-0.28	0.658	Q3UQS8	RBM20	RNA binding motif protein 20	0.0328	-0.691	0.0286	Rbm20	RBM20	RNA binding motif protein 20
1	-0.28	0.257	Q8BH59	SLC25A12	solute carrier family 25 member 12	0.0397	-0.216	0.0365	Slc25a12	SLC25A12	solute carrier family 25 member 12
1	-0.279	0.27	O35381	Anp32a	acidic (leucine-rich) nuclear phosphoprotein 32 family, member A	0.00414	-1.234	0.00152	Anp32a	Anp32a	acidic (leucine-rich) nuclear phosphoprotein 32 family, member A
1	-0.278	0.0999	Q8R0N6	ADHFE1	alcohol dehydrogenase iron containing 1	0.453	-0.046	0.754	Adhfe1	ADHFE1	alcohol dehydrogenase iron containing 1
1	-0.278	0.932	Q9CX80	CYGB	cytoglobin	0.091	-0.709	0.104	Cygb	CYGB	cytoglobin
1	-0.278	0.806	Q9DBG9	TAX1BP3	Tax1 binding protein 3	0.0479	-0.494	0.0462	Tax1bp3	TAX1BP3	Tax1 binding protein 3
1	-0.277	0.251	B1AR13	CISD3	CDGSH iron sulfur domain 3	0.0786	-0.336	0.0872	Cisd3	CISD3	CDGSH iron sulfur domain 3
1	-0.277	0.361	P54071	IDH2	isocitrate dehydrogenase (NADP(+)) 2	0.433	-0.041	0.71	Idh2	IDH2	isocitrate dehydrogenase (NADP(+)) 2
1	-0.277	0.335	Q9D0K2	OXCT1	3-oxoacid CoA-transferase 1	0.0511	-0.336	0.0502	Oxct1	OXCT1	3-oxoacid CoA-transferase 1
1	-0.277	0.296	Q63836	SELENBP1	selenium binding protein 1	0.062	-0.643	0.0644	Selenbp1	SELENBP1	selenium binding protein 1
1	-0.275	0.183	P30416	FKBP4	FKBP prolyl isomerase 4	0.0844	-0.567	0.0952	Fkbp4	FKBP4	FKBP prolyl isomerase 4
1	-0.273	0.682	P97447	FHL1	four and a half LIM domains 1	0.00337	-1.127	0.00106	Fhl1	FHL1	four and a half LIM domains 1
1	-0.273	0.492	Q2TPA8	Hsdl2	hydroxysteroid dehydrogenase like 2	0.271	-0.068	0.4	Hsdl2	Hsdl2	hydroxysteroid dehydrogenase like 2
1	-0.273	0.561	Q9WUZ7	Sh3bgr	SH3-binding domain glutamic acid-rich protein	0.545	-0.017	0.952	Sh3bgr	Sh3bgr	SH3-binding domain glutamic acid-rich protein
1	-0.272	0.0381	Q61739	ITGA6	integrin subunit alpha 6	0.0215	-0.53	0.0165	Itga6	ITGA6	integrin subunit alpha 6
1	-0.272	0.484	P56565	S100A1	S100 calcium binding protein A1	0.0321	-0.239	0.0279	S100a1	S100A1	S100 calcium binding protein A1
1	-0.271	0.234	Q9CXI0	COQ5	coenzyme Q5, methyltransferase	0.468	-0.029	0.784	Coq5	COQ5	coenzyme Q5, methyltransferase
1	-0.27	0.463	Q9EQJ9	MAGI3	membrane associated guanylate kinase, WW and PDZ domain containing 3	0.0202	-0.611	0.0152	Magi3	MAGI3	membrane associated guanylate kinase, WW and PDZ domain containing 3
1	-0.27	0.642	Q8BK30	NDUFV3	NADH:ubiquinone oxidoreductase subunit V3	0.129	-0.221	0.16	Ndufv3	NDUFV3	NADH:ubiquinone oxidoreductase subunit V3
1	-0.269	0.444	Q9CXV1	SDHD	succinate dehydrogenase complex subunit D	0.303	-0.09	0.456	Sdhd	SDHD	succinate dehydrogenase complex subunit D
1	-0.268	0.41	P0DP26	Calm1 (includes others)	calmodulin 1	0.0315	-0.365	0.0272	Calm1	Calm1 (includes others)	calmodulin 1
1	-0.268	0.41	P0DP27	Calm1 (includes others)	calmodulin 1	0.124	-0.123	0.153	Calm2	Calm1 (includes others)	calmodulin 1
1	-0.268	0.41	P0DP28	Calm1 (includes others)	calmodulin 1	0.0139	-0.65	0.00923	Calm3	Calm1 (includes others)	calmodulin 1
1	-0.268	0.399	P14152	MDH1	malate dehydrogenase 1	0.286	-0.106	0.425	Mdh1	MDH1	malate dehydrogenase 1
1	-0.268	0.446	P19258	MPV17	mitochondrial inner membrane protein MPV17	0.0001	-0.857	4.15e-07	Mpv17	MPV17	mitochondrial inner membrane protein MPV17
1	-0.267	0.498	Q9CQX8	MRPS36	mitochondrial ribosomal protein S36	0.00104	-0.679	0.00012	Mrps36	MRPS36	mitochondrial ribosomal protein S36
1	-0.266	0.398	E0CYV9	C4orf54	chromosome 4 open reading frame 54	0.0312	-0.935	0.0268	1110002E22Rik	C4orf54	chromosome 4 open reading frame 54
1	-0.266	0.436	Q99KR7	PPIF	peptidylprolyl isomerase F	0.0582	-0.463	0.0592	Ppif	PPIF	peptidylprolyl isomerase F
1	-0.264	0.146	Q9R0Q6	ARPC1A	actin related protein 2/3 complex subunit 1A	0.027	-0.336	0.0221	Arpc1a	ARPC1A	actin related protein 2/3 complex subunit 1A
1	-0.264	0.573	Q78J03	MSRB2	methionine sulfoxide reductase B2	0.00146	-0.964	0.00025	Msrb2	MSRB2	methionine sulfoxide reductase B2
1	-0.264	0.652	Q8R3B1	PLCD1	phospholipase C delta 1	0.00545	-0.456	0.00236	Plcd1	PLCD1	phospholipase C delta 1
1	-0.264	0.397	Q8VC52	RBPMS2	RNA binding protein, mRNA processing factor 2	0.00947	-0.899	0.00538	Rbpms2	RBPMS2	RNA binding protein, mRNA processing factor 2
1	-0.264	0.445	P37804	TAGLN	transgelin	0.506	-0.043	0.865	Tagln	TAGLN	transgelin
1	-0.263	0.339	P84309	ADCY5	adenylate cyclase 5	0.0297	-0.605	0.0251	Adcy5	ADCY5	adenylate cyclase 5
1	-0.263	0.416	Q9JJZ2	TUBA8	tubulin alpha 8	0.00714	-0.828	0.00356	Tuba8	TUBA8	tubulin alpha 8
1	-0.263	0.161	Q9CQU0	TXNDC12	thioredoxin domain containing 12	0.252	-0.1	0.366	Txndc12	TXNDC12	thioredoxin domain containing 12
1	-0.262	0.453	Q9CRB9	CHCHD3	coiled-coil-helix-coiled-coil-helix domain containing 3	0.106	-0.134	0.126	Chchd3	CHCHD3	coiled-coil-helix-coiled-coil-helix domain containing 3
1	-0.261	0.227	Q62188	DPYSL3	dihydropyrimidinase like 3	0.00354	-0.905	0.00115	Dpysl3	DPYSL3	dihydropyrimidinase like 3
1	-0.26	0.772	Q91YL3	UCKL1	uridine-cytidine kinase 1 like 1	0.347	-0.102	0.539	Uckl1	UCKL1	uridine-cytidine kinase 1 like 1
1	-0.259	0.434	P56135	ATP5MF	ATP synthase membrane subunit f	0.031	-0.125	0.0266	Atp5j2	ATP5MF	ATP synthase membrane subunit f
1	-0.259	0.532	Q9CQZ6	NDUFB3	NADH:ubiquinone oxidoreductase subunit B3	0.0337	-0.359	0.0297	Ndufb3	NDUFB3	NADH:ubiquinone oxidoreductase subunit B3
1	-0.257	0.536	P85094	ISOC2	isochorismatase domain containing 2	0.239	-0.166	0.342	Isoc2a	ISOC2	isochorismatase domain containing 2
1	-0.257	0.785	Q6ZWR6	SYNE1	spectrin repeat containing nuclear envelope protein 1	0.00859	-1.645	0.00466	Syne1	SYNE1	spectrin repeat containing nuclear envelope protein 1
1	-0.256	0.395	Q9EQ20	ALDH6A1	aldehyde dehydrogenase 6 family member A1	0.0113	-0.633	0.00688	Aldh6a1	ALDH6A1	aldehyde dehydrogenase 6 family member A1
1	-0.256	0.423	P16125	LDHB	lactate dehydrogenase B	0.191	-0.166	0.259	Ldhb	LDHB	lactate dehydrogenase B
1	-0.256	0.384	Q80U63	MFN2	mitofusin 2	0.184	-0.107	0.248	Mfn2	MFN2	mitofusin 2
1	-0.256	0.273	Q8BZF8	PGM5	phosphoglucomutase 5	0.0006	-1.38	4.01e-05	Pgm5	PGM5	phosphoglucomutase 5
1	-0.255	0.524	Q08093	CNN2	calponin 2	0.169	-0.412	0.224	Cnn2	CNN2	calponin 2
1	-0.255	0.407	Q9QZ57	HSPB3	heat shock protein family B (small) member 3	0.0673	-1.058	0.0714	Hspb3	HSPB3	heat shock protein family B (small) member 3
1	-0.254	0.15	Q8VBT1	TXLNB	taxilin beta	0.191	-0.3	0.259	Txlnb	TXLNB	taxilin beta
1	-0.252	0.155	O08997	ATOX1	antioxidant 1 copper chaperone	0.00361	-0.943	0.0012	Atox1	ATOX1	antioxidant 1 copper chaperone
1	-0.252	0.505	Q9QYY0	GAB1	GRB2 associated binding protein 1	0.000351	-1.207	1.39e-05	Gab1	GAB1	GRB2 associated binding protein 1
1	-0.251	0.459	Q9ERG2	STRN3	striatin 3	0.156	-0.142	0.202	Strn3	STRN3	striatin 3
1	-0.25	0.33	O09161	CASQ2	calsequestrin 2	0.00363	-0.985	0.00121	Casq2	CASQ2	calsequestrin 2
1	-0.25	0.439	Q9CXU9	EIF1B	eukaryotic translation initiation factor 1B	0.00524	-0.515	0.0022	Eif1b	EIF1B	eukaryotic translation initiation factor 1B
1	-0.249	0.233	P48758	CBR1	carbonyl reductase 1	0.00421	-1.691	0.00157	Cbr1	CBR1	carbonyl reductase 1
1	-0.249	0.448	Q61425	HADH	hydroxyacyl-CoA dehydrogenase	0.00847	-0.399	0.00456	Hadh	HADH	hydroxyacyl-CoA dehydrogenase
1	-0.249	0.403	Q9CQ91	NDUFA3	NADH:ubiquinone oxidoreductase subunit A3	0.0868	-0.321	0.0984	Ndufa3	NDUFA3	NADH:ubiquinone oxidoreductase subunit A3
1	-0.248	0.823	P16330	CNP	2',3'-cyclic nucleotide 3' phosphodiesterase	0.169	-0.146	0.223	Cnp	CNP	2',3'-cyclic nucleotide 3' phosphodiesterase
1	-0.248	0.0791	Q8R2Q4	GFM2	GTP dependent ribosome recycling factor mitochondrial 2	0.435	-0.07	0.715	Gfm2	GFM2	GTP dependent ribosome recycling factor mitochondrial 2
1	-0.247	0.117	Q9R257	HEBP1	heme binding protein 1	0.22	-0.507	0.309	Hebp1	HEBP1	heme binding protein 1
1	-0.246	0.663	Q923D2	BLVRB	biliverdin reductase B	0.00534	-1.055	0.00228	Blvrb	BLVRB	biliverdin reductase B
1	-0.245	0.741	Q3TCH7	CUL4A	cullin 4A	0.143	-0.135	0.182	Cul4a	CUL4A	cullin 4A
1	-0.245	0.743	Q9D7X3	DUSP3	dual specificity phosphatase 3	0.0121	-1.143	0.00764	Dusp3	DUSP3	dual specificity phosphatase 3
1	-0.245	0.289	Q9DCM2	GSTK1	glutathione S-transferase kappa 1	0.000394	-1.662	1.92e-05	Gstk1	GSTK1	glutathione S-transferase kappa 1
1	-0.245	0.713	Q9CWD8	NUBPL	NUBP iron-sulfur cluster assembly factor, mitochondrial	0.0268	-0.58	0.0219	Nubpl	NUBPL	NUBP iron-sulfur cluster assembly factor, mitochondrial
1	-0.244	0.279	Q9DCJ5	NDUFA8	NADH:ubiquinone oxidoreductase subunit A8	0.0371	-0.209	0.0335	Ndufa8	NDUFA8	NADH:ubiquinone oxidoreductase subunit A8
1	-0.243	0.291	Q811I0	ATPAF1	ATP synthase mitochondrial F1 complex assembly factor 1	0.019	-0.26	0.0141	Atpaf1	ATPAF1	ATP synthase mitochondrial F1 complex assembly factor 1
1	-0.243	0.237	Q99MR8	MCCC1	methylcrotonyl-CoA carboxylase subunit 1	0.197	-0.225	0.27	Mccc1	MCCC1	methylcrotonyl-CoA carboxylase subunit 1
1	-0.242	0.729	Q9Z2Y3	HOMER1	homer scaffold protein 1	0.0161	-0.248	0.0113	Homer1	HOMER1	homer scaffold protein 1
1	-0.242	0.508	Q99PR8	HSPB2	heat shock protein family B (small) member 2	0.508	-0.067	0.87	Hspb2	HSPB2	heat shock protein family B (small) member 2
1	-0.242	0.521	P58059	MRPS21	mitochondrial ribosomal protein S21	0.0028	-0.623	0.00077	Mrps21	MRPS21	mitochondrial ribosomal protein S21
1	-0.241	0.09	Q9WVQ5	APIP	APAF1 interacting protein	0.0666	-0.306	0.0704	Apip	APIP	APAF1 interacting protein
1	-0.241	0.784	Q9DC23	DNAJC10	DnaJ heat shock protein family (Hsp40) member C10	0.0273	-0.121	0.0224	Dnajc10	DNAJC10	DnaJ heat shock protein family (Hsp40) member C10
1	-0.241	0.377	Q9D7J9	ECHDC3	enoyl-CoA hydratase domain containing 3	0.0608	-0.334	0.0629	Echdc3	ECHDC3	enoyl-CoA hydratase domain containing 3
1	-0.241	0.436	Q69ZW3	EHBP1	EH domain binding protein 1	0.00192	-1.265	0.000411	Ehbp1	EHBP1	EH domain binding protein 1
1	-0.241	0.621	Q9QY76	VAPB	VAMP associated protein B and C	0.00967	-0.149	0.00555	Vapb	VAPB	VAMP associated protein B and C
1	-0.24	0.55	Q9CZB0	SDHC	succinate dehydrogenase complex subunit C	0.46	-0.023	0.768	Sdhc	SDHC	succinate dehydrogenase complex subunit C
1	-0.238	0.655	Q641P0	ACTR3B	actin related protein 3B	0.0179	-1.292	0.0129	Actr3b	ACTR3B	actin related protein 3B
1	-0.238	0.413	P14094	ATP1B1	ATPase Na+/K+ transporting subunit beta 1	0.198	-0.248	0.272	Atp1b1	ATP1B1	ATPase Na+/K+ transporting subunit beta 1
1	-0.238	0.769	Q9DBC0	SELENOO	selenoprotein O	0.544	-0.012	0.951	Selenoo	SELENOO	selenoprotein O
1	-0.237	0.358	Q9CQ62	DECR1	2,4-dienoyl-CoA reductase 1	0.364	-0.05	0.569	Decr1	DECR1	2,4-dienoyl-CoA reductase 1
1	-0.237	0.827	Q61586	GPAM	glycerol-3-phosphate acyltransferase, mitochondrial	0.0532	-0.416	0.0529	Gpam	GPAM	glycerol-3-phosphate acyltransferase, mitochondrial
1	-0.237	0.559	Q9CPU4	MGST3	microsomal glutathione S-transferase 3	0.00699	-0.609	0.00344	Mgst3	MGST3	microsomal glutathione S-transferase 3
1	-0.236	0.139	O70423	AOC3	amine oxidase copper containing 3	0.352	-0.258	0.548	Aoc3	AOC3	amine oxidase copper containing 3
1	-0.235	0.254	P97384	ANXA11	annexin A11	0.000211	-0.825	4.74e-06	Anxa11	ANXA11	annexin A11
1	-0.235	0.786	Q5GIG6	TNNI3K	TNNI3 interacting kinase	0.0758	-0.477	0.0833	Tnni3k	TNNI3K	TNNI3 interacting kinase
1	-0.234	0.571	Q8R123	FLAD1	flavin adenine dinucleotide synthetase 1	0.555	-0.003	0.977	Flad1	FLAD1	flavin adenine dinucleotide synthetase 1
1	-0.233	0.34	Q9JLJ2	ALDH9A1	aldehyde dehydrogenase 9 family member A1	0.0195	-0.417	0.0144	Aldh9a1	ALDH9A1	aldehyde dehydrogenase 9 family member A1
1	-0.233	0.436	P30681	HMGB2	high mobility group box 2	0.232	-0.307	0.331	Hmgb2	HMGB2	high mobility group box 2
1	-0.233	0.535	A3KMP2	TTC38	tetratricopeptide repeat domain 38	0.00135	-1.491	0.000212	Ttc38	TTC38	tetratricopeptide repeat domain 38
1	-0.232	0.63	Q8K4I3	ARHGEF6	Rac/Cdc42 guanine nucleotide exchange factor 6	0.000467	-1.696	2.59e-05	Arhgef6	ARHGEF6	Rac/Cdc42 guanine nucleotide exchange factor 6
1	-0.232	0.709	Q3UZA1	RCSD1	RCSD domain containing 1	0.128	-0.128	0.159	Rcsd1	RCSD1	RCSD domain containing 1
1	-0.231	0.811	O70378	EMC8	ER membrane protein complex subunit 8	0.01	-0.258	0.00583	Emc8	EMC8	ER membrane protein complex subunit 8
1	-0.231	0.298	Q91V64	ISOC1	isochorismatase domain containing 1	0.0258	-0.703	0.0208	Isoc1	ISOC1	isochorismatase domain containing 1
1	-0.231	0.316	A2AQ25	KIAA1217	KIAA1217	0.00591	-1.919	0.00267	Etl4	KIAA1217	KIAA1217
1	-0.231	0.833	Q9DCA2	MRPS11	mitochondrial ribosomal protein S11	0.1	-0.133	0.117	Mrps11	MRPS11	mitochondrial ribosomal protein S11
1	-0.23	0.419	Q78IK4	APOOL	apolipoprotein O like	0.458	-0.044	0.762	Apool	APOOL	apolipoprotein O like
1	-0.23	0.41	Q9DCT8	Crip2	cysteine rich protein 2	0.0134	-0.989	0.00879	Crip2	Crip2	cysteine rich protein 2
1	-0.23	0.463	Q05816	FABP5	fatty acid binding protein 5	0.00411	-2.041	0.00149	Fabp5	FABP5	fatty acid binding protein 5
1	-0.23	0.318	Q99N91	MRPL34	mitochondrial ribosomal protein L34	0.00401	-0.992	0.00144	Mrpl34	MRPL34	mitochondrial ribosomal protein L34
1	-0.229	0.659	Q6ZQI3	MLEC	malectin	0.138	-0.315	0.174	Mlec	MLEC	malectin
1	-0.227	0.032	Q3UH68	LIMCH1	LIM and calponin homology domains 1	0.000892	-0.93	9.16e-05	Limch1	LIMCH1	LIM and calponin homology domains 1
1	-0.227	0.0664	O08759	UBE3A	ubiquitin protein ligase E3A	0.224	-0.116	0.316	Ube3a	UBE3A	ubiquitin protein ligase E3A
1	-0.226	0.0434	P50136	BCKDHA	branched chain keto acid dehydrogenase E1 subunit alpha	0.486	-0.041	0.823	Bckdha	BCKDHA	branched chain keto acid dehydrogenase E1 subunit alpha
1	-0.226	0.243	Q9DCZ1	GMPR	guanosine monophosphate reductase	0.0565	-0.35	0.0571	Gmpr	GMPR	guanosine monophosphate reductase
1	-0.226	0.348	Q5SRX1	TOM1L2	target of myb1 like 2 membrane trafficking protein	0.00242	-0.461	0.000597	Tom1l2	TOM1L2	target of myb1 like 2 membrane trafficking protein
1	-0.225	0.394	Q9CQR4	ACOT13	acyl-CoA thioesterase 13	0.105	-0.217	0.125	Acot13	ACOT13	acyl-CoA thioesterase 13
1	-0.225	0.585	Q9D7A8	ARMC1	armadillo repeat containing 1	0.483	-0.021	0.817	Armc1	ARMC1	armadillo repeat containing 1
1	-0.225	0.406	Q78ZA7	NAP1L4	nucleosome assembly protein 1 like 4	0.0256	-0.179	0.0206	Nap1l4	NAP1L4	nucleosome assembly protein 1 like 4
1	-0.224	0.881	Q9EQ06	HSD17B11	hydroxysteroid 17-beta dehydrogenase 11	0.0127	-0.769	0.00811	Hsd17b11	HSD17B11	hydroxysteroid 17-beta dehydrogenase 11
1	-0.224	0.455	P53986	SLC16A1	solute carrier family 16 member 1	0.0426	-0.394	0.0398	Slc16a1	SLC16A1	solute carrier family 16 member 1
1	-0.223	0.68	P59672	ANKS1A	ankyrin repeat and sterile alpha motif domain containing 1A	0.0865	-0.233	0.0979	Anks1	ANKS1A	ankyrin repeat and sterile alpha motif domain containing 1A
1	-0.223	0.469	Q9CQI3	GMFB	glia maturation factor beta	0.167	-0.113	0.22	Gmfb	GMFB	glia maturation factor beta
1	-0.222	0.485	Q9D0L4	ADCK1	aarF domain containing kinase 1	0.55	-0.007	0.965	Adck1	ADCK1	aarF domain containing kinase 1
1	-0.222	0.124	Q9WVJ3	CPQ	carboxypeptidase Q	0.0103	-0.734	0.00602	Cpq	CPQ	carboxypeptidase Q
1	-0.222	0.606	Q3UN02	LCLAT1	lysocardiolipin acyltransferase 1	0.00404	-0.849	0.00145	Lclat1	LCLAT1	lysocardiolipin acyltransferase 1
1	-0.222	0.485	Q9ERI6	RDH14	retinol dehydrogenase 14	0.037	-0.338	0.0334	Rdh14	RDH14	retinol dehydrogenase 14
1	-0.221	0.779	Q8BFZ9	ERLIN2	ER lipid raft associated 2	0.028	-0.251	0.0232	Erlin2	ERLIN2	ER lipid raft associated 2
1	-0.221	0.27	Q3TC72	FAHD2B	fumarylacetoacetate hydrolase domain containing 2B	0.0225	-0.645	0.0175	Fahd2a	FAHD2B	fumarylacetoacetate hydrolase domain containing 2B
1	-0.221	0.646	Q9DCU6	MRPL4	mitochondrial ribosomal protein L4	0.0514	-0.324	0.0507	Mrpl4	MRPL4	mitochondrial ribosomal protein L4
1	-0.221	0.561	Q9D404	OXSM	3-oxoacyl-ACP synthase, mitochondrial	0.346	-0.097	0.536	Oxsm	OXSM	3-oxoacyl-ACP synthase, mitochondrial
1	-0.22	0.376	P47199	CRYZ	crystallin zeta	0.00851	-1.48	0.00458	Cryz	CRYZ	crystallin zeta
1	-0.219	0.216	Q9CQI6	COTL1	coactosin like F-actin binding protein 1	0.0175	-0.697	0.0126	Cotl1	COTL1	coactosin like F-actin binding protein 1
1	-0.219	0.825	Q8BYJ6	TBC1D4	TBC1 domain family member 4	0.00917	-0.789	0.00513	Tbc1d4	TBC1D4	TBC1 domain family member 4
1	-0.218	0.286	Q8VCT4	CES1	carboxylesterase 1	0.47	-0.081	0.788	Ces1d	CES1	carboxylesterase 1
1	-0.218	0.753	Q3UJB9	EDC4	enhancer of mRNA decapping 4	0.1	-0.195	0.118	Edc4	EDC4	enhancer of mRNA decapping 4
1	-0.218	0.356	Q9D1N2	Gpihbp1	GPI-anchored HDL-binding protein 1	0.0592	-0.739	0.0607	Gpihbp1	Gpihbp1	GPI-anchored HDL-binding protein 1
1	-0.218	0.567	Q9CPS6	HINT3	histidine triad nucleotide binding protein 3	0.18	-0.154	0.241	Hint3	HINT3	histidine triad nucleotide binding protein 3
1	-0.217	0.295	Q9CZS1	ALDH1B1	aldehyde dehydrogenase 1 family member B1	0.371	-0.209	0.583	Aldh1b1	ALDH1B1	aldehyde dehydrogenase 1 family member B1
1	-0.217	0.464	P47934	CRAT	carnitine O-acetyltransferase	0.403	-0.051	0.647	Crat	CRAT	carnitine O-acetyltransferase
1	-0.217	0.453	P32020	SCP2	sterol carrier protein 2	0.0043	-0.469	0.00162	Scp2	SCP2	sterol carrier protein 2
1	-0.216	0.52	Q9JLQ2	GIT2	GIT ArfGAP 2	0.00556	-0.38	0.00244	Git2	GIT2	GIT ArfGAP 2
1	-0.215	0.322	Q99L43	CDS2	CDP-diacylglycerol synthase 2	0.0376	-0.246	0.0341	Cds2	CDS2	CDP-diacylglycerol synthase 2
1	-0.215	0.819	O35435	DHODH	dihydroorotate dehydrogenase (quinone)	0.47	-0.073	0.789	Dhodh	DHODH	dihydroorotate dehydrogenase (quinone)
1	-0.215	0.432	P42125	ECI1	enoyl-CoA delta isomerase 1	0.147	-0.123	0.189	Eci1	ECI1	enoyl-CoA delta isomerase 1
1	-0.215	0.851	P70460	VASP	vasodilator stimulated phosphoprotein	0.485	-0.031	0.821	Vasp	VASP	vasodilator stimulated phosphoprotein
1	-0.214	0.849	Q6PDL0	DYNC1LI2	dynein cytoplasmic 1 light intermediate chain 2	0.00476	-0.881	0.0019	Dync1li2	DYNC1LI2	dynein cytoplasmic 1 light intermediate chain 2
1	-0.214	0.216	P27546	MAP4	microtubule associated protein 4	0.00146	-0.522	0.00025	Map4	MAP4	microtubule associated protein 4
1	-0.214	0.921	Q9CQE3	MRPS17	mitochondrial ribosomal protein S17	0.266	-0.062	0.391	Mrps17	MRPS17	mitochondrial ribosomal protein S17
1	-0.213	0.362	Q9CQZ5	NDUFA6	NADH:ubiquinone oxidoreductase subunit A6	0.0298	-0.238	0.0252	Ndufa6	NDUFA6	NADH:ubiquinone oxidoreductase subunit A6
1	-0.213	0.57	Q6A028	SWAP70	switching B cell complex subunit SWAP70	0.0698	-0.286	0.0748	Swap70	SWAP70	switching B cell complex subunit SWAP70
1	-0.213	0.225	Q9WVA4	TAGLN2	transgelin 2	0.323	-0.131	0.492	Tagln2	TAGLN2	transgelin 2
1	-0.213	0.69	Q8R1V4	TMED4	transmembrane p24 trafficking protein 4	0.195	-0.101	0.267	Tmed4	TMED4	transmembrane p24 trafficking protein 4
1	-0.212	0.813	P06537	NR3C1	nuclear receptor subfamily 3 group C member 1	0.00144	-0.698	0.00024	Nr3c1	NR3C1	nuclear receptor subfamily 3 group C member 1
1	-0.21	0.606	Q9CYW4	HDHD3	haloacid dehalogenase like hydrolase domain containing 3	0.121	-1.03	0.148	Hdhd3	HDHD3	haloacid dehalogenase like hydrolase domain containing 3
1	-0.21	0.589	Q9D6J5	NDUFB8	NADH:ubiquinone oxidoreductase subunit B8	0.168	-0.146	0.222	Ndufb8	NDUFB8	NADH:ubiquinone oxidoreductase subunit B8
1	-0.21	0.551	Q8BVI4	QDPR	quinoid dihydropteridine reductase	0.000967	-0.856	0.000106	Qdpr	QDPR	quinoid dihydropteridine reductase
1	-0.209	0.474	P49817	CAV1	caveolin 1	0.00756	-1.835	0.00387	Cav1	CAV1	caveolin 1
1	-0.209	0.815	Q9ERZ4	CHRM2	cholinergic receptor muscarinic 2	0.285	-0.176	0.424	Chrm2	CHRM2	cholinergic receptor muscarinic 2
1	-0.209	0.22	Q811D0	DLG1	discs large MAGUK scaffold protein 1	0.549	-0.006	0.963	Dlg1	DLG1	discs large MAGUK scaffold protein 1
1	-0.209	0.783	Q99J77	NANS	N-acetylneuraminate synthase	0.0941	-0.322	0.109	Nans	NANS	N-acetylneuraminate synthase
1	-0.209	0.262	Q9JKL4	NDUFAF3	NADH:ubiquinone oxidoreductase complex assembly factor 3	0.00931	-0.475	0.00525	Ndufaf3	NDUFAF3	NADH:ubiquinone oxidoreductase complex assembly factor 3
1	-0.208	0.394	Q6R0H7	GNAS	GNAS complex locus	0.00275	-1.04	0.000744	Gnas	GNAS	GNAS complex locus
1	-0.208	0.363	P70288	HDAC2	histone deacetylase 2	0.00417	-0.503	0.00153	Hdac2	HDAC2	histone deacetylase 2
1	-0.207	0.282	Q9WVG6	CARM1	coactivator associated arginine methyltransferase 1	0.524	-0.025	0.905	Carm1	CARM1	coactivator associated arginine methyltransferase 1
1	-0.207	0.371	P43024	COX6A1	cytochrome c oxidase subunit 6A1	0.00503	-0.138	0.00208	Cox6a1	COX6A1	cytochrome c oxidase subunit 6A1
1	-0.207	0.523	Q7TNG5	EML2	EMAP like 2	0.0758	-0.349	0.0833	Eml2	EML2	EMAP like 2
1	-0.207	0.889	Q9R0N0	GALK1	galactokinase 1	0.024	-0.369	0.019	Galk1	GALK1	galactokinase 1
1	-0.206	0.545	Q99JW4	LIMS1	LIM zinc finger domain containing 1	0.0017	-0.469	0.000327	Lims1	LIMS1	LIM zinc finger domain containing 1
1	-0.206	0.595	Q62465	VAT1	vesicle amine transport 1	0.00406	-1.032	0.00146	Vat1	VAT1	vesicle amine transport 1
1	-0.205	0.834	P52795	EFNB1	ephrin B1	0.266	-0.281	0.39	Efnb1	EFNB1	ephrin B1
1	-0.205	0.184	Q8BH64	EHD2	EH domain containing 2	0.00696	-1.147	0.00343	Ehd2	EHD2	EH domain containing 2
1	-0.205	0.134	Q08879	FBLN1	fibulin 1	0.243	-0.253	0.348	Fbln1	FBLN1	fibulin 1
1	-0.205	0.706	Q3TMH2	SCRN3	secernin 3	0.0265	-1.116	0.0216	Scrn3	SCRN3	secernin 3
1	-0.204	0.457	Q9WUM3	CORO1B	coronin 1B	0.401	-0.074	0.643	Coro1b	CORO1B	coronin 1B
1	-0.204	0.453	Q8BZ52	FSD2	fibronectin type III and SPRY domain containing 2	0.000341	-2.044	1.25e-05	Fsd2	FSD2	fibronectin type III and SPRY domain containing 2
1	-0.204	0.292	Q9CQ60	PGLS	6-phosphogluconolactonase	0.0289	-0.198	0.0242	Pgls	PGLS	6-phosphogluconolactonase
1	-0.203	0.263	Q9WTP7	AK3	adenylate kinase 3	0.0014	-1.497	0.000226	Ak3	AK3	adenylate kinase 3
1	-0.203	0.588	P84084	ARF5	ADP ribosylation factor 5	0.287	-0.103	0.427	Arf5	ARF5	ADP ribosylation factor 5
1	-0.203	0.325	O55023	IMPA1	inositol monophosphatase 1	0.0715	-0.259	0.0771	Impa1	IMPA1	inositol monophosphatase 1
1	-0.203	0.399	Q9D023	MPC2	mitochondrial pyruvate carrier 2	0.164	-0.203	0.215	Mpc2	MPC2	mitochondrial pyruvate carrier 2
1	-0.202	0.325	Q8BX02	KANK2	KN motif and ankyrin repeat domains 2	0.00251	-1.47	0.000635	Kank2	KANK2	KN motif and ankyrin repeat domains 2
1	-0.202	0.349	P70335	ROCK1	Rho associated coiled-coil containing protein kinase 1	0.133	-0.145	0.166	Rock1	ROCK1	Rho associated coiled-coil containing protein kinase 1
1	-0.201	0.428	Q0II04	Nebl	nebulette	0.00323	-0.778	0.000994	Nebl	Nebl	nebulette
1	-0.201	0.671	Q9D0J8	Ptms	parathymosin	0.00192	-1.688	0.000409	Ptms	Ptms	parathymosin
1	-0.201	0.712	Q9CW03	SMC3	structural maintenance of chromosomes 3	0.263	-0.047	0.384	Smc3	SMC3	structural maintenance of chromosomes 3
1	-0.2	0.123	Q8R5C5	ACTR1B	actin related protein 1B	0.0155	-0.267	0.0107	Actr1b	ACTR1B	actin related protein 1B
1	-0.199	0.586	Q61081	CDC37	cell division cycle 37, HSP90 cochaperone	0.0347	-0.268	0.0307	Cdc37	CDC37	cell division cycle 37, HSP90 cochaperone
1	-0.199	0.362	Q8BPM0	DAAM1	dishevelled associated activator of morphogenesis 1	0.00428	-0.777	0.00161	Daam1	DAAM1	dishevelled associated activator of morphogenesis 1
1	-0.199	0.349	Q03173	ENAH	ENAH actin regulator	0.134	-0.321	0.168	Enah	ENAH	ENAH actin regulator
1	-0.199	0.503	P51885	LUM	lumican	0.11	-0.338	0.132	Lum	LUM	lumican
1	-0.199	0.767	Q9D8P4	MRPL17	mitochondrial ribosomal protein L17	0.41	-0.042	0.661	Mrpl17	MRPL17	mitochondrial ribosomal protein L17
1	-0.198	0.0548	P30999	CTNND1	catenin delta 1	0.00466	-0.46	0.00184	Ctnnd1	CTNND1	catenin delta 1
1	-0.198	0.679	Q9D1I6	MRPL14	mitochondrial ribosomal protein L14	0.0242	-0.576	0.0192	Mrpl14	MRPL14	mitochondrial ribosomal protein L14
1	-0.198	0.387	Q9QZE7	TSNAX	translin associated factor X	0.00283	-0.776	0.000785	Tsnax	TSNAX	translin associated factor X
1	-0.197	0.112	P11531	DMD	dystrophin	0.00531	-1.022	0.00225	Dmd	DMD	dystrophin
1	-0.197	0.205	Q9ESE1	LRBA	LPS responsive beige-like anchor protein	0.0172	-1.046	0.0123	Lrba	LRBA	LPS responsive beige-like anchor protein
1	-0.196	0.523	Q8VDQ1	PTGR2	prostaglandin reductase 2	0.0385	-0.581	0.0352	Ptgr2	PTGR2	prostaglandin reductase 2
1	-0.195	0.449	P50462	CSRP3	cysteine and glycine rich protein 3	0.0559	-0.551	0.0564	Csrp3	CSRP3	cysteine and glycine rich protein 3
1	-0.195	0.507	Q8C0L0	TMX4	thioredoxin related transmembrane protein 4	0.00208	-0.928	0.000471	Tmx4	TMX4	thioredoxin related transmembrane protein 4
1	-0.193	0.727	O54998	FKBP7	FKBP prolyl isomerase 7	0.0025	-1.109	0.000627	Fkbp7	FKBP7	FKBP prolyl isomerase 7
1	-0.193	0.783	Q80Y17	LLGL1	LLGL scribble cell polarity complex component 1	0.00653	-0.628	0.0031	Llgl1	LLGL1	LLGL scribble cell polarity complex component 1
1	-0.192	0.772	Q07417	ACADS	acyl-CoA dehydrogenase short chain	0.0842	-0.37	0.0948	Acads	ACADS	acyl-CoA dehydrogenase short chain
1	-0.192	0.499	Q91VT4	CBR4	carbonyl reductase 4	0.0718	-0.368	0.0776	Cbr4	CBR4	carbonyl reductase 4
1	-0.192	0.217	Q02788	COL6A2	collagen type VI alpha 2 chain	0.00203	-1.481	0.000451	Col6a2	COL6A2	collagen type VI alpha 2 chain
1	-0.192	0.0819	Q05793	HSPG2	heparan sulfate proteoglycan 2	0.0468	-0.541	0.0449	Hspg2	HSPG2	heparan sulfate proteoglycan 2
1	-0.192	0.765	Q9JHU9	ISYNA1	inositol-3-phosphate synthase 1	0.00786	-1.36	0.0041	Isyna1	ISYNA1	inositol-3-phosphate synthase 1
1	-0.192	0.826	P11881	ITPR1	inositol 1,4,5-trisphosphate receptor type 1	0.000767	-1	6.62e-05	Itpr1	ITPR1	inositol 1,4,5-trisphosphate receptor type 1
1	-0.192	0.318	Q7TQD2	TPPP	tubulin polymerization promoting protein	0.00163	-3.687	0.000303	Tppp	TPPP	tubulin polymerization promoting protein
1	-0.191	0.722	O35682	MYADM	myeloid associated differentiation marker	0.0486	-0.546	0.047	Myadm	MYADM	myeloid associated differentiation marker
1	-0.19	0.346	Q9ESZ8	GTF2I	general transcription factor IIi	0.00498	-1.722	0.00205	Gtf2i	GTF2I	general transcription factor IIi
1	-0.189	0.774	Q9R0G6	COMP	cartilage oligomeric matrix protein	0.00307	-2.849	0.000906	Comp	COMP	cartilage oligomeric matrix protein
1	-0.189	0.261	A2ASS6	TTN	titin	0.445	-0.114	0.736	Ttn	TTN	titin
1	-0.189	0.348	P68368	TUBA4A	tubulin alpha 4a	0.00248	-1.25	0.000622	Tuba4a	TUBA4A	tubulin alpha 4a
1	-0.188	0.339	Q8VHX6	FLNC	filamin C	0.166	-0.227	0.219	Flnc	FLNC	filamin C
1	-0.188	0.175	Q9QUH0	GLRX	glutaredoxin	0.398	-0.092	0.637	Glrx	GLRX	glutaredoxin
1	-0.187	0.193	P10518	ALAD	aminolevulinate dehydratase	0.102	-0.25	0.12	Alad	ALAD	aminolevulinate dehydratase
1	-0.186	0.173	Q9CYT6	CAP2	cyclase associated actin cytoskeleton regulatory protein 2	0.142	-0.255	0.18	Cap2	CAP2	cyclase associated actin cytoskeleton regulatory protein 2
1	-0.185	0.7	P21279	GNAQ	G protein subunit alpha q	0.0012	-0.57	0.000164	Gnaq	GNAQ	G protein subunit alpha q
1	-0.184	0.564	Q9JKS4	LDB3	LIM domain binding 3	0.00267	-0.837	0.000707	Ldb3	LDB3	LIM domain binding 3
1	-0.184	0.301	P24527	LTA4H	leukotriene A4 hydrolase	0.00546	-0.877	0.00237	Lta4h	LTA4H	leukotriene A4 hydrolase
1	-0.184	0.507	Q9CRB8	MTFP1	mitochondrial fission process 1	0.000507	-2.204	3.04e-05	Mtfp1	MTFP1	mitochondrial fission process 1
1	-0.184	0.523	Q62523	ZYX	zyxin	0.0995	-0.097	0.116	Zyx	ZYX	zyxin
1	-0.183	0.697	Q9CZP5	BCS1L	BCS1 homolog, ubiquinol-cytochrome c reductase complex chaperone	0.396	-0.047	0.634	Bcs1l	BCS1L	BCS1 homolog, ubiquinol-cytochrome c reductase complex chaperone
1	-0.183	0.865	P56528	CD38	CD38 molecule	0.0336	-0.412	0.0295	Cd38	CD38	CD38 molecule
1	-0.183	0.424	P04117	FABP4	fatty acid binding protein 4	0.247	-0.137	0.356	Fabp4	FABP4	fatty acid binding protein 4
1	-0.183	0.42	P55302	LRPAP1	LDL receptor related protein associated protein 1	0.0402	-0.216	0.0371	Lrpap1	LRPAP1	LDL receptor related protein associated protein 1
1	-0.183	0.305	Q9DCS9	NDUFB10	NADH:ubiquinone oxidoreductase subunit B10	0.0633	-0.155	0.066	Ndufb10	NDUFB10	NADH:ubiquinone oxidoreductase subunit B10
1	-0.183	0.599	Q91WC0	SETD3	SET domain containing 3, actin histidine methyltransferase	0.00167	-0.262	0.000314	Setd3	SETD3	SET domain containing 3, actin histidine methyltransferase
1	-0.183	0.655	Q05895	THBS3	thrombospondin 3	0.124	-1.468	0.153	Thbs3	THBS3	thrombospondin 3
1	-0.183	0.319	Q64727	VCL	vinculin	0.0539	-0.326	0.0538	Vcl	VCL	vinculin
1	-0.181	0.147	O08638	MYH11	myosin heavy chain 11	0.109	-0.846	0.13	Myh11	MYH11	myosin heavy chain 11
1	-0.181	0.636	P0DJE0	PET100	PET100 cytochrome c oxidase chaperone	0.118	-0.447	0.144	Pet100	PET100	PET100 cytochrome c oxidase chaperone
1	-0.18	0.348	Q64520	GUK1	guanylate kinase 1	0.00591	-0.283	0.00267	Guk1	GUK1	guanylate kinase 1
1	-0.18	0.834	Q9JHS3	LAMTOR2	late endosomal/lysosomal adaptor, MAPK and MTOR activator 2	0.00297	-0.91	0.000848	Lamtor2	LAMTOR2	late endosomal/lysosomal adaptor, MAPK and MTOR activator 2
1	-0.18	0.222	Q3TWI9	TMEM63B	transmembrane protein 63B	0.221	-0.208	0.31	Tmem63b	TMEM63B	transmembrane protein 63B
1	-0.179	0.531	E9Q6J5	BOD1L1	biorientation of chromosomes in cell division 1 like 1	0.522	-0.016	0.901	Bod1l	BOD1L1	biorientation of chromosomes in cell division 1 like 1
1	-0.179	0.38	Q9WUB4	DCTN6	dynactin subunit 6	0.268	-0.097	0.393	Dctn6	DCTN6	dynactin subunit 6
1	-0.179	0.719	Q9Z0P5	TWF2	twinfilin actin binding protein 2	0.355	-0.06	0.552	Twf2	TWF2	twinfilin actin binding protein 2
1	-0.178	0.479	P56376	ACYP1	acylphosphatase 1	0.00757	-0.989	0.00388	Acyp1	ACYP1	acylphosphatase 1
1	-0.178	0.325	Q9CXR1	DHRS7	dehydrogenase/reductase 7	0.00463	-0.575	0.00182	Dhrs7	DHRS7	dehydrogenase/reductase 7
1	-0.178	0.739	Q78HU7	GYPC	glycophorin C (Gerbich blood group)	0.000418	-1.33	2.09e-05	Gypc	GYPC	glycophorin C (Gerbich blood group)
1	-0.177	0.651	Q01815	CACNA1C	calcium voltage-gated channel subunit alpha1 C	0.506	-0.036	0.866	Cacna1c	CACNA1C	calcium voltage-gated channel subunit alpha1 C
1	-0.177	0.222	Q9EQH3	VPS35	VPS35 retromer complex component	0.439	-0.034	0.722	Vps35	VPS35	VPS35 retromer complex component
1	-0.176	0.939	P21447	ABCB1	ATP binding cassette subfamily B member 1	0.000185	-1.559	2.41e-06	Abcb1a	ABCB1	ATP binding cassette subfamily B member 1
1	-0.176	0.884	Q9D0A3	ARPIN/ARPIN-AP3S2	ARPIN-AP3S2 readthrough	0.0426	-0.25	0.0398	Arpin	ARPIN/ARPIN-AP3S2	ARPIN-AP3S2 readthrough
1	-0.176	0.745	Q3UI43	BABAM1	BRISC and BRCA1 A complex member 1	0.115	-0.154	0.139	Babam1	BABAM1	BRISC and BRCA1 A complex member 1
1	-0.176	0.206	P22315	FECH	ferrochelatase	0.011	-0.298	0.00665	Fech	FECH	ferrochelatase
1	-0.176	0.761	P97467	PAM	peptidylglycine alpha-amidating monooxygenase	0.0198	-0.413	0.0148	Pam	PAM	peptidylglycine alpha-amidating monooxygenase
1	-0.176	0.857	Q8BH04	PCK2	phosphoenolpyruvate carboxykinase 2, mitochondrial	0.0509	-0.473	0.0499	Pck2	PCK2	phosphoenolpyruvate carboxykinase 2, mitochondrial
1	-0.176	0.267	Q8R127	SCCPDH	saccharopine dehydrogenase (putative)	0.0434	-0.324	0.0408	Sccpdh	SCCPDH	saccharopine dehydrogenase (putative)
1	-0.175	0.488	Q9D7B6	ACAD8	acyl-CoA dehydrogenase family member 8	0.00233	-0.572	0.000568	Acad8	ACAD8	acyl-CoA dehydrogenase family member 8
1	-0.175	0.198	Q9WUU7	CTSZ	cathepsin Z	0.00859	-0.324	0.00466	Ctsz	CTSZ	cathepsin Z
1	-0.175	0.835	Q9DCH4	EIF3F	eukaryotic translation initiation factor 3 subunit F	0.232	-0.11	0.33	Eif3f	EIF3F	eukaryotic translation initiation factor 3 subunit F
1	-0.175	0.403	Q9CR98	FAM136A	family with sequence similarity 136 member A	0.167	-0.149	0.22	Fam136a	FAM136A	family with sequence similarity 136 member A
1	-0.175	0.406	O08756	HSD17B10	hydroxysteroid 17-beta dehydrogenase 10	0.0284	-0.288	0.0236	Hsd17b10	HSD17B10	hydroxysteroid 17-beta dehydrogenase 10
1	-0.175	0.692	Q8CGY8	OGT	O-linked N-acetylglucosamine (GlcNAc) transferase	0.333	-0.283	0.512	Ogt	OGT	O-linked N-acetylglucosamine (GlcNAc) transferase
1	-0.175	0.41	Q80UU9	PGRMC2	progesterone receptor membrane component 2	0.000945	-0.348	0.000102	Pgrmc2	PGRMC2	progesterone receptor membrane component 2
1	-0.174	0.604	Q6PDY2	ADO	2-aminoethanethiol dioxygenase	0.0361	-0.195	0.0324	Ado	ADO	2-aminoethanethiol dioxygenase
1	-0.174	0.168	Q80W21	GSTM2	glutathione S-transferase mu 2	0.00504	-1.436	0.00209	Gstm7	GSTM2	glutathione S-transferase mu 2
1	-0.174	0.14	P10922	H1-0	H1.0 linker histone	0.0255	-0.723	0.0205	H1f0	H1-0	H1.0 linker histone
1	-0.174	0.178	Q64442	SORD	sorbitol dehydrogenase	0.521	-0.023	0.9	Sord	SORD	sorbitol dehydrogenase
1	-0.173	0.48	O88986	GCAT	glycine C-acetyltransferase	0.00882	-0.596	0.00484	Gcat	GCAT	glycine C-acetyltransferase
1	-0.173	0.694	P26645	Marcks	myristoylated alanine rich protein kinase C substrate	0.3	-0.423	0.45	Marcks	Marcks	myristoylated alanine rich protein kinase C substrate
1	-0.173	0.76	P48725	Pcnt	pericentrin (kendrin)	0.461	-0.041	0.769	Pcnt	Pcnt	pericentrin (kendrin)
1	-0.173	0.773	P60603	ROMO1	reactive oxygen species modulator 1	0.0141	-0.613	0.00936	Romo1	ROMO1	reactive oxygen species modulator 1
1	-0.172	0.384	Q3UIZ8	MYLK3	myosin light chain kinase 3	0.0703	-0.418	0.0755	Mylk3	MYLK3	myosin light chain kinase 3
1	-0.172	0.466	Q7TSQ8	PDPR	pyruvate dehydrogenase phosphatase regulatory subunit	0.354	-0.105	0.55	Pdpr	PDPR	pyruvate dehydrogenase phosphatase regulatory subunit
1	-0.171	0.632	Q9CYG7	TOMM34	translocase of outer mitochondrial membrane 34	0.000587	-0.411	3.87e-05	Tomm34	TOMM34	translocase of outer mitochondrial membrane 34
1	-0.17	0.566	Q8R4H2	ARHGEF12	Rho guanine nucleotide exchange factor 12	0.00957	-0.805	0.00547	Arhgef12	ARHGEF12	Rho guanine nucleotide exchange factor 12
1	-0.17	0.0635	Q8R035	MRPL58	mitochondrial ribosomal protein L58	0.159	-0.172	0.206	Mrpl58	MRPL58	mitochondrial ribosomal protein L58
1	-0.17	0.631	Q91VM9	PPA2	inorganic pyrophosphatase 2	0.0091	-0.319	0.00507	Ppa2	PPA2	inorganic pyrophosphatase 2
1	-0.17	0.231	P61080	UBE2D1	ubiquitin conjugating enzyme E2 D1	0.0658	-0.244	0.0693	Ube2d1	UBE2D1	ubiquitin conjugating enzyme E2 D1
1	-0.169	0.807	O35350	CAPN1	calpain 1	0.174	-0.196	0.231	Capn1	CAPN1	calpain 1
1	-0.169	0.512	Q64314	CD34	CD34 molecule	0.00407	-0.993	0.00147	Cd34	CD34	CD34 molecule
1	-0.169	0.41	Q811U4	MFN1	mitofusin 1	0.552	-0.003	0.969	Mfn1	MFN1	mitofusin 1
1	-0.169	0.478	Q8CHP8	PGP	phosphoglycolate phosphatase	0.304	-0.087	0.458	Pgp	PGP	phosphoglycolate phosphatase
1	-0.168	0.492	Q9CPV4	GLOD4	glyoxalase domain containing 4	0.0206	-0.407	0.0155	Glod4	GLOD4	glyoxalase domain containing 4
1	-0.168	0.822	Q8VDK1	NIT1	nitrilase 1	0.0529	-0.537	0.0525	Nit1	NIT1	nitrilase 1
1	-0.168	0.348	O70250	PGAM2	phosphoglycerate mutase 2	0.401	-0.088	0.644	Pgam2	PGAM2	phosphoglycerate mutase 2
1	-0.168	0.497	Q7TQ48	SRL	sarcalumenin	0.183	-0.264	0.246	Srl	SRL	sarcalumenin
1	-0.166	0.48	P63254	CRIP1	cysteine rich protein 1	0.00115	-2.739	0.000148	Crip1	CRIP1	cysteine rich protein 1
1	-0.166	0.685	Q91VU6	DCAF11	DDB1 and CUL4 associated factor 11	0.358	-0.044	0.56	Dcaf11	DCAF11	DDB1 and CUL4 associated factor 11
1	-0.166	0.813	Q8BY89	SLC44A2	solute carrier family 44 member 2	0.0017	-0.808	0.00033	Slc44a2	SLC44A2	solute carrier family 44 member 2
1	-0.166	0.431	Q9CR76	TMEM186	transmembrane protein 186	0.129	-0.222	0.161	Tmem186	TMEM186	transmembrane protein 186
1	-0.166	0.481	Q8BFR5	TUFM	Tu translation elongation factor, mitochondrial	0.151	-0.203	0.195	Tufm	TUFM	Tu translation elongation factor, mitochondrial
1	-0.165	0.523	Q8BGY2	EIF5A2	eukaryotic translation initiation factor 5A2	0.0681	-0.323	0.0725	Eif5a2	EIF5A2	eukaryotic translation initiation factor 5A2
1	-0.164	0.391	Q9D0S9	HINT2	histidine triad nucleotide binding protein 2	0.00736	-0.414	0.00372	Hint2	HINT2	histidine triad nucleotide binding protein 2
1	-0.164	0.837	O54879	Hmgb3	high mobility group box 3	0.0421	-0.612	0.0393	Hmgb3	Hmgb3	high mobility group box 3
1	-0.164	0.378	Q80SY4	MIB1	MIB E3 ubiquitin protein ligase 1	0.00436	-0.445	0.00165	Mib1	MIB1	MIB E3 ubiquitin protein ligase 1
1	-0.164	0.783	Q6NSR8	NPEPL1	aminopeptidase like 1	0.0186	-0.29	0.0136	Npepl1	NPEPL1	aminopeptidase like 1
1	-0.163	0.564	P55264	ADK	adenosine kinase	0.0738	-0.277	0.0803	Adk	ADK	adenosine kinase
1	-0.163	0.624	Q9JI46	NUDT3	nudix hydrolase 3	0.0548	-0.237	0.0549	Nudt3	NUDT3	nudix hydrolase 3
1	-0.163	0.0254	Q62261	SPTBN1	spectrin beta, non-erythrocytic 1	0.00344	-0.993	0.0011	Sptbn1	SPTBN1	spectrin beta, non-erythrocytic 1
1	-0.162	0.19	Q9CQN6	TMEM14C	transmembrane protein 14C	0.00795	-0.465	0.00417	Tmem14c	TMEM14C	transmembrane protein 14C
1	-0.161	0.462	O08807	PRDX4	peroxiredoxin 4	0.00116	-1.124	0.000149	Prdx4	PRDX4	peroxiredoxin 4
1	-0.16	0.486	Q64105	SPR	sepiapterin reductase	0.00246	-1.049	0.000612	Spr	SPR	sepiapterin reductase
1	-0.159	0.539	Q08857	CD36	CD36 molecule	0.432	-0.066	0.708	Cd36	CD36	CD36 molecule
1	-0.159	0.85	P70158	SMPDL3A	sphingomyelin phosphodiesterase acid like 3A	0.000537	-2.523	3.34e-05	Smpdl3a	SMPDL3A	sphingomyelin phosphodiesterase acid like 3A
1	-0.158	0.814	Q6PGF7	EXOC8	exocyst complex component 8	0.00634	-0.462	0.00296	Exoc8	EXOC8	exocyst complex component 8
1	-0.158	0.133	Q9CQ75	NDUFA2	NADH:ubiquinone oxidoreductase subunit A2	0.209	-0.229	0.289	Ndufa2	NDUFA2	NADH:ubiquinone oxidoreductase subunit A2
1	-0.157	0.139	P48722	HSPA4L	heat shock protein family A (Hsp70) member 4 like	0.316	-0.416	0.48	Hspa4l	HSPA4L	heat shock protein family A (Hsp70) member 4 like
1	-0.157	0.146	Q9CWE0	MTFR1L	mitochondrial fission regulator 1 like	0.089	-0.174	0.101	Mtfr1l	MTFR1L	mitochondrial fission regulator 1 like
1	-0.157	0.905	Q9JHU2	PALMD	palmdelphin	0.000148	-0.869	1.45e-06	Palmd	PALMD	palmdelphin
1	-0.157	0.354	Q91ZA3	PCCA	propionyl-CoA carboxylase subunit alpha	0.0283	-0.524	0.0235	Pcca	PCCA	propionyl-CoA carboxylase subunit alpha
1	-0.157	0.565	Q9JJU8	SH3BGRL	SH3 domain binding glutamate rich protein like	0.356	-0.043	0.554	Sh3bgrl	SH3BGRL	SH3 domain binding glutamate rich protein like
1	-0.155	0.217	Q8K2K6	AGFG1	ArfGAP with FG repeats 1	0.523	-0.009	0.903	Agfg1	AGFG1	ArfGAP with FG repeats 1
1	-0.155	0.619	Q80Y14	GLRX5	glutaredoxin 5	0.264	-0.078	0.386	Glrx5	GLRX5	glutaredoxin 5
1	-0.155	0.794	Q9QWW1	HOMER2	homer scaffold protein 2	0.0311	-0.813	0.0267	Homer2	HOMER2	homer scaffold protein 2
1	-0.155	0.404	Q9JK42	PDK2	pyruvate dehydrogenase kinase 2	0.155	-0.192	0.201	Pdk2	PDK2	pyruvate dehydrogenase kinase 2
1	-0.155	0.786	P62137	PPP1CA	protein phosphatase 1 catalytic subunit alpha	0.107	-0.18	0.128	Ppp1ca	PPP1CA	protein phosphatase 1 catalytic subunit alpha
1	-0.154	0.672	Q9D924	ISCA1	iron-sulfur cluster assembly 1	0.0611	-0.204	0.0632	Isca1	ISCA1	iron-sulfur cluster assembly 1
1	-0.153	0.25	P97742	CPT1A	carnitine palmitoyltransferase 1A	0.236	-0.167	0.337	Cpt1a	CPT1A	carnitine palmitoyltransferase 1A
1	-0.153	0.46	Q9WVH9	FBLN5	fibulin 5	0.00196	-1.6	0.000426	Fbln5	FBLN5	fibulin 5
1	-0.152	0.346	Q8BWT1	ACAA2	acetyl-CoA acyltransferase 2	0.318	-0.058	0.483	Acaa2	ACAA2	acetyl-CoA acyltransferase 2
1	-0.151	0.523	Q8C0M9	ASRGL1	asparaginase and isoaspartyl peptidase 1	0.00682	-0.369	0.00331	Asrgl1	ASRGL1	asparaginase and isoaspartyl peptidase 1
1	-0.151	0.675	Q04447	CKB	creatine kinase B	0.0136	-2.979	0.00891	Ckb	CKB	creatine kinase B
1	-0.151	0.521	Q99MN9	PCCB	propionyl-CoA carboxylase subunit beta	0.0197	-0.324	0.0147	Pccb	PCCB	propionyl-CoA carboxylase subunit beta
1	-0.151	0.298	Q922E4	PCYT2	phosphate cytidylyltransferase 2, ethanolamine	0.0019	-0.645	0.0004	Pcyt2	PCYT2	phosphate cytidylyltransferase 2, ethanolamine
1	-0.151	0.87	Q9R269	PPL	periplakin	0.223	-0.461	0.314	Ppl	PPL	periplakin
1	-0.15	0.305	O35639	ANXA3	annexin A3	0.183	-0.487	0.247	Anxa3	ANXA3	annexin A3
1	-0.15	0.463	O08553	DPYSL2	dihydropyrimidinase like 2	0.00524	-1.571	0.00221	Dpysl2	DPYSL2	dihydropyrimidinase like 2
1	-0.15	0.564	Q9CQF9	PCYOX1	prenylcysteine oxidase 1	0.00498	-1.595	0.00204	Pcyox1	PCYOX1	prenylcysteine oxidase 1
1	-0.15	0.656	P12367	PRKAR2A	protein kinase cAMP-dependent type II regulatory subunit alpha	0.197	-0.121	0.271	Prkar2a	PRKAR2A	protein kinase cAMP-dependent type II regulatory subunit alpha
1	-0.15	0.428	Q9WVL3	SLC12A7	solute carrier family 12 member 7	0.0116	-0.485	0.00723	Slc12a7	SLC12A7	solute carrier family 12 member 7
1	-0.15	0.873	Q9CQY6	UQCC2	ubiquinol-cytochrome c reductase complex assembly factor 2	0.175	-0.222	0.233	Uqcc2	UQCC2	ubiquinol-cytochrome c reductase complex assembly factor 2
1	-0.149	0.734	P70170	ABCC9	ATP binding cassette subfamily C member 9	0.0164	-0.671	0.0116	Abcc9	ABCC9	ATP binding cassette subfamily C member 9
1	-0.149	0.77	Q99KB8	HAGH	hydroxyacylglutathione hydrolase	0.177	-0.089	0.236	Hagh	HAGH	hydroxyacylglutathione hydrolase
1	-0.149	0.133	Q02257	JUP	junction plakoglobin	0.00618	-1.068	0.00285	Jup	JUP	junction plakoglobin
1	-0.149	0.318	Q8R086	SUOX	sulfite oxidase	0.074	-0.737	0.0807	Suox	SUOX	sulfite oxidase
1	-0.148	0.68	Q9CQ43	DUT	deoxyuridine triphosphatase	0.00103	-1.277	0.000119	Dut	DUT	deoxyuridine triphosphatase
1	-0.148	0.752	Q60838	DVL2	dishevelled segment polarity protein 2	0.00751	-1.073	0.00383	Dvl2	DVL2	dishevelled segment polarity protein 2
1	-0.148	0.35	Q8K2C6	SIRT5	sirtuin 5	0.00447	-1.046	0.00172	Sirt5	SIRT5	sirtuin 5
1	-0.148	0.865	O09164	SOD3	superoxide dismutase 3	0.384	-0.156	0.61	Sod3	SOD3	superoxide dismutase 3
1	-0.147	0.465	P59999	ARPC4	actin related protein 2/3 complex subunit 4	0.256	-0.098	0.372	Arpc4	ARPC4	actin related protein 2/3 complex subunit 4
1	-0.147	0.338	Q2L4X1	BZW2	basic leucine zipper and W2 domains 2	0.408	-0.083	0.659	Bzw2	BZW2	basic leucine zipper and W2 domains 2
1	-0.147	0.761	Q7TQK5	CCDC93	coiled-coil domain containing 93	0.00485	-0.931	0.00197	Ccdc93	CCDC93	coiled-coil domain containing 93
1	-0.147	0.836	P13020	GSN	gelsolin	0.261	-0.194	0.381	Gsn	GSN	gelsolin
1	-0.145	0.614	Q9D0M5	DYNLL2	dynein light chain LC8-type 2	0.000436	-1.203	2.27e-05	Dynll2	DYNLL2	dynein light chain LC8-type 2
1	-0.145	0.61	Q3UM45	PPP1R7	protein phosphatase 1 regulatory subunit 7	0.42	-0.055	0.682	Ppp1r7	PPP1R7	protein phosphatase 1 regulatory subunit 7
1	-0.145	0.699	Q3URD3	SLMAP	sarcolemma associated protein	0.197	-0.07	0.27	Slmap	SLMAP	sarcolemma associated protein
1	-0.145	0.602	P16546	SPTAN1	spectrin alpha, non-erythrocytic 1	0.0845	-0.303	0.0954	Sptan1	SPTAN1	spectrin alpha, non-erythrocytic 1
1	-0.144	0.778	Q03311	BCHE	butyrylcholinesterase	0.421	-0.106	0.684	Bche	BCHE	butyrylcholinesterase
1	-0.143	0.771	Q8VHY0	CSPG4	chondroitin sulfate proteoglycan 4	0.504	-0.05	0.861	Cspg4	CSPG4	chondroitin sulfate proteoglycan 4
1	-0.143	0.322	Q7TMB8	CYFIP1	cytoplasmic FMR1 interacting protein 1	0.157	-0.127	0.204	Cyfip1	CYFIP1	cytoplasmic FMR1 interacting protein 1
1	-0.143	0.482	P97927	LAMA4	laminin subunit alpha 4	0.0237	-0.413	0.0187	Lama4	LAMA4	laminin subunit alpha 4
1	-0.143	0.691	Q8VEE1	LMCD1	LIM and cysteine rich domains 1	0.0024	-1.31	0.00059	Lmcd1	LMCD1	LIM and cysteine rich domains 1
1	-0.143	0.846	Q99N87	MRPS5	mitochondrial ribosomal protein S5	0.333	-0.067	0.513	Mrps5	MRPS5	mitochondrial ribosomal protein S5
1	-0.143	0.591	O88531	PPT1	palmitoyl-protein thioesterase 1	0.00128	-0.842	0.00019	Ppt1	PPT1	palmitoyl-protein thioesterase 1
1	-0.142	0.835	Q8CG76	AKR7A2	aldo-keto reductase family 7 member A2	0.0022	-0.548	0.000514	Akr7a5	AKR7A2	aldo-keto reductase family 7 member A2
1	-0.142	0.353	Q61140	BCAR1	BCAR1 scaffold protein, Cas family member	0.296	-0.207	0.443	Bcar1	BCAR1	BCAR1 scaffold protein, Cas family member
1	-0.142	0.428	Q3TBW2	MRPL10	mitochondrial ribosomal protein L10	0.142	-0.046	0.181	Mrpl10	MRPL10	mitochondrial ribosomal protein L10
1	-0.142	0.873	Q8BPE4	TMEM177	transmembrane protein 177	0.194	-0.284	0.265	Tmem177	TMEM177	transmembrane protein 177
1	-0.141	0.619	P97328	KHK	ketohexokinase	0.00786	-1.047	0.0041	Khk	KHK	ketohexokinase
1	-0.141	0.762	Q99JR6	Nmnat3	nicotinamide nucleotide adenylyltransferase 3	0.406	-0.178	0.653	Nmnat3	Nmnat3	nicotinamide nucleotide adenylyltransferase 3
1	-0.141	0.622	B9EJ86	OSBPL8	oxysterol binding protein like 8	0.00106	-0.367	0.000127	Osbpl8	OSBPL8	oxysterol binding protein like 8
1	-0.14	0.577	Q08481	PECAM1	platelet and endothelial cell adhesion molecule 1	0.0285	-0.41	0.0237	Pecam1	PECAM1	platelet and endothelial cell adhesion molecule 1
1	-0.139	0.365	Q9R062	GYG1	glycogenin 1	0.0596	-0.321	0.0613	Gyg	GYG1	glycogenin 1
1	-0.139	0.622	Q4VA53	PDS5B	PDS5 cohesin associated factor B	0.00502	-0.637	0.00207	Pds5b	PDS5B	PDS5 cohesin associated factor B
1	-0.138	0.591	Q8C0Z1	FAM234A	family with sequence similarity 234 member A	0.00593	-0.661	0.00268	Fam234a	FAM234A	family with sequence similarity 234 member A
1	-0.138	0.547	P07742	RRM1	ribonucleotide reductase catalytic subunit M1	0.0242	-0.488	0.0193	Rrm1	RRM1	ribonucleotide reductase catalytic subunit M1
1	-0.136	0.883	P60840	ENSA	endosulfine alpha	0.00737	-0.257	0.00372	Ensa	ENSA	endosulfine alpha
1	-0.136	0.712	P14873	MAP1B	microtubule associated protein 1B	0.453	-0.05	0.754	Map1b	MAP1B	microtubule associated protein 1B
1	-0.135	0.669	Q68FL4	AHCYL2	adenosylhomocysteinase like 2	0.016	-0.884	0.0112	Ahcyl2	AHCYL2	adenosylhomocysteinase like 2
1	-0.135	0.283	Q9WUL7	ARL3	ADP ribosylation factor like GTPase 3	0.00281	-0.598	0.000775	Arl3	ARL3	ADP ribosylation factor like GTPase 3
1	-0.135	0.374	Q60854	SERPINB6	serpin family B member 6	0.0535	-0.19	0.0534	Serpinb6a	SERPINB6	serpin family B member 6
1	-0.134	0.585	P47740	ALDH3A2	aldehyde dehydrogenase 3 family member A2	0.344	-0.084	0.532	Aldh3a2	ALDH3A2	aldehyde dehydrogenase 3 family member A2
1	-0.134	0.8	O55028	BCKDK	branched chain keto acid dehydrogenase kinase	0.0259	-0.327	0.0209	Bckdk	BCKDK	branched chain keto acid dehydrogenase kinase
1	-0.134	0.345	Q8R4N0	CLYBL	citramalyl-CoA lyase	0.332	-0.12	0.511	Clybl	CLYBL	citramalyl-CoA lyase
1	-0.134	0.702	Q3ULJ0	GPD1L	glycerol-3-phosphate dehydrogenase 1 like	0.00206	-1.063	0.000465	Gpd1l	GPD1L	glycerol-3-phosphate dehydrogenase 1 like
1	-0.134	0.72	Q7TPW1	NEXN	nexilin F-actin binding protein	0.392	-0.079	0.626	Nexn	NEXN	nexilin F-actin binding protein
1	-0.134	0.471	Q9ES97	RTN3	reticulon 3	0.0156	-0.529	0.0108	Rtn3	RTN3	reticulon 3
1	-0.133	0.809	Q64518	ATP2A3	ATPase sarcoplasmic/endoplasmic reticulum Ca2+ transporting 3	0.00392	-1.584	0.00138	Atp2a3	ATP2A3	ATPase sarcoplasmic/endoplasmic reticulum Ca2+ transporting 3
1	-0.133	0.91	O09159	MAN2B1	mannosidase alpha class 2B member 1	0.00359	-1.185	0.00119	Man2b1	MAN2B1	mannosidase alpha class 2B member 1
1	-0.133	0.764	Q8C7H1	MMAA	metabolism of cobalamin associated A	0.00548	-0.686	0.00239	Mmaa	MMAA	metabolism of cobalamin associated A
1	-0.133	0.497	Q8BRK8	PRKAA2	protein kinase AMP-activated catalytic subunit alpha 2	0.00689	-0.865	0.00337	Prkaa2	PRKAA2	protein kinase AMP-activated catalytic subunit alpha 2
1	-0.132	0.267	Q791T5	MTCH1	mitochondrial carrier 1	0.00628	-0.903	0.00291	Mtch1	MTCH1	mitochondrial carrier 1
1	-0.132	0.263	P26039	TLN1	talin 1	0.345	-0.06	0.535	Tln1	TLN1	talin 1
1	-0.131	0.737	Q9R069	BCAM	basal cell adhesion molecule (Lutheran blood group)	0.00391	-1.706	0.00137	Bcam	BCAM	basal cell adhesion molecule (Lutheran blood group)
1	-0.131	0.577	Q921F4	HNRNPLL	heterogeneous nuclear ribonucleoprotein L like	0.227	-0.122	0.321	Hnrnpll	HNRNPLL	heterogeneous nuclear ribonucleoprotein L like
1	-0.131	0.834	Q8BH57	WDR48	WD repeat domain 48	0.0298	-0.203	0.0252	Wdr48	WDR48	WD repeat domain 48
1	-0.13	0.674	Q80SW1	AHCYL1	adenosylhomocysteinase like 1	0.56	-0.001	0.99	Ahcyl1	AHCYL1	adenosylhomocysteinase like 1
1	-0.13	0.8	Q8CI32	BAG5	BAG cochaperone 5	0.022	-0.227	0.017	Bag5	BAG5	BAG cochaperone 5
1	-0.13	0.614	Q6PDN3	MYLK	myosin light chain kinase	0.00948	-0.999	0.0054	Mylk	MYLK	myosin light chain kinase
1	-0.129	0.332	E9Q4Z2	ACACB	acetyl-CoA carboxylase beta	0.0478	-0.639	0.046	Acacb	ACACB	acetyl-CoA carboxylase beta
1	-0.129	0.272	Q8R1G2	CMBL	carboxymethylenebutenolidase homolog	0.0738	-0.356	0.0803	Cmbl	CMBL	carboxymethylenebutenolidase homolog
1	-0.129	0.503	Q62446	FKBP3	FKBP prolyl isomerase 3	0.000996	-0.994	0.000112	Fkbp3	FKBP3	FKBP prolyl isomerase 3
1	-0.129	0.87	Q91UZ5	IMPA2	inositol monophosphatase 2	0.00876	-0.96	0.0048	Impa2	IMPA2	inositol monophosphatase 2
1	-0.129	0.849	Q6A026	PDS5A	PDS5 cohesin associated factor A	0.228	-0.092	0.323	Pds5a	PDS5A	PDS5 cohesin associated factor A
1	-0.128	0.439	Q9JLZ3	AUH	AU RNA binding methylglutaconyl-CoA hydratase	0.242	-0.121	0.347	Auh	AUH	AU RNA binding methylglutaconyl-CoA hydratase
1	-0.128	0.81	P54823	DDX6	DEAD-box helicase 6	0.0124	-0.491	0.00785	Ddx6	DDX6	DEAD-box helicase 6
1	-0.128	0.664	Q8R409	HEXIM1	HEXIM P-TEFb complex subunit 1	0.179	-0.12	0.24	Hexim1	HEXIM1	HEXIM P-TEFb complex subunit 1
1	-0.128	0.471	Q02819	NUCB1	nucleobindin 1	0.0579	-0.394	0.0589	Nucb1	NUCB1	nucleobindin 1
1	-0.127	0.7	Q9QZF2	GPC1	glypican 1	0.467	-0.075	0.782	Gpc1	GPC1	glypican 1
1	-0.127	0.803	Q8K0Z7	TACO1	translational activator of cytochrome c oxidase I	0.105	-0.6	0.124	Taco1	TACO1	translational activator of cytochrome c oxidase I
1	-0.127	0.593	P99028	UQCRHL	ubiquinol-cytochrome c reductase hinge protein like	0.114	-0.205	0.138	Uqcrh	UQCRHL	ubiquinol-cytochrome c reductase hinge protein like
1	-0.126	0.524	Q99J47	DHRS7B	dehydrogenase/reductase 7B	0.486	-0.042	0.823	Dhrs7b	DHRS7B	dehydrogenase/reductase 7B
1	-0.125	0.844	Q8BG67	EFR3A	EFR3 homolog A	0.19	-0.088	0.257	Efr3a	EFR3A	EFR3 homolog A
1	-0.125	0.883	Q99K01	PDXDC1	pyridoxal dependent decarboxylase domain containing 1	0.295	-0.072	0.441	Pdxdc1	PDXDC1	pyridoxal dependent decarboxylase domain containing 1
1	-0.124	0.596	P15626	GSTM1	glutathione S-transferase mu 1	0.00133	-1.919	0.000206	Gstm2	GSTM1	glutathione S-transferase mu 1
1	-0.124	0.723	A6H6A9	RABGAP1L	RAB GTPase activating protein 1 like	0.217	-0.143	0.304	Rabgap1l	RABGAP1L	RAB GTPase activating protein 1 like
1	-0.123	0.246	Q8VCW8	ACSF2	acyl-CoA synthetase family member 2	0.00534	-0.923	0.00227	Acsf2	ACSF2	acyl-CoA synthetase family member 2
1	-0.123	0.842	Q59J78	NDUFAF2	NADH:ubiquinone oxidoreductase complex assembly factor 2	0.00175	-1.117	0.000348	Ndufaf2	NDUFAF2	NADH:ubiquinone oxidoreductase complex assembly factor 2
1	-0.123	0.73	P36993	PPM1B	protein phosphatase, Mg2+/Mn2+ dependent 1B	0.00717	-0.332	0.00358	Ppm1b	PPM1B	protein phosphatase, Mg2+/Mn2+ dependent 1B
1	-0.121	0.655	Q9EPB5	SERHL2	serine hydrolase like 2	0.0242	-0.365	0.0192	Serhl	SERHL2	serine hydrolase like 2
1	-0.121	0.459	Q8CCM6	TIMM21	translocase of inner mitochondrial membrane 21	0.0545	-0.437	0.0546	Timm21	TIMM21	translocase of inner mitochondrial membrane 21
1	-0.12	0.434	Q6P5F9	XPO1	exportin 1	0.0224	-0.656	0.0173	Xpo1	XPO1	exportin 1
1	-0.119	0.798	Q8C0I1	AGPS	alkylglycerone phosphate synthase	0.324	-0.083	0.494	Agps	AGPS	alkylglycerone phosphate synthase
1	-0.119	0.889	Q8K157	GALM	galactose mutarotase	0.0114	-2.289	0.00703	Galm	GALM	galactose mutarotase
1	-0.119	0.902	Q14C51	PTCD3	pentatricopeptide repeat domain 3	0.119	-0.206	0.145	Ptcd3	PTCD3	pentatricopeptide repeat domain 3
1	-0.118	0.292	P70704	ATP8A1	ATPase phospholipid transporting 8A1	0.0215	-0.545	0.0164	Atp8a1	ATP8A1	ATPase phospholipid transporting 8A1
1	-0.118	0.59	Q8BYM8	CARS2	cysteinyl-tRNA synthetase 2, mitochondrial	0.0991	-0.268	0.116	Cars2	CARS2	cysteinyl-tRNA synthetase 2, mitochondrial
1	-0.118	0.744	Q8C5H8	NADK2	NAD kinase 2, mitochondrial	0.0066	-0.582	0.00316	Nadk2	NADK2	NAD kinase 2, mitochondrial
1	-0.118	0.82	Q80U93	NUP214	nucleoporin 214	0.185	-0.193	0.25	Nup214	NUP214	nucleoporin 214
1	-0.118	0.512	Q9WVE8	PACSIN2	protein kinase C and casein kinase substrate in neurons 2	0.422	-0.029	0.687	Pacsin2	PACSIN2	protein kinase C and casein kinase substrate in neurons 2
1	-0.117	0.578	O70318	EPB41L2	erythrocyte membrane protein band 4.1 like 2	0.357	-0.064	0.557	Epb41l2	EPB41L2	erythrocyte membrane protein band 4.1 like 2
1	-0.117	0.665	Q7TQ95	LNPK	lunapark, ER junction formation factor	0.354	-0.206	0.551	Lnpk	LNPK	lunapark, ER junction formation factor
1	-0.117	0.943	Q8BMG7	RAB3GAP2	RAB3 GTPase activating non-catalytic protein subunit 2	0.25	-0.148	0.361	Rab3gap2	RAB3GAP2	RAB3 GTPase activating non-catalytic protein subunit 2
1	-0.117	0.786	P97443	SMYD1	SET and MYND domain containing 1	0.0504	-0.497	0.0493	Smyd1	SMYD1	SET and MYND domain containing 1
1	-0.116	0.666	P28474	ADH5	alcohol dehydrogenase 5 (class III), chi polypeptide	0.199	-0.107	0.273	Adh5	ADH5	alcohol dehydrogenase 5 (class III), chi polypeptide
1	-0.116	0.148	Q9CZJ2	HSPA12B	heat shock protein family A (Hsp70) member 12B	0.0129	-0.544	0.00832	Hspa12b	HSPA12B	heat shock protein family A (Hsp70) member 12B
1	-0.116	0.88	Q3UHD3	MTUS2	microtubule associated scaffold protein 2	0.0404	-0.763	0.0374	Mtus2	MTUS2	microtubule associated scaffold protein 2
1	-0.115	0.861	Q8R104	SIRT3	sirtuin 3	0.0228	-1.222	0.0178	Sirt3	SIRT3	sirtuin 3
1	-0.114	0.956	Q63961	ENG	endoglin	0.015	-0.704	0.0103	Eng	ENG	endoglin
1	-0.114	0.689	Q9CWX2	NDUFAF1	NADH:ubiquinone oxidoreductase complex assembly factor 1	0.033	-0.508	0.0289	Ndufaf1	NDUFAF1	NADH:ubiquinone oxidoreductase complex assembly factor 1
1	-0.113	0.549	Q60575	KIF1B	kinesin family member 1B	0.00223	-0.8	0.000524	Kif1b	KIF1B	kinesin family member 1B
1	-0.113	0.681	P29595	NEDD8	NEDD8 ubiquitin like modifier	0.0577	-0.166	0.0585	Nedd8	NEDD8	NEDD8 ubiquitin like modifier
1	-0.113	0.528	Q9CR24	NUDT8	nudix hydrolase 8	0.07	-0.699	0.0751	Nudt8	NUDT8	nudix hydrolase 8
1	-0.113	0.773	Q8CGY6	UNC45B	unc-45 myosin chaperone B	0.000889	-0.878	9.01e-05	Unc45b	UNC45B	unc-45 myosin chaperone B
1	-0.112	0.214	Q8VDC0	LARS2	leucyl-tRNA synthetase 2, mitochondrial	0.557	-0.009	0.982	Lars2	LARS2	leucyl-tRNA synthetase 2, mitochondrial
1	-0.111	0.855	P97449	ANPEP	alanyl aminopeptidase, membrane	0.0124	-2.303	0.00786	Anpep	ANPEP	alanyl aminopeptidase, membrane
1	-0.111	0.749	Q8VD26	TMEM143	transmembrane protein 143	0.0585	-0.665	0.0596	Tmem143	TMEM143	transmembrane protein 143
1	-0.109	0.777	Q9CQL5	MRPL18	mitochondrial ribosomal protein L18	0.0168	-0.33	0.012	Mrpl18	MRPL18	mitochondrial ribosomal protein L18
1	-0.109	0.787	P97789	XRN1	5'-3' exoribonuclease 1	0.0012	-0.34	0.000166	Xrn1	XRN1	5'-3' exoribonuclease 1
1	-0.108	0.815	Q8BX70	VPS13C	vacuolar protein sorting 13 homolog C	0.146	-0.517	0.186	Vps13c	VPS13C	vacuolar protein sorting 13 homolog C
1	-0.107	0.854	Q9EP53	TSC1	TSC complex subunit 1	0.0493	-0.467	0.0479	Tsc1	TSC1	TSC complex subunit 1
1	-0.106	0.523	Q9WTR5	CDH13	cadherin 13	0.0209	-0.543	0.0159	Cdh13	CDH13	cadherin 13
1	-0.106	0.916	P08121	COL3A1	collagen type III alpha 1 chain	0.0997	-0.432	0.116	Col3a1	COL3A1	collagen type III alpha 1 chain
1	-0.106	0.882	Q9QXE7	TBL1X	transducin beta like 1 X-linked	0.121	-0.136	0.148	Tbl1x	TBL1X	transducin beta like 1 X-linked
1	-0.105	0.593	Q5M8N4	SDR39U1	short chain dehydrogenase/reductase family 39U member 1	0.00281	-0.543	0.000772	Sdr39u1	SDR39U1	short chain dehydrogenase/reductase family 39U member 1
1	-0.104	0.889	Q8R2U6	NUDT4	nudix hydrolase 4	0.471	-0.032	0.789	Nudt4	NUDT4	nudix hydrolase 4
1	-0.103	0.725	Q9D967	MDP1	magnesium dependent phosphatase 1	0.00841	-0.473	0.00452	Mdp1	MDP1	magnesium dependent phosphatase 1
1	-0.102	0.753	Q9JII6	AKR1A1	aldo-keto reductase family 1 member A1	0.1	-0.129	0.117	Akr1a1	AKR1A1	aldo-keto reductase family 1 member A1
1	-0.102	0.57	Q91WU5	AS3MT	arsenite methyltransferase	0.0128	-0.915	0.00818	As3mt	AS3MT	arsenite methyltransferase
1	-0.102	0.873	Q91YS8	CAMK1	calcium/calmodulin dependent protein kinase I	0.00346	-1.099	0.00111	Camk1	CAMK1	calcium/calmodulin dependent protein kinase I
1	-0.102	0.377	Q71LX4	TLN2	talin 2	0.409	-0.056	0.66	Tln2	TLN2	talin 2
1	-0.101	0.485	O88456	CAPNS1	calpain small subunit 1	0.397	-0.071	0.635	Capns1	CAPNS1	calpain small subunit 1
1	-0.101	0.565	Q62009	POSTN	periostin	0.205	-0.451	0.284	Postn	POSTN	periostin
1	-0.101	0.896	Q3UBX0	TMEM109	transmembrane protein 109	0.00155	-0.848	0.000281	Tmem109	TMEM109	transmembrane protein 109
1	-0.1	0.818	Q62077	PLCG1	phospholipase C gamma 1	0.00191	-1.01	0.000408	Plcg1	PLCG1	phospholipase C gamma 1
1	-0.099	0.857	Q9JK92	HSPB8	heat shock protein family B (small) member 8	0.501	-0.027	0.854	Hspb8	HSPB8	heat shock protein family B (small) member 8
1	-0.098	0.44	Q99JB8	PACSIN3	protein kinase C and casein kinase substrate in neurons 3	0.109	-0.349	0.131	Pacsin3	PACSIN3	protein kinase C and casein kinase substrate in neurons 3
1	-0.098	0.923	Q8VEE4	RPA1	replication protein A1	0.0454	-0.163	0.0431	Rpa1	RPA1	replication protein A1
1	-0.097	0.765	Q91X97	NCALD	neurocalcin delta	0.0015	-4.054	0.000263	Ncald	NCALD	neurocalcin delta
1	-0.097	0.847	Q9D0W5	PPIL1	peptidylprolyl isomerase like 1	0.0882	-0.166	0.1	Ppil1	PPIL1	peptidylprolyl isomerase like 1
1	-0.097	0.748	Q8BH97	RCN3	reticulocalbin 3	0.00169	-1.649	0.000322	Rcn3	RCN3	reticulocalbin 3
1	-0.097	0.741	Q61029	TMPO	thymopoietin	0.000458	-0.655	2.49e-05	Tmpo	TMPO	thymopoietin
1	-0.096	0.918	O88851	RBBP9	RB binding protein 9, serine hydrolase	0.00498	-1.047	0.00204	Rbbp9	RBBP9	RB binding protein 9, serine hydrolase
1	-0.095	0.632	Q3U0B3	DHRS11	dehydrogenase/reductase 11	0.299	-0.208	0.448	Dhrs11	DHRS11	dehydrogenase/reductase 11
1	-0.095	0.871	Q9DCB1	Hmgn3	high mobility group nucleosomal binding domain 3	0.00183	-0.533	0.000376	Hmgn3	Hmgn3	high mobility group nucleosomal binding domain 3
1	-0.094	0.921	Q8K0U4	HSPA12A	heat shock protein family A (Hsp70) member 12A	0.00647	-0.856	0.00304	Hspa12a	HSPA12A	heat shock protein family A (Hsp70) member 12A
1	-0.094	0.447	O88844	IDH1	isocitrate dehydrogenase (NADP(+)) 1	0.00187	-1.004	0.000391	Idh1	IDH1	isocitrate dehydrogenase (NADP(+)) 1
1	-0.093	0.836	Q9D024	CCDC47	coiled-coil domain containing 47	0.13	-0.135	0.162	Ccdc47	CCDC47	coiled-coil domain containing 47
1	-0.093	0.872	Q61743	KCNJ11	potassium inwardly rectifying channel subfamily J member 11	0.0115	-1.198	0.00713	Kcnj11	KCNJ11	potassium inwardly rectifying channel subfamily J member 11
1	-0.093	0.686	Q9EPC1	PARVA	parvin alpha	0.00587	-0.536	0.00263	Parva	PARVA	parvin alpha
1	-0.093	0.651	Q8CGA0	PPM1F	protein phosphatase, Mg2+/Mn2+ dependent 1F	0.254	-0.131	0.369	Ppm1f	PPM1F	protein phosphatase, Mg2+/Mn2+ dependent 1F
1	-0.092	0.627	Q02357	ANK1	ankyrin 1	0.0011	-1.826	0.000137	Ank1	ANK1	ankyrin 1
1	-0.091	0.911	Q91XE4	ACY3	aminoacylase 3	0.00405	-1.21	0.00146	Acy3	ACY3	aminoacylase 3
1	-0.091	0.664	Q01341	ADCY6	adenylate cyclase 6	0.0143	-0.718	0.00964	Adcy6	ADCY6	adenylate cyclase 6
1	-0.091	0.88	P10637	MAPT	microtubule associated protein tau	0.00825	-0.958	0.0044	Mapt	MAPT	microtubule associated protein tau
1	-0.091	0.754	P13595	NCAM1	neural cell adhesion molecule 1	0.0363	-1.619	0.0327	Ncam1	NCAM1	neural cell adhesion molecule 1
1	-0.09	0.783	Q9WUM4	CORO1C	coronin 1C	0.00821	-0.369	0.00436	Coro1c	CORO1C	coronin 1C
1	-0.09	0.927	P19096	FASN	fatty acid synthase	0.145	-0.741	0.185	Fasn	FASN	fatty acid synthase
1	-0.09	0.727	Q80WJ7	MTDH	metadherin	0.489	-0.022	0.83	Mtdh	MTDH	metadherin
1	-0.089	0.434	Q9JHW2	NIT2	nitrilase family member 2	0.0113	-0.483	0.00688	Nit2	NIT2	nitrilase family member 2
1	-0.089	0.941	P59913	PCMTD1	protein-L-isoaspartate (D-aspartate) O-methyltransferase domain containing 1	0.158	-0.226	0.205	Pcmtd1	PCMTD1	protein-L-isoaspartate (D-aspartate) O-methyltransferase domain containing 1
1	-0.089	0.55	E9Q6P5	TTC7B	tetratricopeptide repeat domain 7B	0.271	-0.112	0.399	Ttc7b	TTC7B	tetratricopeptide repeat domain 7B
1	-0.088	0.393	P55096	ABCD3	ATP binding cassette subfamily D member 3	0.185	-0.136	0.25	Abcd3	ABCD3	ATP binding cassette subfamily D member 3
1	-0.088	0.48	O35678	MGLL	monoglyceride lipase	0.00933	-1.314	0.00527	Mgll	MGLL	monoglyceride lipase
1	-0.088	0.947	Q9CQ45	NENF	neudesin neurotrophic factor	0.000521	-0.849	3.18e-05	Nenf	NENF	neudesin neurotrophic factor
1	-0.088	0.825	Q9R1T2	SAE1	SUMO1 activating enzyme subunit 1	0.0152	-0.34	0.0104	Sae1	SAE1	SUMO1 activating enzyme subunit 1
1	-0.086	0.371	Q3UTJ2	SORBS2	sorbin and SH3 domain containing 2	0.00232	-1.519	0.000567	Sorbs2	SORBS2	sorbin and SH3 domain containing 2
1	-0.085	0.577	Q8CHS7	DHRS7C	dehydrogenase/reductase 7C	0.00865	-0.667	0.00471	Dhrs7c	DHRS7C	dehydrogenase/reductase 7C
1	-0.085	0.897	Q3UGR5	HDHD2	haloacid dehalogenase like hydrolase domain containing 2	0.428	-0.047	0.7	Hdhd2	HDHD2	haloacid dehalogenase like hydrolase domain containing 2
1	-0.084	0.888	Q69ZZ9	Macf1	microtubule-actin crosslinking factor 1	0.00134	-0.85	0.000209	Macf1	Macf1	microtubule-actin crosslinking factor 1
1	-0.084	0.253	Q9D1B9	MRPL28	mitochondrial ribosomal protein L28	0.198	-0.151	0.272	Mrpl28	MRPL28	mitochondrial ribosomal protein L28
1	-0.083	0.737	Q8BP40	ACP6	acid phosphatase 6, lysophosphatidic	0.0074	-0.926	0.00375	Acp6	ACP6	acid phosphatase 6, lysophosphatidic
1	-0.083	0.29	P57759	ERP29	endoplasmic reticulum protein 29	0.175	-0.157	0.233	Erp29	ERP29	endoplasmic reticulum protein 29
1	-0.083	0.52	Q8CFI0	NEDD4L	NEDD4 like E3 ubiquitin protein ligase	0.0159	-0.411	0.0111	Nedd4l	NEDD4L	NEDD4 like E3 ubiquitin protein ligase
1	-0.082	0.797	P63037	DNAJA1	DnaJ heat shock protein family (Hsp40) member A1	0.441	-0.152	0.727	Dnaja1	DNAJA1	DnaJ heat shock protein family (Hsp40) member A1
1	-0.081	0.43	Q8BWF0	ALDH5A1	aldehyde dehydrogenase 5 family member A1	0.00883	-0.527	0.00485	Aldh5a1	ALDH5A1	aldehyde dehydrogenase 5 family member A1
1	-0.081	0.687	Q99K51	PLS3	plastin 3	0.45	-0.063	0.747	Pls3	PLS3	plastin 3
1	-0.079	0.633	Q65CL1	CTNNA3	catenin alpha 3	0.482	-0.145	0.813	Ctnna3	CTNNA3	catenin alpha 3
1	-0.079	0.794	Q8BGD9	EIF4B	eukaryotic translation initiation factor 4B	0.0721	-0.186	0.0779	Eif4b	EIF4B	eukaryotic translation initiation factor 4B
1	-0.079	0.949	Q8BGV0	NARS2	asparaginyl-tRNA synthetase 2, mitochondrial	0.389	-0.046	0.62	Nars2	NARS2	asparaginyl-tRNA synthetase 2, mitochondrial
1	-0.079	0.549	Q3UV70	PDP1	pyruvate dehydrogenase phosphatase catalytic subunit 1	0.444	-0.046	0.733	Pdp1	PDP1	pyruvate dehydrogenase phosphatase catalytic subunit 1
1	-0.077	0.761	Q9WV54	ASAH1	N-acylsphingosine amidohydrolase 1	0.0136	-0.561	0.00891	Asah1	ASAH1	N-acylsphingosine amidohydrolase 1
1	-0.077	0.743	Q3U1J4	DDB1	damage specific DNA binding protein 1	0.0795	-0.164	0.0883	Ddb1	DDB1	damage specific DNA binding protein 1
1	-0.077	0.933	Q3U0M1	TRAPPC9	trafficking protein particle complex subunit 9	0.000795	-0.755	7.12e-05	Trappc9	TRAPPC9	trafficking protein particle complex subunit 9
1	-0.076	0.58	Q9JI39	ABCB10	ATP binding cassette subfamily B member 10	0.0121	-0.554	0.00765	Abcb10	ABCB10	ATP binding cassette subfamily B member 10
1	-0.076	0.604	Q3TC33	CCDC127	coiled-coil domain containing 127	0.0469	-0.235	0.0449	Ccdc127	CCDC127	coiled-coil domain containing 127
1	-0.076	0.828	P56393	COX7B	cytochrome c oxidase subunit 7B	0.507	-0.03	0.869	Cox7b	COX7B	cytochrome c oxidase subunit 7B
1	-0.074	0.823	Q9ESD7	DYSF	dysferlin	0.0121	-0.77	0.00759	Dysf	DYSF	dysferlin
1	-0.074	0.743	Q8BU85	MSRB3	methionine sulfoxide reductase B3	0.00174	-0.784	0.000345	Msrb3	MSRB3	methionine sulfoxide reductase B3
1	-0.074	0.402	Q9JJV2	PFN2	profilin 2	0.0834	-0.325	0.0937	Pfn2	PFN2	profilin 2
1	-0.074	0.859	Q9CU62	SMC1A	structural maintenance of chromosomes 1A	0.0114	-0.123	0.00696	Smc1a	SMC1A	structural maintenance of chromosomes 1A
1	-0.074	0.582	Q6P069	SRI	sorcin	0.00232	-0.49	0.000567	Sri	SRI	sorcin
1	-0.073	0.66	O35215	DDT	D-dopachrome tautomerase	0.065	-0.53	0.0682	Ddt	DDT	D-dopachrome tautomerase
1	-0.073	0.634	Q9DBB8	DHDH	dihydrodiol dehydrogenase	0.0357	-1.201	0.0319	Dhdh	DHDH	dihydrodiol dehydrogenase
1	-0.073	0.74	Q8K2I3	FMO2	flavin containing dimethylaniline monoxygenase 2	0.197	-0.267	0.27	Fmo2	FMO2	flavin containing dimethylaniline monoxygenase 2
1	-0.072	0.689	P08074	Cbr2	carbonyl reductase 2	0.0286	-0.664	0.0239	Cbr2	Cbr2	carbonyl reductase 2
1	-0.072	0.578	P05132	PRKACA	protein kinase cAMP-activated catalytic subunit alpha	0.00217	-0.615	0.000504	Prkaca	PRKACA	protein kinase cAMP-activated catalytic subunit alpha
1	-0.071	0.883	Q9WV91	PTGFRN	prostaglandin F2 receptor inhibitor	0.00261	-0.836	0.000673	Ptgfrn	PTGFRN	prostaglandin F2 receptor inhibitor
1	-0.071	0.74	Q8BQZ4	RALGAPB	Ral GTPase activating protein non-catalytic subunit beta	0.509	-0.018	0.872	Ralgapb	RALGAPB	Ral GTPase activating protein non-catalytic subunit beta
1	-0.069	0.939	Q80YV4	PANK4	pantothenate kinase 4 (inactive)	0.074	-0.216	0.0807	Pank4	PANK4	pantothenate kinase 4 (inactive)
1	-0.069	0.618	P10833	RRAS	RAS related	0.0188	-0.353	0.0138	Rras	RRAS	RAS related
1	-0.068	0.695	Q61508	ECM1	extracellular matrix protein 1	0.126	-0.262	0.156	Ecm1	ECM1	extracellular matrix protein 1
1	-0.068	0.861	Q64521	GPD2	glycerol-3-phosphate dehydrogenase 2	0.0014	-0.487	0.000228	Gpd2	GPD2	glycerol-3-phosphate dehydrogenase 2
1	-0.068	0.813	P97300	Nptn	neuroplastin	0.000989	-0.544	0.000111	Nptn	Nptn	neuroplastin
1	-0.068	0.829	Q91XE8	TMEM205	transmembrane protein 205	0.000947	-0.892	0.000103	Tmem205	TMEM205	transmembrane protein 205
1	-0.067	0.546	Q6ZQ73	CAND2	cullin associated and neddylation dissociated 2 (putative)	0.0188	-0.961	0.0139	Cand2	CAND2	cullin associated and neddylation dissociated 2 (putative)
1	-0.067	0.618	Q91WK2	EIF3H	eukaryotic translation initiation factor 3 subunit H	0.43	-0.042	0.703	Eif3h	EIF3H	eukaryotic translation initiation factor 3 subunit H
1	-0.067	0.908	Q9EQW7	KIF13A	kinesin family member 13A	0.23	-0.094	0.326	Kif13a	KIF13A	kinesin family member 13A
1	-0.067	0.87	P46935	Nedd4	neural precursor cell expressed, developmentally down-regulated 4	0.00423	-0.636	0.00158	Nedd4	Nedd4	neural precursor cell expressed, developmentally down-regulated 4
1	-0.067	0.946	P62141	PPP1CB	protein phosphatase 1 catalytic subunit beta	0.0303	-0.233	0.0258	Ppp1cb	PPP1CB	protein phosphatase 1 catalytic subunit beta
1	-0.067	0.901	P18653	RPS6KA1	ribosomal protein S6 kinase A1	0.00699	-1.188	0.00345	Rps6ka1	RPS6KA1	ribosomal protein S6 kinase A1
1	-0.066	0.759	Q8K2I4	MANBA	mannosidase beta	0.00109	-2.072	0.000133	Manba	MANBA	mannosidase beta
1	-0.065	0.836	Q8BLF1	NCEH1	neutral cholesterol ester hydrolase 1	0.306	-0.111	0.46	Nceh1	NCEH1	neutral cholesterol ester hydrolase 1
1	-0.065	0.909	Q52KR3	PRUNE2	prune homolog 2 with BCH domain	0.0537	-0.467	0.0536	Prune2	PRUNE2	prune homolog 2 with BCH domain
1	-0.064	0.917	Q9D6K5	SYNJ2BP	synaptojanin 2 binding protein	0.00751	-0.901	0.00383	Synj2bp	SYNJ2BP	synaptojanin 2 binding protein
1	-0.063	0.801	Q60875	ARHGEF2	Rho/Rac guanine nucleotide exchange factor 2	0.0539	-0.249	0.0538	Arhgef2	ARHGEF2	Rho/Rac guanine nucleotide exchange factor 2
1	-0.063	0.947	Q9EPK7	XPO7	exportin 7	0.00294	-0.368	0.000835	Xpo7	XPO7	exportin 7
1	-0.062	0.769	E9Q912	RAP1GDS1	Rap1 GTPase-GDP dissociation stimulator 1	0.162	-0.234	0.212	Rap1gds1	RAP1GDS1	Rap1 GTPase-GDP dissociation stimulator 1
1	-0.061	0.849	P11087	COL1A1	collagen type I alpha 1 chain	0.0373	-1.057	0.0338	Col1a1	COL1A1	collagen type I alpha 1 chain
1	-0.061	0.825	Q9DAR7	DCPS	decapping enzyme, scavenger	0.00887	-0.631	0.00488	Dcps	DCPS	decapping enzyme, scavenger
1	-0.061	0.98	P42925	PXMP2	peroxisomal membrane protein 2	0.186	-0.266	0.252	Pxmp2	PXMP2	peroxisomal membrane protein 2
1	-0.061	0.748	Q8VC30	TKFC	triokinase and FMN cyclase	0.137	-0.45	0.173	Tkfc	TKFC	triokinase and FMN cyclase
1	-0.061	0.834	Q9CZR3	TOMM40L	translocase of outer mitochondrial membrane 40 like	0.0068	-0.821	0.00329	Tomm40l	TOMM40L	translocase of outer mitochondrial membrane 40 like
1	-0.06	0.695	O70325	GPX4	glutathione peroxidase 4	0.0129	-0.57	0.00835	Gpx4	GPX4	glutathione peroxidase 4
1	-0.06	0.905	Q9JK53	PRELP	proline and arginine rich end leucine rich repeat protein	0.0315	-0.719	0.0271	Prelp	PRELP	proline and arginine rich end leucine rich repeat protein
1	-0.06	0.906	P35282	RAB21	RAB21, member RAS oncogene family	0.103	-0.135	0.122	Rab21	RAB21	RAB21, member RAS oncogene family
1	-0.059	0.828	Q811T9	DISC1	DISC1 scaffold protein	0.0697	-0.448	0.0747	Disc1	DISC1	DISC1 scaffold protein
1	-0.059	0.967	Q9QY36	NAA10	N-alpha-acetyltransferase 10, NatA catalytic subunit	0.227	-0.156	0.321	Naa10	NAA10	N-alpha-acetyltransferase 10, NatA catalytic subunit
1	-0.058	0.833	Q8C3X8	LMF2	lipase maturation factor 2	0.00933	-0.513	0.00527	Lmf2	LMF2	lipase maturation factor 2
1	-0.058	0.936	Q6ZWQ0	SYNE2	spectrin repeat containing nuclear envelope protein 2	0.0045	-1.625	0.00174	Syne2	SYNE2	spectrin repeat containing nuclear envelope protein 2
1	-0.057	0.86	Q02013	AQP1	aquaporin 1 (Colton blood group)	0.000612	-1.448	4.21e-05	Aqp1	AQP1	aquaporin 1 (Colton blood group)
1	-0.057	0.894	Q8VCI5	PEX19	peroxisomal biogenesis factor 19	0.472	-0.019	0.792	Pex19	PEX19	peroxisomal biogenesis factor 19
1	-0.056	0.837	Q8BTZ4	ANAPC5	anaphase promoting complex subunit 5	0.0584	-0.181	0.0596	Anapc5	ANAPC5	anaphase promoting complex subunit 5
1	-0.056	0.784	Q11136	PEPD	peptidase D	0.397	-0.053	0.635	Pepd	PEPD	peptidase D
1	-0.055	0.936	Q9QYB5	ADD3	adducin 3	0.000137	-1.521	9.94e-07	Add3	ADD3	adducin 3
1	-0.055	0.853	P97333	NRP1	neuropilin 1	0.0028	-2.243	0.000767	Nrp1	NRP1	neuropilin 1
1	-0.055	0.94	Q91Z67	SRGAP2	SLIT-ROBO Rho GTPase activating protein 2	0.00269	-0.825	0.000717	Srgap2	SRGAP2	SLIT-ROBO Rho GTPase activating protein 2
1	-0.054	0.571	Q8JZN5	ACAD9	acyl-CoA dehydrogenase family member 9	0.332	-0.135	0.51	Acad9	ACAD9	acyl-CoA dehydrogenase family member 9
1	-0.054	0.973	Q99MD6	TXNRD3	thioredoxin reductase 3	0.409	-0.153	0.659	Txnrd3	TXNRD3	thioredoxin reductase 3
1	-0.053	0.741	Q61599	ARHGDIB	Rho GDP dissociation inhibitor beta	0.257	-0.232	0.374	Arhgdib	ARHGDIB	Rho GDP dissociation inhibitor beta
1	-0.053	0.915	P29391	FTL	ferritin light chain	0.18	-0.127	0.241	Ftl1	FTL	ferritin light chain
1	-0.053	0.874	O35683	NDUFA1	NADH:ubiquinone oxidoreductase subunit A1	0.324	-0.19	0.494	Ndufa1	NDUFA1	NADH:ubiquinone oxidoreductase subunit A1
1	-0.052	0.679	Q8BH61	F13A1	coagulation factor XIII A chain	0.0305	-0.974	0.026	F13a1	F13A1	coagulation factor XIII A chain
1	-0.052	0.671	Q91Z53	GRHPR	glyoxylate and hydroxypyruvate reductase	0.397	-0.089	0.635	Grhpr	GRHPR	glyoxylate and hydroxypyruvate reductase
1	-0.052	0.862	P61014	Pln	phospholamban	0.00116	-1.189	0.00015	Pln	Pln	phospholamban
1	-0.052	0.736	Q8R0Y8	SLC25A42	solute carrier family 25 member 42	0.0185	-1.173	0.0135	Slc25a42	SLC25A42	solute carrier family 25 member 42
1	-0.051	0.808	P70414	SLC8A1	solute carrier family 8 member A1	0.229	-0.331	0.324	Slc8a1	SLC8A1	solute carrier family 8 member A1
1	-0.05	0.77	Q80XL6	ACAD11	acyl-CoA dehydrogenase family member 11	0.0896	-0.536	0.102	Acad11	ACAD11	acyl-CoA dehydrogenase family member 11
1	-0.05	0.935	Q3V1L4	NT5C2	5'-nucleotidase, cytosolic II	0.278	-0.165	0.412	Nt5c2	NT5C2	5'-nucleotidase, cytosolic II
1	-0.05	0.914	Q91V41	RAB14	RAB14, member RAS oncogene family	0.0875	-0.09	0.0994	Rab14	RAB14	RAB14, member RAS oncogene family
1	-0.05	0.824	Q5IRJ6	SLC30A9	solute carrier family 30 member 9	0.185	-0.083	0.249	Slc30a9	SLC30A9	solute carrier family 30 member 9
1	-0.05	0.894	Q9CY27	TECR	trans-2,3-enoyl-CoA reductase	0.0402	-0.394	0.0371	Tecr	TECR	trans-2,3-enoyl-CoA reductase
1	-0.049	0.727	Q5DTJ9	MYPN	myopalladin	0.42	-0.09	0.683	Mypn	MYPN	myopalladin
1	-0.047	0.829	Q3TZZ7	ESYT2	extended synaptotagmin 2	0.0146	-0.521	0.00984	Esyt2	ESYT2	extended synaptotagmin 2
1	-0.046	0.812	P20444	PRKCA	protein kinase C alpha	0.305	-0.17	0.46	Prkca	PRKCA	protein kinase C alpha
1	-0.045	0.9	O09174	AMACR	alpha-methylacyl-CoA racemase	0.00303	-0.61	0.000886	Amacr	AMACR	alpha-methylacyl-CoA racemase
1	-0.045	0.843	P68254	YWHAQ	tyrosine 3-monooxygenase/tryptophan 5-monooxygenase activation protein theta	0.0332	-0.141	0.0291	Ywhaq	YWHAQ	tyrosine 3-monooxygenase/tryptophan 5-monooxygenase activation protein theta
1	-0.044	0.965	P28271	ACO1	aconitase 1	0.0373	-0.29	0.0338	Aco1	ACO1	aconitase 1
1	-0.044	0.861	Q924C5	ALPK3	alpha kinase 3	0.479	-0.07	0.808	Alpk3	ALPK3	alpha kinase 3
1	-0.044	0.847	Q9DC70	NDUFS7	NADH:ubiquinone oxidoreductase core subunit S7	0.297	-0.093	0.444	Ndufs7	NDUFS7	NADH:ubiquinone oxidoreductase core subunit S7
1	-0.044	0.599	Q4VAE3	TMEM65	transmembrane protein 65	0.0074	-0.335	0.00375	Tmem65	TMEM65	transmembrane protein 65
1	-0.043	0.928	Q8K1N1	PNPLA8	patatin like phospholipase domain containing 8	0.388	-0.053	0.618	Pnpla8	PNPLA8	patatin like phospholipase domain containing 8
1	-0.042	0.644	Q9DCN2	Cyb5r3	cytochrome b5 reductase 3	0.00247	-1.899	0.000617	Cyb5r3	Cyb5r3	cytochrome b5 reductase 3
1	-0.042	0.688	Q8VCT3	RNPEP	arginyl aminopeptidase	0.0497	-0.732	0.0483	Rnpep	RNPEP	arginyl aminopeptidase
1	-0.041	0.771	Q8CHT0	ALDH4A1	aldehyde dehydrogenase 4 family member A1	0.00182	-0.724	0.000373	Aldh4a1	ALDH4A1	aldehyde dehydrogenase 4 family member A1
1	-0.041	0.805	Q3UQS2	LSMEM1	leucine rich single-pass membrane protein 1	0.016	-1.396	0.0112	Lsmem1	LSMEM1	leucine rich single-pass membrane protein 1
1	-0.04	0.971	Q8BSY0	ASPH	aspartate beta-hydroxylase	0.000987	-1.077	0.00011	Asph	ASPH	aspartate beta-hydroxylase
1	-0.04	0.922	Q9ES83	BVES	blood vessel epicardial substance	0.184	-0.245	0.247	Bves	BVES	blood vessel epicardial substance
1	-0.04	0.624	P49935	CTSH	cathepsin H	0.00276	-2.04	0.000747	Ctsh	CTSH	cathepsin H
1	-0.04	0.925	Q9D8Y1	TMEM126A	transmembrane protein 126A	0.0187	-0.286	0.0137	Tmem126a	TMEM126A	transmembrane protein 126A
1	-0.038	0.787	Q3UHJ0	AAK1	AP2 associated kinase 1	0.393	-0.06	0.627	Aak1	AAK1	AP2 associated kinase 1
1	-0.038	0.983	Q99L27	GMPR2	guanosine monophosphate reductase 2	0.013	-0.329	0.00844	Gmpr2	GMPR2	guanosine monophosphate reductase 2
1	-0.038	0.891	Q6P549	INPPL1	inositol polyphosphate phosphatase like 1	0.000346	-1.138	1.31e-05	Inppl1	INPPL1	inositol polyphosphate phosphatase like 1
1	-0.037	0.951	Q8CGB3	UACA	uveal autoantigen with coiled-coil domains and ankyrin repeats	0.0198	-0.408	0.0148	Uaca	UACA	uveal autoantigen with coiled-coil domains and ankyrin repeats
1	-0.036	0.975	Q80VP1	EPN1	epsin 1	0.0952	-0.15	0.11	Epn1	EPN1	epsin 1
1	-0.036	0.77	Q8VCF0	MAVS	mitochondrial antiviral signaling protein	0.019	-0.606	0.014	Mavs	MAVS	mitochondrial antiviral signaling protein
1	-0.036	0.921	P39447	TJP1	tight junction protein 1	0.000193	-1.108	3.39e-06	Tjp1	TJP1	tight junction protein 1
1	-0.035	0.68	Q99LD8	DDAH2	dimethylarginine dimethylaminohydrolase 2	0.0087	-1.137	0.00475	Ddah2	DDAH2	dimethylarginine dimethylaminohydrolase 2
1	-0.034	0.948	Q9DBT5	AMPD2	adenosine monophosphate deaminase 2	0.281	-0.166	0.416	Ampd2	AMPD2	adenosine monophosphate deaminase 2
1	-0.034	0.796	P56382	Atp5e	ATP synthase, H+ transporting, mitochondrial F1 complex, epsilon subunit	0.195	-0.237	0.267	Atp5e	Atp5e	ATP synthase, H+ transporting, mitochondrial F1 complex, epsilon subunit
1	-0.034	0.814	Q9Z1P7	KANK3	KN motif and ankyrin repeat domains 3	0.176	-0.316	0.235	Kank3	KANK3	KN motif and ankyrin repeat domains 3
1	-0.033	0.921	Q8BML9	Qars	glutaminyl-tRNA synthetase	0.3	-0.088	0.449	Qars	Qars	glutaminyl-tRNA synthetase
1	-0.033	0.973	O09044	SNAP23	synaptosome associated protein 23	0.213	-0.189	0.297	Snap23	SNAP23	synaptosome associated protein 23
1	-0.033	0.812	Q9CQM5	TXNDC17	thioredoxin domain containing 17	0.455	-0.025	0.757	Txndc17	TXNDC17	thioredoxin domain containing 17
1	-0.031	0.951	Q8BVI5	STX16	syntaxin 16	0.238	-0.158	0.34	Stx16	STX16	syntaxin 16
1	-0.031	0.972	Q8CBE3	WDR37	WD repeat domain 37	0.046	-0.282	0.0439	Wdr37	WDR37	WD repeat domain 37
1	-0.03	0.87	Q8BUK6	HOOK3	hook microtubule tethering protein 3	0.171	-0.17	0.226	Hook3	HOOK3	hook microtubule tethering protein 3
1	-0.03	0.805	Q61830	MRC1	mannose receptor C-type 1	0.0378	-0.842	0.0344	Mrc1	MRC1	mannose receptor C-type 1
1	-0.028	0.927	P14142	SLC2A4	solute carrier family 2 member 4	0.00789	-0.939	0.00412	Slc2a4	SLC2A4	solute carrier family 2 member 4
1	-0.028	0.963	Q8C079	STRIP1	striatin interacting protein 1	0.0378	-0.271	0.0344	Strip1	STRIP1	striatin interacting protein 1
1	-0.027	0.821	Q9ET78	JPH2	junctophilin 2	0.00111	-1.329	0.000138	Jph2	JPH2	junctophilin 2
1	-0.027	0.815	Q149B8	Perm1	PPARGC1 and ESRR induced regulator, muscle 1	0.000912	-1.994	9.51e-05	Perm1	Perm1	PPARGC1 and ESRR induced regulator, muscle 1
1	-0.026	0.992	O70585	DTNB	dystrobrevin beta	0.104	-0.44	0.123	Dtnb	DTNB	dystrobrevin beta
1	-0.026	0.93	P62313	LSM6	LSM6 homolog, U6 small nuclear RNA and mRNA degradation associated	0.322	-0.055	0.491	Lsm6	LSM6	LSM6 homolog, U6 small nuclear RNA and mRNA degradation associated
1	-0.025	0.978	Q61102	ABCB7	ATP binding cassette subfamily B member 7	0.103	-0.184	0.122	Abcb7	ABCB7	ATP binding cassette subfamily B member 7
1	-0.023	0.906	Q9R226	KHDRBS3	KH RNA binding domain containing, signal transduction associated 3	0.0102	-0.831	0.00595	Khdrbs3	KHDRBS3	KH RNA binding domain containing, signal transduction associated 3
1	-0.023	0.973	Q9CQ86	MIEN1	migration and invasion enhancer 1	0.262	-0.216	0.382	Mien1	MIEN1	migration and invasion enhancer 1
1	-0.023	0.819	Q9EP69	SACM1L	SAC1 like phosphatidylinositide phosphatase	0.371	-0.07	0.584	Sacm1l	SACM1L	SAC1 like phosphatidylinositide phosphatase
1	-0.022	0.985	Q91V92	ACLY	ATP citrate lyase	0.0181	-0.229	0.0131	Acly	ACLY	ATP citrate lyase
1	-0.022	0.95	P50516	ATP6V1A	ATPase H+ transporting V1 subunit A	0.00951	-0.458	0.00542	Atp6v1a	ATP6V1A	ATPase H+ transporting V1 subunit A
1	-0.021	0.946	Q8K370	ACAD10	acyl-CoA dehydrogenase family member 10	0.0676	-0.978	0.0718	Acad10	ACAD10	acyl-CoA dehydrogenase family member 10
1	-0.021	0.864	Q01149	COL1A2	collagen type I alpha 2 chain	0.00683	-1.095	0.00331	Col1a2	COL1A2	collagen type I alpha 2 chain
1	-0.021	0.8	P97478	COQ7	coenzyme Q7, hydroxylase	0.265	-0.174	0.388	Coq7	COQ7	coenzyme Q7, hydroxylase
1	-0.02	0.975	P35330	ICAM2	intercellular adhesion molecule 2	0.0916	-0.448	0.105	Icam2	ICAM2	intercellular adhesion molecule 2
1	-0.019	0.942	Q9D110	MTHFS	methenyltetrahydrofolate synthetase	0.305	-0.358	0.459	Mthfs	MTHFS	methenyltetrahydrofolate synthetase
1	-0.018	0.947	Q64133	MAOA	monoamine oxidase A	0.000187	-1.484	2.56e-06	Maoa	MAOA	monoamine oxidase A
1	-0.018	0.983	Q6P5H2	Nes	nestin	0.00786	-2.006	0.0041	Nes	Nes	nestin
1	-0.017	0.873	Q9Z2G9	HTATIP2	HIV-1 Tat interactive protein 2	0.00858	-0.475	0.00465	Htatip2	HTATIP2	HIV-1 Tat interactive protein 2
1	-0.017	0.978	Q8BG95	Ppp1r12b	protein phosphatase 1, regulatory subunit 12B	0.343	-0.076	0.53	Ppp1r12b	Ppp1r12b	protein phosphatase 1, regulatory subunit 12B
1	-0.016	0.944	Q921H8	ACAA1	acetyl-CoA acyltransferase 1	0.00921	-0.249	0.00517	Acaa1a	ACAA1	acetyl-CoA acyltransferase 1
1	-0.015	0.936	P08207	S100A10	S100 calcium binding protein A10	0.332	-0.132	0.51	S100a10	S100A10	S100 calcium binding protein A10
1	-0.014	0.941	Q78YY6	DNAJC15	DnaJ heat shock protein family (Hsp40) member C15	0.0772	-0.201	0.0853	Dnajc15	DNAJC15	DnaJ heat shock protein family (Hsp40) member C15
1	-0.013	0.961	Q9ESW4	AGK	acylglycerol kinase	0.156	-0.186	0.203	Agk	AGK	acylglycerol kinase
1	-0.013	0.988	P70403	Cux1	cut-like homeobox 1	0.00192	-0.656	0.000408	Cux1	Cux1	cut-like homeobox 1
1	-0.013	0.983	Q8CGC4	LSM14B	LSM family member 14B	0.0353	-0.29	0.0314	Lsm14b	LSM14B	LSM family member 14B
1	-0.012	0.989	Q9JME7	TRAPPC2L	trafficking protein particle complex subunit 2L	0.151	-0.098	0.194	Trappc2l	TRAPPC2L	trafficking protein particle complex subunit 2L
1	-0.011	0.938	Q80XI4	PIP4K2B	phosphatidylinositol-5-phosphate 4-kinase type 2 beta	0.00786	-0.632	0.0041	Pip4k2b	PIP4K2B	phosphatidylinositol-5-phosphate 4-kinase type 2 beta
1	-0.009	0.928	Q920Q8	IVNS1ABP	influenza virus NS1A binding protein	0.048	-0.309	0.0462	Ivns1abp	IVNS1ABP	influenza virus NS1A binding protein
1	-0.008	0.988	P46938	YAP1	Yes1 associated transcriptional regulator	0.495	-0.016	0.841	Yap1	YAP1	Yes1 associated transcriptional regulator
1	-0.006	0.988	E9Q557	DSP	desmoplakin	0.0179	-0.838	0.013	Dsp	DSP	desmoplakin
1	-0.006	0.989	Q99N85	MRPS18A	mitochondrial ribosomal protein S18A	0.179	-0.106	0.24	Mrps18a	MRPS18A	mitochondrial ribosomal protein S18A
1	-0.005	0.988	Q9DBF1	ALDH7A1	aldehyde dehydrogenase 7 family member A1	0.00738	-0.5	0.00373	Aldh7a1	ALDH7A1	aldehyde dehydrogenase 7 family member A1
1	-0.005	0.99	P21278	GNA11	G protein subunit alpha 11	0.00756	-1.072	0.00387	Gna11	GNA11	G protein subunit alpha 11
1	-0.005	0.991	Q9DBR7	PPP1R12A	protein phosphatase 1 regulatory subunit 12A	0.235	-0.055	0.336	Ppp1r12a	PPP1R12A	protein phosphatase 1 regulatory subunit 12A
1	-0.004	0.997	Q91YH5	ATL3	atlastin GTPase 3	0.293	-0.156	0.437	Atl3	ATL3	atlastin GTPase 3
1	-0.004	0.989	Q06185	Atp5k	ATP synthase, H+ transporting, mitochondrial F1F0 complex, subunit E	0.345	-0.226	0.535	Atp5k	Atp5k	ATP synthase, H+ transporting, mitochondrial F1F0 complex, subunit E
1	-0.004	0.988	Q8N7N5	DCAF8	DDB1 and CUL4 associated factor 8	0.0111	-0.293	0.00678	Dcaf8	DCAF8	DDB1 and CUL4 associated factor 8
1	-0.003	0.993	Q8CBY1	SAMD4A	sterile alpha motif domain containing 4A	0.00231	-0.852	0.000563	Samd4	SAMD4A	sterile alpha motif domain containing 4A
1	-0.003	0.989	Q9CRB6	TPPP3	tubulin polymerization promoting protein family member 3	0.00214	-2.919	0.000493	Tppp3	TPPP3	tubulin polymerization promoting protein family member 3
1	-0.002	0.989	Q9ET54	PALLD	palladin, cytoskeletal associated protein	0.0135	-0.695	0.00886	Palld	PALLD	palladin, cytoskeletal associated protein
1	-0.001	0.991	Q8VDR9	DOCK6	dedicator of cytokinesis 6	0.00146	-1.458	0.000245	Dock6	DOCK6	dedicator of cytokinesis 6
1	0.002	0.977	P63017	HSPA8	heat shock protein family A (Hsp70) member 8	0.0278	0.857	0.0229	Hspa8	HSPA8	heat shock protein family A (Hsp70) member 8
1	0.003	0.997	Q9Z1K5	ARIH1	ariadne RBR E3 ubiquitin protein ligase 1	0.27	0.061	0.397	Arih1	ARIH1	ariadne RBR E3 ubiquitin protein ligase 1
1	0.003	0.994	Q9JLV1	BAG3	BAG cochaperone 3	0.00504	0.699	0.00209	Bag3	BAG3	BAG cochaperone 3
1	0.003	0.995	Q8R349	CDC16	cell division cycle 16	0.147	0.222	0.187	Cdc16	CDC16	cell division cycle 16
1	0.003	0.977	P60122	RUVBL1	RuvB like AAA ATPase 1	0.00251	0.648	0.000637	Ruvbl1	RUVBL1	RuvB like AAA ATPase 1
1	0.005	0.991	Q60676	PPP5C	protein phosphatase 5 catalytic subunit	0.000808	0.775	7.32e-05	Ppp5c	PPP5C	protein phosphatase 5 catalytic subunit
1	0.006	0.986	Q07076	ANXA7	annexin A7	0.000459	1.427	2.51e-05	Anxa7	ANXA7	annexin A7
1	0.006	0.968	P61750	ARF4	ADP ribosylation factor 4	0.000996	1.052	0.000112	Arf4	ARF4	ADP ribosylation factor 4
1	0.006	0.996	Q99JX4	EIF3M	eukaryotic translation initiation factor 3 subunit M	0.00334	0.496	0.00105	Eif3m	EIF3M	eukaryotic translation initiation factor 3 subunit M
1	0.006	0.969	Q99KH8	STK24	serine/threonine kinase 24	0.11	0.177	0.133	Stk24	STK24	serine/threonine kinase 24
1	0.007	0.972	O55003	BNIP3	BCL2 interacting protein 3	0.000383	2.388	1.79e-05	Bnip3	BNIP3	BCL2 interacting protein 3
1	0.007	0.991	Q6NZB0	DNAJC8	DnaJ heat shock protein family (Hsp40) member C8	0.0401	0.381	0.037	Dnajc8	DNAJC8	DnaJ heat shock protein family (Hsp40) member C8
1	0.007	0.953	Q9D0F3	LMAN1	lectin, mannose binding 1	0.0867	0.118	0.0982	Lman1	LMAN1	lectin, mannose binding 1
1	0.007	0.989	Q4VBD2	TAPT1	transmembrane anterior posterior transformation 1	0.00203	0.546	0.000452	Tapt1	TAPT1	transmembrane anterior posterior transformation 1
1	0.008	0.952	Q922E6	FASTKD2	FAST kinase domains 2	0.516	0.031	0.887	Fastkd2	FASTKD2	FAST kinase domains 2
1	0.008	0.964	Q8QZS1	HIBCH	3-hydroxyisobutyryl-CoA hydrolase	0.15	0.158	0.193	Hibch	HIBCH	3-hydroxyisobutyryl-CoA hydrolase
1	0.008	0.97	Q91YJ5	MTIF2	mitochondrial translational initiation factor 2	0.405	0.087	0.652	Mtif2	MTIF2	mitochondrial translational initiation factor 2
1	0.008	0.979	P37040	POR	cytochrome p450 oxidoreductase	0.000709	1.944	5.38e-05	Por	POR	cytochrome p450 oxidoreductase
1	0.01	0.945	Q9D7N3	MRPS9	mitochondrial ribosomal protein S9	0.354	0.057	0.552	Mrps9	MRPS9	mitochondrial ribosomal protein S9
1	0.01	0.995	O08547	SEC22B	SEC22 homolog B, vesicle trafficking protein	0.00859	0.347	0.00466	Sec22b	SEC22B	SEC22 homolog B, vesicle trafficking protein
1	0.015	0.876	Q00612	G6PD	glucose-6-phosphate dehydrogenase	0.0401	0.482	0.037	G6pdx	G6PD	glucose-6-phosphate dehydrogenase
1	0.015	0.949	Q8CBA2	SLFN5	schlafen family member 5	0.00629	0.93	0.00293	Slfn5	SLFN5	schlafen family member 5
1	0.016	0.978	Q9CR42	ANKRD1	ankyrin repeat domain 1	0.000186	2.796	2.46e-06	Ankrd1	ANKRD1	ankyrin repeat domain 1
1	0.016	0.982	Q8VEH3	ARL8A	ADP ribosylation factor like GTPase 8A	0.0708	0.272	0.0761	Arl8a	ARL8A	ADP ribosylation factor like GTPase 8A
1	0.016	0.965	Q9QYI4	DNAJB12	DnaJ heat shock protein family (Hsp40) member B12	0.00456	0.885	0.00178	Dnajb12	DNAJB12	DnaJ heat shock protein family (Hsp40) member B12
1	0.016	0.965	Q99NB9	SF3B1	splicing factor 3b subunit 1	0.00127	0.945	0.000186	Sf3b1	SF3B1	splicing factor 3b subunit 1
1	0.017	0.933	P28660	NCKAP1	NCK associated protein 1	0.00465	0.257	0.00184	Nckap1	NCKAP1	NCK associated protein 1
1	0.018	0.925	Q9D5V5	CUL5	cullin 5	0.00841	0.304	0.00451	Cul5	CUL5	cullin 5
1	0.018	0.949	Q99PL5	Rrbp1	ribosome binding protein 1	0.000935	0.79	9.88e-05	Rrbp1	Rrbp1	ribosome binding protein 1
1	0.019	0.975	P49586	PCYT1A	phosphate cytidylyltransferase 1A, choline	0.501	0.02	0.854	Pcyt1a	PCYT1A	phosphate cytidylyltransferase 1A, choline
1	0.019	0.888	Q9QXS1	PLEC	plectin	0.402	0.106	0.645	Plec	PLEC	plectin
1	0.02	0.905	P50518	ATP6V1E1	ATPase H+ transporting V1 subunit E1	0.0103	0.392	0.00604	Atp6v1e1	ATP6V1E1	ATPase H+ transporting V1 subunit E1
1	0.021	0.905	P32233	DRG1	developmentally regulated GTP binding protein 1	0.012	0.363	0.00751	Drg1	DRG1	developmentally regulated GTP binding protein 1
1	0.021	0.782	Q8VDJ3	HDLBP	high density lipoprotein binding protein	0.0117	0.397	0.0073	Hdlbp	HDLBP	high density lipoprotein binding protein
1	0.021	0.939	Q9D892	ITPA	inosine triphosphatase	0.0332	0.325	0.0291	Itpa	ITPA	inosine triphosphatase
1	0.022	0.978	Q9D8X1	CUTC	cutC copper transporter	0.194	0.353	0.265	Cutc	CUTC	cutC copper transporter
1	0.022	0.892	Q8JZQ9	EIF3B	eukaryotic translation initiation factor 3 subunit B	0.0032	0.989	0.000981	Eif3b	EIF3B	eukaryotic translation initiation factor 3 subunit B
1	0.024	0.961	Q9CPX7	MRPS16	mitochondrial ribosomal protein S16	0.0743	0.186	0.0811	Mrps16	MRPS16	mitochondrial ribosomal protein S16
1	0.024	0.922	O35309	NMI	N-myc and STAT interactor	0.00261	1.093	0.000674	Nmi	NMI	N-myc and STAT interactor
1	0.024	0.97	Q922Y1	UBXN1	UBX domain protein 1	0.00367	0.475	0.00124	Ubxn1	UBXN1	UBX domain protein 1
1	0.026	0.942	P39054	DNM2	dynamin 2	0.432	0.036	0.708	Dnm2	DNM2	dynamin 2
1	0.026	0.949	Q8VCN9	TBCC	tubulin folding cofactor C	0.00415	1.124	0.00152	Tbcc	TBCC	tubulin folding cofactor C
1	0.028	0.983	Q9D1L0	CHCHD2	coiled-coil-helix-coiled-coil-helix domain containing 2	0.0326	0.194	0.0284	Chchd2	CHCHD2	coiled-coil-helix-coiled-coil-helix domain containing 2
1	0.028	0.947	Q9ET26	RNF114	ring finger protein 114	0.00227	1.192	0.000546	Rnf114	RNF114	ring finger protein 114
1	0.028	0.981	E9Q555	RNF213	ring finger protein 213	0.00196	1.49	0.000429	Rnf213	RNF213	ring finger protein 213
1	0.028	0.979	O35609	SCAMP3	secretory carrier membrane protein 3	0.0499	0.261	0.0486	Scamp3	SCAMP3	secretory carrier membrane protein 3
1	0.031	0.866	Q91YN9	BAG2	BAG cochaperone 2	0.229	0.083	0.324	Bag2	BAG2	BAG cochaperone 2
1	0.031	0.902	Q99PV0	PRPF8	pre-mRNA processing factor 8	0.439	0.074	0.723	Prpf8	PRPF8	pre-mRNA processing factor 8
1	0.032	0.683	Q91VN4	CHCHD6	coiled-coil-helix-coiled-coil-helix domain containing 6	0.49	0.055	0.831	Chchd6	CHCHD6	coiled-coil-helix-coiled-coil-helix domain containing 6
1	0.032	0.943	Q9D0G0	MRPS30	mitochondrial ribosomal protein S30	0.0292	0.567	0.0245	Mrps30	MRPS30	mitochondrial ribosomal protein S30
1	0.032	0.94	Q91VY9	ZNF622	zinc finger protein 622	0.127	0.22	0.157	Zfp622	ZNF622	zinc finger protein 622
1	0.033	0.901	P47802	MTX1	metaxin 1	0.0772	0.336	0.0852	Mtx1	MTX1	metaxin 1
1	0.033	0.901	P15508	SPTB	spectrin beta, erythrocytic	0.187	0.225	0.252	Sptb	SPTB	spectrin beta, erythrocytic
1	0.033	0.903	Q60770	STXBP3	syntaxin binding protein 3	0.00421	0.834	0.00156	Stxbp3	STXBP3	syntaxin binding protein 3
1	0.035	0.937	Q9Z2A9	GGT5	gamma-glutamyltransferase 5	0.0939	0.572	0.108	Ggt5	GGT5	gamma-glutamyltransferase 5
1	0.036	0.729	P62814	ATP6V1B2	ATPase H+ transporting V1 subunit B2	0.00184	0.655	0.000379	Atp6v1b2	ATP6V1B2	ATPase H+ transporting V1 subunit B2
1	0.036	0.943	Q4U2R1	HERC2	HECT and RLD domain containing E3 ubiquitin protein ligase 2	0.0124	0.683	0.00786	Herc2	HERC2	HECT and RLD domain containing E3 ubiquitin protein ligase 2
1	0.036	0.78	Q9DB29	IAH1	isoamyl acetate hydrolyzing esterase 1 (putative)	0.0661	0.319	0.0698	Iah1	IAH1	isoamyl acetate hydrolyzing esterase 1 (putative)
1	0.036	0.861	Q9D394	RUFY3	RUN and FYVE domain containing 3	0.0669	0.26	0.0708	Rufy3	RUFY3	RUN and FYVE domain containing 3
1	0.036	0.86	P62073	TIMM10	translocase of inner mitochondrial membrane 10	0.0448	0.851	0.0425	Timm10	TIMM10	translocase of inner mitochondrial membrane 10
1	0.037	0.871	Q9WUA2	FARSB	phenylalanyl-tRNA synthetase subunit beta	0.0164	0.518	0.0115	Farsb	FARSB	phenylalanyl-tRNA synthetase subunit beta
1	0.038	0.921	Q6QD59	BNIP1	BCL2 interacting protein 1	0.0797	0.212	0.0886	Bnip1	BNIP1	BCL2 interacting protein 1
1	0.038	0.855	F6ZDS4	TPR	translocated promoter region, nuclear basket protein	0.0142	0.376	0.00949	Tpr	TPR	translocated promoter region, nuclear basket protein
1	0.039	0.971	Q8BMJ2	LARS1	leucyl-tRNA synthetase 1	0.0045	1.239	0.00174	Lars	LARS1	leucyl-tRNA synthetase 1
1	0.04	0.946	Q3THK7	GMPS	guanine monophosphate synthase	0.0515	0.498	0.0507	Gmps	GMPS	guanine monophosphate synthase
1	0.04	0.679	Q60864	STIP1	stress induced phosphoprotein 1	0.0128	1.03	0.00823	Stip1	STIP1	stress induced phosphoprotein 1
1	0.04	0.956	Q91YR1	TWF1	twinfilin actin binding protein 1	0.00534	0.636	0.00228	Twf1	TWF1	twinfilin actin binding protein 1
1	0.041	0.906	P10605	CTSB	cathepsin B	0.00208	1.009	0.000471	Ctsb	CTSB	cathepsin B
1	0.041	0.916	A6X935	ITIH4	inter-alpha-trypsin inhibitor heavy chain 4	0.00302	4.773	0.000881	Itih4	ITIH4	inter-alpha-trypsin inhibitor heavy chain 4
1	0.041	0.509	Q9QUM9	PSMA6	proteasome 20S subunit alpha 6	0.00228	1.428	0.00055	Psma6	PSMA6	proteasome 20S subunit alpha 6
1	0.041	0.906	TMED2	TMED2	transmembrane p24 trafficking protein 2	0.000996	0.476	0.000112	Tmed2	TMED2	transmembrane p24 trafficking protein 2
1	0.041	0.964	P29533	VCAM1	vascular cell adhesion molecule 1	0.000178	2.974	2.19e-06	Vcam1	VCAM1	vascular cell adhesion molecule 1
1	0.042	0.887	Q8BL66	EEA1	early endosome antigen 1	0.0201	0.604	0.015	Eea1	EEA1	early endosome antigen 1
1	0.043	0.939	O70194	EIF3D	eukaryotic translation initiation factor 3 subunit D	0.00768	0.717	0.00396	Eif3d	EIF3D	eukaryotic translation initiation factor 3 subunit D
1	0.043	0.868	Q7TSC1	PRRC2A	proline rich coiled-coil 2A	0.442	0.02	0.73	Prrc2a	PRRC2A	proline rich coiled-coil 2A
1	0.044	0.647	Q8R001	Mapre2	microtubule-associated protein, RP/EB family, member 2	0.0449	0.321	0.0427	Mapre2	Mapre2	microtubule-associated protein, RP/EB family, member 2
1	0.045	0.653	P54923	ADPRH	ADP-ribosylarginine hydrolase	0.00312	0.97	0.000933	Adprh	ADPRH	ADP-ribosylarginine hydrolase
1	0.045	0.952	Q91VR5	DDX1	DEAD-box helicase 1	0.00211	0.724	0.000484	Ddx1	DDX1	DEAD-box helicase 1
1	0.046	0.752	P60710	ACTB	actin beta	0.00357	0.49	0.00117	Actb	ACTB	actin beta
1	0.046	0.752	P63260	ACTG1	actin gamma 1	0.00483	0.492	0.00196	Actg1	ACTG1	actin gamma 1
1	0.046	0.855	P55937	GOLGA3	golgin A3	0.455	0.044	0.757	Golga3	GOLGA3	golgin A3
1	0.046	0.874	Q9DC71	MRPS15	mitochondrial ribosomal protein S15	0.0922	0.157	0.106	Mrps15	MRPS15	mitochondrial ribosomal protein S15
1	0.046	0.955	O08795	PRKCSH	protein kinase C substrate 80K-H	0.0717	0.195	0.0774	Prkcsh	PRKCSH	protein kinase C substrate 80K-H
1	0.047	0.858	P35585	AP1M1	adaptor related protein complex 1 subunit mu 1	0.00283	0.368	0.000781	Ap1m1	AP1M1	adaptor related protein complex 1 subunit mu 1
1	0.047	0.591	Q7TMY8	HUWE1	HECT, UBA and WWE domain containing E3 ubiquitin protein ligase 1	0.134	0.286	0.168	Huwe1	HUWE1	HECT, UBA and WWE domain containing E3 ubiquitin protein ligase 1
1	0.048	0.915	P48774	GSTM3	glutathione S-transferase mu 3	0.00441	0.67	0.00169	Gstm5	GSTM3	glutathione S-transferase mu 3
1	0.048	0.78	Q6PAV2	HERC4	HECT and RLD domain containing E3 ubiquitin protein ligase 4	0.00337	0.498	0.00107	Herc4	HERC4	HECT and RLD domain containing E3 ubiquitin protein ligase 4
1	0.048	0.874	B2RRE7	OTUD4	OTU deubiquitinase 4	0.0744	0.179	0.0812	Otud4	OTUD4	OTU deubiquitinase 4
1	0.05	0.931	Q9D5T0	ATAD1	ATPase family AAA domain containing 1	0.018	0.635	0.013	Atad1	ATAD1	ATPase family AAA domain containing 1
1	0.05	0.712	Q9DAW9	CNN3	calponin 3	0.00196	1.46	0.000428	Cnn3	CNN3	calponin 3
1	0.051	0.73	P01887	B2M	beta-2-microglobulin	0.000646	1.565	4.57e-05	B2m	B2M	beta-2-microglobulin
1	0.054	0.905	B1AY13	USP24	ubiquitin specific peptidase 24	0.0768	0.218	0.0846	Usp24	USP24	ubiquitin specific peptidase 24
1	0.055	0.803	Q9CQ73	PKP2	plakophilin 2	0.0307	0.583	0.0262	Pkp2	PKP2	plakophilin 2
1	0.057	0.933	Q9EPE9	ATP13A1	ATPase 13A1	0.00547	0.73	0.00238	Atp13a1	ATP13A1	ATPase 13A1
1	0.057	0.499	P61620	SEC61A1	SEC61 translocon subunit alpha 1	0.00261	0.67	0.000676	Sec61a1	SEC61A1	SEC61 translocon subunit alpha 1
1	0.059	0.975	Q99KV1	DNAJB11	DnaJ heat shock protein family (Hsp40) member B11	9.48e-05	1.14	3.32e-07	Dnajb11	DNAJB11	DnaJ heat shock protein family (Hsp40) member B11
1	0.06	0.829	Q9EPJ9	ARFGAP1	ADP ribosylation factor GTPase activating protein 1	0.0712	0.23	0.0766	Arfgap1	ARFGAP1	ADP ribosylation factor GTPase activating protein 1
1	0.06	0.789	B2RXC1	TRAPPC11	trafficking protein particle complex subunit 11	0.132	0.284	0.164	Trappc11	TRAPPC11	trafficking protein particle complex subunit 11
1	0.061	0.938	Q8CGB6	TNS2	tensin 2	0.00572	0.592	0.00255	Tns2	TNS2	tensin 2
1	0.062	0.93	Q9DCZ4	APOO	apolipoprotein O	0.54	0.013	0.94	Apoo	APOO	apolipoprotein O
1	0.062	0.687	Q8BX94	OSBPL2	oxysterol binding protein like 2	0.18	0.112	0.241	Osbpl2	OSBPL2	oxysterol binding protein like 2
1	0.063	0.914	A6H8H2	DENND4C	DENN domain containing 4C	0.226	0.132	0.319	Dennd4c	DENND4C	DENN domain containing 4C
1	0.063	0.954	Q9WV80	SNX1	sorting nexin 1	0.0293	0.178	0.0246	Snx1	SNX1	sorting nexin 1
1	0.064	0.788	Q61937	NPM1	nucleophosmin 1	0.00736	1.127	0.00372	Npm1	NPM1	nucleophosmin 1
1	0.065	0.806	Q8K3C3	LZIC	leucine zipper and CTNNBIP1 domain containing	0.0839	0.463	0.0943	Lzic	LZIC	leucine zipper and CTNNBIP1 domain containing
1	0.065	0.834	Q8BIW1	PRUNE1	prune exopolyphosphatase 1	0.0644	0.227	0.0674	Prune1	PRUNE1	prune exopolyphosphatase 1
1	0.066	0.709	P62743	AP2S1	adaptor related protein complex 2 subunit sigma 1	0.435	0.022	0.714	Ap2s1	AP2S1	adaptor related protein complex 2 subunit sigma 1
1	0.066	0.582	O08788	DCTN1	dynactin subunit 1	0.217	0.078	0.303	Dctn1	DCTN1	dynactin subunit 1
1	0.066	0.715	O54946	DNAJB6	DnaJ heat shock protein family (Hsp40) member B6	0.00585	0.635	0.00262	Dnajb6	DNAJB6	DnaJ heat shock protein family (Hsp40) member B6
1	0.066	0.975	P42567	EPS15	epidermal growth factor receptor pathway substrate 15	0.252	0.045	0.366	Eps15	EPS15	epidermal growth factor receptor pathway substrate 15
1	0.066	0.64	Q6P8I4	PCNP	PEST proteolytic signal containing nuclear protein	0.0622	0.126	0.0646	Pcnp	PCNP	PEST proteolytic signal containing nuclear protein
1	0.066	0.592	P21981	TGM2	transglutaminase 2	0.000656	2.508	4.82e-05	Tgm2	TGM2	transglutaminase 2
1	0.068	0.917	Q5ND52	MRM3	mitochondrial rRNA methyltransferase 3	0.0484	0.509	0.0468	Mrm3	MRM3	mitochondrial rRNA methyltransferase 3
1	0.068	0.734	Q8VCM8	NCLN	nicalin	0.00133	0.601	0.000206	Ncln	NCLN	nicalin
1	0.068	0.881	P61027	RAB10	RAB10, member RAS oncogene family	0.00485	0.581	0.00197	Rab10	RAB10	RAB10, member RAS oncogene family
1	0.07	0.898	Q61696	HSPA1A/HSPA1B	heat shock protein family A (Hsp70) member 1A	0.0748	1.739	0.0819	Hspa1a	HSPA1A/HSPA1B	heat shock protein family A (Hsp70) member 1A
1	0.07	0.898	P17879	Hspa1b	heat shock protein 1B	0.101	1.659	0.119	Hspa1b	Hspa1b	heat shock protein 1B
1	0.07	0.912	Q8BI84	MIA3	MIA SH3 domain ER export factor 3	0.0033	0.413	0.00102	Mia3	MIA3	MIA SH3 domain ER export factor 3
1	0.072	0.866	Q8C052	MAP1S	microtubule associated protein 1S	0.0104	0.242	0.00616	Map1s	MAP1S	microtubule associated protein 1S
1	0.072	0.886	Q91VA6	POLDIP2	DNA polymerase delta interacting protein 2	0.0315	0.203	0.0271	Poldip2	POLDIP2	DNA polymerase delta interacting protein 2
1	0.073	0.862	Q9DB05	NAPA	NSF attachment protein alpha	0.0102	0.487	0.00595	Napa	NAPA	NSF attachment protein alpha
1	0.073	0.905	P98156	VLDLR	very low density lipoprotein receptor	0.0237	0.66	0.0187	Vldlr	VLDLR	very low density lipoprotein receptor
1	0.074	0.927	Q99NH0	ANKRD17	ankyrin repeat domain 17	0.0355	0.265	0.0316	Ankrd17	ANKRD17	ankyrin repeat domain 17
1	0.074	0.428	P23116	EIF3A	eukaryotic translation initiation factor 3 subunit A	0.0246	0.311	0.0196	Eif3a	EIF3A	eukaryotic translation initiation factor 3 subunit A
1	0.075	0.742	Q8R238	SDSL	serine dehydratase like	0.263	0.328	0.385	Sdsl	SDSL	serine dehydratase like
1	0.077	0.724	Q8BWY3	ETF1	eukaryotic translation termination factor 1	0.0029	1.165	0.000814	Etf1	ETF1	eukaryotic translation termination factor 1
1	0.079	0.883	O35074	PTGIS	prostaglandin I2 synthase	0.518	0.061	0.891	Ptgis	PTGIS	prostaglandin I2 synthase
1	0.08	0.776	Q8K2F8	LSM14A	LSM14A mRNA processing body assembly factor	0.0382	0.163	0.0348	Lsm14a	LSM14A	LSM14A mRNA processing body assembly factor
1	0.081	0.917	Q9D7N9	APMAP	adipocyte plasma membrane associated protein	0.1	0.327	0.117	Apmap	APMAP	adipocyte plasma membrane associated protein
1	0.081	0.939	Q9CWG8	NDUFAF7	NADH:ubiquinone oxidoreductase complex assembly factor 7	0.247	0.148	0.356	Ndufaf7	NDUFAF7	NADH:ubiquinone oxidoreductase complex assembly factor 7
1	0.081	0.888	P68181	PRKACB	protein kinase cAMP-activated catalytic subunit beta	0.00986	0.407	0.00569	Prkacb	PRKACB	protein kinase cAMP-activated catalytic subunit beta
1	0.082	0.747	Q99M87	DNAJA3	DnaJ heat shock protein family (Hsp40) member A3	0.0174	0.341	0.0125	Dnaja3	DNAJA3	DnaJ heat shock protein family (Hsp40) member A3
1	0.083	0.73	Q9D8B3	CHMP4B	charged multivesicular body protein 4B	0.00279	1.556	0.000762	Chmp4b	CHMP4B	charged multivesicular body protein 4B
1	0.084	0.778	P70336	ROCK2	Rho associated coiled-coil containing protein kinase 2	0.174	0.098	0.232	Rock2	ROCK2	Rho associated coiled-coil containing protein kinase 2
1	0.085	0.917	Q9WUU8	TNIP1	TNFAIP3 interacting protein 1	0.00101	2.9	0.000116	Tnip1	TNIP1	TNFAIP3 interacting protein 1
1	0.089	0.926	P43406	ITGAV	integrin subunit alpha V	0.00598	0.838	0.00271	Itgav	ITGAV	integrin subunit alpha V
1	0.09	0.886	Q70FJ1	Akap9	A kinase (PRKA) anchor protein (yotiao) 9	0.0337	0.466	0.0297	Akap9	Akap9	A kinase (PRKA) anchor protein (yotiao) 9
1	0.091	0.739	P97287	MCL1	MCL1 apoptosis regulator, BCL2 family member	0.00124	1.011	0.000178	Mcl1	MCL1	MCL1 apoptosis regulator, BCL2 family member
1	0.092	0.62	Q9D4H8	CUL2	cullin 2	0.14	0.281	0.177	Cul2	CUL2	cullin 2
1	0.092	0.46	Q8BZW8	NHLRC2	NHL repeat containing 2	0.0383	0.52	0.035	Nhlrc2	NHLRC2	NHL repeat containing 2
1	0.092	0.87	Q99LF4	RTCB	RNA 2',3'-cyclic phosphate and 5'-OH ligase	0.00819	0.619	0.00435	Rtcb	RTCB	RNA 2',3'-cyclic phosphate and 5'-OH ligase
1	0.093	0.957	Q6P1H6	ANKLE2	ankyrin repeat and LEM domain containing 2	0.543	0.003	0.948	Ankle2	ANKLE2	ankyrin repeat and LEM domain containing 2
1	0.093	0.839	Q76LL6	FHOD3	formin homology 2 domain containing 3	0.316	0.142	0.479	Fhod3	FHOD3	formin homology 2 domain containing 3
1	0.094	0.86	Q3UKC1	TAX1BP1	Tax1 binding protein 1	0.00976	1.053	0.00561	Tax1bp1	TAX1BP1	Tax1 binding protein 1
1	0.096	0.938	A2ADY9	DDI2	DNA damage inducible 1 homolog 2	0.00491	0.243	0.00201	Ddi2	DDI2	DNA damage inducible 1 homolog 2
1	0.096	0.775	Q9CXY6	ILF2	interleukin enhancer binding factor 2	0.00382	0.593	0.00132	Ilf2	ILF2	interleukin enhancer binding factor 2
1	0.097	0.673	Q6PA06	ATL2	atlastin GTPase 2	0.52	0.014	0.896	Atl2	ATL2	atlastin GTPase 2
1	0.097	0.753	Q91W50	CSDE1	cold shock domain containing E1	0.0978	0.157	0.114	Csde1	CSDE1	cold shock domain containing E1
1	0.097	0.52	Q99LJ0	CTTNBP2NL	CTTNBP2 N-terminal like	0.000121	0.531	5.67e-07	Cttnbp2nl	CTTNBP2NL	CTTNBP2 N-terminal like
1	0.097	0.902	Q8C2Q3	RBM14	RNA binding motif protein 14	0.269	0.181	0.395	Rbm14	RBM14	RNA binding motif protein 14
1	0.097	0.774	Q99JB2	STOML2	stomatin like 2	0.0451	0.206	0.0428	Stoml2	STOML2	stomatin like 2
1	0.098	0.652	Q9CSH3	DIS3	DIS3 homolog, exosome endoribonuclease and 3'-5' exoribonuclease	0.00465	1.194	0.00184	Dis3	DIS3	DIS3 homolog, exosome endoribonuclease and 3'-5' exoribonuclease
1	0.099	0.94	Q9QZE5	COPG1	COPI coat complex subunit gamma 1	0.000945	0.604	0.000102	Copg1	COPG1	COPI coat complex subunit gamma 1
1	0.1	0.25	P31428	DPEP1	dipeptidase 1	0.0735	0.772	0.0799	Dpep1	DPEP1	dipeptidase 1
1	0.102	0.85	Q00560	IL6ST	interleukin 6 cytokine family signal transducer	0.0661	0.311	0.0698	Il6st	IL6ST	interleukin 6 cytokine family signal transducer
1	0.104	0.663	P61759	VBP1	VHL binding protein 1	0.0841	0.202	0.0947	Vbp1	VBP1	VHL binding protein 1
1	0.105	0.462	Q9D1M4	EEF1E1	eukaryotic translation elongation factor 1 epsilon 1	0.00614	1.167	0.00283	Eef1e1	EEF1E1	eukaryotic translation elongation factor 1 epsilon 1
1	0.106	0.883	Q6ZPJ3	UBE2O	ubiquitin conjugating enzyme E2 O	0.0587	0.261	0.06	Ube2o	UBE2O	ubiquitin conjugating enzyme E2 O
1	0.109	0.899	Q64444	CA4	carbonic anhydrase 4	0.000349	1.661	1.36e-05	Car4	CA4	carbonic anhydrase 4
1	0.11	0.792	P62874	GNB1	G protein subunit beta 1	0.0218	0.133	0.0167	Gnb1	GNB1	G protein subunit beta 1
1	0.11	0.842	Q8CAK1	IBA57	iron-sulfur cluster assembly factor IBA57	0.0689	0.514	0.0736	Iba57	IBA57	iron-sulfur cluster assembly factor IBA57
1	0.111	0.881	Q6P5E4	UGGT1	UDP-glucose glycoprotein glucosyltransferase 1	0.0386	0.364	0.0353	Uggt1	UGGT1	UDP-glucose glycoprotein glucosyltransferase 1
1	0.113	0.571	P23249	MOV10	Mov10 RISC complex RNA helicase	0.552	0.008	0.969	Mov10	MOV10	Mov10 RISC complex RNA helicase
1	0.116	0.944	P11688	ITGA5	integrin subunit alpha 5	0.00039	1.138	1.86e-05	Itga5	ITGA5	integrin subunit alpha 5
1	0.117	0.835	G3X9K3	ARFGEF1	ADP ribosylation factor guanine nucleotide exchange factor 1	0.0235	0.515	0.0185	Arfgef1	ARFGEF1	ADP ribosylation factor guanine nucleotide exchange factor 1
1	0.118	0.342	P59325	EIF5	eukaryotic translation initiation factor 5	0.00187	1.211	0.000391	Eif5	EIF5	eukaryotic translation initiation factor 5
1	0.119	0.887	Q9CR09	UFC1	ubiquitin-fold modifier conjugating enzyme 1	0.00569	0.403	0.00252	Ufc1	UFC1	ubiquitin-fold modifier conjugating enzyme 1
1	0.122	0.524	P97371	PSME1	proteasome activator subunit 1	0.00122	1.93	0.000173	Psme1	PSME1	proteasome activator subunit 1
1	0.122	0.628	Q9JLR1	SEC61A2	SEC61 translocon subunit alpha 2	0.0219	1.159	0.0168	Sec61a2	SEC61A2	SEC61 translocon subunit alpha 2
1	0.124	0.357	P17225	PTBP1	polypyrimidine tract binding protein 1	0.000316	0.964	1.02e-05	Ptbp1	PTBP1	polypyrimidine tract binding protein 1
1	0.125	0.906	P39688	FYN	FYN proto-oncogene, Src family tyrosine kinase	0.165	0.107	0.218	Fyn	FYN	FYN proto-oncogene, Src family tyrosine kinase
1	0.127	0.385	Q80X50	Ubap2l	ubiquitin-associated protein 2-like	0.0115	0.181	0.00708	Ubap2l	Ubap2l	ubiquitin-associated protein 2-like
1	0.131	0.883	Q923Z3	MTO1	mitochondrial tRNA translation optimization 1	0.431	0.065	0.706	Mto1	MTO1	mitochondrial tRNA translation optimization 1
1	0.131	0.917	Q9QVP4	MYL7	myosin light chain 7	0.38	0.361	0.603	Myl7	MYL7	myosin light chain 7
1	0.131	0.955	O70591	PFDN2	prefoldin subunit 2	0.251	0.233	0.363	Pfdn2	PFDN2	prefoldin subunit 2
1	0.131	0.717	P35123	USP4	ubiquitin specific peptidase 4	0.000815	0.457	7.46e-05	Usp4	USP4	ubiquitin specific peptidase 4
1	0.132	0.793	Q8CFB4	GBP5	guanylate binding protein 5	0.000787	3.533	6.99e-05	Gbp5	GBP5	guanylate binding protein 5
1	0.132	0.744	Q60960	KPNA1	karyopherin subunit alpha 1	0.00388	0.508	0.00136	Kpna1	KPNA1	karyopherin subunit alpha 1
1	0.133	0.553	Q8CJG0	AGO2	argonaute RISC catalytic component 2	0.00453	0.406	0.00175	Ago2	AGO2	argonaute RISC catalytic component 2
1	0.134	0.881	A2A5R2	ARFGEF2	ADP ribosylation factor guanine nucleotide exchange factor 2	0.00267	0.44	0.000702	Arfgef2	ARFGEF2	ADP ribosylation factor guanine nucleotide exchange factor 2
1	0.135	0.642	Q91WP6	SERPINA3	serpin family A member 3	0.000912	6.726	9.5e-05	Serpina3n	SERPINA3	serpin family A member 3
1	0.135	0.848	Q99PL6	UBXN6	UBX domain protein 6	0.149	0.132	0.191	Ubxn6	UBXN6	UBX domain protein 6
1	0.135	0.722	Q9R0P9	UCHL1	ubiquitin C-terminal hydrolase L1	5.94e-05	3.648	1.15e-07	Uchl1	UCHL1	ubiquitin C-terminal hydrolase L1
1	0.136	0.83	Q5FWK3	ARHGAP1	Rho GTPase activating protein 1	0.286	0.064	0.426	Arhgap1	ARHGAP1	Rho GTPase activating protein 1
1	0.136	0.754	Q64345	IFIT3	interferon induced protein with tetratricopeptide repeats 3	0.00141	2.253	0.00023	Ifit3	IFIT3	interferon induced protein with tetratricopeptide repeats 3
1	0.136	0.917	Q99L48	NMD3	NMD3 ribosome export adaptor	0.00784	1.529	0.00409	Nmd3	NMD3	NMD3 ribosome export adaptor
1	0.137	0.693	Q8C5L3	CNOT2	CCR4-NOT transcription complex subunit 2	0.284	0.097	0.422	Cnot2	CNOT2	CCR4-NOT transcription complex subunit 2
1	0.137	0.777	O35386	PHYH	phytanoyl-CoA 2-hydroxylase	0.0605	0.275	0.0625	Phyh	PHYH	phytanoyl-CoA 2-hydroxylase
1	0.14	0.257	O08529	CAPN2	calpain 2	0.194	0.182	0.265	Capn2	CAPN2	calpain 2
1	0.14	0.615	Q9WTX6	CUL1	cullin 1	0.0108	0.512	0.00652	Cul1	CUL1	cullin 1
1	0.141	0.362	Q8K310	MATR3	matrin 3	0.045	0.411	0.0427	Matr3	MATR3	matrin 3
1	0.141	0.175	A6H611	MIPEP	mitochondrial intermediate peptidase	0.115	0.189	0.14	Mipep	MIPEP	mitochondrial intermediate peptidase
1	0.143	0.29	Q9ER00	STX12	syntaxin 12	0.00904	0.512	0.00502	Stx12	STX12	syntaxin 12
1	0.144	0.622	Q99JF8	PSIP1	PC4 and SRSF1 interacting protein 1	0.382	0.04	0.607	Psip1	PSIP1	PC4 and SRSF1 interacting protein 1
1	0.144	0.0288	Q00519	XDH	xanthine dehydrogenase	0.000258	1.937	6.71e-06	Xdh	XDH	xanthine dehydrogenase
1	0.145	0.495	Q9JHS4	CLPX	caseinolytic mitochondrial matrix peptidase chaperone subunit X	0.00369	0.732	0.00125	Clpx	CLPX	caseinolytic mitochondrial matrix peptidase chaperone subunit X
1	0.147	0.598	E9QAT4	SEC16A	SEC16 homolog A, endoplasmic reticulum export factor	0.0522	0.285	0.0517	Sec16a	SEC16A	SEC16 homolog A, endoplasmic reticulum export factor
1	0.148	0.478	P51150	RAB7A	RAB7A, member RAS oncogene family	0.0377	0.281	0.0343	Rab7	RAB7A	RAB7A, member RAS oncogene family
1	0.151	0.18	Q99M04	LIAS	lipoic acid synthetase	0.0143	0.394	0.00959	Lias	LIAS	lipoic acid synthetase
1	0.153	0.18	P14901	HMOX1	heme oxygenase 1	0.0061	1.694	0.00279	Hmox1	HMOX1	heme oxygenase 1
1	0.153	0.713	Q80X73	PELO	pelota mRNA surveillance and ribosome rescue factor	0.0346	0.679	0.0307	Pelo	PELO	pelota mRNA surveillance and ribosome rescue factor
1	0.154	0.448	Q91Z40	GBP7	guanylate binding protein 7	0.000735	1.922	5.84e-05	Gbp7	GBP7	guanylate binding protein 7
1	0.155	0.781	Q91VC3	EIF4A3	eukaryotic translation initiation factor 4A3	0.0102	0.706	0.00595	Eif4a3	EIF4A3	eukaryotic translation initiation factor 4A3
1	0.156	0.781	Q3U0V1	KHSRP	KH-type splicing regulatory protein	0.296	0.048	0.444	Khsrp	KHSRP	KH-type splicing regulatory protein
1	0.156	0.799	E9Q5C9	Nolc1	nucleolar and coiled-body phosphoprotein 1	0.0177	1.171	0.0128	Nolc1	Nolc1	nucleolar and coiled-body phosphoprotein 1
1	0.157	0.737	O08917	FLOT1	flotillin 1	0.000753	1.616	6.25e-05	Flot1	FLOT1	flotillin 1
1	0.157	0.0127	Q61166	MAPRE1	microtubule associated protein RP/EB family member 1	0.00612	0.437	0.00281	Mapre1	MAPRE1	microtubule associated protein RP/EB family member 1
1	0.157	0.901	Q91WG2	RABEP2	rabaptin, RAB GTPase binding effector protein 2	0.374	0.078	0.589	Rabep2	RABEP2	rabaptin, RAB GTPase binding effector protein 2
1	0.16	0.861	Q6A4J8	USP7	ubiquitin specific peptidase 7	0.0329	0.63	0.0287	Usp7	USP7	ubiquitin specific peptidase 7
1	0.161	0.881	Q7TQH0	ATXN2L	ataxin 2 like	0.00295	0.677	0.000838	Atxn2l	ATXN2L	ataxin 2 like
1	0.161	0.509	A0A0G2JDV3	GBP6	guanylate binding protein family member 6	0.000204	5.717	4.29e-06	Gbp10	GBP6	guanylate binding protein family member 6
1	0.162	0.138	B2RY56	Rbm25	RNA binding motif protein 25	0.0155	0.778	0.0107	Rbm25	Rbm25	RNA binding motif protein 25
1	0.164	0.897	Q99J95	CDK9	cyclin dependent kinase 9	0.069	0.4	0.0738	Cdk9	CDK9	cyclin dependent kinase 9
1	0.165	0.922	P59041	DNAJC30	DnaJ heat shock protein family (Hsp40) member C30	0.00683	0.281	0.00332	Dnajc30	DNAJC30	DnaJ heat shock protein family (Hsp40) member C30
1	0.166	0.782	Q8BHC0	LYVE1	lymphatic vessel endothelial hyaluronan receptor 1	0.000507	2.32	3.04e-05	Lyve1	LYVE1	lymphatic vessel endothelial hyaluronan receptor 1
1	0.167	0.768	O88545	COPS6	COP9 signalosome subunit 6	0.00687	0.372	0.00336	Cops6	COPS6	COP9 signalosome subunit 6
1	0.167	0.476	Q921M3	SF3B3	splicing factor 3b subunit 3	0.0104	0.73	0.00617	Sf3b3	SF3B3	splicing factor 3b subunit 3
1	0.17	0.364	Q3TLH4	PRRC2C	proline rich coiled-coil 2C	0.0218	0.404	0.0168	Prrc2c	PRRC2C	proline rich coiled-coil 2C
1	0.174	0.386	Q99020	HNRNPAB	heterogeneous nuclear ribonucleoprotein A/B	0.0109	0.722	0.00655	Hnrnpab	HNRNPAB	heterogeneous nuclear ribonucleoprotein A/B
1	0.174	0.321	Q9QZ85	Iigp1	interferon inducible GTPase 1	0.000314	3.281	1.01e-05	Iigp1	Iigp1	interferon inducible GTPase 1
1	0.177	0.232	Q9WTQ5	AKAP12	A-kinase anchoring protein 12	0.00203	2.84	0.000454	Akap12	AKAP12	A-kinase anchoring protein 12
1	0.178	0.879	P61327	MAGOH	mago homolog, exon junction complex subunit	0.00748	1.042	0.0038	Magoh	MAGOH	mago homolog, exon junction complex subunit
1	0.178	0.879	Q9CQL1	MAGOHB	mago homolog B, exon junction complex subunit	0.0487	0.643	0.0471	Magohb	MAGOHB	mago homolog B, exon junction complex subunit
1	0.178	0.896	Q6ZWY3	RPS27L	ribosomal protein S27 like	0.0225	0.476	0.0174	Rps27l	RPS27L	ribosomal protein S27 like
1	0.179	0.617	Q4PZA2	ECE1	endothelin converting enzyme 1	0.067	0.233	0.0711	Ece1	ECE1	endothelin converting enzyme 1
1	0.181	0.033	P48453	PPP3CB	protein phosphatase 3 catalytic subunit beta	0.0297	0.322	0.0251	Ppp3cb	PPP3CB	protein phosphatase 3 catalytic subunit beta
1	0.182	0.504	Q8K3W3	CASC3	CASC3 exon junction complex subunit	0.331	0.054	0.507	Casc3	CASC3	CASC3 exon junction complex subunit
1	0.182	0.75	Q99MR3	SLC12A9	solute carrier family 12 member 9	0.364	0.109	0.57	Slc12a9	SLC12A9	solute carrier family 12 member 9
1	0.183	0.766	Q9JHS9	CWC15	CWC15 spliceosome associated protein homolog	0.0542	0.328	0.0542	Cwc15	CWC15	CWC15 spliceosome associated protein homolog
1	0.188	0.249	Q60715	P4HA1	prolyl 4-hydroxylase subunit alpha 1	0.0427	0.803	0.0399	P4ha1	P4HA1	prolyl 4-hydroxylase subunit alpha 1
1	0.19	0.356	Q61656	DDX5	DEAD-box helicase 5	0.119	0.46	0.145	Ddx5	DDX5	DEAD-box helicase 5
1	0.192	0.261	P11152	LPL	lipoprotein lipase	0.000394	2.172	1.93e-05	Lpl	LPL	lipoprotein lipase
1	0.194	0.643	Q6ZQ08	CNOT1	CCR4-NOT transcription complex subunit 1	0.0726	0.125	0.0786	Cnot1	CNOT1	CCR4-NOT transcription complex subunit 1
1	0.194	0.85	Q9D0D3	MTPAP	mitochondrial poly(A) polymerase	0.0256	0.376	0.0206	Mtpap	MTPAP	mitochondrial poly(A) polymerase
1	0.195	0.7	Q99KK7	DPP3	dipeptidyl peptidase 3	0.061	0.22	0.0631	Dpp3	DPP3	dipeptidyl peptidase 3
1	0.196	0.48	Q9QUR6	PREP	prolyl endopeptidase	0.00185	0.72	0.000383	Prep	PREP	prolyl endopeptidase
1	0.198	0.2	Q8BMA6	SRP68	signal recognition particle 68	0.00224	0.307	0.000528	Srp68	SRP68	signal recognition particle 68
1	0.198	0.443	Q3TIV5	Zc3h15	zinc finger CCCH-type containing 15	0.00203	0.758	0.000451	Zc3h15	Zc3h15	zinc finger CCCH-type containing 15
1	0.199	0.654	P06801	ME1	malic enzyme 1	0.0142	0.577	0.00951	Me1	ME1	malic enzyme 1
1	0.2	0.727	O35295	PURB	purine rich element binding protein B	0.208	0.094	0.288	Purb	PURB	purine rich element binding protein B
1	0.202	0.376	Q05CL8	LARP7	La ribonucleoprotein 7, transcriptional regulator	0.0626	0.376	0.0651	Larp7	LARP7	La ribonucleoprotein 7, transcriptional regulator
1	0.205	0.705	Q62318	TRIM28	tripartite motif containing 28	0.00129	0.32	0.000193	Trim28	TRIM28	tripartite motif containing 28
1	0.206	0.684	Q9CPW4	ARPC5	actin related protein 2/3 complex subunit 5	0.0487	0.316	0.0472	Arpc5	ARPC5	actin related protein 2/3 complex subunit 5
1	0.207	0.17	P15105	GLUL	glutamate-ammonia ligase	0.00299	1.023	0.00086	Glul	GLUL	glutamate-ammonia ligase
1	0.208	0.374	O35955	PSMB10	proteasome 20S subunit beta 10	0.000736	1.474	5.89e-05	Psmb10	PSMB10	proteasome 20S subunit beta 10
1	0.209	0.805	Q8CI75	DIS3L2	DIS3 like 3'-5' exoribonuclease 2	0.281	0.154	0.417	Dis3l2	DIS3L2	DIS3 like 3'-5' exoribonuclease 2
1	0.209	0.273	P60229	EIF3E	eukaryotic translation initiation factor 3 subunit E	0.115	0.299	0.14	Eif3e	EIF3E	eukaryotic translation initiation factor 3 subunit E
1	0.21	0.508	P49138	MAPKAPK2	MAPK activated protein kinase 2	0.00468	0.946	0.00186	Mapkapk2	MAPKAPK2	MAPK activated protein kinase 2
1	0.21	0.633	Q8BH43	WASF2	WASP family member 2	0.199	0.089	0.274	Wasf2	WASF2	WASP family member 2
1	0.213	0.46	A2A8Z1	OSBPL9	oxysterol binding protein like 9	0.00982	0.166	0.00567	Osbpl9	OSBPL9	oxysterol binding protein like 9
1	0.215	0.191	P42227	STAT3	signal transducer and activator of transcription 3	0.00456	1.572	0.00177	Stat3	STAT3	signal transducer and activator of transcription 3
1	0.215	0.6	P21958	TAP1	transporter 1, ATP binding cassette subfamily B member	0.000767	3.1	6.67e-05	Tap1	TAP1	transporter 1, ATP binding cassette subfamily B member
1	0.217	0.849	Q61074	PPM1G	protein phosphatase, Mg2+/Mn2+ dependent 1G	0.00586	0.718	0.00263	Ppm1g	PPM1G	protein phosphatase, Mg2+/Mn2+ dependent 1G
1	0.217	0.537	Q9WV02	RBMX	RNA binding motif protein X-linked	0.00388	0.728	0.00136	Rbmx	RBMX	RNA binding motif protein X-linked
1	0.217	0.537	Q91VM5	Rbmxl1	RNA binding motif protein, X-linked like-1	0.0111	0.682	0.00677	Rbmxl1	Rbmxl1	RNA binding motif protein, X-linked like-1
1	0.222	0.454	Q8C1A5	THOP1	thimet oligopeptidase 1	0.0079	0.959	0.00414	Thop1	THOP1	thimet oligopeptidase 1
1	0.225	0.0817	Q8VEK3	HNRNPU	heterogeneous nuclear ribonucleoprotein U	0.00381	0.192	0.00132	Hnrnpu	HNRNPU	heterogeneous nuclear ribonucleoprotein U
1	0.226	0.454	Q8C9H6	STRIP2	striatin interacting protein 2	0.472	0.092	0.792	Strip2	STRIP2	striatin interacting protein 2
1	0.227	0.305	Q9Z2X1	HNRNPF	heterogeneous nuclear ribonucleoprotein F	0.00872	0.73	0.00477	Hnrnpf	HNRNPF	heterogeneous nuclear ribonucleoprotein F
1	0.229	0.766	Q64378	FKBP5	FKBP prolyl isomerase 5	4.75e-05	5.274	5.62e-08	Fkbp5	FKBP5	FKBP prolyl isomerase 5
1	0.229	0.381	Q923B6	STEAP4	STEAP4 metalloreductase	0.000618	4.027	4.31e-05	Steap4	STEAP4	STEAP4 metalloreductase
1	0.229	0.673	P52479	USP10	ubiquitin specific peptidase 10	0.00834	0.503	0.00446	Usp10	USP10	ubiquitin specific peptidase 10
1	0.23	0.707	Q8CFE4	SCYL2	SCY1 like pseudokinase 2	0.035	0.367	0.031	Scyl2	SCYL2	SCY1 like pseudokinase 2
1	0.232	0.815	Q07797	LGALS3BP	galectin 3 binding protein	0.00249	2.17	0.000625	Lgals3bp	LGALS3BP	galectin 3 binding protein
1	0.233	0.424	Q925I1	ATAD3A	ATPase family AAA domain containing 3A	0.00513	1.015	0.00215	Atad3a	ATAD3A	ATPase family AAA domain containing 3A
1	0.237	0.00873	Q3TEA8	HP1BP3	heterochromatin protein 1 binding protein 3	0.0533	0.411	0.053	Hp1bp3	HP1BP3	heterochromatin protein 1 binding protein 3
1	0.237	0.196	Q8R0X7	SGPL1	sphingosine-1-phosphate lyase 1	0.0302	0.585	0.0256	Sgpl1	SGPL1	sphingosine-1-phosphate lyase 1
1	0.241	0.509	P13597	ICAM1	intercellular adhesion molecule 1	0.000193	4.103	3.22e-06	Icam1	ICAM1	intercellular adhesion molecule 1
1	0.246	0.737	Q9JJG0	TACC2	transforming acidic coiled-coil containing protein 2	0.000137	1.353	8.43e-07	Tacc2	TACC2	transforming acidic coiled-coil containing protein 2
1	0.246	0.839	Q9DBR1	XRN2	5'-3' exoribonuclease 2	0.0883	0.318	0.1	Xrn2	XRN2	5'-3' exoribonuclease 2
1	0.247	0.616	Q60766	Irgm1	immunity-related GTPase family M member 1	0.000874	2.457	8.72e-05	Irgm1	Irgm1	immunity-related GTPase family M member 1
1	0.253	0.803	Q62189	Snrpa (includes others)	small nuclear ribonucleoprotein polypeptide A	0.003	0.768	0.000868	Snrpa	Snrpa (includes others)	small nuclear ribonucleoprotein polypeptide A
1	0.255	0.137	Q5XJY4	PARL	presenilin associated rhomboid like	0.00483	0.77	0.00195	Parl	PARL	presenilin associated rhomboid like
1	0.26	0.452	Q61107	GBP4	guanylate binding protein 4	0.00155	2.792	0.000276	Gbp3	GBP4	guanylate binding protein 4
1	0.261	0.266	P15208	INSR	insulin receptor	0.00499	0.817	0.00205	Insr	INSR	insulin receptor
1	0.263	0.481	P22907	HMBS	hydroxymethylbilane synthase	0.00348	0.514	0.00112	Hmbs	HMBS	hydroxymethylbilane synthase
1	0.265	0.222	Q61147	CP	ceruloplasmin	0.000204	3.572	4.22e-06	Cp	CP	ceruloplasmin
1	0.267	0.722	Q9CWZ3	RBM8A	RNA binding motif protein 8A	0.0615	0.418	0.0639	Rbm8a	RBM8A	RNA binding motif protein 8A
1	0.269	0.346	O70133	DHX9	DExH-box helicase 9	0.0308	0.4	0.0264	Dhx9	DHX9	DExH-box helicase 9
1	0.269	0.13	P14206	RPSA	ribosomal protein SA	0.00345	0.711	0.00111	Rpsa	RPSA	ribosomal protein SA
1	0.274	0.0752	P09602	Hmgn2 (includes others)	high mobility group nucleosomal binding domain 2	0.358	0.127	0.559	Hmgn2	Hmgn2 (includes others)	high mobility group nucleosomal binding domain 2
1	0.275	0.329	P97379	G3BP2	G3BP stress granule assembly factor 2	0.0209	0.521	0.0158	G3bp2	G3BP2	G3BP stress granule assembly factor 2
1	0.279	0.479	Q5F2E7	NUFIP2	nuclear FMR1 interacting protein 2	0.0128	0.459	0.00825	Nufip2	NUFIP2	nuclear FMR1 interacting protein 2
1	0.28	0.568	Q9JIK5	DDX21	DExD-box helicase 21	0.0032	1.693	0.000981	Ddx21	DDX21	DExD-box helicase 21
1	0.284	0.373	Q0VBL3	RBM15	RNA binding motif protein 15	0.0199	0.592	0.0149	Rbm15	RBM15	RNA binding motif protein 15
1	0.286	0.236	P62264	RPS14	ribosomal protein S14	0.0225	0.478	0.0175	Rps14	RPS14	ribosomal protein S14
1	0.289	0.156	Q8BRN9	CC2D1B	coiled-coil and C2 domain containing 1B	0.0949	0.245	0.11	Cc2d1b	CC2D1B	coiled-coil and C2 domain containing 1B
1	0.289	0.768	Q03141	MARK3	microtubule affinity regulating kinase 3	0.00259	0.599	0.000666	Mark3	MARK3	microtubule affinity regulating kinase 3
1	0.29	0.207	P19182	IFRD1	interferon related developmental regulator 1	0.000137	2.323	8.54e-07	Ifrd1	IFRD1	interferon related developmental regulator 1
1	0.29	0.204	P99027	RPLP2	ribosomal protein lateral stalk subunit P2	0.0211	0.705	0.016	Rplp2	RPLP2	ribosomal protein lateral stalk subunit P2
1	0.294	0.729	O08915	AIP	aryl hydrocarbon receptor interacting protein	0.12	0.069	0.147	Aip	AIP	aryl hydrocarbon receptor interacting protein
1	0.295	0.875	Q3V3R4	ITGA1	integrin subunit alpha 1	0.0845	0.339	0.0953	Itga1	ITGA1	integrin subunit alpha 1
1	0.301	0.0318	P62317	SNRPD2	small nuclear ribonucleoprotein D2 polypeptide	0.173	0.178	0.23	Snrpd2	SNRPD2	small nuclear ribonucleoprotein D2 polypeptide
1	0.304	0.196	Q8CCP0	NEMF	nuclear export mediator factor	0.531	0.008	0.921	Nemf	NEMF	nuclear export mediator factor
1	0.307	0.635	Q9Z0S1	BPNT1	3'(2'), 5'-bisphosphate nucleotidase 1	0.0198	0.361	0.0148	Bpnt1	BPNT1	3'(2'), 5'-bisphosphate nucleotidase 1
1	0.314	0.31	Q8VDD5	MYH9	myosin heavy chain 9	0.00555	1.017	0.00243	Myh9	MYH9	myosin heavy chain 9
1	0.316	0.0631	SRP54	SRP54	signal recognition particle 54	0.0104	0.703	0.00617	Srp54b	SRP54	signal recognition particle 54
1	0.322	0.546	Q9Z130	HNRNPDL	heterogeneous nuclear ribonucleoprotein D like	0.0107	1.533	0.00637	Hnrnpdl	HNRNPDL	heterogeneous nuclear ribonucleoprotein D like
1	0.323	0.321	Q9D0R8	LSM12	LSM12 homolog	0.0173	0.35	0.0124	Lsm12	LSM12	LSM12 homolog
1	0.327	0.0259	Q8JZU0	NUDT13	nudix hydrolase 13	0.00457	0.415	0.00178	Nudt13	NUDT13	nudix hydrolase 13
1	0.329	0.515	P17426	AP2A1	adaptor related protein complex 2 subunit alpha 1	0.0285	0.116	0.0237	Ap2a1	AP2A1	adaptor related protein complex 2 subunit alpha 1
1	0.33	0.38	Q61646	HP	haptoglobin	0.00524	4.852	0.00221	Hp	HP	haptoglobin
1	0.334	0.324	Q08288	LYAR	Ly1 antibody reactive	0.00665	0.945	0.00319	Lyar	LYAR	Ly1 antibody reactive
1	0.334	0.305	Q921T2	TOR1AIP1	torsin 1A interacting protein 1	0.00433	0.869	0.00164	Tor1aip1	TOR1AIP1	torsin 1A interacting protein 1
1	0.335	0.447	Q9D1E6	TBCB	tubulin folding cofactor B	0.000438	0.872	2.29e-05	Tbcb	TBCB	tubulin folding cofactor B
1	0.338	0.764	Q99KR3	LACTB2	lactamase beta 2	0.131	0.173	0.163	Lactb2	LACTB2	lactamase beta 2
1	0.341	0.163	Q9ERU3	ZNF22	zinc finger protein 22	0.000393	1.145	1.89e-05	Zfp422	ZNF22	zinc finger protein 22
1	0.343	0.438	Q69Z37	SAMD9L	sterile alpha motif domain containing 9 like	0.000745	0.922	6.08e-05	Samd9l	SAMD9L	sterile alpha motif domain containing 9 like
1	0.344	0.54	Q9Z108	STAU1	staufen double-stranded RNA binding protein 1	0.00395	0.562	0.0014	Stau1	STAU1	staufen double-stranded RNA binding protein 1
1	0.346	0.112	Q8BGU5	CCNY	cyclin Y	0.00126	0.953	0.000184	Ccny	CCNY	cyclin Y
1	0.346	0.453	Q9CRD2	EMC2	ER membrane protein complex subunit 2	0.0762	0.18	0.0838	Emc2	EMC2	ER membrane protein complex subunit 2
1	0.346	0.373	Q9Z0E6	GBP2	guanylate binding protein 2	0.000396	4.093	1.95e-05	Gbp2	GBP2	guanylate binding protein 2
1	0.351	0.0312	Q60865	CAPRIN1	cell cycle associated protein 1	0.00714	0.305	0.00355	Caprin1	CAPRIN1	cell cycle associated protein 1
1	0.351	0.694	Q4ACU6	SHANK3	SH3 and multiple ankyrin repeat domains 3	0.00105	0.563	0.000124	Shank3	SHANK3	SH3 and multiple ankyrin repeat domains 3
1	0.354	0.113	P47955	Rplp1 (includes others)	ribosomal protein, large, P1	0.151	0.23	0.194	Rplp1	Rplp1 (includes others)	ribosomal protein, large, P1
1	0.358	0.0392	Q9R0E1	PLOD3	procollagen-lysine,2-oxoglutarate 5-dioxygenase 3	0.000298	1.286	9.08e-06	Plod3	PLOD3	procollagen-lysine,2-oxoglutarate 5-dioxygenase 3
1	0.365	0.0788	Q5U458	DNAJC11	DnaJ heat shock protein family (Hsp40) member C11	0.00528	0.444	0.00224	Dnajc11	DNAJC11	DnaJ heat shock protein family (Hsp40) member C11
1	0.365	0.0158	E9PWZ3	RPL3L	ribosomal protein L3 like	0.477	0.034	0.804	Rpl3l	RPL3L	ribosomal protein L3 like
1	0.366	0.128	P14869	RPLP0	ribosomal protein lateral stalk subunit P0	0.0573	0.241	0.0581	Rplp0	RPLP0	ribosomal protein lateral stalk subunit P0
1	0.366	0.0909	P62960	YBX1	Y-box binding protein 1	0.000548	0.444	3.48e-05	Ybx1	YBX1	Y-box binding protein 1
1	0.368	0.616	Q9QXL2	KIF21A	kinesin family member 21A	0.326	0.176	0.498	Kif21a	KIF21A	kinesin family member 21A
1	0.368	0.178	P62858	RPS28	ribosomal protein S28	0.104	0.594	0.123	Rps28	RPS28	ribosomal protein S28
1	0.374	0.498	Q9ERU9	RGPD4 (includes others)	RANBP2 like and GRIP domain containing 3	0.101	0.257	0.119	Ranbp2	RGPD4 (includes others)	RANBP2 like and GRIP domain containing 3
1	0.377	0.749	Q9EPC5	RBP7	retinol binding protein 7	0.563	0.003	0.995	Rbp7	RBP7	retinol binding protein 7
1	0.379	0.31	O89017	LGMN	legumain	0.00193	1.246	0.000414	Lgmn	LGMN	legumain
1	0.38	0.114	P61358	RPL27	ribosomal protein L27	0.0102	0.821	0.006	Rpl27	RPL27	ribosomal protein L27
1	0.383	0.51	P35441	THBS1	thrombospondin 1	0.00168	1.874	0.000319	Thbs1	THBS1	thrombospondin 1
1	0.384	0.514	Q64282	IFIT1B	interferon induced protein with tetratricopeptide repeats 1B	0.00283	1.519	0.000785	Ifit1	IFIT1B	interferon induced protein with tetratricopeptide repeats 1B
1	0.389	0.0231	Q6ZQ58	LARP1	La ribonucleoprotein 1, translational regulator	0.00523	1.107	0.0022	Larp1	LARP1	La ribonucleoprotein 1, translational regulator
1	0.39	0.066	Q6A0A2	LARP4B	La ribonucleoprotein 4B	0.501	0.015	0.856	Larp4b	LARP4B	La ribonucleoprotein 4B
1	0.39	0.286	Q9JJI8	RPL38	ribosomal protein L38	0.1	0.706	0.118	Rpl38	RPL38	ribosomal protein L38
1	0.391	0.576	Q3TXX3	ZFYVE27	zinc finger FYVE-type containing 27	0.506	0.021	0.865	Zfyve27	ZFYVE27	zinc finger FYVE-type containing 27
1	0.392	0.0986	P68040	RACK1	receptor for activated C kinase 1	0.0132	0.439	0.00862	Rack1	RACK1	receptor for activated C kinase 1
1	0.395	0.591	Q9Z2C8	YBX2	Y-box binding protein 2	0.153	0.571	0.197	Ybx2	YBX2	Y-box binding protein 2
1	0.402	0.112	P0DOV2	IFI16	interferon gamma inducible protein 16	0.00112	3.831	0.000141	Ifi206	IFI16	interferon gamma inducible protein 16
1	0.404	0.0993	Q61584	FXR1	FMR1 autosomal homolog 1	0.00195	0.446	0.000421	Fxr1	FXR1	FMR1 autosomal homolog 1
1	0.404	0.148	P62082	RPS7	ribosomal protein S7	0.013	0.575	0.00838	Rps7	RPS7	ribosomal protein S7
1	0.404	0.206	Q9CY58	SERBP1	SERPINE1 mRNA binding protein 1	0.0104	0.765	0.00613	Serbp1	SERBP1	SERPINE1 mRNA binding protein 1
1	0.405	0.115	P62908	RPS3	ribosomal protein S3	0.00805	0.748	0.00425	Rps3	RPS3	ribosomal protein S3
1	0.408	0.593	P06797	CTSV	cathepsin V	0.0017	1.822	0.000328	Ctsl	CTSV	cathepsin V
1	0.408	0.544	Q8R151	ZNFX1	zinc finger NFX1-type containing 1	0.00302	1.218	0.000884	Znfx1	ZNFX1	zinc finger NFX1-type containing 1
1	0.409	0.0119	Q9ESX5	DKC1	dyskerin pseudouridine synthase 1	0.109	0.429	0.13	Dkc1	DKC1	dyskerin pseudouridine synthase 1
1	0.409	0.5	Q8BIL5	HOOK1	hook microtubule tethering protein 1	0.321	0.324	0.488	Hook1	HOOK1	hook microtubule tethering protein 1
1	0.41	0.108	Q9CXW4	RPL11	ribosomal protein L11	0.0229	0.495	0.0179	Rpl11	RPL11	ribosomal protein L11
1	0.413	0.245	P28667	MARCKSL1	MARCKS like 1	0.00327	1.692	0.00101	Marcksl1	MARCKSL1	MARCKS like 1
1	0.413	0.0365	O70571	PDK4	pyruvate dehydrogenase kinase 4	8.95e-05	4.585	2.78e-07	Pdk4	PDK4	pyruvate dehydrogenase kinase 4
1	0.414	0.0143	P32067	SSB	small RNA binding exonuclease protection factor La	0.00477	1.077	0.00191	Ssb	SSB	small RNA binding exonuclease protection factor La
1	0.415	0.0707	P62889	RPL30	ribosomal protein L30	0.343	0.126	0.531	Rpl30	RPL30	ribosomal protein L30
1	0.416	0.17	P61514	RPL37A	ribosomal protein L37a	0.222	0.235	0.312	Rpl37a	RPL37A	ribosomal protein L37a
1	0.42	0.32	A6H5X4	PHF11	PHD finger protein 11	0.00297	1.553	0.000851	Phf11d	PHF11	PHD finger protein 11
1	0.422	0.14	Q8BWW4	LARP4	La ribonucleoprotein 4	0.00824	0.898	0.00439	Larp4	LARP4	La ribonucleoprotein 4
1	0.424	0.656	P54729	NUB1	negative regulator of ubiquitin like proteins 1	0.00299	0.989	0.000864	Nub1	NUB1	negative regulator of ubiquitin like proteins 1
1	0.424	0.342	P60867	RPS20	ribosomal protein S20	0.0468	0.443	0.0447	Rps20	RPS20	ribosomal protein S20
1	0.425	0.191	P56959	Fus	fused in sarcoma	0.0523	1.016	0.0517	Fus	Fus	fused in sarcoma
1	0.431	0.849	Q3TJZ6	FAM98A	family with sequence similarity 98 member A	0.0026	0.672	0.000672	Fam98a	FAM98A	family with sequence similarity 98 member A
1	0.432	0.0657	O55142	RPL35A	ribosomal protein L35a	0.252	0.188	0.364	Rpl35a	RPL35A	ribosomal protein L35a
1	0.432	0.111	Q9CZX8	RPS19	ribosomal protein S19	0.0352	0.506	0.0313	Rps19	RPS19	ribosomal protein S19
1	0.436	0.258	P51410	RPL9	ribosomal protein L9	0.0267	0.445	0.0217	Rpl9	RPL9	ribosomal protein L9
1	0.436	0.429	Q5SSK3	TEFM	transcription elongation factor, mitochondrial	0.0633	0.515	0.066	Tefm	TEFM	transcription elongation factor, mitochondrial
1	0.44	0.0682	P97461	RPS5	ribosomal protein S5	0.0111	0.762	0.00675	Rps5	RPS5	ribosomal protein S5
1	0.44	0.19	Q5I2A0	Serpina3g (includes others)	serine (or cysteine) peptidase inhibitor, clade A, member 3G	0.000128	7.802	6.82e-07	Serpina3g	Serpina3g (includes others)	serine (or cysteine) peptidase inhibitor, clade A, member 3G
1	0.441	0.562	Q9D7S7	Rpl22l1	ribosomal protein L22 like 1	0.331	0.172	0.508	Rpl22l1	Rpl22l1	ribosomal protein L22 like 1
1	0.444	0.0711	P62301	RPS13	ribosomal protein S13	0.0299	0.53	0.0254	Rps13	RPS13	ribosomal protein S13
1	0.446	0.178	Q6ZWU9	Rps27/Rps27rt	ribosomal protein S27	0.295	0.217	0.442	Rps27	Rps27/Rps27rt	ribosomal protein S27
1	0.451	0.0557	P62830	RPL23	ribosomal protein L23	0.0431	0.596	0.0404	Rpl23	RPL23	ribosomal protein L23
1	0.453	0.108	P63276	RPS17	ribosomal protein S17	0.0775	0.344	0.0856	Rps17	RPS17	ribosomal protein S17
1	0.454	0.0755	P62245	RPS15A	ribosomal protein S15a	0.00409	0.75	0.00148	Rps15a	RPS15A	ribosomal protein S15a
1	0.46	0.102	P35979	RPL12	ribosomal protein L12	0.00225	0.765	0.000535	Rpl12	RPL12	ribosomal protein L12
1	0.461	0.393	Q99J09	WDR77	WD repeat domain 77	0.00191	1.268	0.000406	Wdr77	WDR77	WD repeat domain 77
1	0.463	0.0626	P63323	RPS12	ribosomal protein S12	0.0599	0.305	0.0616	Rps12	RPS12	ribosomal protein S12
1	0.463	0.0546	P62843	RPS15	ribosomal protein S15	0.203	0.155	0.28	Rps15	RPS15	ribosomal protein S15
1	0.464	0.342	G5E8Q8	ADGRF5	adhesion G protein-coupled receptor F5	0.00361	0.806	0.0012	Adgrf5	ADGRF5	adhesion G protein-coupled receptor F5
1	0.464	0.335	Q9D0I8	MRTO4	MRT4 homolog, ribosome maturation factor	0.00377	1.901	0.00129	Mrto4	MRTO4	MRT4 homolog, ribosome maturation factor
1	0.47	0.0583	P62900	RPL31	ribosomal protein L31	0.0352	0.407	0.0313	Rpl31	RPL31	ribosomal protein L31
1	0.471	0.129	P47964	Rpl36	ribosomal protein L36	0.0523	0.689	0.0519	Rpl36	Rpl36	ribosomal protein L36
1	0.474	0.055	P97351	Rps3a1	ribosomal protein S3A1	0.00742	0.723	0.00376	Rps3a1	Rps3a1	ribosomal protein S3A1
1	0.478	0.0724	P14131	RPS16	ribosomal protein S16	0.108	0.373	0.129	Rps16	RPS16	ribosomal protein S16
1	0.479	0.163	P41105	RPL28	ribosomal protein L28	0.0449	0.464	0.0426	Rpl28	RPL28	ribosomal protein L28
1	0.48	0.152	P62702	RPS4Y1	ribosomal protein S4 Y-linked 1	0.0331	0.249	0.0289	Rps4x	RPS4Y1	ribosomal protein S4 Y-linked 1
1	0.482	0.256	P53026	RPL10A	ribosomal protein L10a	0.0102	0.685	0.00593	Rpl10a	RPL10A	ribosomal protein L10a
1	0.482	0.0811	O08784	TCOF1	treacle ribosome biogenesis factor 1	0.0329	0.812	0.0288	Tcof1	TCOF1	treacle ribosome biogenesis factor 1
1	0.487	0.146	P67984	RPL22	ribosomal protein L22	0.031	0.353	0.0266	Rpl22	RPL22	ribosomal protein L22
1	0.49	0.683	Q62376	SNRNP70	small nuclear ribonucleoprotein U1 subunit 70	0.00461	0.657	0.00181	Snrnp70	SNRNP70	small nuclear ribonucleoprotein U1 subunit 70
1	0.491	0.219	P62983	RPS27A	ribosomal protein S27a	0.00478	0.849	0.00192	Rps27a	RPS27A	ribosomal protein S27a
1	0.494	0.11	Q9CPR4	RPL17	ribosomal protein L17	0.013	0.591	0.00841	Rpl17	RPL17	ribosomal protein L17
1	0.496	0.0761	P63325	RPS10	ribosomal protein S10	0.00485	0.702	0.00197	Rps10	RPS10	ribosomal protein S10
1	0.501	0.0256	Q9EPA7	NMNAT1	nicotinamide nucleotide adenylyltransferase 1	0.0875	0.311	0.0994	Nmnat1	NMNAT1	nicotinamide nucleotide adenylyltransferase 1
1	0.505	0.15	P61255	RPL26	ribosomal protein L26	0.0142	0.402	0.00951	Rpl26	RPL26	ribosomal protein L26
1	0.506	0.311	O09167	RPL21	ribosomal protein L21	0.056	0.375	0.0565	Rpl21	RPL21	ribosomal protein L21
1	0.506	0.0315	Q9D1R9	Rpl34 (includes others)	ribosomal protein L34	0.0224	0.644	0.0174	Rpl34	Rpl34 (includes others)	ribosomal protein L34
1	0.507	0.11	P62751	Rpl23a	ribosomal protein L23A	0.0318	0.324	0.0275	Rpl23a	Rpl23a	ribosomal protein L23A
1	0.509	0.0531	P62267	RPS23	ribosomal protein S23	0.0771	0.535	0.085	Rps23	RPS23	ribosomal protein S23
1	0.512	0.0441	Q9CR57	RPL14	ribosomal protein L14	0.0298	0.534	0.0252	Rpl14	RPL14	ribosomal protein L14
1	0.512	0.0712	P62270	RPS18	ribosomal protein S18	0.0066	1.089	0.00315	Rps18	RPS18	ribosomal protein S18
1	0.516	0.00704	Q9Z204	HNRNPC	heterogeneous nuclear ribonucleoprotein C	0.103	0.367	0.121	Hnrnpc	HNRNPC	heterogeneous nuclear ribonucleoprotein C
1	0.517	0.0663	Q8VDM6	HNRNPUL1	heterogeneous nuclear ribonucleoprotein U like 1	0.515	0.019	0.884	Hnrnpul1	HNRNPUL1	heterogeneous nuclear ribonucleoprotein U like 1
1	0.518	0.116	P62911	Rpl32	ribosomal protein L32	0.00784	1.001	0.00409	Rpl32	Rpl32	ribosomal protein L32
1	0.521	0.168	Q6ZWV7	RPL35	ribosomal protein L35	0.0549	0.536	0.0551	Rpl35	RPL35	ribosomal protein L35
1	0.522	0.157	P62852	RPS25	ribosomal protein S25	0.0129	0.523	0.00834	Rps25	RPS25	ribosomal protein S25
1	0.525	0.204	P62274	RPS29	ribosomal protein S29	0.46	0.135	0.767	Rps29	RPS29	ribosomal protein S29
1	0.526	0.34	Q80WC7	AGFG2	ArfGAP with FG repeats 2	0.000351	2.524	1.41e-05	Agfg2	AGFG2	ArfGAP with FG repeats 2
1	0.531	0.628	P18608	HMGN1	high mobility group nucleosome binding domain 1	0.458	0.034	0.763	Hmgn1	HMGN1	high mobility group nucleosome binding domain 1
1	0.536	0.0833	P47962	RPL5	ribosomal protein L5	0.0202	0.419	0.0152	Rpl5	RPL5	ribosomal protein L5
1	0.544	0.0335	Q99ME9	GTPBP4	GTP binding protein 4	0.00765	1.081	0.00394	Gtpbp4	GTPBP4	GTP binding protein 4
1	0.544	0.0815	Q6ZWV3	RPL10	ribosomal protein L10	0.00228	0.667	0.000548	Rpl10	RPL10	ribosomal protein L10
1	0.547	0.0673	P47963	RPL13	ribosomal protein L13	0.0109	0.891	0.00656	Rpl13	RPL13	ribosomal protein L13
1	0.559	0.475	Q3TIR3	RIC8A	RIC8 guanine nucleotide exchange factor A	0.226	0.111	0.319	Ric8a	RIC8A	RIC8 guanine nucleotide exchange factor A
1	0.559	0.0823	P62717	RPL18A	ribosomal protein L18a	0.0379	0.41	0.0345	Rpl18a	RPL18A	ribosomal protein L18a
1	0.561	0.0304	P62862	FAU	FAU ubiquitin like and ribosomal protein S30 fusion	0.153	0.196	0.197	Fau	FAU	FAU ubiquitin like and ribosomal protein S30 fusion
1	0.563	0.044	HMGA1	HMGA1	high mobility group AT-hook 1	0.000362	3.091	1.56e-05	Hmga1	HMGA1	high mobility group AT-hook 1
1	0.565	0.173	Q8K3H0	APPL1	adaptor protein, phosphotyrosine interacting with PH domain and leucine zipper 1	0.136	0.102	0.171	Appl1	APPL1	adaptor protein, phosphotyrosine interacting with PH domain and leucine zipper 1
1	0.57	0.409	O08583	Alyref	Aly/REF export factor	0.0109	0.507	0.00661	Alyref	Alyref	Aly/REF export factor
1	0.571	0.272	Q9R190	MTA2	metastasis associated 1 family member 2	0.015	0.382	0.0103	Mta2	MTA2	metastasis associated 1 family member 2
1	0.576	0.0165	P29341	PABPC1	poly(A) binding protein cytoplasmic 1	0.0141	0.67	0.00939	Pabpc1	PABPC1	poly(A) binding protein cytoplasmic 1
1	0.579	0.0655	P62849	RPS24	ribosomal protein S24	0.0315	0.53	0.0272	Rps24	RPS24	ribosomal protein S24
1	0.585	0.088	P62754	RPS6	ribosomal protein S6	0.00251	1.129	0.000635	Rps6	RPS6	ribosomal protein S6
1	0.592	0.0542	P25444	RPS2	ribosomal protein S2	0.000753	1.092	6.26e-05	Rps2	RPS2	ribosomal protein S2
1	0.597	0.00802	Q9Z239	FXYD1	FXYD domain containing ion transport regulator 1	0.426	0.078	0.695	Fxyd1	FXYD1	FXYD domain containing ion transport regulator 1
1	0.6	0.244	Q8CCJ3	UFL1	UFM1 specific ligase 1	0.428	0.051	0.7	Ufl1	UFL1	UFM1 specific ligase 1
1	0.603	0.0322	P47911	RPL6	ribosomal protein L6	0.00243	0.795	0.0006	Rpl6	RPL6	ribosomal protein L6
1	0.61	0.0382	P14148	RPL7	ribosomal protein L7	0.035	0.259	0.031	Rpl7	RPL7	ribosomal protein L7
1	0.614	0.669	P35922	FMR1	fragile X messenger ribonucleoprotein 1	0.0699	0.266	0.075	Fmr1	FMR1	fragile X messenger ribonucleoprotein 1
1	0.614	0.165	Q9CZM2	RPL15	ribosomal protein L15	0.0085	0.638	0.00458	Rpl15	RPL15	ribosomal protein L15
1	0.614	0.0659	Q6ZWN5	RPS9	ribosomal protein S9	0.0266	0.492	0.0217	Rps9	RPS9	ribosomal protein S9
1	0.615	0.0695	P19253	RPL13A	ribosomal protein L13a	0.0811	0.409	0.0904	Rpl13a	RPL13A	ribosomal protein L13a
1	0.639	0.0727	P12970	RPL7A	ribosomal protein L7a	0.0017	0.953	0.000331	Rpl7a	RPL7A	ribosomal protein L7a
1	0.64	0.0322	P62855	RPS26	ribosomal protein S26	0.00204	0.962	0.000456	Rps26	RPS26	ribosomal protein S26
1	0.641	0.0126	Q9JKB3	YBX3	Y-box binding protein 3	0.000808	1.203	7.3e-05	Ybx3	YBX3	Y-box binding protein 3
1	0.643	0.104	P83882	Rpl36a	ribosomal protein L36A	0.02	0.703	0.015	Rpl36a	Rpl36a	ribosomal protein L36A
1	0.651	0.417	Q6PGC1	DHX29	DExH-box helicase 29	0.139	0.183	0.176	Dhx29	DHX29	DExH-box helicase 29
1	0.653	0.0208	P47915	Rpl29 (includes others)	ribosomal protein L29	0.00241	0.731	0.000593	Rpl29	Rpl29 (includes others)	ribosomal protein L29
1	0.662	0.037	Q9D8E6	RPL4	ribosomal protein L4	0.00841	0.66	0.00451	Rpl4	RPL4	ribosomal protein L4
1	0.663	0.158	P62918	RPL8	ribosomal protein L8	0.00654	0.753	0.00311	Rpl8	RPL8	ribosomal protein L8
1	0.699	0.0123	P35980	RPL18	ribosomal protein L18	0.0043	1.023	0.00162	Rpl18	RPL18	ribosomal protein L18
1	0.701	0.0409	P14115	RPL27A	ribosomal protein L27a	0.165	0.162	0.217	Rpl27a	RPL27A	ribosomal protein L27a
1	0.704	0.03	P27659	RPL3	ribosomal protein L3	0.0075	0.564	0.00383	Rpl3	RPL3	ribosomal protein L3
1	0.721	0.147	P62242	RPS8	ribosomal protein S8	0.00419	0.818	0.00155	Rps8	RPS8	ribosomal protein S8
1	0.723	0.0221	P84099	RPL19	ribosomal protein L19	0.00299	0.829	0.000861	Rpl19	RPL19	ribosomal protein L19
1	0.79	0.3	Q921M4	GOLGA2	golgin A2	0.182	0.073	0.244	Golga2	GOLGA2	golgin A2
1	0.859	0.198	Q8C854	MYEF2	myelin expression factor 2	0.507	0.025	0.869	Myef2	MYEF2	myelin expression factor 2
1	0.94	0.243	Q3T9E4	Tgtp1/Tgtp2	T cell specific GTPase 1	0.000127	2.806	6.37e-07	Tgtp2	Tgtp1/Tgtp2	T cell specific GTPase 1
1	0.94	0.243	Q62293	Tgtp1/Tgtp2	T cell specific GTPase 1	0.000137	3.428	1.02e-06	Tgtp1	Tgtp1/Tgtp2	T cell specific GTPase 1
1	1.529	0.0466	P11672	LCN2	lipocalin 2	3.2e-05	10.41	2.07e-08	Lcn2	LCN2	lipocalin 2
1	1.573	0.0152	Q8CI11	GNL3	G protein nucleolar 3	0.00392	1.815	0.00138	Gnl3	GNL3	G protein nucleolar 3

## Sheet: Discordant (All)
q-value proteins	Log Ratio proteins	p-value proteins	proteins ID	Symbol proteins	Entrez Gene Name proteins	q-value transcript	Log Ratio transcript	p-value transcript	ID transcript	Symbol transcript	Entrez Gene Name transcript
1	-1.096	0.0141	P14106	C1QB	complement C1q B chain	0.0114	0.513	0.00698	C1qb	C1QB	complement C1q B chain
1	-1.065	0.00076	P23242	GJA1	gap junction protein alpha 1	0.282	0.227	0.418	Gja1	GJA1	gap junction protein alpha 1
1	-0.845	0.342	P70452	STX4	syntaxin 4	0.011	0.148	0.0067	Stx4a	STX4	syntaxin 4
1	-0.792	0.287	Q8K039	KIAA1143	KIAA1143	0.204	0.194	0.282	1110059G10Rik	KIAA1143	KIAA1143
1	-0.711	0.516	Q9DBR0	AKAP8	A-kinase anchoring protein 8	0.0942	0.404	0.109	Akap8	AKAP8	A-kinase anchoring protein 8
1	-0.698	0.148	Q80YT7	PDE4DIP	phosphodiesterase 4D interacting protein	0.0856	0.306	0.0968	Pde4dip	PDE4DIP	phosphodiesterase 4D interacting protein
1	-0.663	0.15	P21614	GC	GC vitamin D binding protein	0.151	1.02	0.194	Gc	GC	GC vitamin D binding protein
1	-0.64	0.346	Q9JKB1	UCHL3	ubiquitin C-terminal hydrolase L3	0.00651	1.536	0.00308	Uchl3	UCHL3	ubiquitin C-terminal hydrolase L3
1	-0.631	0.425	Q8C6E0	CFAP36	cilia and flagella associated protein 36	0.0572	0.24	0.058	Cfap36	CFAP36	cilia and flagella associated protein 36
1	-0.629	0.38	Q3UMR5	MCU	mitochondrial calcium uniporter	0.479	0.044	0.808	Mcu	MCU	mitochondrial calcium uniporter
1	-0.626	0.286	Q64310	SURF4	surfeit 4	0.000204	1.025	4.29e-06	Surf4	SURF4	surfeit 4
1	-0.624	0.453	Q99NH2	PARD3	par-3 family cell polarity regulator	0.00121	1.753	0.000169	Pard3	PARD3	par-3 family cell polarity regulator
1	-0.616	0.364	Q9Z0N1	EIF2S3	eukaryotic translation initiation factor 2 subunit gamma	0.0108	0.489	0.00651	Eif2s3x	EIF2S3	eukaryotic translation initiation factor 2 subunit gamma
1	-0.611	0.067	Q9ER88	DAP3	death associated protein 3	0.0102	0.606	0.00593	Dap3	DAP3	death associated protein 3
1	-0.596	0.269	Q91XV3	BASP1	brain abundant membrane attached signal protein 1	0.212	0.473	0.294	Basp1	BASP1	brain abundant membrane attached signal protein 1
1	-0.587	0.097	P58771	Tpm1	tropomyosin 1, alpha	0.231	0.124	0.328	Tpm1	Tpm1	tropomyosin 1, alpha
1	-0.582	0.127	Q62313	Tgoln1	trans-golgi network protein	0.0192	0.616	0.0142	Tgoln1	Tgoln1	trans-golgi network protein
1	-0.58	0.000423	Q9R0L6	PCM1	pericentriolar material 1	0.289	0.109	0.431	Pcm1	PCM1	pericentriolar material 1
1	-0.572	0.608	Q8CIG8	PRMT5	protein arginine methyltransferase 5	0.00692	1.108	0.0034	Prmt5	PRMT5	protein arginine methyltransferase 5
1	-0.568	0.352	P04247	MB	myoglobin	0.465	0.043	0.779	Mb	MB	myoglobin
1	-0.568	0.0141	P17710	HK1	hexokinase 1	0.00127	1.103	0.000187	Hk1	HK1	hexokinase 1
1	-0.565	0.731	Q8BHG1	NRDC	nardilysin convertase	0.00764	0.351	0.00393	Nrd1	NRDC	nardilysin convertase
1	-0.56	0.255	Q60931	VDAC3	voltage dependent anion channel 3	0.00342	0.265	0.00109	Vdac3	VDAC3	voltage dependent anion channel 3
1	-0.56	0.74	Q80TH2	ERBIN	erbb2 interacting protein	0.0833	0.313	0.0936	Erbin	ERBIN	erbb2 interacting protein
1	-0.55	0.711	Q99LB6	MAT2B	methionine adenosyltransferase 2B	0.0818	0.234	0.0914	Mat2b	MAT2B	methionine adenosyltransferase 2B
1	-0.544	0.383	Q8BUY5	TIMMDC1	translocase of inner mitochondrial membrane domain containing 1	0.546	0.008	0.955	Timmdc1	TIMMDC1	translocase of inner mitochondrial membrane domain containing 1
1	-0.542	0.147	P07724	ALB	albumin	0.322	0.52	0.49	Alb	ALB	albumin
1	-0.539	0.732	P59016	VPS33B	VPS33B late endosome and lysosome associated	0.264	0.131	0.387	Vps33b	VPS33B	VPS33B late endosome and lysosome associated
1	-0.533	0.595	Q3UEB3	PUF60	poly(U) binding splicing factor 60	0.125	0.116	0.155	Puf60	PUF60	poly(U) binding splicing factor 60
1	-0.528	0.389	Q9CR84	ATP5MC1	ATP synthase membrane subunit c locus 1	0.313	0.094	0.474	Atp5g1	ATP5MC1	ATP synthase membrane subunit c locus 1
1	-0.528	0.389	P56383	ATP5MC2	ATP synthase membrane subunit c locus 2	0.0159	0.357	0.011	Atp5g2	ATP5MC2	ATP synthase membrane subunit c locus 2
1	-0.52	0.0837	Q921I1	TF	transferrin	0.5	0.056	0.853	Trf	TF	transferrin
1	-0.519	0.307	Q9Z172	SUMO3	small ubiquitin like modifier 3	0.564	0	0.999	Sumo3	SUMO3	small ubiquitin like modifier 3
1	-0.504	0.0776	P31001	DES	desmin	0.00824	0.71	0.00439	Des	DES	desmin
1	-0.503	0.693	P42230	STAT5A	signal transducer and activator of transcription 5A	0.0146	0.894	0.00991	Stat5a	STAT5A	signal transducer and activator of transcription 5A
1	-0.497	0.249	P21550	ENO3	enolase 3	0.0489	0.433	0.0474	Eno3	ENO3	enolase 3
1	-0.496	0.403	Q9CQB5	CISD2	CDGSH iron sulfur domain 2	0.0578	0.188	0.0588	Cisd2	CISD2	CDGSH iron sulfur domain 2
1	-0.494	0.074	P07309	TTR	transthyretin	0.343	0.498	0.531	Ttr	TTR	transthyretin
1	-0.485	0.408	Q9Z1Q2	ABHD16A	abhydrolase domain containing 16A, phospholipase	0.00709	0.59	0.00351	Abhd16a	ABHD16A	abhydrolase domain containing 16A, phospholipase
1	-0.484	0.183	P99024	TUBB	tubulin beta class I	0.221	0.161	0.31	Tubb5	TUBB	tubulin beta class I
1	-0.484	0.77	P25799	NFKB1	nuclear factor kappa B subunit 1	0.0503	0.374	0.0492	Nfkb1	NFKB1	nuclear factor kappa B subunit 1
1	-0.479	0.337	Q99KK2	CMAS	cytidine monophosphate N-acetylneuraminic acid synthetase	0.148	0.161	0.189	Cmas	CMAS	cytidine monophosphate N-acetylneuraminic acid synthetase
1	-0.477	0.659	P61148	FGF1	fibroblast growth factor 1	0.166	0.39	0.218	Fgf1	FGF1	fibroblast growth factor 1
1	-0.474	0.327	P48962	SLC25A4	solute carrier family 25 member 4	0.0996	0.223	0.116	Slc25a4	SLC25A4	solute carrier family 25 member 4
1	-0.472	0.504	Q9EQU5	SET	SET nuclear proto-oncogene	0.00361	0.6	0.00121	Set	SET	SET nuclear proto-oncogene
1	-0.47	0.0952	Q8BYK6	YTHDF3	YTH N6-methyladenosine RNA binding protein F3	0.526	0.01	0.909	Ythdf3	YTHDF3	YTH N6-methyladenosine RNA binding protein F3
1	-0.466	0.434	Q8K3K8	OPTN	optineurin	0.00304	0.598	0.000891	Optn	OPTN	optineurin
1	-0.465	0.217	Q91YP0	L2HGDH	L-2-hydroxyglutarate dehydrogenase	0.248	0.191	0.357	L2hgdh	L2HGDH	L-2-hydroxyglutarate dehydrogenase
1	-0.453	0.282	Q9DBG3	Ap2b1	adaptor-related protein complex 2, beta 1 subunit	0.281	0.056	0.416	Ap2b1	Ap2b1	adaptor-related protein complex 2, beta 1 subunit
1	-0.447	0.296	Q9JK24	PPP2R3C	protein phosphatase 2 regulatory subunit B''gamma	0.0755	0.214	0.0829	Ppp2r3c	PPP2R3C	protein phosphatase 2 regulatory subunit B''gamma
1	-0.446	0.266	Q64010	CRK	CRK proto-oncogene, adaptor protein	0.391	0.047	0.624	Crk	CRK	CRK proto-oncogene, adaptor protein
1	-0.446	0.818	P52840	Sult1a1	sulfotransferase family 1A, phenol-preferring, member 1	0.00201	1.087	0.000443	Sult1a1	Sult1a1	sulfotransferase family 1A, phenol-preferring, member 1
1	-0.444	0.28	Q61171	PRDX2	peroxiredoxin 2	0.0869	0.191	0.0985	Prdx2	PRDX2	peroxiredoxin 2
1	-0.44	0.0804	P59326	YTHDF1	YTH N6-methyladenosine RNA binding protein F1	0.00816	0.623	0.00433	Ythdf1	YTHDF1	YTH N6-methyladenosine RNA binding protein F1
1	-0.439	0.515	O35864	COPS5	COP9 signalosome subunit 5	0.0158	0.662	0.0109	Cops5	COPS5	COP9 signalosome subunit 5
1	-0.439	0.203	Q8CDN6	TXNL1	thioredoxin like 1	0.00248	0.91	0.00062	Txnl1	TXNL1	thioredoxin like 1
1	-0.437	0.0267	Q8BHN3	GANAB	glucosidase II alpha subunit	0.189	0.114	0.255	Ganab	GANAB	glucosidase II alpha subunit
1	-0.435	0.365	Q60932	VDAC1	voltage dependent anion channel 1	0.186	0.113	0.252	Vdac1	VDAC1	voltage dependent anion channel 1
1	-0.432	0.142	P35235	PTPN11	protein tyrosine phosphatase non-receptor type 11	0.058	0.152	0.059	Ptpn11	PTPN11	protein tyrosine phosphatase non-receptor type 11
1	-0.429	0.555	P70695	FBP2	fructose-bisphosphatase 2	0.00369	1.882	0.00125	Fbp2	FBP2	fructose-bisphosphatase 2
1	-0.427	0.452	Q9WVH4	FOXO3	forkhead box O3	0.0171	0.379	0.0122	Foxo3	FOXO3	forkhead box O3
1	-0.426	0.287	P57080	USP25	ubiquitin specific peptidase 25	0.0013	0.521	0.000195	Usp25	USP25	ubiquitin specific peptidase 25
1	-0.425	0.305	Q7TNE3	SPAG7	sperm associated antigen 7	0.0315	0.332	0.0272	Spag7	SPAG7	sperm associated antigen 7
1	-0.423	0.308	Q91WK1	SPRYD4	SPRY domain containing 4	0.124	0.284	0.154	Spryd4	SPRYD4	SPRY domain containing 4
1	-0.423	0.521	Q9CR67	TMEM33	transmembrane protein 33	0.0105	0.57	0.00623	Tmem33	TMEM33	transmembrane protein 33
1	-0.418	0.195	P99029	PRDX5	peroxiredoxin 5	0.00309	0.465	0.000919	Prdx5	PRDX5	peroxiredoxin 5
1	-0.417	0.279	Q9WUM5	SUCLG1	succinate-CoA ligase GDP/ADP-forming subunit alpha	0.484	0.021	0.818	Suclg1	SUCLG1	succinate-CoA ligase GDP/ADP-forming subunit alpha
1	-0.415	0.224	Q8BMS4	COQ3	coenzyme Q3, methyltransferase	0.53	0.022	0.918	Coq3	COQ3	coenzyme Q3, methyltransferase
1	-0.414	0.128	Q9D8V0	HM13	histocompatibility minor 13	0.0025	1.501	0.00063	H13	HM13	histocompatibility minor 13
1	-0.413	0.696	Q8BWZ3	NAA25	N-alpha-acetyltransferase 25, NatB auxiliary subunit	0.00424	2.607	0.00158	Naa25	NAA25	N-alpha-acetyltransferase 25, NatB auxiliary subunit
1	-0.408	0.33	Q8BTM8	FLNA	filamin A	0.254	0.157	0.369	Flna	FLNA	filamin A
1	-0.408	0.256	P26450	PIK3R1	phosphoinositide-3-kinase regulatory subunit 1	0.0065	0.894	0.00308	Pik3r1	PIK3R1	phosphoinositide-3-kinase regulatory subunit 1
1	-0.407	0.294	Q60930	VDAC2	voltage dependent anion channel 2	0.00832	0.405	0.00445	Vdac2	VDAC2	voltage dependent anion channel 2
1	-0.407	0.292	Q61598	GDI2	GDP dissociation inhibitor 2	0.00105	0.873	0.000124	Gdi2	GDI2	GDP dissociation inhibitor 2
1	-0.403	0.113	Q8BH15	CNOT10	CCR4-NOT transcription complex subunit 10	0.131	0.253	0.164	Cnot10	CNOT10	CCR4-NOT transcription complex subunit 10
1	-0.401	0.232	Q99LI2	CLCC1	chloride channel CLIC like 1	0.364	0.022	0.571	Clcc1	CLCC1	chloride channel CLIC like 1
1	-0.4	0.143	Q8BK08	TMEM11	transmembrane protein 11	0.0386	0.631	0.0353	Tmem11	TMEM11	transmembrane protein 11
1	-0.396	0.25	P17751	TPI1	triosephosphate isomerase 1	0.00122	0.689	0.000173	Tpi1	TPI1	triosephosphate isomerase 1
1	-0.395	0.644	P08775	POLR2A	RNA polymerase II subunit A	0.029	0.546	0.0243	Polr2a	POLR2A	RNA polymerase II subunit A
1	-0.394	0.201	Q9CY64	BLVRA	biliverdin reductase A	0.0833	0.155	0.0936	Blvra	BLVRA	biliverdin reductase A
1	-0.393	0.409	Q5EBG6	HSPB6	heat shock protein family B (small) member 6	0.412	0.083	0.667	Hspb6	HSPB6	heat shock protein family B (small) member 6
1	-0.393	0.337	Q9CQH3	NDUFB5	NADH:ubiquinone oxidoreductase subunit B5	0.0699	0.152	0.0749	Ndufb5	NDUFB5	NADH:ubiquinone oxidoreductase subunit B5
1	-0.393	0.252	Q922B1	MACROD1	mono-ADP ribosylhydrolase 1	0.0788	0.371	0.0875	Macrod1	MACROD1	mono-ADP ribosylhydrolase 1
1	-0.392	0.389	P50396	GDI1	GDP dissociation inhibitor 1	0.00134	0.773	0.000209	Gdi1	GDI1	GDP dissociation inhibitor 1
1	-0.391	0.247	Q9CQS4	SLC25A46	solute carrier family 25 member 46	0.372	0.06	0.585	Slc25a46	SLC25A46	solute carrier family 25 member 46
1	-0.391	0.527	Q8BH58	TIPRL	TOR signaling pathway regulator	0.019	0.24	0.0141	Tiprl	TIPRL	TOR signaling pathway regulator
1	-0.391	0.27	P54726	RAD23A	RAD23 homolog A, nucleotide excision repair protein	0.00544	0.33	0.00235	Rad23a	RAD23A	RAD23 homolog A, nucleotide excision repair protein
1	-0.391	0.707	Q9JKV1	ADRM1	ADRM1 26S proteasome ubiquitin receptor	0.00129	0.977	0.000194	Adrm1	ADRM1	ADRM1 26S proteasome ubiquitin receptor
1	-0.39	0.39	P07310	CKM	creatine kinase, M-type	0.0998	0.322	0.117	Ckm	CKM	creatine kinase, M-type
1	-0.384	0.306	P06151	LDHA	lactate dehydrogenase A	0.000347	0.976	1.33e-05	Ldha	LDHA	lactate dehydrogenase A
1	-0.382	0.335	Q9CR61	NDUFB7	NADH:ubiquinone oxidoreductase subunit B7	0.139	0.146	0.176	Ndufb7	NDUFB7	NADH:ubiquinone oxidoreductase subunit B7
1	-0.381	0.021	Q8K2M0	MRPL38	mitochondrial ribosomal protein L38	0.429	0.045	0.703	Mrpl38	MRPL38	mitochondrial ribosomal protein L38
1	-0.381	0.413	P46638	RAB11B	RAB11B, member RAS oncogene family	0.0157	0.378	0.0109	Rab11b	RAB11B	RAB11B, member RAS oncogene family
1	-0.381	0.14	Q9DCE5	PAK1IP1	PAK1 interacting protein 1	0.00614	0.69	0.00283	Pak1ip1	PAK1IP1	PAK1 interacting protein 1
1	-0.38	0.239	Q99LC3	NDUFA10	NADH:ubiquinone oxidoreductase subunit A10	0.0172	0.353	0.0123	Ndufa10	NDUFA10	NADH:ubiquinone oxidoreductase subunit A10
1	-0.378	0.37	Q99LC5	ETFA	electron transfer flavoprotein subunit alpha	0.281	0.109	0.417	Etfa	ETFA	electron transfer flavoprotein subunit alpha
1	-0.378	0.326	P14602	HSPB1	heat shock protein family B (small) member 1	0.0038	1.104	0.00131	Hspb1	HSPB1	heat shock protein family B (small) member 1
1	-0.376	0.48	Q9CPQ8	ATP5MG	ATP synthase membrane subunit g	0.388	0.047	0.617	Atp5l	ATP5MG	ATP synthase membrane subunit g
1	-0.375	0.342	P63085	MAPK1	mitogen-activated protein kinase 1	0.000451	0.305	2.42e-05	Mapk1	MAPK1	mitogen-activated protein kinase 1
1	-0.374	0.245	P62897	CYCS	cytochrome c, somatic	0.00644	0.615	0.00303	Cycs	CYCS	cytochrome c, somatic
1	-0.373	0.47	P70349	HINT1	histidine triad nucleotide binding protein 1	0.0435	0.329	0.0409	Hint1	HINT1	histidine triad nucleotide binding protein 1
1	-0.373	0.339	Q8BKT7	THOC5	THO complex subunit 5	0.00262	0.512	0.000682	Thoc5	THOC5	THO complex subunit 5
1	-0.373	0.102	E9Q414	APOB	apolipoprotein B	0.0449	1.366	0.0426	Apob	APOB	apolipoprotein B
1	-0.372	0.628	Q3TQB2	FOXRED1	FAD dependent oxidoreductase domain containing 1	0.106	0.232	0.127	Foxred1	FOXRED1	FAD dependent oxidoreductase domain containing 1
1	-0.372	0.29	Q9DBP5	CMPK1	cytidine/uridine monophosphate kinase 1	0.000204	1.116	3.88e-06	Cmpk1	CMPK1	cytidine/uridine monophosphate kinase 1
1	-0.368	0.728	Q8VEJ9	VPS4A	vacuolar protein sorting 4 homolog A	0.0107	0.229	0.0064	Vps4a	VPS4A	vacuolar protein sorting 4 homolog A
1	-0.367	0.331	P63028	TPT1	tumor protein, translationally-controlled 1	0.242	0.137	0.347	Tpt1	TPT1	tumor protein, translationally-controlled 1
1	-0.365	0.155	Q9R0P3	ESD	esterase D	0.00902	0.568	0.00501	Esd	ESD	esterase D
1	-0.362	0.31	Q99KI0	ACO2	aconitase 2	0.0474	0.178	0.0456	Aco2	ACO2	aconitase 2
1	-0.362	0.178	P12849	PRKAR1B	protein kinase cAMP-dependent type I regulatory subunit beta	0.003	2.952	0.000871	Prkar1b	PRKAR1B	protein kinase cAMP-dependent type I regulatory subunit beta
1	-0.359	0.376	Q9QXB9	DRG2	developmentally regulated GTP binding protein 2	0.0149	0.504	0.0102	Drg2	DRG2	developmentally regulated GTP binding protein 2
1	-0.358	0.303	Q8QZT1	ACAT1	acetyl-CoA acetyltransferase 1	0.0877	0.141	0.0997	Acat1	ACAT1	acetyl-CoA acetyltransferase 1
1	-0.358	0.294	Q8BYL4	YARS2	tyrosyl-tRNA synthetase 2	0.0138	0.325	0.00911	Yars2	YARS2	tyrosyl-tRNA synthetase 2
1	-0.357	0.287	Q8BXK9	CLIC5	chloride intracellular channel 5	0.0356	0.257	0.0318	Clic5	CLIC5	chloride intracellular channel 5
1	-0.356	0.255	Q9D8B4	NDUFA11	NADH:ubiquinone oxidoreductase subunit A11	0.0465	0.211	0.0444	Ndufa11	NDUFA11	NADH:ubiquinone oxidoreductase subunit A11
1	-0.356	0.117	Q9JKR6	HYOU1	hypoxia up-regulated 1	0.000814	1.743	7.42e-05	Hyou1	HYOU1	hypoxia up-regulated 1
1	-0.354	0.676	Q80YD1	SUPV3L1	Suv3 like RNA helicase	0.347	0.094	0.538	Supv3l1	SUPV3L1	Suv3 like RNA helicase
1	-0.354	0.27	P63001	RAC1	Rac family small GTPase 1	0.000892	1.062	9.08e-05	Rac1	RAC1	Rac family small GTPase 1
1	-0.354	0.462	P21107	TPM3	tropomyosin 3	0.000996	1.473	0.000112	Tpm3	TPM3	tropomyosin 3
1	-0.353	0.672	Q8K2V1	PPP4R1	protein phosphatase 4 regulatory subunit 1	0.00127	0.645	0.000188	Ppp4r1	PPP4R1	protein phosphatase 4 regulatory subunit 1
1	-0.35	0.181	Q8BU88	MRPL22	mitochondrial ribosomal protein L22	0.477	0.043	0.804	Mrpl22	MRPL22	mitochondrial ribosomal protein L22
1	-0.35	0.291	P97807	FH	fumarate hydratase	0.069	0.145	0.0738	Fh1	FH	fumarate hydratase
1	-0.348	0.357	Q8BGK2	ADPRHL1	ADP-ribosylhydrolase like 1	0.421	0.078	0.685	Adprhl1	ADPRHL1	ADP-ribosylhydrolase like 1
1	-0.347	0.605	Q9CYN2	SPCS2	signal peptidase complex subunit 2	0.0032	0.341	0.000979	Spcs2	SPCS2	signal peptidase complex subunit 2
1	-0.347	0.362	P51174	ACADL	acyl-CoA dehydrogenase long chain	0.0014	0.941	0.000228	Acadl	ACADL	acyl-CoA dehydrogenase long chain
1	-0.345	0.104	P19783	COX4I1	cytochrome c oxidase subunit 4I1	0.255	0.08	0.37	Cox4i1	COX4I1	cytochrome c oxidase subunit 4I1
1	-0.345	0.0719	P40630	TFAM	transcription factor A, mitochondrial	0.192	0.264	0.261	Tfam	TFAM	transcription factor A, mitochondrial
1	-0.345	0.501	Q8BG51	RHOT1	ras homolog family member T1	0.0443	0.432	0.0419	Rhot1	RHOT1	ras homolog family member T1
1	-0.345	0.198	Q8K1A5	TMEM41B	transmembrane protein 41B	0.0583	0.453	0.0593	Tmem41b	TMEM41B	transmembrane protein 41B
1	-0.345	0.322	Q8R050	GSPT1	G1 to S phase transition 1	0.00417	0.468	0.00154	Gspt1	GSPT1	G1 to S phase transition 1
1	-0.343	0.334	P62631	EEF1A2	eukaryotic translation elongation factor 1 alpha 2	0.323	0.15	0.492	Eef1a2	EEF1A2	eukaryotic translation elongation factor 1 alpha 2
1	-0.343	0.228	Q9Z2C4	MTMR1	myotubularin related protein 1	0.0969	0.291	0.112	Mtmr1	MTMR1	myotubularin related protein 1
1	-0.343	0.22	P05202	GOT2	glutamic-oxaloacetic transaminase 2	0.00589	0.376	0.00265	Got2	GOT2	glutamic-oxaloacetic transaminase 2
1	-0.343	0.304	P20108	PRDX3	peroxiredoxin 3	0.00601	0.427	0.00273	Prdx3	PRDX3	peroxiredoxin 3
1	-0.343	0.369	P56480	ATP5F1B	ATP synthase F1 subunit beta	0.00127	0.544	0.000186	Atp5b	ATP5F1B	ATP synthase F1 subunit beta
1	-0.343	0.581	Q8R1K4	PHYKPL	5-phosphohydroxy-L-lysine phospho-lyase	0.00129	0.667	0.000194	Phykpl	PHYKPL	5-phosphohydroxy-L-lysine phospho-lyase
1	-0.343	0.209	Q9CZD3	GARS1	glycyl-tRNA synthetase 1	0.0018	1.75	0.000366	Gars	GARS1	glycyl-tRNA synthetase 1
1	-0.341	0.793	P70206	PLXNA1	plexin A1	0.048	0.233	0.0463	Plxna1	PLXNA1	plexin A1
1	-0.34	0.27	P60904	DNAJC5	DnaJ heat shock protein family (Hsp40) member C5	0.0159	0.489	0.0111	Dnajc5	DNAJC5	DnaJ heat shock protein family (Hsp40) member C5
1	-0.339	0.241	Q99LY9	Ndufs5	NADH:ubiquinone oxidoreductase core subunit S5	0.557	0.005	0.983	Ndufs5	Ndufs5	NADH:ubiquinone oxidoreductase core subunit S5
1	-0.339	0.313	Q91WD5	NDUFS2	NADH:ubiquinone oxidoreductase core subunit S2	0.00457	0.408	0.00179	Ndufs2	NDUFS2	NADH:ubiquinone oxidoreductase core subunit S2
1	-0.337	0.268	P11499	HSP90AB1	heat shock protein 90 alpha family class B member 1	0.0152	0.667	0.0104	Hsp90ab1	HSP90AB1	heat shock protein 90 alpha family class B member 1
1	-0.336	0.385	Q9DCX2	ATP5PD	ATP synthase peripheral stalk subunit d	0.16	0.094	0.209	Atp5h	ATP5PD	ATP synthase peripheral stalk subunit d
1	-0.335	0.108	Q9CWU6	UQCC1	ubiquinol-cytochrome c reductase complex assembly factor 1	0.401	0.071	0.643	Uqcc1	UQCC1	ubiquinol-cytochrome c reductase complex assembly factor 1
1	-0.335	0.806	Q8BK63	CSNK1A1	casein kinase 1 alpha 1	0.00118	0.729	0.000157	Csnk1a1	CSNK1A1	casein kinase 1 alpha 1
1	-0.333	0.856	O55135	EIF6	eukaryotic translation initiation factor 6	0.00341	1.452	0.00108	Eif6	EIF6	eukaryotic translation initiation factor 6
1	-0.332	0.103	Q9R1P1	PSMB3	proteasome 20S subunit beta 3	0.00262	0.802	0.000683	Psmb3	PSMB3	proteasome 20S subunit beta 3
1	-0.331	0.37	O08749	DLD	dihydrolipoamide dehydrogenase	0.00732	0.535	0.00368	Dld	DLD	dihydrolipoamide dehydrogenase
1	-0.329	0.244	P67778	PHB1	prohibitin 1	0.0122	0.571	0.00769	Phb	PHB1	prohibitin 1
1	-0.329	0.204	P70406	UCP2	uncoupling protein 2	0.000327	1.942	1.12e-05	Ucp2	UCP2	uncoupling protein 2
1	-0.328	0.219	P07759	SERPINA3	serpin family A member 3	0.000912	6.726	9.5e-05	Serpina3n	SERPINA3	serpin family A member 3
1	-0.327	0.174	Q8BX10	PGAM5	PGAM family member 5, mitochondrial serine/threonine protein phosphatase	0.0421	0.435	0.0392	Pgam5	PGAM5	PGAM family member 5, mitochondrial serine/threonine protein phosphatase
1	-0.327	0.76	O08600	ENDOG	endonuclease G	0.0176	0.673	0.0127	Endog	ENDOG	endonuclease G
1	-0.326	0.449	P09528	FTH1	ferritin heavy chain 1	0.00136	0.958	0.000214	Fth1	FTH1	ferritin heavy chain 1
1	-0.325	0.478	P23927	CRYAB	crystallin alpha B	0.107	0.34	0.127	Cryab	CRYAB	crystallin alpha B
1	-0.324	0.33	O35855	BCAT2	branched chain amino acid transaminase 2	0.0447	0.323	0.0423	Bcat2	BCAT2	branched chain amino acid transaminase 2
1	-0.324	0.422	O70622	RTN2	reticulon 2	0.0169	0.474	0.012	Rtn2	RTN2	reticulon 2
1	-0.323	0.31	Q60597	OGDH	oxoglutarate dehydrogenase	0.564	0	0.998	Ogdh	OGDH	oxoglutarate dehydrogenase
1	-0.322	0.255	Q9D1P4	CHORDC1	cysteine and histidine rich domain containing 1	0.553	0.011	0.972	Chordc1	CHORDC1	cysteine and histidine rich domain containing 1
1	-0.322	0.374	Q8BSL7	Arf2	ADP-ribosylation factor 2	0.00415	0.511	0.00152	Arf2	Arf2	ADP-ribosylation factor 2
1	-0.321	0.288	Q02053	UBA1	ubiquitin like modifier activating enzyme 1	0.00965	0.598	0.00553	Uba1	UBA1	ubiquitin like modifier activating enzyme 1
1	-0.321	0.294	P16858	GAPDH	glyceraldehyde-3-phosphate dehydrogenase	0.000127	1.464	6.57e-07	Gapdh	GAPDH	glyceraldehyde-3-phosphate dehydrogenase
1	-0.32	0.404	Q9DB20	ATP5PO	ATP synthase peripheral stalk subunit OSCP	0.175	0.129	0.232	Atp5o	ATP5PO	ATP synthase peripheral stalk subunit OSCP
1	-0.32	0.323	Q9D0M3	CYC1	cytochrome c1	0.0115	0.292	0.00711	Cyc1	CYC1	cytochrome c1
1	-0.32	0.275	Q9D1Q6	ERP44	endoplasmic reticulum protein 44	0.0018	0.499	0.000365	Erp44	ERP44	endoplasmic reticulum protein 44
1	-0.32	0.173	P52480	PKM	pyruvate kinase M1/2	8.72e-05	1.373	2.58e-07	Pkm	PKM	pyruvate kinase M1/2
1	-0.317	0.28	Q9CQC7	NDUFB4	NADH:ubiquinone oxidoreductase subunit B4	0.501	0.035	0.854	Ndufb4	NDUFB4	NADH:ubiquinone oxidoreductase subunit B4
1	-0.317	0.289	Q9CZU6	CS	citrate synthase	0.00813	0.238	0.00431	Cs	CS	citrate synthase
1	-0.316	0.228	P19123	TNNC1	troponin C1, slow skeletal and cardiac type	0.0902	0.333	0.103	Tnnc1	TNNC1	troponin C1, slow skeletal and cardiac type
1	-0.315	0.379	Q9CZ13	UQCRC1	ubiquinol-cytochrome c reductase core protein 1	0.0133	0.349	0.00867	Uqcrc1	UQCRC1	ubiquinol-cytochrome c reductase core protein 1
1	-0.314	0.397	Q9CQT1	MRI1	methylthioribose-1-phosphate isomerase 1	0.109	0.289	0.13	Mri1	MRI1	methylthioribose-1-phosphate isomerase 1
1	-0.311	0.239	Q8CI94	PYGB	glycogen phosphorylase B	0.0942	0.281	0.109	Pygb	PYGB	glycogen phosphorylase B
1	-0.311	0.536	O08579	EMD	emerin	0.0244	0.474	0.0194	Emd	EMD	emerin
1	-0.311	0.881	Q9EPR5	SORCS2	sortilin related VPS10 domain containing receptor 2	0.0386	1.149	0.0353	Sorcs2	SORCS2	sortilin related VPS10 domain containing receptor 2
1	-0.31	0.404	Q6PHN9	RAB35	RAB35, member RAS oncogene family	0.0131	0.323	0.00853	Rab35	RAB35	RAB35, member RAS oncogene family
1	-0.31	0.48	Q8BTS4	NUP54	nucleoporin 54	0.0448	0.411	0.0424	Nup54	NUP54	nucleoporin 54
1	-0.31	0.332	Q02566	MYH6	myosin heavy chain 6	0.0481	0.596	0.0464	Myh6	MYH6	myosin heavy chain 6
1	-0.31	0.308	Q8BVQ5	PPME1	protein phosphatase methylesterase 1	0.00105	0.782	0.000123	Ppme1	PPME1	protein phosphatase methylesterase 1
1	-0.31	0.338	P09411	PGK1	phosphoglycerate kinase 1	0.000304	2.045	9.39e-06	Pgk1	PGK1	phosphoglycerate kinase 1
1	-0.309	0.37	Q505D7	OPA3	outer mitochondrial membrane lipid metabolism regulator OPA3	0.00818	0.395	0.00434	Opa3	OPA3	outer mitochondrial membrane lipid metabolism regulator OPA3
1	-0.308	0.136	Q9Z2U1	PSMA5	proteasome 20S subunit alpha 5	0.00195	1.37	0.000422	Psma5	PSMA5	proteasome 20S subunit alpha 5
1	-0.307	0.71	Q8BGT6	MICALL1	MICAL like 1	0.532	0.009	0.923	Micall1	MICALL1	MICAL like 1
1	-0.307	0.373	P61205	ARF3	ADP ribosylation factor 3	0.0532	0.126	0.0529	Arf3	ARF3	ADP ribosylation factor 3
1	-0.307	0.373	P84078	ARF1	ADP ribosylation factor 1	0.00409	0.53	0.00148	Arf1	ARF1	ADP ribosylation factor 1
1	-0.306	0.612	Q62148	ALDH1A2	aldehyde dehydrogenase 1 family member A2	0.137	0.91	0.172	Aldh1a2	ALDH1A2	aldehyde dehydrogenase 1 family member A2
1	-0.305	0.295	Q9EP89	LACTB	lactamase beta	0.468	0.046	0.785	Lactb	LACTB	lactamase beta
1	-0.305	0.247	Q99LX0	PARK7	Parkinsonism associated deglycase	0.0425	0.316	0.0398	Park7	PARK7	Parkinsonism associated deglycase
1	-0.305	0.324	P60824	CIRBP	cold inducible RNA binding protein	0.0714	1.235	0.0769	Cirbp	CIRBP	cold inducible RNA binding protein
1	-0.304	0.566	Q9D7N6	MRPL30	mitochondrial ribosomal protein L30	0.257	0.188	0.375	Mrpl30	MRPL30	mitochondrial ribosomal protein L30
1	-0.304	0.383	Q9JIW9	RALB	RAS like proto-oncogene B	0.00118	1.252	0.000158	Ralb	RALB	RAS like proto-oncogene B
1	-0.303	0.127	Q9JHR7	IDE	insulin degrading enzyme	0.414	0.061	0.671	Ide	IDE	insulin degrading enzyme
1	-0.302	0.284	P00493	HPRT1	hypoxanthine phosphoribosyltransferase 1	0.189	0.131	0.256	Hprt	HPRT1	hypoxanthine phosphoribosyltransferase 1
1	-0.302	0.305	Q9CQ69	UQCRQ	ubiquinol-cytochrome c reductase complex III subunit VII	0.0663	0.411	0.0701	Uqcrq	UQCRQ	ubiquinol-cytochrome c reductase complex III subunit VII
1	-0.302	0.53	Q3TKT4	SMARCA4	SWI/SNF related, matrix associated, actin dependent regulator of chromatin, subfamily a, member 4	0.00889	0.431	0.0049	Smarca4	SMARCA4	SWI/SNF related, matrix associated, actin dependent regulator of chromatin, subfamily a, member 4
1	-0.302	0.661	G3X8U3	QNG1	Q-nucleotide N-glycosylase 1	0.00107	0.613	0.000129	2210016F16Rik	QNG1	Q-nucleotide N-glycosylase 1
1	-0.301	0.399	Q9CPP6	NDUFA5	NADH:ubiquinone oxidoreductase subunit A5	0.408	0.073	0.659	Ndufa5	NDUFA5	NADH:ubiquinone oxidoreductase subunit A5
1	-0.301	0.0973	Q3ULF4	SPG7	SPG7 matrix AAA peptidase subunit, paraplegin	0.0136	0.29	0.009	Spg7	SPG7	SPG7 matrix AAA peptidase subunit, paraplegin
1	-0.301	0.28	Q91YT7	YTHDF2	YTH N6-methyladenosine RNA binding protein F2	0.0636	0.528	0.0663	Ythdf2	YTHDF2	YTH N6-methyladenosine RNA binding protein F2
1	-0.301	0.505	P15532	NME1	NME/NM23 nucleoside diphosphate kinase 1	0.0181	0.572	0.0132	Nme1	NME1	NME/NM23 nucleoside diphosphate kinase 1
1	-0.3	0.26	Q9DCW4	ETFB	electron transfer flavoprotein subunit beta	0.529	0.023	0.916	Etfb	ETFB	electron transfer flavoprotein subunit beta
1	-0.3	0.231	Q80XU3	NUCKS1	nuclear casein kinase and cyclin dependent kinase substrate 1	0.164	0.25	0.216	Nucks1	NUCKS1	nuclear casein kinase and cyclin dependent kinase substrate 1
1	-0.3	0.377	P08249	MDH2	malate dehydrogenase 2	0.00105	0.602	0.000123	Mdh2	MDH2	malate dehydrogenase 2
1	-0.298	0.479	Q8BXZ1	TMX3	thioredoxin related transmembrane protein 3	0.0988	0.151	0.115	Tmx3	TMX3	thioredoxin related transmembrane protein 3
1	-0.297	0.187	Q99NB1	ACSS1	acyl-CoA synthetase short chain family member 1	0.488	0.039	0.826	Acss1	ACSS1	acyl-CoA synthetase short chain family member 1
1	-0.297	0.338	Q9D855	UQCRB	ubiquinol-cytochrome c reductase binding protein	0.216	0.103	0.301	Uqcrb	UQCRB	ubiquinol-cytochrome c reductase binding protein
1	-0.297	0.842	Q6ZQK5	ACAP2	ArfGAP with coiled-coil, ankyrin repeat and PH domains 2	0.0129	0.268	0.00831	Acap2	ACAP2	ArfGAP with coiled-coil, ankyrin repeat and PH domains 2
1	-0.297	0.673	O70548	TCAP	titin-cap	0.0239	0.946	0.0189	Tcap	TCAP	titin-cap
1	-0.296	0.315	Q9D6U8	FAM162A	family with sequence similarity 162 member A	0.373	0.08	0.588	Fam162a	FAM162A	family with sequence similarity 162 member A
1	-0.296	0.476	P09813	APOA2	apolipoprotein A2	0.212	0.832	0.296	Apoa2	APOA2	apolipoprotein A2
1	-0.295	0.0687	P63005	PAFAH1B1	platelet activating factor acetylhydrolase 1b regulatory subunit 1	0.0135	0.463	0.00883	Pafah1b1	PAFAH1B1	platelet activating factor acetylhydrolase 1b regulatory subunit 1
1	-0.295	0.619	Q8BMP6	ACBD3	acyl-CoA binding domain containing 3	0.00127	0.636	0.000187	Acbd3	ACBD3	acyl-CoA binding domain containing 3
1	-0.294	0.196	Q9QXX4	SLC25A13	solute carrier family 25 member 13	0.403	0.086	0.647	Slc25a13	SLC25A13	solute carrier family 25 member 13
1	-0.294	0.662	Q9Z1K6	ARIH2	ariadne RBR E3 ubiquitin protein ligase 2	0.0239	0.668	0.0189	Arih2	ARIH2	ariadne RBR E3 ubiquitin protein ligase 2
1	-0.293	0.391	Q9CWF2	TUBB2B	tubulin beta 2B class IIb	0.142	0.392	0.18	Tubb2b	TUBB2B	tubulin beta 2B class IIb
1	-0.293	0.391	Q7TMM9	TUBB2A	tubulin beta 2A class IIa	0.0456	0.526	0.0434	Tubb2a	TUBB2A	tubulin beta 2A class IIa
1	-0.292	0.262	Q9WUB3	PYGM	glycogen phosphorylase, muscle associated	0.435	0.106	0.715	Pygm	PYGM	glycogen phosphorylase, muscle associated
1	-0.292	0.477	Q60823	AKT2	AKT serine/threonine kinase 2	0.0587	0.259	0.0601	Akt2	AKT2	AKT serine/threonine kinase 2
1	-0.291	0.365	Q99JY0	HADHB	hydroxyacyl-CoA dehydrogenase trifunctional multienzyme complex subunit beta	0.00948	0.4	0.0054	Hadhb	HADHB	hydroxyacyl-CoA dehydrogenase trifunctional multienzyme complex subunit beta
1	-0.29	0.0718	Q921N7	TMEM70	transmembrane protein 70	0.474	0.021	0.797	Tmem70	TMEM70	transmembrane protein 70
1	-0.29	0.599	P97493	TXN2	thioredoxin 2	0.127	0.185	0.158	Txn2	TXN2	thioredoxin 2
1	-0.29	0.0851	Q9Z2M7	PMM2	phosphomannomutase 2	0.000795	0.883	7.11e-05	Pmm2	PMM2	phosphomannomutase 2
1	-0.289	0.495	Q9QUI0	RHOA	ras homolog family member A	0.000938	0.37	9.95e-05	Rhoa	RHOA	ras homolog family member A
1	-0.289	0.611	Q9R1P4	PSMA1	proteasome 20S subunit alpha 1	0.0012	0.886	0.000165	Psma1	PSMA1	proteasome 20S subunit alpha 1
1	-0.288	0.235	Q9D051	PDHB	pyruvate dehydrogenase E1 subunit beta	0.0653	0.2	0.0686	Pdhb	PDHB	pyruvate dehydrogenase E1 subunit beta
1	-0.288	0.314	P56695	WFS1	wolframin ER transmembrane glycoprotein	0.0383	0.297	0.0349	Wfs1	WFS1	wolframin ER transmembrane glycoprotein
1	-0.288	0.544	O89053	CORO1A	coronin 1A	0.0462	1.097	0.0441	Coro1a	CORO1A	coronin 1A
1	-0.286	0.502	Q9QZ23	NFU1	NFU1 iron-sulfur cluster scaffold	0.433	0.023	0.71	Nfu1	NFU1	NFU1 iron-sulfur cluster scaffold
1	-0.286	0.422	P70404	IDH3G	isocitrate dehydrogenase (NAD(+)) 3 non-catalytic subunit gamma	0.00891	0.307	0.00492	Idh3g	IDH3G	isocitrate dehydrogenase (NAD(+)) 3 non-catalytic subunit gamma
1	-0.286	0.0217	P29699	AHSG	alpha 2-HS glycoprotein	0.106	1.293	0.127	Ahsg	AHSG	alpha 2-HS glycoprotein
1	-0.285	0.663	O55111	DSG2	desmoglein 2	0.0111	1.171	0.00674	Dsg2	DSG2	desmoglein 2
1	-0.284	0.596	Q8BGC0	HTATSF1	HIV-1 Tat specific factor 1	0.21	0.198	0.292	Htatsf1	HTATSF1	HIV-1 Tat specific factor 1
1	-0.283	0.383	P40240	CD9	CD9 molecule	0.000191	1.042	2.86e-06	Cd9	CD9	CD9 molecule
1	-0.282	0.801	O88811	STAM2	signal transducing adaptor molecule 2	0.00903	0.225	0.00501	Stam2	STAM2	signal transducing adaptor molecule 2
1	-0.282	0.82	P47941	CRKL	CRK like proto-oncogene, adaptor protein	0.00813	0.321	0.00431	Crkl	CRKL	CRK like proto-oncogene, adaptor protein
1	-0.281	0.858	Q63932	MAP2K2	mitogen-activated protein kinase kinase 2	0.00358	0.341	0.00118	Map2k2	MAP2K2	mitogen-activated protein kinase kinase 2
1	-0.281	0.252	P35279	RAB6A	RAB6A, member RAS oncogene family	0.00351	0.343	0.00114	Rab6a	RAB6A	RAB6A, member RAS oncogene family
1	-0.28	0.323	Q9D6R2	IDH3A	isocitrate dehydrogenase (NAD(+)) 3 catalytic subunit alpha	0.0077	0.427	0.00398	Idh3a	IDH3A	isocitrate dehydrogenase (NAD(+)) 3 catalytic subunit alpha
1	-0.28	0.854	Q9D1M0	SEC13	SEC13 homolog, nuclear pore and COPII coat complex component	0.00243	0.657	0.000601	Sec13	SEC13	SEC13 homolog, nuclear pore and COPII coat complex component
1	-0.28	0.0576	P34884	MIF	macrophage migration inhibitory factor	0.000137	1.869	8.14e-07	Mif	MIF	macrophage migration inhibitory factor
1	-0.279	0.68	Q3UIJ9	MYZAP	myocardial zonula adherens protein	0.215	0.169	0.3	Myzap	MYZAP	myocardial zonula adherens protein
1	-0.279	0.336	Q8BKZ9	PDHX	pyruvate dehydrogenase complex component X	0.105	0.197	0.124	Pdhx	PDHX	pyruvate dehydrogenase complex component X
1	-0.279	0.754	Q921H9	COA7	cytochrome c oxidase assembly factor 7	0.000758	0.555	6.49e-05	Coa7	COA7	cytochrome c oxidase assembly factor 7
1	-0.278	0.325	O55143	ATP2A2	ATPase sarcoplasmic/endoplasmic reticulum Ca2+ transporting 2	0.0174	0.456	0.0125	Atp2a2	ATP2A2	ATPase sarcoplasmic/endoplasmic reticulum Ca2+ transporting 2
1	-0.277	0.212	P45591	CFL2	cofilin 2	0.192	0.114	0.261	Cfl2	CFL2	cofilin 2
1	-0.277	0.0389	Q9D6S7	MRRF	mitochondrial ribosome recycling factor	0.0192	0.299	0.0142	Mrrf	MRRF	mitochondrial ribosome recycling factor
1	-0.277	0.378	Q03265	ATP5F1A	ATP synthase F1 subunit alpha	0.00297	0.477	0.00085	Atp5a1	ATP5F1A	ATP synthase F1 subunit alpha
1	-0.277	0.451	P62259	YWHAE	tyrosine 3-monooxygenase/tryptophan 5-monooxygenase activation protein epsilon	0.000286	0.63	8.33e-06	Ywhae	YWHAE	tyrosine 3-monooxygenase/tryptophan 5-monooxygenase activation protein epsilon
1	-0.276	0.382	Q9WUR2	ECI2	enoyl-CoA delta isomerase 2	0.073	0.179	0.0792	Eci2	ECI2	enoyl-CoA delta isomerase 2
1	-0.275	0.0132	Q8BIJ7	RUFY1	RUN and FYVE domain containing 1	0.466	0.037	0.78	Rufy1	RUFY1	RUN and FYVE domain containing 1
1	-0.275	0.375	Q8VEM8	SLC25A3	solute carrier family 25 member 3	0.0106	0.428	0.0063	Slc25a3	SLC25A3	solute carrier family 25 member 3
1	-0.275	0.398	Q4VAA2	CDV3	CDV3 homolog	0.00656	0.605	0.00312	Cdv3	CDV3	CDV3 homolog
1	-0.275	0.0693	Q8R010	AIMP2	aminoacyl tRNA synthetase complex interacting multifunctional protein 2	0.000194	1.329	3.59e-06	Aimp2	AIMP2	aminoacyl tRNA synthetase complex interacting multifunctional protein 2
1	-0.273	0.637	Q9D6K8	FUNDC2	FUN14 domain containing 2	0.0998	0.133	0.117	Fundc2	FUNDC2	FUN14 domain containing 2
1	-0.272	0.501	Q9CVB6	ARPC2	actin related protein 2/3 complex subunit 2	0.000452	0.438	2.44e-05	Arpc2	ARPC2	actin related protein 2/3 complex subunit 2
1	-0.272	0.559	Q5XJY5	ARCN1	archain 1	0.000725	0.543	5.65e-05	Arcn1	ARCN1	archain 1
1	-0.27	0.132	P97855	G3BP1	G3BP stress granule assembly factor 1	0.00659	0.65	0.00315	G3bp1	G3BP1	G3BP stress granule assembly factor 1
1	-0.269	0.252	P35486	PDHA1	pyruvate dehydrogenase E1 subunit alpha 1	0.139	0.197	0.176	Pdha1	PDHA1	pyruvate dehydrogenase E1 subunit alpha 1
1	-0.269	0.628	Q9EST5	Anp32b	acidic (leucine-rich) nuclear phosphoprotein 32 family, member B	0.00286	1.08	0.000797	Anp32b	Anp32b	acidic (leucine-rich) nuclear phosphoprotein 32 family, member B
1	-0.268	0.399	Q62425	NDUFA4	NDUFA4 mitochondrial complex associated	0.495	0.018	0.841	Ndufa4	NDUFA4	NDUFA4 mitochondrial complex associated
1	-0.268	0.356	Q9CR62	SLC25A11	solute carrier family 25 member 11	0.343	0.054	0.53	Slc25a11	SLC25A11	solute carrier family 25 member 11
1	-0.268	0.447	Q9R0P5	DSTN	destrin, actin depolymerizing factor	0.0295	0.301	0.0248	Dstn	DSTN	destrin, actin depolymerizing factor
1	-0.267	0.606	O70252	HMOX2	heme oxygenase 2	0.405	0.045	0.653	Hmox2	HMOX2	heme oxygenase 2
1	-0.267	0.31	Q91VD9	NDUFS1	NADH:ubiquinone oxidoreductase core subunit S1	0.0421	0.177	0.0393	Ndufs1	NDUFS1	NADH:ubiquinone oxidoreductase core subunit S1
1	-0.267	0.353	Q8CCS6	PABPN1	poly(A) binding protein nuclear 1	0.158	0.407	0.206	Pabpn1	PABPN1	poly(A) binding protein nuclear 1
1	-0.267	0.0963	Q76MZ3	PPP2R1A	protein phosphatase 2 scaffold subunit Aalpha	0.0147	0.425	0.00993	Ppp2r1a	PPP2R1A	protein phosphatase 2 scaffold subunit Aalpha
1	-0.266	0.739	Q6PFX9	TNKS	tankyrase	0.458	0.042	0.762	Tnks	TNKS	tankyrase
1	-0.266	0.648	Q922D4	PPP6R3	protein phosphatase 6 regulatory subunit 3	0.0553	0.351	0.0557	Ppp6r3	PPP6R3	protein phosphatase 6 regulatory subunit 3
1	-0.266	0.414	P63030	MPC1	mitochondrial pyruvate carrier 1	0.0168	0.531	0.0119	Mpc1	MPC1	mitochondrial pyruvate carrier 1
1	-0.265	0.533	Q99KJ8	DCTN2	dynactin subunit 2	0.227	0.06	0.321	Dctn2	DCTN2	dynactin subunit 2
1	-0.264	0.689	Q9CPW3	MRPL54	mitochondrial ribosomal protein L54	0.0055	0.896	0.0024	Mrpl54	MRPL54	mitochondrial ribosomal protein L54
1	-0.263	0.378	P18242	CTSD	cathepsin D	0.0623	0.311	0.0648	Ctsd	CTSD	cathepsin D
1	-0.263	0.467	Q8BJY1	PSMD5	proteasome 26S subunit, non-ATPase 5	0.00191	0.625	0.000406	Psmd5	PSMD5	proteasome 26S subunit, non-ATPase 5
1	-0.262	0.302	Q9DB77	UQCRC2	ubiquinol-cytochrome c reductase core protein 2	0.0745	0.145	0.0814	Uqcrc2	UQCRC2	ubiquinol-cytochrome c reductase core protein 2
1	-0.262	0.349	P54731	FAF1	Fas associated factor 1	0.005	0.604	0.00206	Faf1	FAF1	Fas associated factor 1
1	-0.262	0.581	Q9R0Q7	PTGES3	prostaglandin E synthase 3	0.005	0.756	0.00206	Ptges3	PTGES3	prostaglandin E synthase 3
1	-0.261	0.294	Q8BHC4	DCAKD	dephospho-CoA kinase domain containing	0.473	0.037	0.795	Dcakd	DCAKD	dephospho-CoA kinase domain containing
1	-0.261	0.351	Q6PAM0	PRKAB2	protein kinase AMP-activated non-catalytic subunit beta 2	0.197	0.217	0.27	Prkab2	PRKAB2	protein kinase AMP-activated non-catalytic subunit beta 2
1	-0.261	0.312	Q9CR68	UQCRFS1	ubiquinol-cytochrome c reductase, Rieske iron-sulfur polypeptide 1	0.104	0.313	0.122	Uqcrfs1	UQCRFS1	ubiquinol-cytochrome c reductase, Rieske iron-sulfur polypeptide 1
1	-0.261	0.446	Q8JZR0	ACSL5	acyl-CoA synthetase long chain family member 5	0.0077	0.5	0.00398	Acsl5	ACSL5	acyl-CoA synthetase long chain family member 5
1	-0.261	0.281	Q8WTY4	CIAPIN1	cytokine induced apoptosis inhibitor 1	0.0132	0.541	0.00857	Ciapin1	CIAPIN1	cytokine induced apoptosis inhibitor 1
1	-0.261	0.418	P05064	ALDOA	aldolase, fructose-bisphosphate A	0.00156	0.79	0.000283	Aldoa	ALDOA	aldolase, fructose-bisphosphate A
1	-0.259	0.709	Q5SSW2	PSME4	proteasome activator subunit 4	0.285	0.109	0.424	Psme4	PSME4	proteasome activator subunit 4
1	-0.259	0.83	Q8VCM5	MUL1	mitochondrial E3 ubiquitin protein ligase 1	0.0156	0.366	0.0108	Mul1	MUL1	mitochondrial E3 ubiquitin protein ligase 1
1	-0.259	0.00813	Q9Z1X4	ILF3	interleukin enhancer binding factor 3	0.0991	0.377	0.116	Ilf3	ILF3	interleukin enhancer binding factor 3
1	-0.257	0.366	Q6P8J7	CKMT2	creatine kinase, mitochondrial 2	0.107	0.243	0.127	Ckmt2	CKMT2	creatine kinase, mitochondrial 2
1	-0.256	0.271	Q99N96	MRPL1	mitochondrial ribosomal protein L1	0.0509	0.118	0.05	Mrpl1	MRPL1	mitochondrial ribosomal protein L1
1	-0.256	0.219	Q9CR21	NDUFAB1	NADH:ubiquinone oxidoreductase subunit AB1	0.011	0.313	0.00663	Ndufab1	NDUFAB1	NADH:ubiquinone oxidoreductase subunit AB1
1	-0.256	0.204	Q8BMK4	CKAP4	cytoskeleton associated protein 4	0.00135	0.508	0.000212	Ckap4	CKAP4	cytoskeleton associated protein 4
1	-0.256	0.426	Q60817	NACA	nascent polypeptide associated complex subunit alpha	0.00814	0.532	0.00432	Naca	NACA	nascent polypeptide associated complex subunit alpha
1	-0.256	0.301	P12815	PDCD6	programmed cell death 6	0.00978	0.685	0.00562	Pdcd6	PDCD6	programmed cell death 6
1	-0.256	0.575	P10639	TXN	thioredoxin	0.00297	0.933	0.000853	Txn1	TXN	thioredoxin
1	-0.256	0.515	P17182	ENO1	enolase 1	0.000127	1.626	6.56e-07	Eno1	ENO1	enolase 1
1	-0.255	0.773	O08808	DIAPH1	diaphanous related formin 1	0.305	0.063	0.46	Diaph1	DIAPH1	diaphanous related formin 1
1	-0.255	0.231	Q8BP27	SFR1	SWI5 dependent homologous recombination repair protein 1	0.249	0.073	0.359	Sfr1	SFR1	SWI5 dependent homologous recombination repair protein 1
1	-0.255	0.397	P62869	Elob	elongin B	0.000659	0.2	4.87e-05	Elob	Elob	elongin B
1	-0.255	0.246	O70139	PKIG	cAMP-dependent protein kinase inhibitor gamma	0.00293	1.08	0.000832	Pkig	PKIG	cAMP-dependent protein kinase inhibitor gamma
1	-0.255	0.876	Q922F4	TUBB6	tubulin beta 6 class V	0.0029	2.289	0.000816	Tubb6	TUBB6	tubulin beta 6 class V
1	-0.255	0.37	P09671	SOD2	superoxide dismutase 2	0.00267	2.636	0.000704	Sod2	SOD2	superoxide dismutase 2
1	-0.254	0.492	Q6IRU2	Tpm4	tropomyosin 4	0.000228	1.033	5.54e-06	Tpm4	Tpm4	tropomyosin 4
1	-0.253	0.0898	Q9WVJ2	PSMD13	proteasome 26S subunit, non-ATPase 13	0.000193	0.558	3.35e-06	Psmd13	PSMD13	proteasome 26S subunit, non-ATPase 13
1	-0.252	0.84	Q91V12	ACOT7	acyl-CoA thioesterase 7	0.361	0.133	0.566	Acot7	ACOT7	acyl-CoA thioesterase 7
1	-0.252	0.655	Q8C460	ERI3	ERI1 exoribonuclease family member 3	0.067	0.199	0.071	Eri3	ERI3	ERI1 exoribonuclease family member 3
1	-0.252	0.284	Q9Z1P6	NDUFA7	NADH:ubiquinone oxidoreductase subunit A7	0.0927	0.245	0.107	Ndufa7	NDUFA7	NADH:ubiquinone oxidoreductase subunit A7
1	-0.252	0.302	P18760	CFL1	cofilin 1	0.00774	0.279	0.00401	Cfl1	CFL1	cofilin 1
1	-0.252	0.686	Q9JIK9	MRPS34	mitochondrial ribosomal protein S34	0.00576	0.674	0.00257	Mrps34	MRPS34	mitochondrial ribosomal protein S34
1	-0.252	0.352	Q9DBL1	ACADSB	acyl-CoA dehydrogenase short/branched chain	0.00127	1.196	0.000188	Acadsb	ACADSB	acyl-CoA dehydrogenase short/branched chain
1	-0.251	0.668	O35379	ABCC1	ATP binding cassette subfamily C member 1	0.00369	1.347	0.00125	Abcc1	ABCC1	ATP binding cassette subfamily C member 1
1	-0.25	0.439	P48024	Eif1	eukaryotic translation initiation factor 1	0.0132	0.848	0.00859	Eif1	Eif1	eukaryotic translation initiation factor 1
1	-0.249	0.59	Q8BRT1	CLASP2	cytoplasmic linker associated protein 2	0.507	0.019	0.868	Clasp2	CLASP2	cytoplasmic linker associated protein 2
1	-0.249	0.41	O35129	PHB2	prohibitin 2	0.0385	0.357	0.0352	Phb2	PHB2	prohibitin 2
1	-0.249	0.29	Q9JLV5	CUL3	cullin 3	0.00313	0.465	0.000936	Cul3	CUL3	cullin 3
1	-0.249	0.158	P50247	AHCY	adenosylhomocysteinase	0.000603	1.391	4.09e-05	Ahcy	AHCY	adenosylhomocysteinase
1	-0.248	0.343	P26443	GLUD1	glutamate dehydrogenase 1	0.00409	0.212	0.00149	Glud1	GLUD1	glutamate dehydrogenase 1
1	-0.248	0.273	Q91YT0	NDUFV1	NADH:ubiquinone oxidoreductase core subunit V1	0.0297	0.291	0.0251	Ndufv1	NDUFV1	NADH:ubiquinone oxidoreductase core subunit V1
1	-0.248	0.628	Q9D1N9	MRPL21	mitochondrial ribosomal protein L21	0.013	0.424	0.00842	Mrpl21	MRPL21	mitochondrial ribosomal protein L21
1	-0.248	0.418	Q91VH6	MEMO1	mediator of cell motility 1	0.0469	0.453	0.0449	Memo1	MEMO1	mediator of cell motility 1
1	-0.248	0.696	Q9JLN9	MTOR	mechanistic target of rapamycin kinase	0.0376	0.576	0.0342	Mtor	MTOR	mechanistic target of rapamycin kinase
1	-0.247	0.295	Q3UFY8	TRMT10C	tRNA methyltransferase 10C, mitochondrial RNase P subunit	0.167	0.288	0.22	Trmt10c	TRMT10C	tRNA methyltransferase 10C, mitochondrial RNase P subunit
1	-0.246	0.672	Q9WUD1	STUB1	STIP1 homology and U-box containing protein 1	0.352	0.035	0.548	Stub1	STUB1	STIP1 homology and U-box containing protein 1
1	-0.246	0.635	Q80UP8	SLC20A2	solute carrier family 20 member 2	0.0504	0.59	0.0493	Slc20a2	SLC20A2	solute carrier family 20 member 2
1	-0.246	0.225	P46978	STT3A	STT3 oligosaccharyltransferase complex catalytic subunit A	0.00356	0.648	0.00116	Stt3a	STT3A	STT3 oligosaccharyltransferase complex catalytic subunit A
1	-0.245	0.222	Q60936	COQ8A	coenzyme Q8A	0.55	0.007	0.965	Coq8a	COQ8A	coenzyme Q8A
1	-0.245	0.276	P61971	NUTF2	nuclear transport factor 2	0.0872	0.334	0.099	Nutf2	NUTF2	nuclear transport factor 2
1	-0.244	0.709	Q8BU14	SEC62	SEC62 homolog, preprotein translocation factor	0.00949	0.279	0.00541	Sec62	SEC62	SEC62 homolog, preprotein translocation factor
1	-0.243	0.8	Q9DBB4	NAA16	N-alpha-acetyltransferase 16, NatA auxiliary subunit	0.397	0.081	0.635	Naa16	NAA16	N-alpha-acetyltransferase 16, NatA auxiliary subunit
1	-0.243	0.196	Q9WTP6	AK2	adenylate kinase 2	0.0123	0.875	0.00778	Ak2	AK2	adenylate kinase 2
1	-0.242	0.0568	P80315	CCT4	chaperonin containing TCP1 subunit 4	0.0267	0.41	0.0218	Cct4	CCT4	chaperonin containing TCP1 subunit 4
1	-0.242	0.377	Q9D6J6	NDUFV2	NADH:ubiquinone oxidoreductase core subunit V2	0.00694	0.425	0.00341	Ndufv2	NDUFV2	NADH:ubiquinone oxidoreductase core subunit V2
1	-0.242	0.24	Q9CXW3	CACYBP	calcyclin binding protein	0.0683	0.574	0.0728	Cacybp	CACYBP	calcyclin binding protein
1	-0.242	0.495	P54775	PSMC4	proteasome 26S subunit, ATPase 4	0.000659	1.304	4.9e-05	Psmc4	PSMC4	proteasome 26S subunit, ATPase 4
1	-0.241	0.339	O08709	PRDX6	peroxiredoxin 6	0.38	0.091	0.603	Prdx6	PRDX6	peroxiredoxin 6
1	-0.241	0.147	Q7TMF3	NDUFA12	NADH:ubiquinone oxidoreductase subunit A12	0.234	0.127	0.333	Ndufa12	NDUFA12	NADH:ubiquinone oxidoreductase subunit A12
1	-0.241	0.275	Q9CYR0	SSBP1	single stranded DNA binding protein 1	0.0222	0.399	0.0172	Ssbp1	SSBP1	single stranded DNA binding protein 1
1	-0.24	0.536	Q8BJU0	SGTA	small glutamine rich tetratricopeptide repeat co-chaperone alpha	0.00539	0.307	0.00232	Sgta	SGTA	small glutamine rich tetratricopeptide repeat co-chaperone alpha
1	-0.239	0.29	Q9Z1Z0	USO1	USO1 vesicle transport factor	0.000204	0.861	4e-06	Uso1	USO1	USO1 vesicle transport factor
1	-0.238	0.451	Q9QYR9	ACOT2	acyl-CoA thioesterase 2	0.132	0.257	0.165	Acot2	ACOT2	acyl-CoA thioesterase 2
1	-0.238	0.32	Q9DCT2	NDUFS3	NADH:ubiquinone oxidoreductase core subunit S3	0.0259	0.41	0.0209	Ndufs3	NDUFS3	NADH:ubiquinone oxidoreductase core subunit S3
1	-0.237	0.725	P35293	RAB18	RAB18, member RAS oncogene family	0.134	0.198	0.168	Rab18	RAB18	RAB18, member RAS oncogene family
1	-0.237	0.445	Q921G7	ETFDH	electron transfer flavoprotein dehydrogenase	0.0372	0.375	0.0336	Etfdh	ETFDH	electron transfer flavoprotein dehydrogenase
1	-0.237	0.848	Q80Y81	ELAC2	elaC ribonuclease Z 2	0.00176	1.142	0.000352	Elac2	ELAC2	elaC ribonuclease Z 2
1	-0.236	0.71	P61982	YWHAG	tyrosine 3-monooxygenase/tryptophan 5-monooxygenase activation protein gamma	0.0157	0.323	0.0109	Ywhag	YWHAG	tyrosine 3-monooxygenase/tryptophan 5-monooxygenase activation protein gamma
1	-0.235	0.178	Q8BJZ4	MRPS35	mitochondrial ribosomal protein S35	0.283	0.101	0.42	Mrps35	MRPS35	mitochondrial ribosomal protein S35
1	-0.235	0.0484	Q8R016	BLMH	bleomycin hydrolase	0.163	0.115	0.214	Blmh	BLMH	bleomycin hydrolase
1	-0.235	0.235	Q3UHB1	NT5DC3	5'-nucleotidase domain containing 3	0.164	0.149	0.216	Nt5dc3	NT5DC3	5'-nucleotidase domain containing 3
1	-0.235	0.306	Q9WVB0	RBPMS	RNA binding protein, mRNA processing factor	0.000443	0.376	2.37e-05	Rbpms	RBPMS	RNA binding protein, mRNA processing factor
1	-0.234	0.574	Q9CQJ8	NDUFB9	NADH:ubiquinone oxidoreductase subunit B9	0.364	0.066	0.569	Ndufb9	NDUFB9	NADH:ubiquinone oxidoreductase subunit B9
1	-0.234	0.644	P19536	Cox5b/Gm34962	cytochrome c oxidase subunit 5B	0.449	0.067	0.744	Cox5b	Cox5b/Gm34962	cytochrome c oxidase subunit 5B
1	-0.234	0.476	P11404	FABP3	fatty acid binding protein 3	0.0649	0.443	0.0681	Fabp3	FABP3	fatty acid binding protein 3
1	-0.234	0.307	Q9D2G2	DLST	dihydrolipoamide S-succinyltransferase	0.00536	0.468	0.00229	Dlst	DLST	dihydrolipoamide S-succinyltransferase
1	-0.233	0.604	Q3UHX2	PDAP1	PDGFA associated protein 1	0.00559	0.359	0.00246	Pdap1	PDAP1	PDGFA associated protein 1
1	-0.233	0.508	Q7TQI3	Otub1	OTU domain, ubiquitin aldehyde binding 1	0.0044	0.479	0.00168	Otub1	Otub1	OTU domain, ubiquitin aldehyde binding 1
1	-0.233	0.0776	O88746	TOM1	target of myb1 membrane trafficking protein	0.0111	0.661	0.00677	Tom1	TOM1	target of myb1 membrane trafficking protein
1	-0.232	0.579	Q9D1F4	AKT1S1	AKT1 substrate 1	0.0321	0.255	0.0278	Akt1s1	AKT1S1	AKT1 substrate 1
1	-0.232	0.107	Q6PB66	LRPPRC	leucine rich pentatricopeptide repeat containing	0.0257	0.387	0.0207	Lrpprc	LRPPRC	leucine rich pentatricopeptide repeat containing
1	-0.232	0.435	Q80UM3	NAA15	N-alpha-acetyltransferase 15, NatA auxiliary subunit	0.00269	0.771	0.000717	Naa15	NAA15	N-alpha-acetyltransferase 15, NatA auxiliary subunit
1	-0.232	0.34	Q3TXS7	PSMD1	proteasome 26S subunit, non-ATPase 1	0.0012	0.997	0.000164	Psmd1	PSMD1	proteasome 26S subunit, non-ATPase 1
1	-0.231	0.298	Q924M7	MPI	mannose phosphate isomerase	0.00824	0.592	0.00439	Mpi	MPI	mannose phosphate isomerase
1	-0.23	0.74	Q8BGB7	ENOPH1	enolase-phosphatase 1	0.487	0.036	0.825	Enoph1	ENOPH1	enolase-phosphatase 1
1	-0.23	0.139	P97820	MAP4K4	mitogen-activated protein kinase kinase kinase kinase 4	0.291	0.059	0.435	Map4k4	MAP4K4	mitogen-activated protein kinase kinase kinase kinase 4
1	-0.229	0.778	P16283	SLC4A3	solute carrier family 4 member 3	0.215	0.179	0.301	Slc4a3	SLC4A3	solute carrier family 4 member 3
1	-0.229	0.685	Q812C9	AOC2	amine oxidase copper containing 2	0.31	0.269	0.467	Aoc2	AOC2	amine oxidase copper containing 2
1	-0.229	0.458	P40124	CAP1	cyclase associated actin cytoskeleton regulatory protein 1	0.00309	0.49	0.00092	Cap1	CAP1	cyclase associated actin cytoskeleton regulatory protein 1
1	-0.229	0.55	Q9Z2U0	PSMA7	proteasome 20S subunit alpha 7	0.000741	1.182	6.02e-05	Psma7	PSMA7	proteasome 20S subunit alpha 7
1	-0.228	0.356	Q9DBZ5	EIF3K	eukaryotic translation initiation factor 3 subunit K	0.118	0.133	0.144	Eif3k	EIF3K	eukaryotic translation initiation factor 3 subunit K
1	-0.228	0.421	Q8K1M6	DNM1L	dynamin 1 like	0.0853	0.149	0.0962	Dnm1l	DNM1L	dynamin 1 like
1	-0.228	0.282	Q9Z2I9	SUCLA2	succinate-CoA ligase ADP-forming subunit beta	0.0139	0.331	0.0092	Sucla2	SUCLA2	succinate-CoA ligase ADP-forming subunit beta
1	-0.228	0.682	P05125	NPPA	natriuretic peptide A	0.369	0.355	0.579	Nppa	NPPA	natriuretic peptide A
1	-0.227	0.5	Q8VEK0	TMEM30A	transmembrane protein 30A	0.536	0.006	0.931	Tmem30a	TMEM30A	transmembrane protein 30A
1	-0.227	0.268	Q9CQC9	SAR1B	secretion associated Ras related GTPase 1B	0.09	0.313	0.103	Sar1b	SAR1B	secretion associated Ras related GTPase 1B
1	-0.227	0.0964	Q68FD5	CLTC	clathrin heavy chain	0.00625	0.41	0.00289	Cltc	CLTC	clathrin heavy chain
1	-0.226	0.648	Q9CQW1	YKT6	YKT6 v-SNARE homolog	0.0204	0.344	0.0154	Ykt6	YKT6	YKT6 v-SNARE homolog
1	-0.225	0.286	Q3UIU2	NDUFB6	NADH:ubiquinone oxidoreductase subunit B6	0.123	0.102	0.151	Ndufb6	NDUFB6	NADH:ubiquinone oxidoreductase subunit B6
1	-0.225	0.451	Q8K2B3	SDHA	succinate dehydrogenase complex flavoprotein subunit A	0.0298	0.183	0.0253	Sdha	SDHA	succinate dehydrogenase complex flavoprotein subunit A
1	-0.225	0.798	Q9Z1M8	IK	IK cytokine	0.00358	0.358	0.00118	Ik	IK	IK cytokine
1	-0.225	0.484	Q8VE70	PDCD10	programmed cell death 10	0.0203	0.511	0.0152	Pdcd10	PDCD10	programmed cell death 10
1	-0.225	0.373	Q64433	HSPE1	heat shock protein family E (Hsp10) member 1	0.0755	0.597	0.0829	Hspe1	HSPE1	heat shock protein family E (Hsp10) member 1
1	-0.225	0.388	Q6P1F6	PPP2R2A	protein phosphatase 2 regulatory subunit Balpha	0.00775	0.632	0.00402	Ppp2r2a	PPP2R2A	protein phosphatase 2 regulatory subunit Balpha
1	-0.224	0.605	P04925	PRNP	prion protein	0.156	0.287	0.202	Prnp	PRNP	prion protein
1	-0.224	0.288	P28658	ATXN10	ataxin 10	0.0165	0.346	0.0116	Atxn10	ATXN10	ataxin 10
1	-0.224	0.334	Q99LP6	GRPEL1	GrpE like 1, mitochondrial	0.0197	0.559	0.0147	Grpel1	GRPEL1	GrpE like 1, mitochondrial
1	-0.224	0.699	P00329	ADH1C	alcohol dehydrogenase 1C (class I), gamma polypeptide	0.0583	0.837	0.0594	Adh1	ADH1C	alcohol dehydrogenase 1C (class I), gamma polypeptide
1	-0.224	0.173	Q9JI91	ACTN2	actinin alpha 2	0.0075	1.031	0.00382	Actn2	ACTN2	actinin alpha 2
1	-0.223	0.253	P45376	AKR1B1	aldo-keto reductase family 1 member B	0.515	0.016	0.886	Akr1b3	AKR1B1	aldo-keto reductase family 1 member B
1	-0.223	0.343	O54950	PRKAG1	protein kinase AMP-activated non-catalytic subunit gamma 1	0.422	0.033	0.687	Prkag1	PRKAG1	protein kinase AMP-activated non-catalytic subunit gamma 1
1	-0.223	0.861	Q9CZN8	QRSL1	glutaminyl-tRNA amidotransferase subunit QRSL1	0.166	0.29	0.219	Qrsl1	QRSL1	glutaminyl-tRNA amidotransferase subunit QRSL1
1	-0.223	0.52	P61087	UBE2K	ubiquitin conjugating enzyme E2 K	0.0622	0.296	0.0647	Ube2k	UBE2K	ubiquitin conjugating enzyme E2 K
1	-0.223	0.706	Q9CQF8	MRPL57	mitochondrial ribosomal protein L57	0.0577	0.375	0.0586	Mrpl57	MRPL57	mitochondrial ribosomal protein L57
1	-0.223	0.602	Q62159	RHOC	ras homolog family member C	0.0011	1.469	0.000136	Rhoc	RHOC	ras homolog family member C
1	-0.222	0.398	Q91VR2	ATP5F1C	ATP synthase F1 subunit gamma	0.551	0.004	0.967	Atp5c1	ATP5F1C	ATP synthase F1 subunit gamma
1	-0.222	0.35	Q91Z31	PTBP2	polypyrimidine tract binding protein 2	0.429	0.07	0.702	Ptbp2	PTBP2	polypyrimidine tract binding protein 2
1	-0.222	0.347	Q6PEB6	MOB4	MOB family member 4, phocein	0.123	0.156	0.152	Mob4	MOB4	MOB family member 4, phocein
1	-0.222	0.909	Q9DAT5	TRMU	tRNA mitochondrial 2-thiouridylase	0.238	0.288	0.341	Trmu	TRMU	tRNA mitochondrial 2-thiouridylase
1	-0.222	0.764	Q9CPX6	ATG3	autophagy related 3	0.000945	0.648	0.000102	Atg3	ATG3	autophagy related 3
1	-0.222	0.698	Q91ZB0	ALPK2	alpha kinase 2	0.025	0.854	0.02	Alpk2	ALPK2	alpha kinase 2
1	-0.222	0.408	P80313	CCT7	chaperonin containing TCP1 subunit 7	0.0042	0.863	0.00156	Cct7	CCT7	chaperonin containing TCP1 subunit 7
1	-0.222	0.155	Q60668	HNRNPD	heterogeneous nuclear ribonucleoprotein D	0.00396	1.004	0.00141	Hnrnpd	HNRNPD	heterogeneous nuclear ribonucleoprotein D
1	-0.221	0.209	Q9ERS2	NDUFA13	NADH:ubiquinone oxidoreductase subunit A13	0.526	0.01	0.91	Ndufa13	NDUFA13	NADH:ubiquinone oxidoreductase subunit A13
1	-0.221	0.279	Q9QZ88	VPS29	VPS29 retromer complex component	0.468	0.017	0.783	Vps29	VPS29	VPS29 retromer complex component
1	-0.221	0.563	Q9D8S4	REXO2	RNA exonuclease 2	0.144	0.247	0.183	Rexo2	REXO2	RNA exonuclease 2
1	-0.221	0.32	P14824	ANXA6	annexin A6	0.0736	0.472	0.0801	Anxa6	ANXA6	annexin A6
1	-0.22	0.0891	O55013	TRAPPC3	trafficking protein particle complex subunit 3	0.342	0.078	0.528	Trappc3	TRAPPC3	trafficking protein particle complex subunit 3
1	-0.22	0.857	Q9DCB8	ISCA2	iron-sulfur cluster assembly 2	0.0866	0.402	0.0981	Isca2	ISCA2	iron-sulfur cluster assembly 2
1	-0.22	0.233	Q9D7G0	PRPS1	phosphoribosyl pyrophosphate synthetase 1	0.0236	0.445	0.0186	Prps1	PRPS1	phosphoribosyl pyrophosphate synthetase 1
1	-0.22	0.438	Q9WUK2	EIF4H	eukaryotic translation initiation factor 4H	0.00712	0.485	0.00354	Eif4h	EIF4H	eukaryotic translation initiation factor 4H
1	-0.219	0.554	Q8C0C7	FARSA	phenylalanyl-tRNA synthetase subunit alpha	0.000853	0.964	8.27e-05	Farsa	FARSA	phenylalanyl-tRNA synthetase subunit alpha
1	-0.219	0.473	P28352	APEX1	apurinic/apyrimidinic endodeoxyribonuclease 1	0.0156	1.519	0.0108	Apex1	APEX1	apurinic/apyrimidinic endodeoxyribonuclease 1
1	-0.218	0.135	Q61187	TSG101	tumor susceptibility 101	0.00743	0.246	0.00377	Tsg101	TSG101	tumor susceptibility 101
1	-0.217	0.208	P38060	HMGCL	3-hydroxy-3-methylglutaryl-CoA lyase	0.333	0.093	0.511	Hmgcl	HMGCL	3-hydroxy-3-methylglutaryl-CoA lyase
1	-0.217	0.2	O88487	Dync1i2	dynein cytoplasmic 1 intermediate chain 2	0.00985	0.275	0.00569	Dync1i2	Dync1i2	dynein cytoplasmic 1 intermediate chain 2
1	-0.217	0.847	Q9CZP7	CDC37L1	cell division cycle 37 like 1, HSP90 cochaperone	0.0165	0.296	0.0116	Cdc37l1	CDC37L1	cell division cycle 37 like 1, HSP90 cochaperone
1	-0.217	0.222	O88342	WDR1	WD repeat domain 1	0.00548	0.397	0.00239	Wdr1	WDR1	WD repeat domain 1
1	-0.217	0.331	O70435	PSMA3	proteasome 20S subunit alpha 3	0.00114	1.227	0.000145	Psma3	PSMA3	proteasome 20S subunit alpha 3
1	-0.216	0.331	Q99PT1	ARHGDIA	Rho GDP dissociation inhibitor alpha	0.000292	0.636	8.72e-06	Arhgdia	ARHGDIA	Rho GDP dissociation inhibitor alpha
1	-0.215	0.324	Q99L47	ST13	ST13 Hsp70 interacting protein	0.134	0.229	0.168	St13	ST13	ST13 Hsp70 interacting protein
1	-0.215	0.326	Q8BH95	ECHS1	enoyl-CoA hydratase, short chain 1	0.0198	0.448	0.0147	Echs1	ECHS1	enoyl-CoA hydratase, short chain 1
1	-0.215	0.413	P11983	TCP1	t-complex 1	0.00142	1.051	0.000235	Tcp1	TCP1	t-complex 1
1	-0.214	0.817	P58389	PTPA	protein phosphatase 2 phosphatase activator	0.24	0.095	0.344	Ptpa	PTPA	protein phosphatase 2 phosphatase activator
1	-0.214	0.818	Q8R2Y8	PTRH2	peptidyl-tRNA hydrolase 2	0.182	0.41	0.245	Ptrh2	PTRH2	peptidyl-tRNA hydrolase 2
1	-0.214	0.558	Q71RI9	KYAT3	kynurenine aminotransferase 3	0.0108	0.562	0.00645	Kyat3	KYAT3	kynurenine aminotransferase 3
1	-0.214	0.748	P97429	ANXA4	annexin A4	0.00155	1.15	0.00028	Anxa4	ANXA4	annexin A4
1	-0.213	0.504	O35459	ECH1	enoyl-CoA hydratase 1	0.0584	0.211	0.0596	Ech1	ECH1	enoyl-CoA hydratase 1
1	-0.213	0.3	P62962	PFN1	profilin 1	0.045	0.216	0.0427	Pfn1	PFN1	profilin 1
1	-0.213	0.309	Q8CAQ8	IMMT	inner membrane mitochondrial protein	0.00289	0.524	0.00081	Immt	IMMT	inner membrane mitochondrial protein
1	-0.213	0.453	Q9QZB7	ACTR10	actin related protein 10	0.00454	0.538	0.00177	Actr10	ACTR10	actin related protein 10
1	-0.213	0.513	Q3TDQ1	STT3B	STT3 oligosaccharyltransferase complex catalytic subunit B	0.0012	1.047	0.000164	Stt3b	STT3B	STT3 oligosaccharyltransferase complex catalytic subunit B
1	-0.212	0.29	Q9D819	PPA1	inorganic pyrophosphatase 1	0.00134	2.577	0.000209	Ppa1	PPA1	inorganic pyrophosphatase 1
1	-0.211	0.34	O09106	HDAC1	histone deacetylase 1	0.44	0.044	0.726	Hdac1	HDAC1	histone deacetylase 1
1	-0.211	0.431	P61089	UBE2N	ubiquitin conjugating enzyme E2 N	0.0039	0.453	0.00137	Ube2n	UBE2N	ubiquitin conjugating enzyme E2 N
1	-0.21	0.482	P61079	UBE2D3	ubiquitin conjugating enzyme E2 D3	0.00613	0.754	0.00282	Ube2d3	UBE2D3	ubiquitin conjugating enzyme E2 D3
1	-0.209	0.759	Q8BUE4	AIFM2	apoptosis inducing factor mitochondria associated 2	0.466	0.066	0.779	Aifm2	AIFM2	apoptosis inducing factor mitochondria associated 2
1	-0.209	0.435	Q8BVZ1	PLIN5	perilipin 5	0.257	0.234	0.374	Plin5	PLIN5	perilipin 5
1	-0.209	0.255	P61161	ACTR2	actin related protein 2	0.03	0.238	0.0255	Actr2	ACTR2	actin related protein 2
1	-0.209	0.771	Q9R1S8	CAPN7	calpain 7	0.00917	0.407	0.00512	Capn7	CAPN7	calpain 7
1	-0.209	0.252	P09103	P4HB	prolyl 4-hydroxylase subunit beta	0.00131	0.732	0.000201	P4hb	P4HB	prolyl 4-hydroxylase subunit beta
1	-0.209	0.55	Q8BFP9	PDK1	pyruvate dehydrogenase kinase 1	0.000163	1.161	1.86e-06	Pdk1	PDK1	pyruvate dehydrogenase kinase 1
1	-0.208	0.333	Q9D358	ACP1	acid phosphatase 1	0.00791	0.289	0.00415	Acp1	ACP1	acid phosphatase 1
1	-0.207	0.443	P09542	MYL3	myosin light chain 3	0.376	0.092	0.594	Myl3	MYL3	myosin light chain 3
1	-0.206	0.364	Q8VE88	FAM114A2	family with sequence similarity 114 member A2	0.553	0.003	0.973	Fam114a2	FAM114A2	family with sequence similarity 114 member A2
1	-0.206	0.791	Q99N93	MRPL16	mitochondrial ribosomal protein L16	0.0519	0.347	0.0513	Mrpl16	MRPL16	mitochondrial ribosomal protein L16
1	-0.206	0.623	P36916	GNL1	G protein nucleolar 1 (putative)	0.0111	0.6	0.00673	Gnl1	GNL1	G protein nucleolar 1 (putative)
1	-0.206	0.357	Q61334	BCAP29	B cell receptor associated protein 29	0.0743	0.605	0.0812	Bcap29	BCAP29	B cell receptor associated protein 29
1	-0.206	0.186	P61202	Cops2	COP9 signalosome subunit 2	0.00314	0.609	0.000946	Cops2	Cops2	COP9 signalosome subunit 2
1	-0.206	0.421	Q8BU30	IARS1	isoleucyl-tRNA synthetase 1	0.000736	0.955	5.86e-05	Iars	IARS1	isoleucyl-tRNA synthetase 1
1	-0.206	0.479	P49710	HCLS1	hematopoietic cell-specific Lyn substrate 1	0.00122	1.87	0.000172	Hcls1	HCLS1	hematopoietic cell-specific Lyn substrate 1
1	-0.205	0.441	Q9DCL9	PAICS	phosphoribosylaminoimidazole carboxylase and phosphoribosylaminoimidazolesuccinocarboxamide synthase	0.0141	0.181	0.00937	Paics	PAICS	phosphoribosylaminoimidazole carboxylase and phosphoribosylaminoimidazolesuccinocarboxamide synthase
1	-0.205	0.291	Q9Z2I8	SUCLG2	succinate-CoA ligase GDP-forming subunit beta	0.00842	0.355	0.00452	Suclg2	SUCLG2	succinate-CoA ligase GDP-forming subunit beta
1	-0.204	0.452	A2ASQ1	AGRN	agrin	0.333	0.136	0.511	Agrn	AGRN	agrin
1	-0.204	0.899	Q149T7	PPM1J	protein phosphatase, Mg2+/Mn2+ dependent 1J	0.167	0.183	0.22	Ppm1j	PPM1J	protein phosphatase, Mg2+/Mn2+ dependent 1J
1	-0.204	0.0608	P47757	CAPZB	capping actin protein of muscle Z-line subunit beta	0.00182	0.563	0.000371	Capzb	CAPZB	capping actin protein of muscle Z-line subunit beta
1	-0.204	0.225	P80317	CCT6A	chaperonin containing TCP1 subunit 6A	0.00164	1.301	0.000304	Cct6a	CCT6A	chaperonin containing TCP1 subunit 6A
1	-0.204	0.85	Q3UJU9	RMDN3	regulator of microtubule dynamics 3	0.0017	1.344	0.000334	Rmdn3	RMDN3	regulator of microtubule dynamics 3
1	-0.203	0.221	Q9CT10	RANBP3	RAN binding protein 3	0.0418	0.161	0.039	Ranbp3	RANBP3	RAN binding protein 3
1	-0.203	0.553	Q99N89	MRPL43	mitochondrial ribosomal protein L43	0.0605	0.254	0.0624	Mrpl43	MRPL43	mitochondrial ribosomal protein L43
1	-0.203	0.457	Q99K70	RRAGC	Ras related GTP binding C	0.00548	0.583	0.00239	Rragc	RRAGC	Ras related GTP binding C
1	-0.203	0.637	P54116	STOM	stomatin	0.00685	0.663	0.00334	Stom	STOM	stomatin
1	-0.202	0.368	Q9Z1Q5	CLIC1	chloride intracellular channel 1	0.000496	0.726	2.9e-05	Clic1	CLIC1	chloride intracellular channel 1
1	-0.202	0.0843	Q60714	SLC27A1	solute carrier family 27 member 1	0.0185	0.788	0.0135	Slc27a1	SLC27A1	solute carrier family 27 member 1
1	-0.201	0.564	Q80X85	MRPS7	mitochondrial ribosomal protein S7	0.109	0.141	0.131	Mrps7	MRPS7	mitochondrial ribosomal protein S7
1	-0.201	0.184	Q8BGH2	SAMM50	SAMM50 sorting and assembly machinery component	0.0231	0.308	0.0181	Samm50	SAMM50	SAMM50 sorting and assembly machinery component
1	-0.201	0.223	Q9JHI5	IVD	isovaleryl-CoA dehydrogenase	0.026	0.335	0.021	Ivd	IVD	isovaleryl-CoA dehydrogenase
1	-0.201	0.805	Q9D7P6	ISCU	iron-sulfur cluster assembly enzyme	0.00658	0.982	0.00314	Iscu	ISCU	iron-sulfur cluster assembly enzyme
1	-0.201	0.768	Q9EQH2	ERAP1	endoplasmic reticulum aminopeptidase 1	0.00626	0.988	0.0029	Erap1	ERAP1	endoplasmic reticulum aminopeptidase 1
1	-0.2	0.645	O08599	STXBP1	syntaxin binding protein 1	0.445	0.031	0.735	Stxbp1	STXBP1	syntaxin binding protein 1
1	-0.2	0.242	P70296	PEBP1	phosphatidylethanolamine binding protein 1	0.0927	0.167	0.107	Pebp1	PEBP1	phosphatidylethanolamine binding protein 1
1	-0.2	0.268	Q9JLT4	TXNRD2	thioredoxin reductase 2	0.191	0.172	0.26	Txnrd2	TXNRD2	thioredoxin reductase 2
1	-0.2	0.529	P62774	MTPN	myotrophin	0.0131	0.239	0.00854	Mtpn	MTPN	myotrophin
1	-0.2	0.743	P34914	EPHX2	epoxide hydrolase 2	0.0256	0.814	0.0205	Ephx2	EPHX2	epoxide hydrolase 2
1	-0.199	0.796	B2RXS4	PLXNB2	plexin B2	0.34	0.117	0.525	Plxnb2	PLXNB2	plexin B2
1	-0.199	0.277	P26040	EZR	ezrin	0.237	0.145	0.339	Ezr	EZR	ezrin
1	-0.199	0.165	Q9QZH6	ECSIT	ECSIT signaling integrator	0.126	0.15	0.157	Ecsit	ECSIT	ECSIT signaling integrator
1	-0.198	0.119	P12787	COX5A	cytochrome c oxidase subunit 5A	0.215	0.15	0.299	Cox5a	COX5A	cytochrome c oxidase subunit 5A
1	-0.198	0.322	P05201	GOT1	glutamic-oxaloacetic transaminase 1	0.00591	0.874	0.00266	Got1	GOT1	glutamic-oxaloacetic transaminase 1
1	-0.197	0.51	Q91WS0	CISD1	CDGSH iron sulfur domain 1	0.169	0.119	0.224	Cisd1	CISD1	CDGSH iron sulfur domain 1
1	-0.197	0.0998	Q7TNP2	PPP2R1B	protein phosphatase 2 scaffold subunit Abeta	0.0224	0.314	0.0174	Ppp2r1b	PPP2R1B	protein phosphatase 2 scaffold subunit Abeta
1	-0.197	0.826	P54869	HMGCS2	3-hydroxy-3-methylglutaryl-CoA synthase 2	0.241	0.515	0.346	Hmgcs2	HMGCS2	3-hydroxy-3-methylglutaryl-CoA synthase 2
1	-0.196	0.598	P09055	ITGB1	integrin subunit beta 1	0.238	0.064	0.34	Itgb1	ITGB1	integrin subunit beta 1
1	-0.196	0.476	Q9WVK4	EHD1	EH domain containing 1	0.000454	0.892	2.46e-05	Ehd1	EHD1	EH domain containing 1
1	-0.196	0.511	P99026	PSMB4	proteasome 20S subunit beta 4	0.000548	1.194	3.48e-05	Psmb4	PSMB4	proteasome 20S subunit beta 4
1	-0.195	0.711	Q8BGX2	TIMM29	translocase of inner mitochondrial membrane 29	0.483	0.018	0.816	Timm29	TIMM29	translocase of inner mitochondrial membrane 29
1	-0.195	0.691	Q9JKF7	MRPL39	mitochondrial ribosomal protein L39	0.341	0.056	0.526	Mrpl39	MRPL39	mitochondrial ribosomal protein L39
1	-0.195	0.474	P35700	PRDX1	peroxiredoxin 1	0.00243	0.263	0.000603	Prdx1	PRDX1	peroxiredoxin 1
1	-0.195	0.729	Q3TL44	NLRX1	NLR family member X1	0.313	0.28	0.474	Nlrx1	NLRX1	NLR family member X1
1	-0.195	0.401	Q9WTQ8	TIMM23	translocase of inner mitochondrial membrane 23	0.00362	0.773	0.00121	Timm23	TIMM23	translocase of inner mitochondrial membrane 23
1	-0.194	0.686	Q9Z1E4	GYS1	glycogen synthase 1	0.268	0.131	0.394	Gys1	GYS1	glycogen synthase 1
1	-0.194	0.739	Q9CQH7	BTF3L4	basic transcription factor 3 like 4	0.0672	0.405	0.0713	Btf3l4	BTF3L4	basic transcription factor 3 like 4
1	-0.194	0.753	Q9DCC8	TOMM20	translocase of outer mitochondrial membrane 20	0.0245	0.576	0.0196	Tomm20	TOMM20	translocase of outer mitochondrial membrane 20
1	-0.194	0.397	Q8VDM4	PSMD2	proteasome 26S subunit ubiquitin receptor, non-ATPase 2	0.000235	1.059	5.94e-06	Psmd2	PSMD2	proteasome 26S subunit ubiquitin receptor, non-ATPase 2
1	-0.194	0.405	P63242	EIF5A	eukaryotic translation initiation factor 5A	0.00357	1.276	0.00117	Eif5a	EIF5A	eukaryotic translation initiation factor 5A
1	-0.193	0.492	O35604	NPC1	NPC intracellular cholesterol transporter 1	0.0149	0.283	0.0102	Npc1	NPC1	NPC intracellular cholesterol transporter 1
1	-0.193	0.217	P49722	PSMA2	proteasome 20S subunit alpha 2	0.00631	0.934	0.00294	Psma2	PSMA2	proteasome 20S subunit alpha 2
1	-0.193	0.249	Q61738	ITGA7	integrin subunit alpha 7	0.0069	1.044	0.00338	Itga7	ITGA7	integrin subunit alpha 7
1	-0.193	0.738	P97370	ATP1B3	ATPase Na+/K+ transporting subunit beta 3	0.00559	1.203	0.00246	Atp1b3	ATP1B3	ATPase Na+/K+ transporting subunit beta 3
1	-0.192	0.126	Q8BK64	AHSA1	activator of HSP90 ATPase activity 1	0.428	0.09	0.699	Ahsa1	AHSA1	activator of HSP90 ATPase activity 1
1	-0.192	0.701	Q9Z319	CORIN	corin, serine peptidase	0.0719	0.402	0.0776	Corin	CORIN	corin, serine peptidase
1	-0.192	0.294	Q9DBG6	RPN2	ribophorin II	0.000603	0.766	4.08e-05	Rpn2	RPN2	ribophorin II
1	-0.192	0.591	Q9CZN7	SHMT2	serine hydroxymethyltransferase 2	0.00073	2.07	5.74e-05	Shmt2	SHMT2	serine hydroxymethyltransferase 2
1	-0.191	0.238	Q9D8U8	SNX5	sorting nexin 5	0.17	0.146	0.225	Snx5	SNX5	sorting nexin 5
1	-0.191	0.643	P58281	OPA1	OPA1 mitochondrial dynamin like GTPase	0.00277	0.547	0.00075	Opa1	OPA1	OPA1 mitochondrial dynamin like GTPase
1	-0.189	0.667	Q9JIY5	HTRA2	HtrA serine peptidase 2	0.517	0.017	0.889	Htra2	HTRA2	HtrA serine peptidase 2
1	-0.189	0.153	Q91YY4	ATPAF2	ATP synthase mitochondrial F1 complex assembly factor 2	0.321	0.162	0.489	Atpaf2	ATPAF2	ATP synthase mitochondrial F1 complex assembly factor 2
1	-0.189	0.692	P10493	NID1	nidogen 1	0.0021	0.596	0.000478	Nid1	NID1	nidogen 1
1	-0.189	0.229	Q8K4F5	ABHD11	abhydrolase domain containing 11	0.00862	1.062	0.00468	Abhd11	ABHD11	abhydrolase domain containing 11
1	-0.188	0.563	Q9DBC7	PRKAR1A	protein kinase cAMP-dependent type I regulatory subunit alpha	0.235	0.079	0.335	Prkar1a	PRKAR1A	protein kinase cAMP-dependent type I regulatory subunit alpha
1	-0.188	0.822	Q61655	DDX19A	DEAD-box helicase 19A	0.0176	0.348	0.0127	Ddx19a	DDX19A	DEAD-box helicase 19A
1	-0.188	0.588	O35206	COL15A1	collagen type XV alpha 1 chain	0.0103	1.619	0.00602	Col15a1	COL15A1	collagen type XV alpha 1 chain
1	-0.187	0.478	Q9D6Y7	MSRA	methionine sulfoxide reductase A	0.542	0.015	0.945	Msra	MSRA	methionine sulfoxide reductase A
1	-0.187	0.86	O08585	CLTA	clathrin light chain A	0.00191	0.276	0.000405	Clta	CLTA	clathrin light chain A
1	-0.187	0.589	Q8CGK3	LONP1	lon peptidase 1, mitochondrial	0.00856	0.338	0.00463	Lonp1	LONP1	lon peptidase 1, mitochondrial
1	-0.187	0.288	Q9CQR6	PPP6C	protein phosphatase 6 catalytic subunit	0.000317	0.396	1.05e-05	Ppp6c	PPP6C	protein phosphatase 6 catalytic subunit
1	-0.187	0.305	Q9Z2Z6	SLC25A20	solute carrier family 25 member 20	0.00842	0.404	0.00452	Slc25a20	SLC25A20	solute carrier family 25 member 20
1	-0.187	0.424	Q8R317	UBQLN1	ubiquilin 1	0.00174	0.454	0.000345	Ubqln1	UBQLN1	ubiquilin 1
1	-0.187	0.339	Q8CI43	MYL6B	myosin light chain 6B	0.339	0.564	0.523	Myl6b	MYL6B	myosin light chain 6B
1	-0.187	0.705	Q925E7	PPP2R2D	protein phosphatase 2 regulatory subunit Bdelta	0.00668	0.844	0.00322	Ppp2r2d	PPP2R2D	protein phosphatase 2 regulatory subunit Bdelta
1	-0.187	0.423	Q9D8Y0	EFHD2	EF-hand domain family member D2	0.00189	1.982	0.000394	Efhd2	EFHD2	EF-hand domain family member D2
1	-0.186	0.541	P51859	HDGF	heparin binding growth factor	0.0199	0.328	0.0149	Hdgf	HDGF	heparin binding growth factor
1	-0.186	0.289	P62196	PSMC5	proteasome 26S subunit, ATPase 5	0.000892	0.881	9.1e-05	Psmc5	PSMC5	proteasome 26S subunit, ATPase 5
1	-0.186	0.383	A2AUC9	KLHL41	kelch like family member 41	0.00391	0.893	0.00137	Klhl41	KLHL41	kelch like family member 41
1	-0.185	0.271	P82350	SGCA	sarcoglycan alpha	0.14	0.33	0.177	Sgca	SGCA	sarcoglycan alpha
1	-0.185	0.659	P31938	MAP2K1	mitogen-activated protein kinase kinase 1	0.00694	0.596	0.00341	Map2k1	MAP2K1	mitogen-activated protein kinase kinase 1
1	-0.184	0.286	Q8R5A0	SMYD2	SET and MYND domain containing 2	0.0759	0.261	0.0833	Smyd2	SMYD2	SET and MYND domain containing 2
1	-0.183	0.623	Q8BLY2	TARS3	threonyl-tRNA synthetase 3	0.532	0.042	0.922	Tarsl2	TARS3	threonyl-tRNA synthetase 3
1	-0.183	0.251	P24369	PPIB	peptidylprolyl isomerase B	0.0123	0.342	0.00783	Ppib	PPIB	peptidylprolyl isomerase B
1	-0.183	0.25	P40336	VPS26A	VPS26 retromer complex component A	0.00191	0.349	0.000407	Vps26a	VPS26A	VPS26 retromer complex component A
1	-0.183	0.492	O09114	PTGDS	prostaglandin D2 synthase	0.0299	0.855	0.0253	Ptgds	PTGDS	prostaglandin D2 synthase
1	-0.183	0.456	Q8BG32	PSMD11	proteasome 26S subunit, non-ATPase 11	0.000204	1.353	4.23e-06	Psmd11	PSMD11	proteasome 26S subunit, non-ATPase 11
1	-0.183	0.507	Q9QYB1	CLIC4	chloride intracellular channel 4	0.000815	1.776	7.49e-05	Clic4	CLIC4	chloride intracellular channel 4
1	-0.182	0.709	Q91XD6	VPS36	vacuolar protein sorting 36 homolog	0.509	0.008	0.873	Vps36	VPS36	vacuolar protein sorting 36 homolog
1	-0.182	0.76	Q6P2B1	TNPO3	transportin 3	0.136	0.138	0.172	Tnpo3	TNPO3	transportin 3
1	-0.182	0.488	Q9EQI8	MRPL46	mitochondrial ribosomal protein L46	0.0908	0.374	0.104	Mrpl46	MRPL46	mitochondrial ribosomal protein L46
1	-0.182	0.634	Q9D1H7	GET4	guided entry of tail-anchored proteins factor 4	0.00546	0.501	0.00237	Get4	GET4	guided entry of tail-anchored proteins factor 4
1	-0.182	0.317	Q5SW19	CLUH	clustered mitochondria homolog	0.0642	0.504	0.0671	Cluh	CLUH	clustered mitochondria homolog
1	-0.182	0.632	Q8BJ03	COX15	cytochrome c oxidase assembly homolog COX15	0.00637	0.573	0.00298	Cox15	COX15	cytochrome c oxidase assembly homolog COX15
1	-0.181	0.391	Q8R5H1	USP15	ubiquitin specific peptidase 15	0.0406	0.138	0.0376	Usp15	USP15	ubiquitin specific peptidase 15
1	-0.181	0.476	P97315	CSRP1	cysteine and glycine rich protein 1	0.013	0.481	0.00847	Csrp1	CSRP1	cysteine and glycine rich protein 1
1	-0.181	0.294	Q9CQN1	TRAP1	TNF receptor associated protein 1	0.00358	0.752	0.00118	Trap1	TRAP1	TNF receptor associated protein 1
1	-0.18	0.324	Q9CQA3	SDHB	succinate dehydrogenase complex iron sulfur subunit B	0.0282	0.348	0.0234	Sdhb	SDHB	succinate dehydrogenase complex iron sulfur subunit B
1	-0.18	0.153	Q505F5	LRRC47	leucine rich repeat containing 47	0.0091	0.542	0.00506	Lrrc47	LRRC47	leucine rich repeat containing 47
1	-0.18	0.315	Q6PIE5	ATP1A2	ATPase Na+/K+ transporting subunit alpha 2	0.0153	0.815	0.0105	Atp1a2	ATP1A2	ATPase Na+/K+ transporting subunit alpha 2
1	-0.179	0.554	Q8R3F5	MCAT	malonyl-CoA-acyl carrier protein transacylase	0.143	0.211	0.182	Mcat	MCAT	malonyl-CoA-acyl carrier protein transacylase
1	-0.179	0.268	Q9ERK4	CSE1L	chromosome segregation 1 like	0.00571	0.459	0.00254	Cse1l	CSE1L	chromosome segregation 1 like
1	-0.179	0.352	Q9D0F9	PGM1	phosphoglucomutase 1	0.0343	1.118	0.0304	Pgm1	PGM1	phosphoglucomutase 1
1	-0.179	0.39	P45377	AKR1B10	aldo-keto reductase family 1 member B10	0.00775	1.893	0.00402	Akr1b8	AKR1B10	aldo-keto reductase family 1 member B10
1	-0.178	0.746	Q9CQW2	ARL8B	ADP ribosylation factor like GTPase 8B	0.0601	0.14	0.062	Arl8b	ARL8B	ADP ribosylation factor like GTPase 8B
1	-0.178	0.138	Q8VE19	MIOS	meiosis regulator for oocyte development	0.102	0.164	0.121	Mios	MIOS	meiosis regulator for oocyte development
1	-0.178	0.786	Q64514	TPP2	tripeptidyl peptidase 2	0.0397	0.367	0.0365	Tpp2	TPP2	tripeptidyl peptidase 2
1	-0.178	0.172	Q9WV35	APOBEC2	apolipoprotein B mRNA editing enzyme catalytic subunit 2	0.00942	0.616	0.00533	Apobec2	APOBEC2	apolipoprotein B mRNA editing enzyme catalytic subunit 2
1	-0.178	0.808	Q61699	HSPH1	heat shock protein family H (Hsp110) member 1	0.19	0.693	0.258	Hsph1	HSPH1	heat shock protein family H (Hsp110) member 1
1	-0.178	0.318	Q9D020	NT5C3A	5'-nucleotidase, cytosolic IIIA	0.00284	0.971	0.00079	Nt5c3	NT5C3A	5'-nucleotidase, cytosolic IIIA
1	-0.178	0.251	P19324	SERPINH1	serpin family H member 1	0.00276	1.035	0.000748	Serpinh1	SERPINH1	serpin family H member 1
1	-0.177	0.0757	Q922B2	DARS1	aspartyl-tRNA synthetase 1	0.271	0.14	0.399	Dars	DARS1	aspartyl-tRNA synthetase 1
1	-0.177	0.384	Q3B7Z2	OSBP	oxysterol binding protein	0.00856	0.226	0.00463	Osbp	OSBP	oxysterol binding protein
1	-0.177	0.293	Q8R2G4	ART3	ADP-ribosyltransferase 3 (inactive)	0.0586	0.579	0.0599	Art3	ART3	ADP-ribosyltransferase 3 (inactive)
1	-0.177	0.441	Q8VD04	GRIPAP1	GRIP1 associated protein 1	0.0055	0.676	0.0024	Gripap1	GRIPAP1	GRIP1 associated protein 1
1	-0.176	0.507	Q8VI36	PXN	paxillin	0.0025	1.148	0.000632	Pxn	PXN	paxillin
1	-0.176	0.525	Q9D7X8	GGCT	gamma-glutamylcyclotransferase	0.0113	1.186	0.00694	Ggct	GGCT	gamma-glutamylcyclotransferase
1	-0.175	0.519	Q9EQP2	EHD4	EH domain containing 4	0.00339	0.523	0.00107	Ehd4	EHD4	EH domain containing 4
1	-0.175	0.345	Q9QYG0	NDRG2	NDRG family member 2	0.00715	0.707	0.00357	Ndrg2	NDRG2	NDRG family member 2
1	-0.175	0.614	P08030	APRT	adenine phosphoribosyltransferase	0.00703	0.73	0.00347	Aprt	APRT	adenine phosphoribosyltransferase
1	-0.174	0.6	Q8VBT0	TMX1	thioredoxin related transmembrane protein 1	0.0547	0.204	0.0549	Tmx1	TMX1	thioredoxin related transmembrane protein 1
1	-0.174	0.338	Q6P4S6	SIK3	SIK family kinase 3	0.00223	0.598	0.000526	Sik3	SIK3	SIK family kinase 3
1	-0.174	0.827	Q924T2	MRPS2	mitochondrial ribosomal protein S2	0.013	0.654	0.00845	Mrps2	MRPS2	mitochondrial ribosomal protein S2
1	-0.173	0.443	Q8BW75	MAOB	monoamine oxidase B	0.0158	0.431	0.011	Maob	MAOB	monoamine oxidase B
1	-0.173	0.713	Q9CZ04	COPS7A	COP9 signalosome subunit 7A	0.000383	0.492	1.79e-05	Cops7a	COPS7A	COP9 signalosome subunit 7A
1	-0.173	0.711	Q91ZU6	Dst	dystonin	0.0592	0.585	0.0607	Dst	Dst	dystonin
1	-0.173	0.444	O35658	C1QBP	complement C1q binding protein	0.00942	1.265	0.00533	C1qbp	C1QBP	complement C1q binding protein
1	-0.172	0.858	P24668	M6PR	mannose-6-phosphate receptor, cation dependent	0.174	0.117	0.231	M6pr	M6PR	mannose-6-phosphate receptor, cation dependent
1	-0.172	0.426	Q6ZQB6	PPIP5K2	diphosphoinositol pentakisphosphate kinase 2	0.148	0.217	0.19	Ppip5k2	PPIP5K2	diphosphoinositol pentakisphosphate kinase 2
1	-0.172	0.512	Q9ERP3	TRIM54	tripartite motif containing 54	0.0298	0.714	0.0252	Trim54	TRIM54	tripartite motif containing 54
1	-0.171	0.42	P17665	Cox7c	cytochrome c oxidase subunit 7C	0.433	0.099	0.709	Cox7c	Cox7c	cytochrome c oxidase subunit 7C
1	-0.171	0.353	Q9CQL4	MRPL20	mitochondrial ribosomal protein L20	0.0356	0.17	0.0318	Mrpl20	MRPL20	mitochondrial ribosomal protein L20
1	-0.171	0.474	O08532	CACNA2D1	calcium voltage-gated channel auxiliary subunit alpha2delta 1	0.117	0.311	0.142	Cacna2d1	CACNA2D1	calcium voltage-gated channel auxiliary subunit alpha2delta 1
1	-0.171	0.635	P53702	HCCS	holocytochrome c synthase	0.0448	0.356	0.0424	Hccs	HCCS	holocytochrome c synthase
1	-0.171	0.429	P70168	KPNB1	karyopherin subunit beta 1	0.00371	0.787	0.00126	Kpnb1	KPNB1	karyopherin subunit beta 1
1	-0.171	0.4	Q8C0L9	GPCPD1	glycerophosphocholine phosphodiesterase 1	0.00114	1.02	0.000145	Gpcpd1	GPCPD1	glycerophosphocholine phosphodiesterase 1
1	-0.171	0.639	Q99JY9	ACTR3	actin related protein 3	0.00228	1.087	0.000552	Actr3	ACTR3	actin related protein 3
1	-0.17	0.827	Q8VC70	RBMS2	RNA binding motif single stranded interacting protein 2	0.0712	0.224	0.0767	Rbms2	RBMS2	RNA binding motif single stranded interacting protein 2
1	-0.17	0.801	Q791V5	MTCH2	mitochondrial carrier 2	0.0186	0.489	0.0136	Mtch2	MTCH2	mitochondrial carrier 2
1	-0.17	0.575	P62827	RAN	RAN, member RAS oncogene family	0.00381	1.078	0.00131	Ran	RAN	RAN, member RAS oncogene family
1	-0.17	0.625	P14685	PSMD3	proteasome 26S subunit, non-ATPase 3	0.00168	1.411	0.000319	Psmd3	PSMD3	proteasome 26S subunit, non-ATPase 3
1	-0.169	0.491	Q69ZS7	HBS1L	HBS1 like translational GTPase	0.0256	0.157	0.0206	Hbs1l	HBS1L	HBS1 like translational GTPase
1	-0.169	0.34	O70439	STX7	syntaxin 7	0.000909	0.449	9.4e-05	Stx7	STX7	syntaxin 7
1	-0.169	0.426	P63038	HSPD1	heat shock protein family D (Hsp60) member 1	0.0151	0.684	0.0103	Hspd1	HSPD1	heat shock protein family D (Hsp60) member 1
1	-0.169	0.366	Q8BKC5	IPO5	importin 5	0.00317	1.286	0.00096	Ipo5	IPO5	importin 5
1	-0.168	0.823	P25911	LYN	LYN proto-oncogene, Src family tyrosine kinase	0.182	0.15	0.244	Lyn	LYN	LYN proto-oncogene, Src family tyrosine kinase
1	-0.168	0.428	Q8BMF4	DLAT	dihydrolipoamide S-acetyltransferase	0.0269	0.249	0.022	Dlat	DLAT	dihydrolipoamide S-acetyltransferase
1	-0.167	0.0945	O35382	EXOC4	exocyst complex component 4	0.516	0.019	0.887	Exoc4	EXOC4	exocyst complex component 4
1	-0.167	0.508	Q9CQN7	MRPL41	mitochondrial ribosomal protein L41	0.398	0.06	0.638	Mrpl41	MRPL41	mitochondrial ribosomal protein L41
1	-0.167	0.617	Q8BMJ3	EIF1AY	eukaryotic translation initiation factor 1A Y-linked	0.21	0.084	0.291	Eif1ax	EIF1AY	eukaryotic translation initiation factor 1A Y-linked
1	-0.167	0.926	Q8C167	PREPL	prolyl endopeptidase like	0.451	0.085	0.75	Prepl	PREPL	prolyl endopeptidase like
1	-0.167	0.244	P82348	SGCG	sarcoglycan gamma	0.173	0.309	0.23	Sgcg	SGCG	sarcoglycan gamma
1	-0.167	0.745	Q05D44	EIF5B	eukaryotic translation initiation factor 5B	0.000758	0.886	6.37e-05	Eif5b	EIF5B	eukaryotic translation initiation factor 5B
1	-0.167	0.549	P35564	CANX	calnexin	0.000238	1.019	6.06e-06	Canx	CANX	calnexin
1	-0.167	0.617	Q60872	EIF1AX	eukaryotic translation initiation factor 1A X-linked	0.000659	1.986	4.86e-05	Eif1a	EIF1AX	eukaryotic translation initiation factor 1A X-linked
1	-0.166	0.47	Q9QYI5	DNAJB2	DnaJ heat shock protein family (Hsp40) member B2	0.381	0.087	0.603	Dnajb2	DNAJB2	DnaJ heat shock protein family (Hsp40) member B2
1	-0.166	0.176	Q9CQM9	GLRX3	glutaredoxin 3	0.0174	0.226	0.0125	Glrx3	GLRX3	glutaredoxin 3
1	-0.166	0.837	Q9DCC4	PYCR3	pyrroline-5-carboxylate reductase 3	0.106	0.268	0.126	Pycrl	PYCR3	pyrroline-5-carboxylate reductase 3
1	-0.166	0.531	O55029	COPB2	COPI coat complex subunit beta 2	0.00759	0.436	0.0039	Copb2	COPB2	COPI coat complex subunit beta 2
1	-0.166	0.404	P60335	PCBP1	poly(rC) binding protein 1	0.000866	0.567	8.48e-05	Pcbp1	PCBP1	poly(rC) binding protein 1
1	-0.165	0.483	P10630	EIF4A2	eukaryotic translation initiation factor 4A2	0.0477	0.271	0.0459	Eif4a2	EIF4A2	eukaryotic translation initiation factor 4A2
1	-0.165	0.452	P46412	GPX3	glutathione peroxidase 3	0.00372	2.181	0.00127	Gpx3	GPX3	glutathione peroxidase 3
1	-0.164	0.735	Q8K4Z5	SF3A1	splicing factor 3a subunit 1	0.0298	0.283	0.0252	Sf3a1	SF3A1	splicing factor 3a subunit 1
1	-0.164	0.713	P31230	AIMP1	aminoacyl tRNA synthetase complex interacting multifunctional protein 1	0.000573	0.608	3.74e-05	Aimp1	AIMP1	aminoacyl tRNA synthetase complex interacting multifunctional protein 1
1	-0.163	0.649	Q99L13	HIBADH	3-hydroxyisobutyrate dehydrogenase	0.0428	0.313	0.0401	Hibadh	HIBADH	3-hydroxyisobutyrate dehydrogenase
1	-0.163	0.361	P51881	SLC25A5	solute carrier family 25 member 5	0.00393	0.905	0.00139	Slc25a5	SLC25A5	solute carrier family 25 member 5
1	-0.162	0.194	Q01853	VCP	valosin containing protein	0.000772	0.944	6.75e-05	Vcp	VCP	valosin containing protein
1	-0.162	0.409	Q99KQ4	NAMPT	nicotinamide phosphoribosyltransferase	0.00206	2.204	0.000464	Nampt	NAMPT	nicotinamide phosphoribosyltransferase
1	-0.161	0.297	Q9ES28	ARHGEF7	Rho guanine nucleotide exchange factor 7	0.233	0.045	0.331	Arhgef7	ARHGEF7	Rho guanine nucleotide exchange factor 7
1	-0.161	0.328	P06745	GPI	glucose-6-phosphate isomerase	0.036	0.205	0.0322	Gpi1	GPI	glucose-6-phosphate isomerase
1	-0.161	0.421	Q7TNV0	DEK	DEK proto-oncogene	0.0487	0.266	0.0472	Dek	DEK	DEK proto-oncogene
1	-0.161	0.684	Q8BWM0	PTGES2	prostaglandin E synthase 2	0.00173	1.24	0.000344	Ptges2	PTGES2	prostaglandin E synthase 2
1	-0.16	0.778	Q9Z1G3	ATP6V1C1	ATPase H+ transporting V1 subunit C1	0.0683	0.141	0.0728	Atp6v1c1	ATP6V1C1	ATPase H+ transporting V1 subunit C1
1	-0.16	0.272	Q6ZQ38	CAND1	cullin associated and neddylation dissociated 1	0.1	0.186	0.118	Cand1	CAND1	cullin associated and neddylation dissociated 1
1	-0.16	0.536	Q8BFX3	KCTD3	potassium channel tetramerization domain containing 3	0.193	0.265	0.264	Kctd3	KCTD3	potassium channel tetramerization domain containing 3
1	-0.16	0.665	P53811	PITPNB	phosphatidylinositol transfer protein beta	0.0185	0.35	0.0136	Pitpnb	PITPNB	phosphatidylinositol transfer protein beta
1	-0.16	0.619	O70251	EEF1B2	eukaryotic translation elongation factor 1 beta 2	0.0132	0.528	0.00864	Eef1b2	EEF1B2	eukaryotic translation elongation factor 1 beta 2
1	-0.16	0.105	P26231	CTNNA1	catenin alpha 1	0.00486	0.72	0.00198	Ctnna1	CTNNA1	catenin alpha 1
1	-0.159	0.799	O35621	PMM1	phosphomannomutase 1	0.219	0.1	0.306	Pmm1	PMM1	phosphomannomutase 1
1	-0.159	0.775	P70122	SBDS	SBDS ribosome maturation factor	0.0163	0.442	0.0114	Sbds	SBDS	SBDS ribosome maturation factor
1	-0.159	0.459	Q6IRU5	CLTB	clathrin light chain B	0.0305	0.475	0.026	Cltb	CLTB	clathrin light chain B
1	-0.159	0.656	O88696	CLPP	caseinolytic mitochondrial matrix peptidase proteolytic subunit	0.0122	0.558	0.00768	Clpp	CLPP	caseinolytic mitochondrial matrix peptidase proteolytic subunit
1	-0.159	0.462	P17742	PPIA	peptidylprolyl isomerase A	0.00214	0.596	0.000493	Ppia	PPIA	peptidylprolyl isomerase A
1	-0.158	0.216	Q8BFW7	LPP	LIM domain containing preferred translocation partner in lipoma	0.0196	0.24	0.0146	Lpp	LPP	LIM domain containing preferred translocation partner in lipoma
1	-0.158	0.497	Q91WJ8	FUBP1	far upstream element binding protein 1	0.00579	0.67	0.00258	Fubp1	FUBP1	far upstream element binding protein 1
1	-0.157	0.474	Q60739	BAG1	BAG cochaperone 1	0.0548	0.203	0.0549	Bag1	BAG1	BAG cochaperone 1
1	-0.157	0.522	Q99JI4	PSMD6	proteasome 26S subunit, non-ATPase 6	0.00122	0.658	0.000175	Psmd6	PSMD6	proteasome 26S subunit, non-ATPase 6
1	-0.156	0.666	Q8VIJ6	SFPQ	splicing factor proline and glutamine rich	0.125	0.166	0.154	Sfpq	SFPQ	splicing factor proline and glutamine rich
1	-0.156	0.412	Q1XH17	TRIM72	tripartite motif containing 72	0.0566	0.434	0.0572	Trim72	TRIM72	tripartite motif containing 72
1	-0.156	0.645	Q9CQ54	NDUFC2	NADH:ubiquinone oxidoreductase subunit C2	0.0027	0.901	0.000724	Ndufc2	NDUFC2	NADH:ubiquinone oxidoreductase subunit C2
1	-0.156	0.55	P27773	PDIA3	protein disulfide isomerase family A member 3	0.000335	1.282	1.19e-05	Pdia3	PDIA3	protein disulfide isomerase family A member 3
1	-0.155	0.805	Q9DBG7	SRPRA	SRP receptor subunit alpha	0.00261	0.665	0.000673	Srpr	SRPRA	SRP receptor subunit alpha
1	-0.154	0.637	P14733	LMNB1	lamin B1	0.539	0.027	0.938	Lmnb1	LMNB1	lamin B1
1	-0.154	0.39	Q61990	PCBP2	poly(rC) binding protein 2	0.112	0.081	0.136	Pcbp2	PCBP2	poly(rC) binding protein 2
1	-0.154	0.687	P58404	STRN4	striatin 4	0.00264	0.273	0.000691	Strn4	STRN4	striatin 4
1	-0.153	0.761	P97823	LYPLA1	lysophospholipase 1	0.00943	0.412	0.00534	Lypla1	LYPLA1	lysophospholipase 1
1	-0.153	0.468	Q70KF4	Cmya5	cardiomyopathy associated 5	0.0357	0.504	0.0319	Cmya5	Cmya5	cardiomyopathy associated 5
1	-0.153	0.277	Q9WUA3	PFKP	phosphofructokinase, platelet	0.00347	0.598	0.00112	Pfkp	PFKP	phosphofructokinase, platelet
1	-0.152	0.128	O88952	LIN7C	lin-7 homolog C, crumbs cell polarity complex component	0.439	0.076	0.723	Lin7c	LIN7C	lin-7 homolog C, crumbs cell polarity complex component
1	-0.152	0.349	Q8K268	ABCF3	ATP binding cassette subfamily F member 3	0.109	0.166	0.131	Abcf3	ABCF3	ATP binding cassette subfamily F member 3
1	-0.152	0.608	Q2NL51	GSK3A	glycogen synthase kinase 3 alpha	0.0607	0.242	0.0627	Gsk3a	GSK3A	glycogen synthase kinase 3 alpha
1	-0.152	0.828	O35643	AP1B1	adaptor related protein complex 1 subunit beta 1	0.0025	0.539	0.000629	Ap1b1	AP1B1	adaptor related protein complex 1 subunit beta 1
1	-0.152	0.263	O88685	PSMC3	proteasome 26S subunit, ATPase 3	0.000204	0.671	4.21e-06	Psmc3	PSMC3	proteasome 26S subunit, ATPase 3
1	-0.151	0.853	Q8C7X2	EMC1	ER membrane protein complex subunit 1	0.0209	0.685	0.0159	Emc1	EMC1	ER membrane protein complex subunit 1
1	-0.151	0.408	P27612	PLAA	phospholipase A2 activating protein	0.00288	1.106	0.000805	Plaa	PLAA	phospholipase A2 activating protein
1	-0.151	0.332	P26516	PSMD7	proteasome 26S subunit, non-ATPase 7	0.00106	1.13	0.000128	Psmd7	PSMD7	proteasome 26S subunit, non-ATPase 7
1	-0.15	0.459	P56375	ACYP2	acylphosphatase 2	0.207	0.269	0.286	Acyp2	ACYP2	acylphosphatase 2
1	-0.15	0.721	Q06138	CAB39	calcium binding protein 39	0.00454	0.286	0.00176	Cab39	CAB39	calcium binding protein 39
1	-0.15	0.685	Q9R0P6	SEC11A	SEC11 homolog A, signal peptidase complex subunit	0.00615	0.399	0.00284	Sec11a	SEC11A	SEC11 homolog A, signal peptidase complex subunit
1	-0.15	0.323	Q9D0I9	RARS1	arginyl-tRNA synthetase 1	0.00248	1.355	0.00062	Rars	RARS1	arginyl-tRNA synthetase 1
1	-0.149	0.317	Q9Z0X1	AIFM1	apoptosis inducing factor mitochondria associated 1	0.558	0.003	0.984	Aifm1	AIFM1	apoptosis inducing factor mitochondria associated 1
1	-0.149	0.259	Q60649	CLPB	caseinolytic mitochondrial matrix peptidase chaperone subunit B	0.00431	0.554	0.00162	Clpb	CLPB	caseinolytic mitochondrial matrix peptidase chaperone subunit B
1	-0.148	0.744	Q61792	LASP1	LIM and SH3 protein 1	0.18	0.189	0.242	Lasp1	LASP1	LIM and SH3 protein 1
1	-0.148	0.478	Q78PY7	SND1	staphylococcal nuclease and tudor domain containing 1	0.00381	0.63	0.00131	Snd1	SND1	staphylococcal nuclease and tudor domain containing 1
1	-0.148	0.787	Q3ULW8	PARP3	poly(ADP-ribose) polymerase family member 3	0.000548	2.294	3.51e-05	Parp3	PARP3	poly(ADP-ribose) polymerase family member 3
1	-0.147	0.478	Q9CZ44	NSFL1C	NSFL1 cofactor	0.00543	0.455	0.00235	Nsfl1c	NSFL1C	NSFL1 cofactor
1	-0.147	0.403	Q60692	PSMB6	proteasome 20S subunit beta 6	0.0116	0.605	0.00722	Psmb6	PSMB6	proteasome 20S subunit beta 6
1	-0.147	0.737	P26638	SARS1	seryl-tRNA synthetase 1	0.000647	1.578	4.63e-05	Sars	SARS1	seryl-tRNA synthetase 1
1	-0.146	0.479	P62838	UBE2D2	ubiquitin conjugating enzyme E2 D2	0.0406	0.212	0.0376	Ube2d2a	UBE2D2	ubiquitin conjugating enzyme E2 D2
1	-0.146	0.743	Q99JY3	GIMAP4	GTPase, IMAP family member 4	0.0096	0.614	0.00549	Gimap4	GIMAP4	GTPase, IMAP family member 4
1	-0.145	0.525	Q8VBT9	ASPSCR1	ASPSCR1 tether for SLC2A4, UBX domain containing	0.279	0.125	0.414	Aspscr1	ASPSCR1	ASPSCR1 tether for SLC2A4, UBX domain containing
1	-0.145	0.669	P09541	MYL4	myosin light chain 4	0.379	0.281	0.599	Myl4	MYL4	myosin light chain 4
1	-0.145	0.364	Q9Z2I0	LETM1	leucine zipper and EF-hand containing transmembrane protein 1	0.00851	0.327	0.00459	Letm1	LETM1	leucine zipper and EF-hand containing transmembrane protein 1
1	-0.145	0.788	P57776	EEF1D	eukaryotic translation elongation factor 1 delta	0.0192	0.371	0.0142	Eef1d	EEF1D	eukaryotic translation elongation factor 1 delta
1	-0.145	0.366	Q8BHE8	MAIP1	matrix AAA peptidase interacting protein 1	0.0578	0.658	0.0587	Maip1	MAIP1	matrix AAA peptidase interacting protein 1
1	-0.145	0.623	Q9QZK2	BCAR3	BCAR3 adaptor protein, NSP family member	0.00315	2.036	0.000949	Bcar3	BCAR3	BCAR3 adaptor protein, NSP family member
1	-0.144	0.411	Q8VBW6	NAE1	NEDD8 activating enzyme E1 subunit 1	0.308	0.107	0.465	Nae1	NAE1	NEDD8 activating enzyme E1 subunit 1
1	-0.144	0.793	O89051	ITM2B	integral membrane protein 2B	0.19	0.158	0.257	Itm2b	ITM2B	integral membrane protein 2B
1	-0.144	0.873	Q9Z2G6	SEL1L	SEL1L adaptor subunit of ERAD E3 ubiquitin ligase	0.00381	0.397	0.00132	Sel1l	SEL1L	SEL1L adaptor subunit of ERAD E3 ubiquitin ligase
1	-0.144	0.512	Q62167	DDX3X	DEAD-box helicase 3 X-linked	0.00837	0.741	0.00448	Ddx3x	DDX3X	DEAD-box helicase 3 X-linked
1	-0.143	0.768	Q64669	NQO1	NAD(P)H quinone dehydrogenase 1	0.563	0.001	0.996	Nqo1	NQO1	NAD(P)H quinone dehydrogenase 1
1	-0.143	0.22	O35857	TIMM44	translocase of inner mitochondrial membrane 44	0.201	0.176	0.277	Timm44	TIMM44	translocase of inner mitochondrial membrane 44
1	-0.143	0.888	Q9JM76	ARPC3	actin related protein 2/3 complex subunit 3	0.00768	0.289	0.00396	Arpc3	ARPC3	actin related protein 2/3 complex subunit 3
1	-0.143	0.798	Q9D1H6	NDUFAF4	NADH:ubiquinone oxidoreductase complex assembly factor 4	0.0739	0.393	0.0804	Ndufaf4	NDUFAF4	NADH:ubiquinone oxidoreductase complex assembly factor 4
1	-0.143	0.528	O35887	CALU	calumenin	0.00239	0.429	0.000586	Calu	CALU	calumenin
1	-0.143	0.675	Q9D2N4	DTNA	dystrobrevin alpha	0.00524	1.044	0.00221	Dtna	DTNA	dystrobrevin alpha
1	-0.143	0.379	P54728	RAD23B	RAD23 homolog B, nucleotide excision repair protein	0.00425	1.047	0.00159	Rad23b	RAD23B	RAD23 homolog B, nucleotide excision repair protein
1	-0.142	0.723	P24638	ACP2	acid phosphatase 2, lysosomal	0.0732	0.192	0.0794	Acp2	ACP2	acid phosphatase 2, lysosomal
1	-0.141	0.725	P40142	TKT	transketolase	0.287	0.154	0.427	Tkt	TKT	transketolase
1	-0.141	0.873	Q64338	PDE1C	phosphodiesterase 1C	0.135	0.45	0.17	Pde1c	PDE1C	phosphodiesterase 1C
1	-0.141	0.728	Q9D1A2	CNDP2	carnosine dipeptidase 2	0.00284	0.958	0.000791	Cndp2	CNDP2	carnosine dipeptidase 2
1	-0.141	0.762	P35278	RAB5C	RAB5C, member RAS oncogene family	0.0034	1.198	0.00108	Rab5c	RAB5C	RAB5C, member RAS oncogene family
1	-0.14	0.789	Q9CR29	CCDC43	coiled-coil domain containing 43	0.337	0.078	0.52	Ccdc43	CCDC43	coiled-coil domain containing 43
1	-0.14	0.308	P83741	WNK1	WNK lysine deficient protein kinase 1	0.0101	0.347	0.00585	Wnk1	WNK1	WNK lysine deficient protein kinase 1
1	-0.14	0.468	Q8JZQ2	AFG3L2	AFG3 like matrix AAA peptidase subunit 2	0.0525	0.456	0.052	Afg3l2	AFG3L2	AFG3 like matrix AAA peptidase subunit 2
1	-0.14	0.472	Q91VC9	GHITM	growth hormone inducible transmembrane protein	0.00119	0.578	0.000159	Ghitm	GHITM	growth hormone inducible transmembrane protein
1	-0.14	0.379	Q8K1R3	PNPT1	polyribonucleotide nucleotidyltransferase 1	0.00503	1.11	0.00209	Pnpt1	PNPT1	polyribonucleotide nucleotidyltransferase 1
1	-0.14	0.411	Q9D8W5	PSMD12	proteasome 26S subunit, non-ATPase 12	0.000758	1.21	6.39e-05	Psmd12	PSMD12	proteasome 26S subunit, non-ATPase 12
1	-0.139	0.386	Q9CRD0	OCIAD1	OCIA domain containing 1	0.0053	0.47	0.00224	Ociad1	OCIAD1	OCIA domain containing 1
1	-0.139	0.453	Q71FD7	FBLIM1	filamin binding LIM protein 1	0.00125	0.539	0.000181	Fblim1	FBLIM1	filamin binding LIM protein 1
1	-0.139	0.467	Q99MR6	SRRT	serrate, RNA effector molecule	0.000522	0.563	3.21e-05	Srrt	SRRT	serrate, RNA effector molecule
1	-0.139	0.551	P82347	SGCD	sarcoglycan delta	0.117	0.649	0.142	Sgcd	SGCD	sarcoglycan delta
1	-0.139	0.628	Q9WV32	ARPC1B	actin related protein 2/3 complex subunit 1B	0.000223	0.716	5.36e-06	Arpc1b	ARPC1B	actin related protein 2/3 complex subunit 1B
1	-0.139	0.351	Q68FF6	GIT1	GIT ArfGAP 1	0.0091	0.719	0.00507	Git1	GIT1	GIT ArfGAP 1
1	-0.139	0.539	Q8K411	PITRM1	pitrilysin metallopeptidase 1	0.00421	0.922	0.00156	Pitrm1	PITRM1	pitrilysin metallopeptidase 1
1	-0.139	0.783	Q9R1P0	PSMA4	proteasome 20S subunit alpha 4	0.00363	1.004	0.00121	Psma4	PSMA4	proteasome 20S subunit alpha 4
1	-0.138	0.897	P22892	AP1G1	adaptor related protein complex 1 subunit gamma 1	0.0838	0.171	0.0943	Ap1g1	AP1G1	adaptor related protein complex 1 subunit gamma 1
1	-0.138	0.648	Q9R0X5	RPGR	retinitis pigmentosa GTPase regulator	0.433	0.208	0.71	Rpgr	RPGR	retinitis pigmentosa GTPase regulator
1	-0.138	0.62	Q9JK48	SH3GLB1	SH3 domain containing GRB2 like, endophilin B1	0.0316	0.31	0.0273	Sh3glb1	SH3GLB1	SH3 domain containing GRB2 like, endophilin B1
1	-0.138	0.593	Q6P3A8	BCKDHB	branched chain keto acid dehydrogenase E1 subunit beta	0.0241	0.337	0.0191	Bckdhb	BCKDHB	branched chain keto acid dehydrogenase E1 subunit beta
1	-0.138	0.663	Q8R2Y2	MCAM	melanoma cell adhesion molecule	0.000362	0.91	1.56e-05	Mcam	MCAM	melanoma cell adhesion molecule
1	-0.138	0.836	Q69ZR2	HECTD1	HECT domain E3 ubiquitin protein ligase 1	0.0015	1.099	0.000264	Hectd1	HECTD1	HECT domain E3 ubiquitin protein ligase 1
1	-0.137	0.572	Q9CQV8	YWHAB	tyrosine 3-monooxygenase/tryptophan 5-monooxygenase activation protein beta	0.404	0.024	0.651	Ywhab	YWHAB	tyrosine 3-monooxygenase/tryptophan 5-monooxygenase activation protein beta
1	-0.137	0.447	Q9WVA3	BUB3	BUB3 mitotic checkpoint protein	0.432	0.028	0.709	Bub3	BUB3	BUB3 mitotic checkpoint protein
1	-0.137	0.579	Q99K28	ARFGAP2	ADP ribosylation factor GTPase activating protein 2	0.266	0.097	0.391	Arfgap2	ARFGAP2	ADP ribosylation factor GTPase activating protein 2
1	-0.137	0.214	Q99P72	RTN4	reticulon 4	0.00439	0.325	0.00167	Rtn4	RTN4	reticulon 4
1	-0.137	0.359	Q99J39	MLYCD	malonyl-CoA decarboxylase	0.00536	0.331	0.00229	Mlycd	MLYCD	malonyl-CoA decarboxylase
1	-0.137	0.759	Q7TNG8	LDHD	lactate dehydrogenase D	0.228	0.385	0.322	Ldhd	LDHD	lactate dehydrogenase D
1	-0.137	0.528	Q9DCD0	PGD	phosphogluconate dehydrogenase	0.00141	0.698	0.00023	Pgd	PGD	phosphogluconate dehydrogenase
1	-0.137	0.843	O35226	PSMD4	proteasome 26S subunit ubiquitin receptor, non-ATPase 4	0.000209	0.91	4.52e-06	Psmd4	PSMD4	proteasome 26S subunit ubiquitin receptor, non-ATPase 4
1	-0.136	0.773	E9PYK3	PARP4	poly(ADP-ribose) polymerase family member 4	0.235	0.132	0.335	Parp4	PARP4	poly(ADP-ribose) polymerase family member 4
1	-0.136	0.723	Q9D2M8	UBE2V2	ubiquitin conjugating enzyme E2 V2	0.0288	0.467	0.0241	Ube2v2	UBE2V2	ubiquitin conjugating enzyme E2 V2
1	-0.136	0.702	Q9QYA2	TOMM40	translocase of outer mitochondrial membrane 40	0.013	0.629	0.00845	Tomm40	TOMM40	translocase of outer mitochondrial membrane 40
1	-0.136	0.36	Q80XN0	BDH1	3-hydroxybutyrate dehydrogenase 1	0.0516	0.911	0.0509	Bdh1	BDH1	3-hydroxybutyrate dehydrogenase 1
1	-0.136	0.769	Q9DCE9	Igtp	interferon gamma induced GTPase	0.000162	3.656	1.82e-06	Igtp	Igtp	interferon gamma induced GTPase
1	-0.135	0.783	P18654	RPS6KA3	ribosomal protein S6 kinase A3	0.0188	0.462	0.0139	Rps6ka3	RPS6KA3	ribosomal protein S6 kinase A3
1	-0.134	0.497	P26043	RDX	radixin	0.477	0.027	0.804	Rdx	RDX	radixin
1	-0.134	0.722	Q91ZX7	LRP1	LDL receptor related protein 1	0.31	0.259	0.469	Lrp1	LRP1	LDL receptor related protein 1
1	-0.134	0.386	Q8CC88	VWA8	von Willebrand factor A domain containing 8	0.0135	0.534	0.00885	Vwa8	VWA8	von Willebrand factor A domain containing 8
1	-0.134	0.856	P17047	LAMP2	lysosomal associated membrane protein 2	0.0105	0.61	0.00627	Lamp2	LAMP2	lysosomal associated membrane protein 2
1	-0.134	0.225	Q9CZ30	OLA1	Obg like ATPase 1	0.00243	0.966	0.0006	Ola1	OLA1	Obg like ATPase 1
1	-0.134	0.633	P50543	Gm12854/S100a11	S100 calcium binding protein A11	0.00103	0.982	0.000119	S100a11	Gm12854/S100a11	S100 calcium binding protein A11
1	-0.134	0.264	Q6ZWX6	EIF2S1	eukaryotic translation initiation factor 2 subunit alpha	0.00152	1.29	0.000269	Eif2s1	EIF2S1	eukaryotic translation initiation factor 2 subunit alpha
1	-0.133	0.431	Q8CFJ9	WDR24	WD repeat domain 24	0.482	0.036	0.815	Wdr24	WDR24	WD repeat domain 24
1	-0.133	0.292	P47809	MAP2K4	mitogen-activated protein kinase kinase 4	0.0655	0.419	0.0689	Map2k4	MAP2K4	mitogen-activated protein kinase kinase 4
1	-0.133	0.27	Q60634	FLOT2	flotillin 2	0.00956	0.748	0.00546	Flot2	FLOT2	flotillin 2
1	-0.132	0.766	Q9CQF0	MRPL11	mitochondrial ribosomal protein L11	0.211	0.22	0.293	Mrpl11	MRPL11	mitochondrial ribosomal protein L11
1	-0.132	0.754	Q9D7H3	RTCA	RNA 3'-terminal phosphate cyclase	0.022	0.39	0.0169	Rtca	RTCA	RNA 3'-terminal phosphate cyclase
1	-0.132	0.181	Q91YQ5	RPN1	ribophorin I	0.00281	0.622	0.000772	Rpn1	RPN1	ribophorin I
1	-0.132	0.46	P61222	ABCE1	ATP binding cassette subfamily E member 1	0.00409	1.107	0.00148	Abce1	ABCE1	ATP binding cassette subfamily E member 1
1	-0.132	0.726	Q9JJV9	SCN5A	sodium voltage-gated channel alpha subunit 5	0.00119	1.185	0.00016	Scn5a	SCN5A	sodium voltage-gated channel alpha subunit 5
1	-0.131	0.786	Q9D6M3	SLC25A22	solute carrier family 25 member 22	0.00483	0.828	0.00195	Slc25a22	SLC25A22	solute carrier family 25 member 22
1	-0.131	0.419	O88492	PLIN4	perilipin 4	0.00109	2.293	0.000133	Plin4	PLIN4	perilipin 4
1	-0.13	0.78	P84096	RHOG	ras homolog family member G	0.541	0.005	0.943	Rhog	RHOG	ras homolog family member G
1	-0.13	0.872	Q9Z1D1	EIF3G	eukaryotic translation initiation factor 3 subunit G	0.0149	0.476	0.0102	Eif3g	EIF3G	eukaryotic translation initiation factor 3 subunit G
1	-0.13	0.743	P53810	PITPNA	phosphatidylinositol transfer protein alpha	0.00153	0.491	0.000272	Pitpna	PITPNA	phosphatidylinositol transfer protein alpha
1	-0.13	0.359	Q8C522	ENDOD1	endonuclease domain containing 1	0.0129	0.505	0.00832	Endod1	ENDOD1	endonuclease domain containing 1
1	-0.13	0.454	Q9ES46	PARVB	parvin beta	0.000772	0.646	6.75e-05	Parvb	PARVB	parvin beta
1	-0.129	0.766	O88543	COPS3	COP9 signalosome subunit 3	0.00119	0.666	0.000159	Cops3	COPS3	COP9 signalosome subunit 3
1	-0.129	0.656	Q9DC61	PMPCA	peptidase, mitochondrial processing subunit alpha	0.00736	0.808	0.00371	Pmpca	PMPCA	peptidase, mitochondrial processing subunit alpha
1	-0.129	0.705	P60843	EIF4A1	eukaryotic translation initiation factor 4A1	0.0015	1.662	0.000265	Eif4a1	EIF4A1	eukaryotic translation initiation factor 4A1
1	-0.128	0.63	Q91V79	FITM1	fat storage inducing transmembrane protein 1	0.0949	0.327	0.11	Fitm1	FITM1	fat storage inducing transmembrane protein 1
1	-0.128	0.672	Q8BJW6	EIF2A	eukaryotic translation initiation factor 2A	0.0116	0.614	0.00715	Eif2a	EIF2A	eukaryotic translation initiation factor 2A
1	-0.128	0.926	P23492	PNP	purine nucleoside phosphorylase	0.00107	2.364	0.00013	Pnp	PNP	purine nucleoside phosphorylase
1	-0.127	0.55	Q6NZC7	SEC23IP	SEC23 interacting protein	0.0149	0.407	0.0101	Sec23ip	SEC23IP	SEC23 interacting protein
1	-0.127	0.706	Q9JMH6	TXNRD1	thioredoxin reductase 1	0.00641	1.369	0.00301	Txnrd1	TXNRD1	thioredoxin reductase 1
1	-0.126	0.275	O35177	NEDD9	neural precursor cell expressed, developmentally down-regulated 9	0.543	0.012	0.948	Nedd9	NEDD9	neural precursor cell expressed, developmentally down-regulated 9
1	-0.126	0.453	Q61595	Ktn1	kinectin 1	0.091	0.11	0.104	Ktn1	Ktn1	kinectin 1
1	-0.126	0.631	Q9CPT4	MYDGF	myeloid derived growth factor	0.00272	0.434	0.000733	Mydgf	MYDGF	myeloid derived growth factor
1	-0.126	0.778	Q921J2	RHEB	Ras homolog, mTORC1 binding	0.00633	0.464	0.00295	Rheb	RHEB	Ras homolog, mTORC1 binding
1	-0.126	0.227	P24547	IMPDH2	inosine monophosphate dehydrogenase 2	0.00278	0.966	0.000757	Impdh2	IMPDH2	inosine monophosphate dehydrogenase 2
1	-0.125	0.706	Q9D832	DNAJB4	DnaJ heat shock protein family (Hsp40) member B4	0.16	0.211	0.208	Dnajb4	DNAJB4	DnaJ heat shock protein family (Hsp40) member B4
1	-0.125	0.884	Q99LU0	CHMP1B	charged multivesicular body protein 1B	0.07	0.314	0.0751	Chmp1b	CHMP1B	charged multivesicular body protein 1B
1	-0.125	0.736	Q8VDT9	MRPL50	mitochondrial ribosomal protein L50	0.00456	0.322	0.00178	Mrpl50	MRPL50	mitochondrial ribosomal protein L50
1	-0.125	0.864	Q8K1E6	ALKBH3	alkB homolog 3, alpha-ketoglutarate dependent dioxygenase	0.0144	0.756	0.00971	Alkbh3	ALKBH3	alkB homolog 3, alpha-ketoglutarate dependent dioxygenase
1	-0.125	0.706	Q922Q8	LRRC59	leucine rich repeat containing 59	0.000467	1.555	2.6e-05	Lrrc59	LRRC59	leucine rich repeat containing 59
1	-0.124	0.308	Q9CWK8	SNX2	sorting nexin 2	0.449	0.024	0.745	Snx2	SNX2	sorting nexin 2
1	-0.124	0.857	Q8BFY9	TNPO1	transportin 1	0.377	0.061	0.596	Tnpo1	TNPO1	transportin 1
1	-0.124	0.136	Q9JMG1	EDF1	endothelial differentiation related factor 1	0.023	0.121	0.018	Edf1	EDF1	endothelial differentiation related factor 1
1	-0.124	0.774	P83940	ELOC	elongin C	0.0509	0.226	0.0499	Eloc	ELOC	elongin C
1	-0.124	0.367	Q8BIJ6	IARS2	isoleucyl-tRNA synthetase 2, mitochondrial	0.00968	0.254	0.00555	Iars2	IARS2	isoleucyl-tRNA synthetase 2, mitochondrial
1	-0.124	0.493	P07356	ANXA2	annexin A2	0.0179	0.499	0.013	Anxa2	ANXA2	annexin A2
1	-0.124	0.632	P35385	HSPB7	heat shock protein family B (small) member 7	0.0377	0.553	0.0343	Hspb7	HSPB7	heat shock protein family B (small) member 7
1	-0.124	0.295	Q99J45	NRBP1	nuclear receptor binding protein 1	0.00571	0.681	0.00254	Nrbp1	NRBP1	nuclear receptor binding protein 1
1	-0.124	0.778	P48025	SYK	spleen associated tyrosine kinase	0.00588	1.57	0.00265	Syk	SYK	spleen associated tyrosine kinase
1	-0.123	0.471	P58252	EEF2	eukaryotic translation elongation factor 2	0.362	0.078	0.566	Eef2	EEF2	eukaryotic translation elongation factor 2
1	-0.123	0.525	Q61316	HSPA4	heat shock protein family A (Hsp70) member 4	0.00943	0.339	0.00534	Hspa4	HSPA4	heat shock protein family A (Hsp70) member 4
1	-0.123	0.722	O35685	NUDC	nuclear distribution C, dynein complex regulator	0.0182	0.399	0.0132	Nudc	NUDC	nuclear distribution C, dynein complex regulator
1	-0.123	0.327	A2AN08	UBR4	ubiquitin protein ligase E3 component n-recognin 4	0.00962	0.804	0.00551	Ubr4	UBR4	ubiquitin protein ligase E3 component n-recognin 4
1	-0.123	0.861	Q3THS6	MAT2A	methionine adenosyltransferase 2A	0.00302	1.075	0.000885	Mat2a	MAT2A	methionine adenosyltransferase 2A
1	-0.123	0.914	P70698	CTPS1	CTP synthase 1	0.000346	2.601	1.31e-05	Ctps	CTPS1	CTP synthase 1
1	-0.122	0.911	P51863	ATP6V0D1	ATPase H+ transporting V0 subunit d1	0.0333	0.213	0.0292	Atp6v0d1	ATP6V0D1	ATPase H+ transporting V0 subunit d1
1	-0.122	0.807	Q9CPR5	MRPL15	mitochondrial ribosomal protein L15	0.0173	0.264	0.0124	Mrpl15	MRPL15	mitochondrial ribosomal protein L15
1	-0.122	0.655	Q9D338	MRPL19	mitochondrial ribosomal protein L19	0.00388	0.356	0.00136	Mrpl19	MRPL19	mitochondrial ribosomal protein L19
1	-0.122	0.929	O35943	FXN	frataxin	0.00881	0.498	0.00483	Fxn	FXN	frataxin
1	-0.122	0.888	Q9QYI3	DNAJC7	DnaJ heat shock protein family (Hsp40) member C7	0.000204	0.644	3.99e-06	Dnajc7	DNAJC7	DnaJ heat shock protein family (Hsp40) member C7
1	-0.122	0.855	Q61510	TRIM25	tripartite motif containing 25	0.0042	0.77	0.00156	Trim25	TRIM25	tripartite motif containing 25
1	-0.122	0.33	Q9ER72	CARS1	cysteinyl-tRNA synthetase 1	0.000274	1.854	7.66e-06	Cars	CARS1	cysteinyl-tRNA synthetase 1
1	-0.121	0.455	P48678	LMNA	lamin A/C	0.217	0.205	0.303	Lmna	LMNA	lamin A/C
1	-0.121	0.271	Q11011	NPEPPS	aminopeptidase puromycin sensitive	0.0148	0.337	0.0101	Npepps	NPEPPS	aminopeptidase puromycin sensitive
1	-0.121	0.177	P53395	DBT	dihydrolipoamide branched chain transacylase E2	0.0608	0.572	0.0629	Dbt	DBT	dihydrolipoamide branched chain transacylase E2
1	-0.121	0.782	Q9D9K3	AVEN	apoptosis and caspase activation inhibitor	0.0121	0.633	0.00759	Aven	AVEN	apoptosis and caspase activation inhibitor
1	-0.121	0.442	Q99KN9	CLINT1	clathrin interactor 1	0.00258	1.101	0.000662	Clint1	CLINT1	clathrin interactor 1
1	-0.12	0.743	P55772	ENTPD1	ectonucleoside triphosphate diphosphohydrolase 1	0.476	0.05	0.801	Entpd1	ENTPD1	ectonucleoside triphosphate diphosphohydrolase 1
1	-0.12	0.596	O88441	MTX2	metaxin 2	0.089	0.198	0.101	Mtx2	MTX2	metaxin 2
1	-0.12	0.605	P68037	UBE2L3	ubiquitin conjugating enzyme E2 L3	0.021	0.262	0.0159	Ube2l3	UBE2L3	ubiquitin conjugating enzyme E2 L3
1	-0.12	0.72	O35114	SCARB2	scavenger receptor class B member 2	0.0778	0.307	0.0861	Scarb2	SCARB2	scavenger receptor class B member 2
1	-0.12	0.309	P63073	EIF4E	eukaryotic translation initiation factor 4E	0.00757	0.528	0.00389	Eif4e	EIF4E	eukaryotic translation initiation factor 4E
1	-0.12	0.547	Q9CZW5	TOMM70	translocase of outer mitochondrial membrane 70	0.00486	0.741	0.00198	Tomm70a	TOMM70	translocase of outer mitochondrial membrane 70
1	-0.12	0.441	P09470	ACE	angiotensin I converting enzyme	0.00211	1.54	0.000484	Ace	ACE	angiotensin I converting enzyme
1	-0.12	0.525	P97372	PSME2	proteasome activator subunit 2	0.00129	1.602	0.000193	Psme2	PSME2	proteasome activator subunit 2
1	-0.119	0.511	O88967	YME1L1	YME1 like 1 ATPase	0.0137	0.397	0.00905	Yme1l1	YME1L1	YME1 like 1 ATPase
1	-0.119	0.878	Q9WU79	PRODH	proline dehydrogenase 1	0.0596	0.584	0.0612	Prodh	PRODH	proline dehydrogenase 1
1	-0.119	0.469	Q9Z1Q9	VARS1	valyl-tRNA synthetase 1	0.00263	1.985	0.000687	Vars	VARS1	valyl-tRNA synthetase 1
1	-0.118	0.506	P50544	ACADVL	acyl-CoA dehydrogenase very long chain	0.237	0.132	0.339	Acadvl	ACADVL	acyl-CoA dehydrogenase very long chain
1	-0.118	0.652	P51855	GSS	glutathione synthetase	0.111	0.185	0.134	Gss	GSS	glutathione synthetase
1	-0.118	0.319	Q99KC8	VWA5A	von Willebrand factor A domain containing 5A	0.000274	1.059	7.62e-06	Vwa5a	VWA5A	von Willebrand factor A domain containing 5A
1	-0.117	0.72	P62334	PSMC6	proteasome 26S subunit, ATPase 6	0.000314	0.893	1.01e-05	Psmc6	PSMC6	proteasome 26S subunit, ATPase 6
1	-0.117	0.603	Q922R8	PDIA6	protein disulfide isomerase family A member 6	0.000351	1.178	1.42e-05	Pdia6	PDIA6	protein disulfide isomerase family A member 6
1	-0.116	0.0952	P23506	Pcmt1	protein-L-isoaspartate (D-aspartate) O-methyltransferase 1	0.395	0.047	0.631	Pcmt1	Pcmt1	protein-L-isoaspartate (D-aspartate) O-methyltransferase 1
1	-0.116	0.405	Q91ZJ5	UGP2	UDP-glucose pyrophosphorylase 2	0.326	0.071	0.498	Ugp2	UGP2	UDP-glucose pyrophosphorylase 2
1	-0.116	0.355	Q8BMF3	ME3	malic enzyme 3	0.192	0.375	0.261	Me3	ME3	malic enzyme 3
1	-0.116	0.923	Q9ES56	TRAPPC4	trafficking protein particle complex subunit 4	0.00251	0.523	0.000635	Trappc4	TRAPPC4	trafficking protein particle complex subunit 4
1	-0.116	0.374	Q9D1D4	TMED10	transmembrane p24 trafficking protein 10	0.00341	0.654	0.00109	Tmed10	TMED10	transmembrane p24 trafficking protein 10
1	-0.116	0.659	O89086	RBM3	RNA binding motif protein 3	0.00222	1.906	0.00052	Rbm3	RBM3	RNA binding motif protein 3
1	-0.115	0.439	P68510	YWHAH	tyrosine 3-monooxygenase/tryptophan 5-monooxygenase activation protein eta	0.217	0.151	0.303	Ywhah	YWHAH	tyrosine 3-monooxygenase/tryptophan 5-monooxygenase activation protein eta
1	-0.115	0.532	P63321	RALA	RAS like proto-oncogene A	0.0354	0.192	0.0315	Rala	RALA	RAS like proto-oncogene A
1	-0.114	0.808	P82349	SGCB	sarcoglycan beta	0.211	0.118	0.294	Sgcb	SGCB	sarcoglycan beta
1	-0.114	0.853	Q6PDI5	ECPAS	Ecm29 proteasome adaptor and scaffold	0.00949	0.322	0.00541	AI314180	ECPAS	Ecm29 proteasome adaptor and scaffold
1	-0.114	0.847	Q9CR26	VTA1	vesicle trafficking 1	0.0455	0.482	0.0433	Vta1	VTA1	vesicle trafficking 1
1	-0.114	0.517	P24549	ALDH1A1	aldehyde dehydrogenase 1 family member A1	0.171	0.624	0.227	Aldh1a1	ALDH1A1	aldehyde dehydrogenase 1 family member A1
1	-0.114	0.843	Q60598	CTTN	cortactin	0.000356	0.894	1.49e-05	Cttn	CTTN	cortactin
1	-0.114	0.447	P01027	C3	complement C3	0.000193	3.017	3.38e-06	C3	C3	complement C3
1	-0.112	0.423	Q8R1S0	COQ6	coenzyme Q6, monooxygenase	0.00506	0.391	0.0021	Coq6	COQ6	coenzyme Q6, monooxygenase
1	-0.112	0.487	P54822	ADSL	adenylosuccinate lyase	0.00127	0.677	0.000185	Adsl	ADSL	adenylosuccinate lyase
1	-0.112	0.193	P51125	CAST	calpastatin	0.000187	0.815	2.54e-06	Cast	CAST	calpastatin
1	-0.111	0.884	Q9Z1F9	UBA2	ubiquitin like modifier activating enzyme 2	0.0163	0.483	0.0114	Uba2	UBA2	ubiquitin like modifier activating enzyme 2
1	-0.111	0.946	P70333	HNRNPH2	heterogeneous nuclear ribonucleoprotein H2	0.0365	0.54	0.0329	Hnrnph2	HNRNPH2	heterogeneous nuclear ribonucleoprotein H2
1	-0.111	0.611	O09061	PSMB1	proteasome 20S subunit beta 1	0.00151	0.776	0.000266	Psmb1	PSMB1	proteasome 20S subunit beta 1
1	-0.111	0.648	Q91YP2	NLN	neurolysin	0.0191	0.852	0.0141	Nln	NLN	neurolysin
1	-0.11	0.152	Q9CXT8	PMPCB	peptidase, mitochondrial processing subunit beta	0.00465	0.473	0.00183	Pmpcb	PMPCB	peptidase, mitochondrial processing subunit beta
1	-0.11	0.808	O70310	NMT1	N-myristoyltransferase 1	0.00139	0.699	0.000223	Nmt1	NMT1	N-myristoyltransferase 1
1	-0.11	0.871	Q9Z1Z2	STRAP	serine/threonine kinase receptor associated protein	0.00555	0.768	0.00243	Strap	STRAP	serine/threonine kinase receptor associated protein
1	-0.109	0.89	Q61233	LCP1	lymphocyte cytosolic protein 1	0.185	0.487	0.25	Lcp1	LCP1	lymphocyte cytosolic protein 1
1	-0.109	0.582	O70468	MYBPC3	myosin binding protein C3	0.0196	0.572	0.0145	Mybpc3	MYBPC3	myosin binding protein C3
1	-0.109	0.834	Q9Z1N5	DDX39B	DExD-box helicase 39B	0.00392	0.818	0.00138	Ddx39b	DDX39B	DExD-box helicase 39B
1	-0.109	0.766	E9Q0S6	TNS1	tensin 1	0.00268	0.82	0.000715	Tns1	TNS1	tensin 1
1	-0.109	0.507	Q9R0X4	ACOT9	acyl-CoA thioesterase 9	0.00109	1.055	0.000133	Acot9	ACOT9	acyl-CoA thioesterase 9
1	-0.108	0.864	Q8VBV7	COPS8	COP9 signalosome subunit 8	0.0111	0.43	0.00677	Cops8	COPS8	COP9 signalosome subunit 8
1	-0.108	0.708	Q80XB4	NRAP	nebulin related anchoring protein	0.0952	0.437	0.11	Nrap	NRAP	nebulin related anchoring protein
1	-0.108	0.924	Q6P9Q6	FKBP15	FKBP prolyl isomerase family member 15	0.0286	0.518	0.0238	Fkbp15	FKBP15	FKBP prolyl isomerase family member 15
1	-0.108	0.418	Q8R2U0	SEH1L	SEH1 like nucleoporin	0.0107	0.674	0.00644	Seh1l	SEH1L	SEH1 like nucleoporin
1	-0.107	0.426	Q9CWJ9	ATIC	5-aminoimidazole-4-carboxamide ribonucleotide formyltransferase/IMP cyclohydrolase	0.00176	0.902	0.000352	Atic	ATIC	5-aminoimidazole-4-carboxamide ribonucleotide formyltransferase/IMP cyclohydrolase
1	-0.107	0.591	P14211	CALR	calreticulin	0.00116	1.187	0.000151	Calr	CALR	calreticulin
1	-0.107	0.662	P27601	GNA13	G protein subunit alpha 13	0.0025	1.567	0.000632	Gna13	GNA13	G protein subunit alpha 13
1	-0.106	0.843	Q3U7R1	ESYT1	extended synaptotagmin 1	0.072	0.182	0.0779	Esyt1	ESYT1	extended synaptotagmin 1
1	-0.106	0.766	Q61234	SNTA1	syntrophin alpha 1	0.0613	0.523	0.0635	Snta1	SNTA1	syntrophin alpha 1
1	-0.106	0.725	P48193	EPB41	erythrocyte membrane protein band 4.1	0.000655	1.436	4.75e-05	Epb41	EPB41	erythrocyte membrane protein band 4.1
1	-0.105	0.665	O88738	BIRC6	baculoviral IAP repeat containing 6	0.444	0.048	0.734	Birc6	BIRC6	baculoviral IAP repeat containing 6
1	-0.105	0.608	Q8K010	OPLAH	5-oxoprolinase, ATP-hydrolysing	0.107	0.272	0.128	Oplah	OPLAH	5-oxoprolinase, ATP-hydrolysing
1	-0.105	0.492	Q9JHU4	DYNC1H1	dynein cytoplasmic 1 heavy chain 1	0.0214	0.309	0.0163	Dync1h1	DYNC1H1	dynein cytoplasmic 1 heavy chain 1
1	-0.105	0.377	Q80X90	FLNB	filamin B	0.00278	1.101	0.000757	Flnb	FLNB	filamin B
1	-0.105	0.875	Q99MN1	KARS1	lysyl-tRNA synthetase 1	0.00228	1.186	0.000552	Kars	KARS1	lysyl-tRNA synthetase 1
1	-0.105	0.551	P08113	HSP90B1	heat shock protein 90 beta family member 1	0.000867	1.192	8.6e-05	Hsp90b1	HSP90B1	heat shock protein 90 beta family member 1
1	-0.105	0.916	Q3UIR3	DTX3L	deltex E3 ubiquitin ligase 3L	0.000927	1.596	9.75e-05	Dtx3l	DTX3L	deltex E3 ubiquitin ligase 3L
1	-0.104	0.573	P62071	RRAS2	RAS related 2	0.338	0.077	0.521	Rras2	RRAS2	RAS related 2
1	-0.104	0.751	P51637	CAV3	caveolin 3	0.186	0.254	0.252	Cav3	CAV3	caveolin 3
1	-0.103	0.848	Q3TVI8	PBXIP1	PBX homeobox interacting protein 1	0.539	0.007	0.938	Pbxip1	PBXIP1	PBX homeobox interacting protein 1
1	-0.103	0.697	Q9CR16	PPID	peptidylprolyl isomerase D	0.0251	0.39	0.0201	Ppid	PPID	peptidylprolyl isomerase D
1	-0.103	0.77	P28656	NAP1L1	nucleosome assembly protein 1 like 1	0.00903	0.431	0.00502	Nap1l1	NAP1L1	nucleosome assembly protein 1 like 1
1	-0.103	0.315	P50580	PA2G4	proliferation-associated 2G4	0.00287	0.994	0.000803	Pa2g4	PA2G4	proliferation-associated 2G4
1	-0.103	0.783	P80318	CCT3	chaperonin containing TCP1 subunit 3	0.00403	1.344	0.00145	Cct3	CCT3	chaperonin containing TCP1 subunit 3
1	-0.102	0.719	G5E829	ATP2B1	ATPase plasma membrane Ca2+ transporting 1	0.019	0.359	0.014	Atp2b1	ATP2B1	ATPase plasma membrane Ca2+ transporting 1
1	-0.102	0.644	Q9CXJ1	EARS2	glutamyl-tRNA synthetase 2, mitochondrial	0.00417	0.611	0.00153	Ears2	EARS2	glutamyl-tRNA synthetase 2, mitochondrial
1	-0.102	0.641	P80316	CCT5	chaperonin containing TCP1 subunit 5	0.00414	0.73	0.00151	Cct5	CCT5	chaperonin containing TCP1 subunit 5
1	-0.102	0.565	P26041	MSN	moesin	0.000996	0.897	0.000112	Msn	MSN	moesin
1	-0.102	0.738	P34022	RANBP1	RAN binding protein 1	0.00279	1.137	0.000762	Ranbp1	RANBP1	RAN binding protein 1
1	-0.102	0.35	P80314	CCT2	chaperonin containing TCP1 subunit 2	0.00332	1.256	0.00104	Cct2	CCT2	chaperonin containing TCP1 subunit 2
1	-0.102	0.607	Q61735	CD47	CD47 molecule	0.00417	1.387	0.00153	Cd47	CD47	CD47 molecule
1	-0.101	0.448	Q9JL35	Gm15807/Hmgn5	high-mobility group nucleosome binding domain 5	0.0816	0.236	0.0911	Hmgn5	Gm15807/Hmgn5	high-mobility group nucleosome binding domain 5
1	-0.101	0.69	Q9DBJ1	PGAM1	phosphoglycerate mutase 1	0.00139	0.694	0.000223	Pgam1	PGAM1	phosphoglycerate mutase 1
1	-0.101	0.419	Q06890	CLU	clusterin	0.0017	1.436	0.000323	Clu	CLU	clusterin
1	-0.101	0.381	Q8CFX1	H6PD	hexose-6-phosphate dehydrogenase/glucose 1-dehydrogenase	0.00287	1.449	0.000801	H6pd	H6PD	hexose-6-phosphate dehydrogenase/glucose 1-dehydrogenase
1	-0.099	0.772	Q9CY73	MRPL44	mitochondrial ribosomal protein L44	0.178	0.128	0.238	Mrpl44	MRPL44	mitochondrial ribosomal protein L44
1	-0.099	0.75	Q9QZ06	TOLLIP	toll interacting protein	0.0331	0.35	0.029	Tollip	TOLLIP	toll interacting protein
1	-0.099	0.627	Q922J3	CLIP1	CAP-Gly domain containing linker protein 1	0.00404	0.63	0.00146	Clip1	CLIP1	CAP-Gly domain containing linker protein 1
1	-0.099	0.819	O55137	Acot1	acyl-CoA thioesterase 1	0.0097	1.363	0.00557	Acot1	Acot1	acyl-CoA thioesterase 1
1	-0.098	0.53	Q8BUV3	GPHN	gephyrin	0.3	0.092	0.451	Gphn	GPHN	gephyrin
1	-0.098	0.48	Q8K2Y7	MRPL47	mitochondrial ribosomal protein L47	0.245	0.143	0.352	Mrpl47	MRPL47	mitochondrial ribosomal protein L47
1	-0.098	0.588	Q8CJ53	TRIP10	thyroid hormone receptor interactor 10	0.00116	0.438	0.00015	Trip10	TRIP10	thyroid hormone receptor interactor 10
1	-0.098	0.259	Q6NZJ6	EIF4G1	eukaryotic translation initiation factor 4 gamma 1	0.000814	0.935	7.41e-05	Eif4g1	EIF4G1	eukaryotic translation initiation factor 4 gamma 1
1	-0.097	0.313	P61979	HNRNPK	heterogeneous nuclear ribonucleoprotein K	0.0115	0.651	0.00712	Hnrnpk	HNRNPK	heterogeneous nuclear ribonucleoprotein K
1	-0.097	0.898	Q923D3	PARM1	prostate androgen-regulated mucin-like protein 1	0.00904	0.844	0.00502	Parm1	PARM1	prostate androgen-regulated mucin-like protein 1
1	-0.097	0.341	P70362	UFD1	ubiquitin recognition factor in ER associated degradation 1	0.00262	1.036	0.00068	Ufd1	UFD1	ubiquitin recognition factor in ER associated degradation 1
1	-0.096	0.918	P36536	SAR1A	secretion associated Ras related GTPase 1A	0.00311	0.388	0.000926	Sar1a	SAR1A	secretion associated Ras related GTPase 1A
1	-0.095	0.747	Q99M01	FARS2	phenylalanyl-tRNA synthetase 2, mitochondrial	0.483	0.033	0.818	Fars2	FARS2	phenylalanyl-tRNA synthetase 2, mitochondrial
1	-0.095	0.83	Q9CQV1	PAM16	presequence translocase associated motor 16	0.0658	0.189	0.0693	Pam16	PAM16	presequence translocase associated motor 16
1	-0.095	0.842	Q9CX86	HNRNPA0	heterogeneous nuclear ribonucleoprotein A0	0.0327	0.484	0.0285	Hnrnpa0	HNRNPA0	heterogeneous nuclear ribonucleoprotein A0
1	-0.094	0.882	Q91VW5	GOLGA4	golgin A4	0.207	0.161	0.287	Golga4	GOLGA4	golgin A4
1	-0.094	0.384	O54988	SLK	STE20 like kinase	0.0175	0.29	0.0126	Slk	SLK	STE20 like kinase
1	-0.094	0.536	Q6P9R2	OXSR1	oxidative stress responsive kinase 1	0.000735	0.533	5.85e-05	Oxsr1	OXSR1	oxidative stress responsive kinase 1
1	-0.094	0.82	Q61035	HARS1	histidyl-tRNA synthetase 1	0.00482	0.719	0.00194	Hars	HARS1	histidyl-tRNA synthetase 1
1	-0.094	0.356	Q9CQD1	RAB5A	RAB5A, member RAS oncogene family	0.00497	0.792	0.00204	Rab5a	RAB5A	RAB5A, member RAS oncogene family
1	-0.094	0.5	Q9QZS8	SH2D3C	SH2 domain containing 3C	0.00414	0.834	0.00151	Sh2d3c	SH2D3C	SH2 domain containing 3C
1	-0.094	0.458	Q8CGC7	EPRS1	glutamyl-prolyl-tRNA synthetase 1	0.00116	1.284	0.000151	Eprs	EPRS1	glutamyl-prolyl-tRNA synthetase 1
1	-0.093	0.938	O88448	KLC2	kinesin light chain 2	0.212	0.124	0.295	Klc2	KLC2	kinesin light chain 2
1	-0.093	0.7	Q99LD4	GPS1	G protein pathway suppressor 1	0.0225	0.183	0.0174	Gps1	GPS1	G protein pathway suppressor 1
1	-0.093	0.582	Q9JMA1	USP14	ubiquitin specific peptidase 14	0.00632	0.602	0.00295	Usp14	USP14	ubiquitin specific peptidase 14
1	-0.093	0.854	Q9CX56	PSMD8	proteasome 26S subunit, non-ATPase 8	0.00306	0.603	0.000902	Psmd8	PSMD8	proteasome 26S subunit, non-ATPase 8
1	-0.092	0.716	Q8VBZ3	CLPTM1	CLPTM1 regulator of GABA type A receptor forward trafficking	0.00671	0.28	0.00324	Clptm1	CLPTM1	CLPTM1 regulator of GABA type A receptor forward trafficking
1	-0.092	0.566	Q8BK72	MRPS27	mitochondrial ribosomal protein S27	0.00714	0.522	0.00356	Mrps27	MRPS27	mitochondrial ribosomal protein S27
1	-0.092	0.449	Q9EQK5	MVP	major vault protein	0.00169	1.77	0.000321	Mvp	MVP	major vault protein
1	-0.091	0.748	Q9QUR7	PIN1	peptidylprolyl cis/trans isomerase, NIMA-interacting 1	0.0197	0.295	0.0146	Pin1	PIN1	peptidylprolyl cis/trans isomerase, NIMA-interacting 1
1	-0.091	0.221	P54797	TANGO2	transport and golgi organization 2 homolog	0.0582	0.344	0.0593	Tango2	TANGO2	transport and golgi organization 2 homolog
1	-0.091	0.918	Q61206	PAFAH1B2	platelet activating factor acetylhydrolase 1b catalytic subunit 2	0.00483	0.424	0.00195	Pafah1b2	PAFAH1B2	platelet activating factor acetylhydrolase 1b catalytic subunit 2
1	-0.091	0.357	Q9R0H0	ACOX1	acyl-CoA oxidase 1	0.00111	0.532	0.000139	Acox1	ACOX1	acyl-CoA oxidase 1
1	-0.091	0.756	Q9CQC6	BZW1	basic leucine zipper and W2 domains 1	0.00249	0.654	0.000626	Bzw1	BZW1	basic leucine zipper and W2 domains 1
1	-0.09	0.812	Q9CX34	SUGT1	SGT1 homolog, MIS12 kinetochore complex assembly cochaperone	0.501	0.017	0.856	Sugt1	SUGT1	SGT1 homolog, MIS12 kinetochore complex assembly cochaperone
1	-0.09	0.422	Q9D6Y9	GBE1	1,4-alpha-glucan branching enzyme 1	0.0106	0.613	0.0063	Gbe1	GBE1	1,4-alpha-glucan branching enzyme 1
1	-0.089	0.744	Q9QZ08	NAGK	N-acetylglucosamine kinase	0.0682	0.248	0.0727	Nagk	NAGK	N-acetylglucosamine kinase
1	-0.089	0.724	Q9DC69	NDUFA9	NADH:ubiquinone oxidoreductase subunit A9	0.0121	0.33	0.0076	Ndufa9	NDUFA9	NADH:ubiquinone oxidoreductase subunit A9
1	-0.089	0.409	Q3UGC7	EIF3J	eukaryotic translation initiation factor 3 subunit J	0.00143	0.606	0.000237	Eif3j1	EIF3J	eukaryotic translation initiation factor 3 subunit J
1	-0.089	0.416	Q9CPY7	LAP3	leucine aminopeptidase 3	0.000746	2.037	6.13e-05	Lap3	LAP3	leucine aminopeptidase 3
1	-0.089	0.8	P10852	SLC3A2	solute carrier family 3 member 2	0.000943	2.055	0.000101	Slc3a2	SLC3A2	solute carrier family 3 member 2
1	-0.088	0.933	Q9Z2N8	ACTL6A	actin like 6A	0.0567	0.203	0.0574	Actl6a	ACTL6A	actin like 6A
1	-0.088	0.776	Q9DCL8	PPP1R2	protein phosphatase 1 regulatory inhibitor subunit 2	0.0598	0.348	0.0615	Ppp1r2	PPP1R2	protein phosphatase 1 regulatory inhibitor subunit 2
1	-0.088	0.935	Q60935	ART1	ADP-ribosyltransferase 1	0.000433	2.367	2.23e-05	Art1	ART1	ADP-ribosyltransferase 1
1	-0.087	0.725	Q99JW2	ACY1	aminoacylase 1	0.535	0.029	0.93	Acy1	ACY1	aminoacylase 1
1	-0.087	0.697	Q9CXZ1	NDUFS4	NADH:ubiquinone oxidoreductase subunit S4	0.0339	0.325	0.0299	Ndufs4	NDUFS4	NADH:ubiquinone oxidoreductase subunit S4
1	-0.087	0.616	P42932	CCT8	chaperonin containing TCP1 subunit 8	0.00829	0.844	0.00443	Cct8	CCT8	chaperonin containing TCP1 subunit 8
1	-0.086	0.841	Q9Z1J3	NFS1	NFS1 cysteine desulfurase	0.179	0.119	0.24	Nfs1	NFS1	NFS1 cysteine desulfurase
1	-0.086	0.884	Q8R3Q0	SARAF	store-operated calcium entry associated regulatory factor	0.000987	0.562	0.00011	Saraf	SARAF	store-operated calcium entry associated regulatory factor
1	-0.086	0.857	Q8BGQ7	AARS1	alanyl-tRNA synthetase 1	0.0006	1.983	4.02e-05	Aars	AARS1	alanyl-tRNA synthetase 1
1	-0.085	0.507	E9Q401	RYR2	ryanodine receptor 2	0.475	0.091	0.8	Ryr2	RYR2	ryanodine receptor 2
1	-0.085	0.432	E9Q3L2	PI4KA	phosphatidylinositol 4-kinase alpha	0.00749	0.283	0.00381	Pi4ka	PI4KA	phosphatidylinositol 4-kinase alpha
1	-0.085	0.923	Q05920	PC	pyruvate carboxylase	0.0926	0.415	0.107	Pcx	PC	pyruvate carboxylase
1	-0.085	0.645	O88736	HSD17B7	hydroxysteroid 17-beta dehydrogenase 7	0.104	0.535	0.123	Hsd17b7	HSD17B7	hydroxysteroid 17-beta dehydrogenase 7
1	-0.084	0.738	Q8C0M0	WDR59	WD repeat domain 59	0.0362	0.391	0.0324	Wdr59	WDR59	WD repeat domain 59
1	-0.084	0.742	Q8VDN2	ATP1A1	ATPase Na+/K+ transporting subunit alpha 1	0.0038	0.438	0.00131	Atp1a1	ATP1A1	ATPase Na+/K+ transporting subunit alpha 1
1	-0.084	0.887	P30115	GSTA3	glutathione S-transferase alpha 3	0.264	0.542	0.385	Gsta3	GSTA3	glutathione S-transferase alpha 3
1	-0.083	0.739	P48771	COX7A2	cytochrome c oxidase subunit 7A2	0.0982	0.145	0.114	Cox7a2	COX7A2	cytochrome c oxidase subunit 7A2
1	-0.083	0.596	A2AAJ9	OBSCN	obscurin, cytoskeletal calmodulin and titin-interacting RhoGEF	0.33	0.171	0.505	Obscn	OBSCN	obscurin, cytoskeletal calmodulin and titin-interacting RhoGEF
1	-0.083	0.371	Q9ES82	POPDC2	popeye domain containing 2	0.049	0.557	0.0475	Popdc2	POPDC2	popeye domain containing 2
1	-0.083	0.664	Q6P542	ABCF1	ATP binding cassette subfamily F member 1	0.0018	0.577	0.000364	Abcf1	ABCF1	ATP binding cassette subfamily F member 1
1	-0.083	0.685	P63101	YWHAZ	tyrosine 3-monooxygenase/tryptophan 5-monooxygenase activation protein zeta	0.00269	0.676	0.00072	Ywhaz	YWHAZ	tyrosine 3-monooxygenase/tryptophan 5-monooxygenase activation protein zeta
1	-0.083	0.594	P70195	PSMB7	proteasome 20S subunit beta 7	0.00395	0.829	0.0014	Psmb7	PSMB7	proteasome 20S subunit beta 7
1	-0.083	0.863	Q62418	DBNL	drebrin like	0.00143	0.883	0.000237	Dbnl	DBNL	drebrin like
1	-0.083	0.86	Q922D8	MTHFD1	methylenetetrahydrofolate dehydrogenase, cyclohydrolase and formyltetrahydrofolate synthetase 1	0.00407	0.98	0.00147	Mthfd1	MTHFD1	methylenetetrahydrofolate dehydrogenase, cyclohydrolase and formyltetrahydrofolate synthetase 1
1	-0.083	0.78	P01029	C4A/C4B	complement C4A (Rodgers blood group)	0.00661	1.325	0.00316	C4b	C4A/C4B	complement C4A (Rodgers blood group)
1	-0.083	0.818	Q7TPV4	MYBBP1A	MYB binding protein 1a	0.00283	2.073	0.000783	Mybbp1a	MYBBP1A	MYB binding protein 1a
1	-0.082	0.472	O08528	HK2	hexokinase 2	0.448	0.117	0.743	Hk2	HK2	hexokinase 2
1	-0.082	0.966	Q99KP6	PRPF19	pre-mRNA processing factor 19	0.0315	0.412	0.0271	Prpf19	PRPF19	pre-mRNA processing factor 19
1	-0.082	0.693	P62821	RAB1A	RAB1A, member RAS oncogene family	0.000467	0.425	2.59e-05	Rab1a	RAB1A	RAB1A, member RAS oncogene family
1	-0.082	0.735	P68372	TUBB4B	tubulin beta 4B class IVb	0.00312	0.512	0.000931	Tubb4b	TUBB4B	tubulin beta 4B class IVb
1	-0.082	0.893	Q9WUR9	AK4	adenylate kinase 4	0.0359	0.556	0.0321	Ak4	AK4	adenylate kinase 4
1	-0.082	0.853	Q9R1P3	PSMB2	proteasome 20S subunit beta 2	0.00213	1.168	0.000489	Psmb2	PSMB2	proteasome 20S subunit beta 2
1	-0.081	0.836	Q8BJ71	NUP93	nucleoporin 93	0.0229	0.649	0.0179	Nup93	NUP93	nucleoporin 93
1	-0.08	0.71	Q9CQV7	DNAJC19	DnaJ heat shock protein family (Hsp40) member C19	0.293	0.129	0.437	Dnajc19	DNAJC19	DnaJ heat shock protein family (Hsp40) member C19
1	-0.079	0.891	Q99N94	MRPL9	mitochondrial ribosomal protein L9	0.0773	0.333	0.0854	Mrpl9	MRPL9	mitochondrial ribosomal protein L9
1	-0.079	0.585	P52825	CPT2	carnitine palmitoyltransferase 2	0.00959	0.529	0.00549	Cpt2	CPT2	carnitine palmitoyltransferase 2
1	-0.079	0.871	Q91YW3	DNAJC3	DnaJ heat shock protein family (Hsp40) member C3	0.00305	0.534	0.000898	Dnajc3	DNAJC3	DnaJ heat shock protein family (Hsp40) member C3
1	-0.079	0.87	Q925F2	ESAM	endothelial cell adhesion molecule	0.0087	0.592	0.00476	Esam	ESAM	endothelial cell adhesion molecule
1	-0.079	0.587	Q3UMF0	COBLL1	cordon-bleu WH2 repeat protein like 1	0.00366	0.703	0.00123	Cobll1	COBLL1	cordon-bleu WH2 repeat protein like 1
1	-0.079	0.743	P62748	HPCAL1	hippocalcin like 1	0.000219	1.047	5.17e-06	Hpcal1	HPCAL1	hippocalcin like 1
1	-0.079	0.739	Q99MR9	PPP1R3A	protein phosphatase 1 regulatory subunit 3A	0.0032	2.193	0.00098	Ppp1r3a	PPP1R3A	protein phosphatase 1 regulatory subunit 3A
1	-0.078	0.923	A2AGT5	CKAP5	cytoskeleton associated protein 5	0.34	0.062	0.524	Ckap5	CKAP5	cytoskeleton associated protein 5
1	-0.078	0.728	Q9D1P0	MRPL13	mitochondrial ribosomal protein L13	0.144	0.193	0.183	Mrpl13	MRPL13	mitochondrial ribosomal protein L13
1	-0.078	0.739	Q9WUP7	UCHL5	ubiquitin C-terminal hydrolase L5	0.0188	0.632	0.0138	Uchl5	UCHL5	ubiquitin C-terminal hydrolase L5
1	-0.077	0.718	P62192	PSMC1	proteasome 26S subunit, ATPase 1	0.0069	0.587	0.00338	Psmc1	PSMC1	proteasome 26S subunit, ATPase 1
1	-0.077	0.357	Q91YM4	TBRG4	transforming growth factor beta regulator 4	0.0131	1.231	0.00852	Tbrg4	TBRG4	transforming growth factor beta regulator 4
1	-0.077	0.3	P07901	HSP90AA1	heat shock protein 90 alpha family class A member 1	0.0034	1.401	0.00108	Hsp90aa1	HSP90AA1	heat shock protein 90 alpha family class A member 1
1	-0.076	0.959	Q9WVL0	GSTZ1	glutathione S-transferase zeta 1	0.202	0.27	0.278	Gstz1	GSTZ1	glutathione S-transferase zeta 1
1	-0.076	0.738	P61082	UBE2M	ubiquitin conjugating enzyme E2 M	0.000867	0.547	8.56e-05	Ube2m	UBE2M	ubiquitin conjugating enzyme E2 M
1	-0.076	0.658	Q6NV72	WDCP	WD repeat and coiled coil containing	0.0539	0.654	0.0538	Wdcp	WDCP	WD repeat and coiled coil containing
1	-0.075	0.788	Q9D1G3	HHATL	hedgehog acyltransferase like	0.422	0.081	0.686	Hhatl	HHATL	hedgehog acyltransferase like
1	-0.075	0.869	Q60631	GRB2	growth factor receptor bound protein 2	0.0301	0.247	0.0256	Grb2	GRB2	growth factor receptor bound protein 2
1	-0.075	0.785	Q9QZI9	SERINC3	serine incorporator 3	0.000148	1.75	1.31e-06	Serinc3	SERINC3	serine incorporator 3
1	-0.074	0.765	Q62348	TSN	translin	0.425	0.044	0.692	Tsn	TSN	translin
1	-0.074	0.696	Q3UQ84	TARS2	threonyl-tRNA synthetase 2, mitochondrial	0.185	0.123	0.25	Tars2	TARS2	threonyl-tRNA synthetase 2, mitochondrial
1	-0.074	0.627	Q62351	TFRC	transferrin receptor	0.0825	0.589	0.0923	Tfrc	TFRC	transferrin receptor
1	-0.074	0.805	Q3UPL0	SEC31A	SEC31 homolog A, COPII coat complex component	0.00282	0.65	0.000777	Sec31a	SEC31A	SEC31 homolog A, COPII coat complex component
1	-0.074	0.926	P70261	PALD1	phosphatase domain containing paladin 1	0.0139	0.715	0.00918	Pald1	PALD1	phosphatase domain containing paladin 1
1	-0.073	0.841	P97765	WBP2	WW domain binding protein 2	0.147	0.12	0.189	Wbp2	WBP2	WW domain binding protein 2
1	-0.073	0.558	P70398	USP9X	ubiquitin specific peptidase 9 X-linked	0.194	0.137	0.265	Usp9x	USP9X	ubiquitin specific peptidase 9 X-linked
1	-0.073	0.623	Q9Z2Q5	MRPL40	mitochondrial ribosomal protein L40	0.0165	0.31	0.0117	Mrpl40	MRPL40	mitochondrial ribosomal protein L40
1	-0.073	0.939	Q62448	EIF4G2	eukaryotic translation initiation factor 4 gamma 2	0.00324	0.321	0.000998	Eif4g2	EIF4G2	eukaryotic translation initiation factor 4 gamma 2
1	-0.07	0.788	Q8BJS4	SUN2	Sad1 and UNC84 domain containing 2	0.428	0.059	0.7	Sun2	SUN2	Sad1 and UNC84 domain containing 2
1	-0.07	0.846	Q9DBH5	LMAN2	lectin, mannose binding 2	0.0126	0.187	0.00806	Lman2	LMAN2	lectin, mannose binding 2
1	-0.07	0.882	Q91XF0	PNPO	pyridoxamine 5'-phosphate oxidase	0.00837	0.466	0.00449	Pnpo	PNPO	pyridoxamine 5'-phosphate oxidase
1	-0.07	0.729	O09131	GSTO1	glutathione S-transferase omega 1	0.00147	0.993	0.000251	Gsto1	GSTO1	glutathione S-transferase omega 1
1	-0.069	0.939	Q80W54	ZMPSTE24	zinc metallopeptidase STE24	0.0523	0.279	0.0518	Zmpste24	ZMPSTE24	zinc metallopeptidase STE24
1	-0.069	0.966	O35841	API5	apoptosis inhibitor 5	0.0143	0.425	0.0096	Api5	API5	apoptosis inhibitor 5
1	-0.069	0.616	Q6P1B1	XPNPEP1	X-prolyl aminopeptidase 1	0.00681	0.683	0.0033	Xpnpep1	XPNPEP1	X-prolyl aminopeptidase 1
1	-0.069	0.904	Q91WQ3	YARS1	tyrosyl-tRNA synthetase 1	0.000895	1.89	9.22e-05	Yars	YARS1	tyrosyl-tRNA synthetase 1
1	-0.068	0.849	P53994	RAB2A	RAB2A, member RAS oncogene family	0.106	0.165	0.125	Rab2a	RAB2A	RAB2A, member RAS oncogene family
1	-0.068	0.827	O35593	PSMD14	proteasome 26S subunit, non-ATPase 14	0.00103	1.314	0.000119	Psmd14	PSMD14	proteasome 26S subunit, non-ATPase 14
1	-0.067	0.728	Q9Z2W0	DNPEP	aspartyl aminopeptidase	0.0317	0.336	0.0274	Dnpep	DNPEP	aspartyl aminopeptidase
1	-0.066	0.863	Q60902	EPS15L1	epidermal growth factor receptor pathway substrate 15 like 1	0.000438	0.305	2.29e-05	Eps15l1	EPS15L1	epidermal growth factor receptor pathway substrate 15 like 1
1	-0.066	0.867	P56812	PDCD5	programmed cell death 5	0.0201	0.542	0.015	Pdcd5	PDCD5	programmed cell death 5
1	-0.066	0.8	Q8BP48	METAP1	methionyl aminopeptidase 1	0.0106	0.621	0.00635	Metap1	METAP1	methionyl aminopeptidase 1
1	-0.065	0.779	Q99LI8	HGS	hepatocyte growth factor-regulated tyrosine kinase substrate	0.000351	0.36	1.43e-05	Hgs	HGS	hepatocyte growth factor-regulated tyrosine kinase substrate
1	-0.065	0.755	P47758	SRPRB	SRP receptor subunit beta	0.00224	0.777	0.000532	Srprb	SRPRB	SRP receptor subunit beta
1	-0.065	0.907	P28654	DCN	decorin	0.00423	1.176	0.00158	Dcn	DCN	decorin
1	-0.065	0.584	Q9WV55	VAPA	VAMP associated protein A	0.00436	1.821	0.00165	Vapa	VAPA	VAMP associated protein A
1	-0.064	0.566	P02468	LAMC1	laminin subunit gamma 1	0.00316	1.122	0.000955	Lamc1	LAMC1	laminin subunit gamma 1
1	-0.063	0.832	Q62426	CSTB	cystatin B	0.234	0.246	0.332	Cstb	CSTB	cystatin B
1	-0.063	0.97	O35344	KPNA3	karyopherin subunit alpha 3	0.00381	0.524	0.00132	Kpna3	KPNA3	karyopherin subunit alpha 3
1	-0.063	0.625	P38647	HSPA9	heat shock protein family A (Hsp70) member 9	0.00366	1.598	0.00123	Hspa9	HSPA9	heat shock protein family A (Hsp70) member 9
1	-0.063	0.384	Q99L45	EIF2S2	eukaryotic translation initiation factor 2 subunit beta	0.00258	1.814	0.000663	Eif2s2	EIF2S2	eukaryotic translation initiation factor 2 subunit beta
1	-0.062	0.6	Q8R1Q8	DYNC1LI1	dynein cytoplasmic 1 light intermediate chain 1	0.000777	0.591	6.82e-05	Dync1li1	DYNC1LI1	dynein cytoplasmic 1 light intermediate chain 1
1	-0.061	0.605	Q921S7	MRPL37	mitochondrial ribosomal protein L37	0.00554	0.304	0.00243	Mrpl37	MRPL37	mitochondrial ribosomal protein L37
1	-0.061	0.896	Q9D773	MRPL2	mitochondrial ribosomal protein L2	0.06	0.319	0.0618	Mrpl2	MRPL2	mitochondrial ribosomal protein L2
1	-0.061	0.676	Q61553	FSCN1	fascin actin-bundling protein 1	0.0159	0.538	0.011	Fscn1	FSCN1	fascin actin-bundling protein 1
1	-0.061	0.617	Q920Q6	MSI2	musashi RNA binding protein 2	0.0735	0.625	0.0799	Msi2	MSI2	musashi RNA binding protein 2
1	-0.06	0.854	Q9CR00	PSMD9	proteasome 26S subunit, non-ATPase 9	0.0298	0.658	0.0252	Psmd9	PSMD9	proteasome 26S subunit, non-ATPase 9
1	-0.06	0.945	Q9EPL8	IPO7	importin 7	0.00122	0.759	0.000171	Ipo7	IPO7	importin 7
1	-0.06	0.665	P43883	PLIN2	perilipin 2	1.51e-05	2.526	4.5e-09	Plin2	PLIN2	perilipin 2
1	-0.059	0.872	Q8BP47	NARS1	asparaginyl-tRNA synthetase 1	0.00133	1.579	0.000206	Nars	NARS1	asparaginyl-tRNA synthetase 1
1	-0.059	0.933	Q60710	SAMHD1	SAM and HD domain containing deoxynucleoside triphosphate triphosphohydrolase 1	0.000892	2.308	9.13e-05	Samhd1	SAMHD1	SAM and HD domain containing deoxynucleoside triphosphate triphosphohydrolase 1
1	-0.058	0.823	Q9CR59	GADD45GIP1	GADD45G interacting protein 1	0.066	0.346	0.0695	Gadd45gip1	GADD45GIP1	GADD45G interacting protein 1
1	-0.058	0.712	Q8VC31	CCDC9	coiled-coil domain containing 9	0.0646	0.533	0.0677	Ccdc9	CCDC9	coiled-coil domain containing 9
1	-0.058	0.77	P56501	UCP3	uncoupling protein 3	0.00214	3.522	0.000494	Ucp3	UCP3	uncoupling protein 3
1	-0.057	0.789	Q8R0H9	GGA1	golgi associated, gamma adaptin ear containing, ARF binding protein 1	0.0515	0.201	0.0507	Gga1	GGA1	golgi associated, gamma adaptin ear containing, ARF binding protein 1
1	-0.057	0.499	O55234	PSMB5	proteasome 20S subunit beta 5	0.00291	0.555	0.000823	Psmb5	PSMB5	proteasome 20S subunit beta 5
1	-0.057	0.932	Q9CYZ2	TPD52L2	TPD52 like 2	0.000513	0.94	3.1e-05	Tpd52l2	TPD52L2	TPD52 like 2
1	-0.056	0.829	Q8C878	UBA3	ubiquitin like modifier activating enzyme 3	0.563	0.001	0.995	Uba3	UBA3	ubiquitin like modifier activating enzyme 3
1	-0.056	0.95	Q5NCS9	MIEF2	mitochondrial elongation factor 2	0.531	0.021	0.921	Mief2	MIEF2	mitochondrial elongation factor 2
1	-0.056	0.933	Q8R1B4	EIF3C	eukaryotic translation initiation factor 3 subunit C	0.00169	1.164	0.000321	Eif3c	EIF3C	eukaryotic translation initiation factor 3 subunit C
1	-0.056	0.857	P24452	CAPG	capping actin protein, gelsolin like	0.00335	1.357	0.00105	Capg	CAPG	capping actin protein, gelsolin like
1	-0.056	0.928	Q9R111	GDA	guanine deaminase	0.00631	1.769	0.00294	Gda	GDA	guanine deaminase
1	-0.055	0.749	P46656	FDX1	ferredoxin 1	0.241	0.16	0.345	Fdx1	FDX1	ferredoxin 1
1	-0.055	0.852	Q9JKF1	IQGAP1	IQ motif containing GTPase activating protein 1	0.0087	0.442	0.00474	Iqgap1	IQGAP1	IQ motif containing GTPase activating protein 1
1	-0.054	0.927	Q01405	SEC23A	SEC23 homolog A, COPII coat complex component	0.425	0.051	0.692	Sec23a	SEC23A	SEC23 homolog A, COPII coat complex component
1	-0.054	0.428	Q61768	KIF5B	kinesin family member 5B	0.00346	0.653	0.00111	Kif5b	KIF5B	kinesin family member 5B
1	-0.054	0.895	Q7TSV4	PGM2	phosphoglucomutase 2	0.00162	0.77	0.000298	Pgm2	PGM2	phosphoglucomutase 2
1	-0.054	0.866	Q9QYE6	GOLGA5	golgin A5	0.00237	0.821	0.000578	Golga5	GOLGA5	golgin A5
1	-0.054	0.877	P08003	PDIA4	protein disulfide isomerase family A member 4	0.00395	1.149	0.0014	Pdia4	PDIA4	protein disulfide isomerase family A member 4
1	-0.053	0.573	O88532	ZFR	zinc finger RNA binding protein	0.476	0.027	0.802	Zfr	ZFR	zinc finger RNA binding protein
1	-0.053	0.973	Q9CXW2	MRPS22	mitochondrial ribosomal protein S22	0.0162	0.531	0.0114	Mrps22	MRPS22	mitochondrial ribosomal protein S22
1	-0.052	0.944	Q8VE22	MRPS23	mitochondrial ribosomal protein S23	0.0645	0.232	0.0676	Mrps23	MRPS23	mitochondrial ribosomal protein S23
1	-0.052	0.922	P15116	CDH2	cadherin 2	0.0258	0.339	0.0208	Cdh2	CDH2	cadherin 2
1	-0.052	0.847	P46460	NSF	N-ethylmaleimide sensitive factor, vesicle fusing ATPase	0.00125	0.646	0.000182	Nsf	NSF	N-ethylmaleimide sensitive factor, vesicle fusing ATPase
1	-0.052	0.878	Q64213	Sf1	splicing factor 1	0.0202	0.775	0.0151	Sf1	Sf1	splicing factor 1
1	-0.052	0.835	P60670	NPLOC4	NPL4 homolog, ubiquitin recognition factor	0.00126	0.796	0.000183	Nploc4	NPLOC4	NPL4 homolog, ubiquitin recognition factor
1	-0.051	0.961	Q9JHE7	TSSC4	tumor suppressing subtransferable candidate 4	0.257	0.146	0.374	Tssc4	TSSC4	tumor suppressing subtransferable candidate 4
1	-0.051	0.828	P53996	CNBP	CCHC-type zinc finger nucleic acid binding protein	0.295	0.194	0.441	Cnbp	CNBP	CCHC-type zinc finger nucleic acid binding protein
1	-0.051	0.861	P10126	EEF1A1	eukaryotic translation elongation factor 1 alpha 1	0.00319	0.726	0.000968	Eef1a1	EEF1A1	eukaryotic translation elongation factor 1 alpha 1
1	-0.05	0.971	Q8C0D5	EFL1	elongation factor like GTPase 1	0.25	0.119	0.361	Efl1	EFL1	elongation factor like GTPase 1
1	-0.05	0.946	P11352	GPX1	glutathione peroxidase 1	0.234	0.132	0.333	Gpx1	GPX1	glutathione peroxidase 1
1	-0.049	0.844	P08228	SOD1	superoxide dismutase 1	0.471	0.02	0.791	Sod1	SOD1	superoxide dismutase 1
1	-0.049	0.768	O70373	XIRP1	xin actin binding repeat containing 1	0.00466	2.214	0.00184	Xirp1	XIRP1	xin actin binding repeat containing 1
1	-0.048	0.92	Q8CIN4	PAK2	p21 (RAC1) activated kinase 2	0.0324	0.208	0.0282	Pak2	PAK2	p21 (RAC1) activated kinase 2
1	-0.048	0.93	Q8K0D5	GFM1	G elongation factor mitochondrial 1	0.0012	0.586	0.000167	Gfm1	GFM1	G elongation factor mitochondrial 1
1	-0.047	0.923	Q9EP72	EMC7	ER membrane protein complex subunit 7	0.00924	0.461	0.0052	Emc7	EMC7	ER membrane protein complex subunit 7
1	-0.046	0.891	P56399	USP5	ubiquitin specific peptidase 5	0.0604	0.272	0.0623	Usp5	USP5	ubiquitin specific peptidase 5
1	-0.046	0.897	Q91VI7	RNH1	ribonuclease/angiogenin inhibitor 1	0.00291	1.071	0.000819	Rnh1	RNH1	ribonuclease/angiogenin inhibitor 1
1	-0.045	0.838	Q8CIB5	FERMT2	FERM domain containing kindlin 2	0.00488	0.434	0.00199	Fermt2	FERMT2	FERM domain containing kindlin 2
1	-0.044	0.843	Q8BMS1	HADHA	hydroxyacyl-CoA dehydrogenase trifunctional multienzyme complex subunit alpha	0.0121	0.314	0.00762	Hadha	HADHA	hydroxyacyl-CoA dehydrogenase trifunctional multienzyme complex subunit alpha
1	-0.044	0.862	P47791	GSR	glutathione-disulfide reductase	0.00419	0.871	0.00155	Gsr	GSR	glutathione-disulfide reductase
1	-0.044	0.957	Q8VCH8	UBXN4	UBX domain protein 4	0.000541	0.914	3.39e-05	Ubxn4	UBXN4	UBX domain protein 4
1	-0.044	0.914	Q9D0R2	TARS1	threonyl-tRNA synthetase 1	0.00191	1.371	0.000404	Tars	TARS1	threonyl-tRNA synthetase 1
1	-0.043	0.893	Q8QZY1	EIF3L	eukaryotic translation initiation factor 3 subunit L	0.113	0.183	0.136	Eif3l	EIF3L	eukaryotic translation initiation factor 3 subunit L
1	-0.043	0.791	O08739	AMPD3	adenosine monophosphate deaminase 3	0.00232	2.398	0.000567	Ampd3	AMPD3	adenosine monophosphate deaminase 3
1	-0.042	0.837	P10107	ANXA1	annexin A1	0.426	0.097	0.696	Anxa1	ANXA1	annexin A1
1	-0.042	0.933	Q9D1J3	SARNP	SAP domain containing ribonucleoprotein	0.0167	0.334	0.0118	Sarnp	SARNP	SAP domain containing ribonucleoprotein
1	-0.042	0.886	P26883	FKBP1A	FKBP prolyl isomerase 1A	0.00085	0.76	8.19e-05	Fkbp1a	FKBP1A	FKBP prolyl isomerase 1A
1	-0.042	0.857	O70400	PDLIM1	PDZ and LIM domain 1	0.00468	1.099	0.00186	Pdlim1	PDLIM1	PDZ and LIM domain 1
1	-0.042	0.668	P09405	NCL	nucleolin	0.00933	1.315	0.00527	Ncl	NCL	nucleolin
1	-0.041	0.848	Q8CIE6	COPA	COPI coat complex subunit alpha	0.238	0.112	0.34	Copa	COPA	COPI coat complex subunit alpha
1	-0.041	0.97	O35286	DHX15	DEAH-box helicase 15	0.0109	0.535	0.00656	Dhx15	DHX15	DEAH-box helicase 15
1	-0.041	0.829	Q9WU78	PDCD6IP	programmed cell death 6 interacting protein	0.000867	0.573	8.55e-05	Pdcd6ip	PDCD6IP	programmed cell death 6 interacting protein
1	-0.041	0.909	Q9QYJ0	DNAJA2	DnaJ heat shock protein family (Hsp40) member A2	0.00349	0.8	0.00113	Dnaja2	DNAJA2	DnaJ heat shock protein family (Hsp40) member A2
1	-0.041	0.874	Q8VI75	IPO4	importin 4	0.000504	2.032	2.99e-05	Ipo4	IPO4	importin 4
1	-0.04	0.615	Q6A065	CEP170	centrosomal protein 170	0.445	0.04	0.736	Cep170	CEP170	centrosomal protein 170
1	-0.037	0.778	Q61733	MRPS31	mitochondrial ribosomal protein S31	0.384	0.058	0.609	Mrps31	MRPS31	mitochondrial ribosomal protein S31
1	-0.037	0.901	Q9JKY0	CNOT9	CCR4-NOT transcription complex subunit 9	0.0664	0.146	0.0702	Cnot9	CNOT9	CCR4-NOT transcription complex subunit 9
1	-0.037	0.932	Q9Z1R2	BAG6	BAG cochaperone 6	0.129	0.199	0.16	Bag6	BAG6	BAG cochaperone 6
1	-0.037	0.915	Q64737	GART	phosphoribosylglycinamide formyltransferase, phosphoribosylglycinamide synthetase, phosphoribosylaminoimidazole synthetase	0.00723	0.432	0.00362	Gart	GART	phosphoribosylglycinamide formyltransferase, phosphoribosylglycinamide synthetase, phosphoribosylaminoimidazole synthetase
1	-0.037	0.793	O08663	METAP2	methionyl aminopeptidase 2	0.00273	0.843	0.000736	Metap2	METAP2	methionyl aminopeptidase 2
1	-0.036	0.856	Q99N95	MRPL3	mitochondrial ribosomal protein L3	0.216	0.118	0.301	Mrpl3	MRPL3	mitochondrial ribosomal protein L3
1	-0.036	0.861	Q8C8R3	Ank2	ankyrin 2, brain	0.193	0.259	0.263	Ank2	Ank2	ankyrin 2, brain
1	-0.036	0.707	P20029	HSPA5	heat shock protein family A (Hsp70) member 5	0.000169	2.115	1.95e-06	Hspa5	HSPA5	heat shock protein family A (Hsp70) member 5
1	-0.035	0.81	O88271	CFDP1	craniofacial development protein 1	0.102	0.201	0.12	Cfdp1	CFDP1	craniofacial development protein 1
1	-0.035	0.909	Q7TMK9	SYNCRIP	synaptotagmin binding cytoplasmic RNA interacting protein	0.00569	0.762	0.00253	Syncrip	SYNCRIP	synaptotagmin binding cytoplasmic RNA interacting protein
1	-0.034	0.84	Q9CWZ7	NAPG	NSF attachment protein gamma	0.0305	0.393	0.026	Napg	NAPG	NSF attachment protein gamma
1	-0.034	0.838	Q9D8N0	EEF1G	eukaryotic translation elongation factor 1 gamma	0.00237	0.644	0.000578	Eef1g	EEF1G	eukaryotic translation elongation factor 1 gamma
1	-0.034	0.892	O88667	RRAD	RRAD, Ras related glycolysis inhibitor and calcium channel regulator	0.0772	0.683	0.0852	Rrad	RRAD	RRAD, Ras related glycolysis inhibitor and calcium channel regulator
1	-0.034	0.913	Q7M6Y3	PICALM	phosphatidylinositol binding clathrin assembly protein	0.000259	1.95	7.05e-06	Picalm	PICALM	phosphatidylinositol binding clathrin assembly protein
1	-0.033	0.795	Q60675	LAMA2	laminin subunit alpha 2	0.43	0.114	0.703	Lama2	LAMA2	laminin subunit alpha 2
1	-0.033	0.976	O88544	COPS4	COP9 signalosome subunit 4	0.00617	0.473	0.00285	Cops4	COPS4	COP9 signalosome subunit 4
1	-0.032	0.97	Q9QZD9	EIF3I	eukaryotic translation initiation factor 3 subunit I	0.0033	0.748	0.00102	Eif3i	EIF3I	eukaryotic translation initiation factor 3 subunit I
1	-0.031	0.829	O54734	DDOST	dolichyl-diphosphooligosaccharide--protein glycosyltransferase non-catalytic subunit	0.00125	0.528	0.000181	Ddost	DDOST	dolichyl-diphosphooligosaccharide--protein glycosyltransferase non-catalytic subunit
1	-0.03	0.829	Q6A0D4	RFTN1	raftlin, lipid raft linker 1	0.231	0.197	0.328	Rftn1	RFTN1	raftlin, lipid raft linker 1
1	-0.03	0.878	P60766	Cdc42	cell division cycle 42	0.00502	0.329	0.00207	Cdc42	Cdc42	cell division cycle 42
1	-0.029	0.971	Q7TQI7	ABTB2	ankyrin repeat and BTB domain containing 2	0.307	0.395	0.463	Abtb2	ABTB2	ankyrin repeat and BTB domain containing 2
1	-0.029	0.914	O88587	COMT	catechol-O-methyltransferase	0.00049	0.721	2.81e-05	Comt	COMT	catechol-O-methyltransferase
1	-0.028	0.922	Q9CQ06	MRPL24	mitochondrial ribosomal protein L24	0.0599	0.298	0.0617	Mrpl24	MRPL24	mitochondrial ribosomal protein L24
1	-0.028	0.914	Q9WTM5	RUVBL2	RuvB like AAA ATPase 2	0.0138	0.479	0.00912	Ruvbl2	RUVBL2	RuvB like AAA ATPase 2
1	-0.027	0.889	Q3TDN2	FAF2	Fas associated factor family member 2	0.0801	0.185	0.0892	Faf2	FAF2	Fas associated factor family member 2
1	-0.027	0.771	Q9DCS3	MECR	mitochondrial trans-2-enoyl-CoA reductase	0.0105	0.899	0.00625	Mecr	MECR	mitochondrial trans-2-enoyl-CoA reductase
1	-0.026	0.714	Q6PHZ2	CAMK2D	calcium/calmodulin dependent protein kinase II delta	0.0729	0.347	0.0791	Camk2d	CAMK2D	calcium/calmodulin dependent protein kinase II delta
1	-0.026	0.893	Q8R326	PSPC1	paraspeckle component 1	0.00136	0.675	0.000215	Pspc1	PSPC1	paraspeckle component 1
1	-0.025	0.948	P32883	KRAS	KRAS proto-oncogene, GTPase	0.343	0.086	0.531	Kras	KRAS	KRAS proto-oncogene, GTPase
1	-0.025	0.913	Q8K1J6	TRNT1	tRNA nucleotidyl transferase 1	0.0283	0.413	0.0235	Trnt1	TRNT1	tRNA nucleotidyl transferase 1
1	-0.025	0.964	Q3U5Q7	CMPK2	cytidine/uridine monophosphate kinase 2	0.0102	0.601	0.00596	Cmpk2	CMPK2	cytidine/uridine monophosphate kinase 2
1	-0.025	0.977	P42225	STAT1	signal transducer and activator of transcription 1	0.00252	1.007	0.00064	Stat1	STAT1	signal transducer and activator of transcription 1
1	-0.024	0.976	Q9DC51	GNAI3	G protein subunit alpha i3	0.0053	0.394	0.00225	Gnai3	GNAI3	G protein subunit alpha i3
1	-0.022	0.932	Q7TPR4	ACTN1	actinin alpha 1	0.000137	2.739	1.06e-06	Actn1	ACTN1	actinin alpha 1
1	-0.021	0.81	G5E8K5	ANK3	ankyrin 3	0.0529	0.628	0.0526	Ank3	ANK3	ankyrin 3
1	-0.02	0.889	Q8R081	HNRNPL	heterogeneous nuclear ribonucleoprotein L	0.0146	0.194	0.00986	Hnrnpl	HNRNPL	heterogeneous nuclear ribonucleoprotein L
1	-0.02	0.962	Q8R310	TMCC3	transmembrane and coiled-coil domain family 3	0.00454	0.959	0.00176	Tmcc3	TMCC3	transmembrane and coiled-coil domain family 3
1	-0.019	0.99	Q7TT50	CDC42BPB	CDC42 binding protein kinase beta	0.0607	0.163	0.0628	Cdc42bpb	CDC42BPB	CDC42 binding protein kinase beta
1	-0.019	0.846	Q8BRF7	SCFD1	sec1 family domain containing 1	0.00613	0.853	0.00282	Scfd1	SCFD1	sec1 family domain containing 1
1	-0.018	0.887	Q921F2	TARDBP	TAR DNA binding protein	0.436	0.106	0.717	Tardbp	TARDBP	TAR DNA binding protein
1	-0.018	0.985	Q60973	RBBP7	RB binding protein 7, chromatin remodeling factor	0.117	0.242	0.143	Rbbp7	RBBP7	RB binding protein 7, chromatin remodeling factor
1	-0.018	0.785	Q9D880	TIMM50	translocase of inner mitochondrial membrane 50	0.0296	0.342	0.0249	Timm50	TIMM50	translocase of inner mitochondrial membrane 50
1	-0.018	0.834	Q62234	MYOM1	myomesin 1	0.012	0.68	0.00755	Myom1	MYOM1	myomesin 1
1	-0.017	0.943	Q6Q477	ATP2B4	ATPase plasma membrane Ca2+ transporting 4	0.14	0.313	0.177	Atp2b4	ATP2B4	ATPase plasma membrane Ca2+ transporting 4
1	-0.017	0.925	P57780	ACTN4	actinin alpha 4	0.00427	0.325	0.0016	Actn4	ACTN4	actinin alpha 4
1	-0.017	0.981	Q6GQT9	NOMO1 (includes others)	NODAL modulator 1	0.0017	0.376	0.000331	Nomo1	NOMO1 (includes others)	NODAL modulator 1
1	-0.017	0.955	Q9DB34	CHMP2A	charged multivesicular body protein 2A	0.00337	0.668	0.00106	Chmp2a	CHMP2A	charged multivesicular body protein 2A
1	-0.016	0.984	Q91V76	C11orf54	chromosome 11 open reading frame 54	0.463	0.044	0.773	4931406C07Rik	C11orf54	chromosome 11 open reading frame 54
1	-0.016	0.899	Q64152	BTF3	basic transcription factor 3	0.00293	0.752	0.000829	Btf3	BTF3	basic transcription factor 3
1	-0.015	0.987	Q8BTY1	KYAT1	kynurenine aminotransferase 1	0.00214	1.619	0.000496	Kyat1	KYAT1	kynurenine aminotransferase 1
1	-0.014	0.985	Q99MD9	NASP	nuclear autoantigenic sperm protein	0.0132	0.416	0.00862	Nasp	NASP	nuclear autoantigenic sperm protein
1	-0.014	0.989	Q3U186	RARS2	arginyl-tRNA synthetase 2, mitochondrial	0.0403	0.429	0.0372	Rars2	RARS2	arginyl-tRNA synthetase 2, mitochondrial
1	-0.013	0.976	O35343	KPNA4	karyopherin subunit alpha 4	0.0585	0.159	0.0597	Kpna4	KPNA4	karyopherin subunit alpha 4
1	-0.013	0.956	O88569	HNRNPA2B1	heterogeneous nuclear ribonucleoprotein A2/B1	0.00659	0.31	0.00314	Hnrnpa2b1	HNRNPA2B1	heterogeneous nuclear ribonucleoprotein A2/B1
1	-0.012	0.921	Q8C129	LNPEP	leucyl and cystinyl aminopeptidase	0.517	0.021	0.89	Lnpep	LNPEP	leucyl and cystinyl aminopeptidase
1	-0.012	0.979	Q9JJZ4	UBE2J1	ubiquitin conjugating enzyme E2 J1	0.00276	0.527	0.000746	Ube2j1	UBE2J1	ubiquitin conjugating enzyme E2 J1
1	-0.012	0.92	P12382	PFKL	phosphofructokinase, liver type	0.000362	1.338	1.55e-05	Pfkl	PFKL	phosphofructokinase, liver type
1	-0.011	0.962	Q8C5W3	TBCEL	tubulin folding cofactor E like	0.297	0.119	0.445	Tbcel	TBCEL	tubulin folding cofactor E like
1	-0.011	0.963	E9Q394	AKAP13	A-kinase anchoring protein 13	0.06	0.332	0.0618	Akap13	AKAP13	A-kinase anchoring protein 13
1	-0.011	0.952	P50431	SHMT1	serine hydroxymethyltransferase 1	0.0188	0.939	0.0139	Shmt1	SHMT1	serine hydroxymethyltransferase 1
1	-0.011	0.994	Q61581	IGFBP7	insulin like growth factor binding protein 7	0.000834	1.697	7.82e-05	Igfbp7	IGFBP7	insulin like growth factor binding protein 7
1	-0.01	0.953	Q9CPQ1	Cox6c	cytochrome c oxidase subunit 6C	0.43	0.068	0.704	Cox6c	Cox6c	cytochrome c oxidase subunit 6C
1	-0.01	0.987	Q9CQ92	FIS1	fission, mitochondrial 1	0.0296	0.166	0.0249	Fis1	FIS1	fission, mitochondrial 1
1	-0.01	0.975	O08810	EFTUD2	elongation factor Tu GTP binding domain containing 2	0.0176	0.526	0.0127	Eftud2	EFTUD2	elongation factor Tu GTP binding domain containing 2
1	-0.01	0.99	Q64735	CR1L	complement C3b/C4b receptor 1 like	0.00289	0.757	0.000809	Cr1l	CR1L	complement C3b/C4b receptor 1 like
1	-0.009	0.975	Q8CI51	PDLIM5	PDZ and LIM domain 5	0.00734	0.315	0.0037	Pdlim5	PDLIM5	PDZ and LIM domain 5
1	-0.009	0.985	Q6PAM1	TXLNA	taxilin alpha	0.00136	0.455	0.000215	Txlna	TXLNA	taxilin alpha
1	-0.008	0.966	P46471	PSMC2	proteasome 26S subunit, ATPase 2	0.000394	0.917	1.92e-05	Psmc2	PSMC2	proteasome 26S subunit, ATPase 2
1	-0.007	0.96	P28650	ADSS1	adenylosuccinate synthase 1	0.289	0.174	0.43	Adssl1	ADSS1	adenylosuccinate synthase 1
1	-0.007	0.99	Q6P8X1	SNX6	sorting nexin 6	0.0643	0.253	0.0673	Snx6	SNX6	sorting nexin 6
1	-0.006	0.96	Q60749	KHDRBS1	KH RNA binding domain containing, signal transduction associated 1	0.0332	0.168	0.0291	Khdrbs1	KHDRBS1	KH RNA binding domain containing, signal transduction associated 1
1	-0.006	0.976	P84091	AP2M1	adaptor related protein complex 2 subunit mu 1	0.0101	0.263	0.00592	Ap2m1	AP2M1	adaptor related protein complex 2 subunit mu 1
1	-0.006	0.982	Q80XI3	EIF4G3	eukaryotic translation initiation factor 4 gamma 3	0.00464	0.597	0.00183	Eif4g3	EIF4G3	eukaryotic translation initiation factor 4 gamma 3
1	-0.006	0.974	Q99PG2	OGFR	opioid growth factor receptor	0.00403	1.349	0.00145	Ogfr	OGFR	opioid growth factor receptor
1	-0.005	0.97	Q8BG05	Hnrnpa3	heterogeneous nuclear ribonucleoprotein A3	0.00261	0.86	0.000673	Hnrnpa3	Hnrnpa3	heterogeneous nuclear ribonucleoprotein A3
1	-0.004	0.996	Q9D0Q7	MRPL45	mitochondrial ribosomal protein L45	0.00617	0.521	0.00284	Mrpl45	MRPL45	mitochondrial ribosomal protein L45
1	-0.003	0.999	Q8CH18	CCAR1	cell division cycle and apoptosis regulator 1	0.0277	0.282	0.0228	Ccar1	CCAR1	cell division cycle and apoptosis regulator 1
1	-0.003	0.996	Q3U0S6	RASIP1	Ras interacting protein 1	0.00299	1.094	0.000863	Rasip1	RASIP1	Ras interacting protein 1
1	-0.002	0.997	Q9CQJ6	DENR	density regulated re-initiation and release factor	0.0519	0.173	0.0512	Denr	DENR	density regulated re-initiation and release factor
1	-0.002	0.997	Q9D7J4	COX20	cytochrome c oxidase assembly factor COX20	0.368	0.425	0.579	Cox20	COX20	cytochrome c oxidase assembly factor COX20
1	-0.002	0.994	P49312	Hnrnpa1	heterogeneous nuclear ribonucleoprotein A1	0.0106	1.082	0.00636	Hnrnpa1	Hnrnpa1	heterogeneous nuclear ribonucleoprotein A1
1	-0.002	0.982	Q9ES74	NEK7	NIMA related kinase 7	0.000924	1.924	9.7e-05	Nek7	NEK7	NIMA related kinase 7
1	-0.001	0.997	Q9JIF7	COPB1	COPI coat complex subunit beta 1	0.00302	0.751	0.000878	Copb1	COPB1	COPI coat complex subunit beta 1
1	0	0.999	Q99MI1	ERC1	ELKS/RAB6-interacting/CAST family member 1	0.0594	-0.183	0.0609	Erc1	ERC1	ELKS/RAB6-interacting/CAST family member 1
1	0	0.999	Q5HZI1	MTUS1	microtubule associated scaffold protein 1	0.256	0.105	0.373	Mtus1	MTUS1	microtubule associated scaffold protein 1
1	0.001	0.997	O70492	SNX3	sorting nexin 3	0.00946	-0.602	0.00537	Snx3	SNX3	sorting nexin 3
1	0.001	0.996	Q61543	GLG1	golgi glycoprotein 1	0.0175	-0.391	0.0126	Glg1	GLG1	golgi glycoprotein 1
1	0.002	0.998	Q8R5J9	ARL6IP5	ADP ribosylation factor like GTPase 6 interacting protein 5	0.00279	-0.308	0.00076	Arl6ip5	ARL6IP5	ADP ribosylation factor like GTPase 6 interacting protein 5
1	0.004	0.973	Q3URS9	CCDC51	coiled-coil domain containing 51	0.216	-0.359	0.302	Ccdc51	CCDC51	coiled-coil domain containing 51
1	0.004	0.991	Q9D071	MMS19	MMS19 homolog, cytosolic iron-sulfur assembly component	0.0932	-0.267	0.107	Mms19	MMS19	MMS19 homolog, cytosolic iron-sulfur assembly component
1	0.004	0.994	Q8VHE0	SEC63	SEC63 homolog, protein translocation regulator	0.0939	-0.115	0.108	Sec63	SEC63	SEC63 homolog, protein translocation regulator
1	0.005	0.992	Q91ZP3	LPIN1	lipin 1	0.0214	-0.683	0.0164	Lpin1	LPIN1	lipin 1
1	0.006	0.984	Q9DBL7	COASY	Coenzyme A synthase	0.0152	-0.457	0.0105	Coasy	COASY	Coenzyme A synthase
1	0.006	0.994	Q5SUC9	SCO1	synthesis of cytochrome C oxidase 1	0.242	-0.169	0.348	Sco1	SCO1	synthesis of cytochrome C oxidase 1
1	0.006	0.976	Q9Z2W1	STK25	serine/threonine kinase 25	0.45	-0.03	0.746	Stk25	STK25	serine/threonine kinase 25
1	0.007	0.997	Q05921	RNASEL	ribonuclease L	0.0118	-1.206	0.0074	Rnasel	RNASEL	ribonuclease L
1	0.009	0.979	Q8K274	FN3KRP	fructosamine 3 kinase related protein	0.0139	-1.19	0.00923	Fn3krp	FN3KRP	fructosamine 3 kinase related protein
1	0.009	0.978	Q9DBS9	OSBPL3	oxysterol binding protein like 3	0.194	-0.624	0.264	Osbpl3	OSBPL3	oxysterol binding protein like 3
1	0.011	0.982	Q91W89	MAN2C1	mannosidase alpha class 2C member 1	0.285	-0.108	0.424	Man2c1	MAN2C1	mannosidase alpha class 2C member 1
1	0.013	0.959	P02469	LAMB1	laminin subunit beta 1	0.0245	-0.715	0.0196	Lamb1	LAMB1	laminin subunit beta 1
1	0.014	0.99	Q9Z247	FKBP9	FKBP prolyl isomerase 9	0.000247	-1.076	6.32e-06	Fkbp9	FKBP9	FKBP prolyl isomerase 9
1	0.014	0.966	O35071	KIF1C	kinesin family member 1C	0.00344	-0.618	0.0011	Kif1c	KIF1C	kinesin family member 1C
1	0.014	0.981	P82198	TGFBI	transforming growth factor beta induced	0.449	-0.118	0.744	Tgfbi	TGFBI	transforming growth factor beta induced
1	0.017	0.824	Q9D1H9	MFAP4	microfibril associated protein 4	0.0285	-0.938	0.0237	Mfap4	MFAP4	microfibril associated protein 4
1	0.017	0.947	Q80TY0	FNBP1	formin binding protein 1	0.00154	-0.761	0.000275	Fnbp1	FNBP1	formin binding protein 1
1	0.017	0.99	O89103	CD93	CD93 molecule	0.0386	-0.639	0.0353	Cd93	CD93	CD93 molecule
1	0.018	0.989	O89023	TPP1	tripeptidyl peptidase 1	0.00302	-1.179	0.000879	Tpp1	TPP1	tripeptidyl peptidase 1
1	0.018	0.881	Q924D0	RTN4IP1	reticulon 4 interacting protein 1	0.231	-0.239	0.328	Rtn4ip1	RTN4IP1	reticulon 4 interacting protein 1
1	0.019	0.901	Q8C181	MBNL2	muscleblind like splicing regulator 2	0.00177	-0.807	0.000355	Mbnl2	MBNL2	muscleblind like splicing regulator 2
1	0.021	0.9	Q58A65	SPAG9	sperm associated antigen 9	0.000612	-0.999	4.25e-05	Spag9	SPAG9	sperm associated antigen 9
1	0.022	0.715	Q8R0F8	FAHD1	fumarylacetoacetate hydrolase domain containing 1	0.00713	-0.657	0.00355	Fahd1	FAHD1	fumarylacetoacetate hydrolase domain containing 1
1	0.022	0.947	Q9JMC3	DNAJA4	DnaJ heat shock protein family (Hsp40) member A4	0.0215	-0.648	0.0164	Dnaja4	DNAJA4	DnaJ heat shock protein family (Hsp40) member A4
1	0.023	0.901	Q9QXT0	CNPY2	canopy FGF signaling regulator 2	0.00254	-0.76	0.000648	Cnpy2	CNPY2	canopy FGF signaling regulator 2
1	0.023	0.886	Q8R146	APEH	acylaminoacyl-peptide hydrolase	0.222	-0.209	0.312	Apeh	APEH	acylaminoacyl-peptide hydrolase
1	0.024	0.983	Q6PD03	PPP2R5A	protein phosphatase 2 regulatory subunit B'alpha	0.00215	-0.507	0.000497	Ppp2r5a	PPP2R5A	protein phosphatase 2 regulatory subunit B'alpha
1	0.025	0.925	O70572	SMPD2	sphingomyelin phosphodiesterase 2	0.0859	-0.416	0.0972	Smpd2	SMPD2	sphingomyelin phosphodiesterase 2
1	0.026	0.912	P01872	IGHM	immunoglobulin heavy constant mu	0.292	-0.508	0.437	Ighm	IGHM	immunoglobulin heavy constant mu
1	0.027	0.824	Q80VQ1	LRRC1	leucine rich repeat containing 1	0.00607	-1.001	0.00277	Lrrc1	LRRC1	leucine rich repeat containing 1
1	0.027	0.804	Q61387	COX7A2L	cytochrome c oxidase subunit 7A2 like	0.00369	-0.756	0.00125	Cox7a2l	COX7A2L	cytochrome c oxidase subunit 7A2 like
1	0.027	0.938	Q3UHD6	SNX27	sorting nexin 27	0.0321	-0.397	0.0278	Snx27	SNX27	sorting nexin 27
1	0.027	0.866	Q80ZS3	MRPS26	mitochondrial ribosomal protein S26	0.497	-0.026	0.845	Mrps26	MRPS26	mitochondrial ribosomal protein S26
1	0.028	0.98	P17156	HSPA2	heat shock protein family A (Hsp70) member 2	0.00605	-0.788	0.00275	Hspa2	HSPA2	heat shock protein family A (Hsp70) member 2
1	0.031	0.639	Q9DB73	CYB5R1	cytochrome b5 reductase 1	0.00176	-1.101	0.000352	Cyb5r1	CYB5R1	cytochrome b5 reductase 1
1	0.031	0.953	Q8QZR5	GPT	glutamic--pyruvic transaminase	0.0738	-0.589	0.0803	Gpt	GPT	glutamic--pyruvic transaminase
1	0.032	0.915	Q8BVU0	LRCH3	leucine rich repeats and calponin homology domain containing 3	0.231	-0.104	0.328	Lrch3	LRCH3	leucine rich repeats and calponin homology domain containing 3
1	0.033	0.792	Q61703	ITIH2	inter-alpha-trypsin inhibitor heavy chain 2	0.144	-0.854	0.184	Itih2	ITIH2	inter-alpha-trypsin inhibitor heavy chain 2
1	0.033	0.916	Q80TV8	CLASP1	cytoplasmic linker associated protein 1	0.0119	-0.699	0.00746	Clasp1	CLASP1	cytoplasmic linker associated protein 1
1	0.035	0.732	P24270	CAT	catalase	0.0142	-0.675	0.00955	Cat	CAT	catalase
1	0.037	0.952	Q9D938	TMEM160	transmembrane protein 160	0.0551	-0.309	0.0554	Tmem160	TMEM160	transmembrane protein 160
1	0.038	0.973	Q9D710	TMX2	thioredoxin related transmembrane protein 2	0.0944	-0.19	0.109	Tmx2	TMX2	thioredoxin related transmembrane protein 2
1	0.04	0.846	Q3U9G9	LBR	lamin B receptor	0.00961	-0.298	0.0055	Lbr	LBR	lamin B receptor
1	0.041	0.857	Q6WVG3	KCTD12	potassium channel tetramerization domain containing 12	0.000783	-0.773	6.88e-05	Kctd12	KCTD12	potassium channel tetramerization domain containing 12
1	0.041	0.922	Q99K48	NONO	non-POU domain containing octamer binding	0.118	-0.113	0.144	Nono	NONO	non-POU domain containing octamer binding
1	0.041	0.906	TMED2	TMED2	transmembrane p24 trafficking protein 2	0.521	-0.045	0.899	Gm10698	TMED2	transmembrane p24 trafficking protein 2
1	0.041	0.805	Q8VDP4	CCAR2	cell cycle and apoptosis regulator 2	0.546	-0.009	0.955	Ccar2	CCAR2	cell cycle and apoptosis regulator 2
1	0.044	0.872	Q8R0P4	AAMDC	adipogenesis associated Mth938 domain containing	0.000882	-0.691	8.92e-05	Aamdc	AAMDC	adipogenesis associated Mth938 domain containing
1	0.044	0.944	B7ZMP1	Xpnpep3	X-prolyl aminopeptidase 3, mitochondrial	0.399	-0.159	0.639	Xpnpep3	Xpnpep3	X-prolyl aminopeptidase 3, mitochondrial
1	0.045	0.885	Q04857	COL6A1	collagen type VI alpha 1 chain	0.011	-1.508	0.00665	Col6a1	COL6A1	collagen type VI alpha 1 chain
1	0.045	0.983	Q9EPB4	PYCARD	PYD and CARD domain containing	0.0833	-0.972	0.0935	Pycard	PYCARD	PYD and CARD domain containing
1	0.045	0.95	Q60760	GRB10	growth factor receptor bound protein 10	0.00182	-0.309	0.000371	Grb10	GRB10	growth factor receptor bound protein 10
1	0.045	0.879	Q61249	IGBP1	immunoglobulin binding protein 1	0.023	-0.196	0.0181	Igbp1	IGBP1	immunoglobulin binding protein 1
1	0.051	0.889	Q3V384	AFG1L	AFG1 like ATPase	0.0075	-1.555	0.00382	Afg1l	AFG1L	AFG1 like ATPase
1	0.051	0.896	Q3TLP5	ECHDC2	enoyl-CoA hydratase domain containing 2	0.16	-0.473	0.209	Echdc2	ECHDC2	enoyl-CoA hydratase domain containing 2
1	0.052	0.906	Q3UHC0	TNRC6C	trinucleotide repeat containing adaptor 6C	0.131	-0.193	0.164	Tnrc6c	TNRC6C	trinucleotide repeat containing adaptor 6C
1	0.052	0.934	Q9ERR1	NDEL1	nudE neurodevelopment protein 1 like 1	0.351	-0.101	0.546	Ndel1	NDEL1	nudE neurodevelopment protein 1 like 1
1	0.052	0.953	Q9DB27	MCTS1	MCTS1 re-initiation and release factor	0.538	-0.014	0.936	Mcts1	MCTS1	MCTS1 re-initiation and release factor
1	0.053	0.815	P47738	ALDH2	aldehyde dehydrogenase 2 family member	0.00317	-1.152	0.000957	Aldh2	ALDH2	aldehyde dehydrogenase 2 family member
1	0.053	0.871	O88447	KLC1	kinesin light chain 1	0.00865	-0.409	0.00471	Klc1	KLC1	kinesin light chain 1
1	0.053	0.803	Q9Z0R6	ITSN2	intersectin 2	0.369	-0.05	0.58	Itsn2	ITSN2	intersectin 2
1	0.054	0.956	Q99JT1	GATB	glutamyl-tRNA amidotransferase subunit B	0.329	-0.159	0.504	Gatb	GATB	glutamyl-tRNA amidotransferase subunit B
1	0.056	0.698	Q63844	MAPK3	mitogen-activated protein kinase 3	0.00309	-1.912	0.000916	Mapk3	MAPK3	mitogen-activated protein kinase 3
1	0.056	0.88	Q9QXK3	COPG2	COPI coat complex subunit gamma 2	0.00945	-0.257	0.00536	Copg2	COPG2	COPI coat complex subunit gamma 2
1	0.058	0.946	Q9DB16	CAB39L	calcium binding protein 39 like	0.00224	-0.691	0.00053	Cab39l	CAB39L	calcium binding protein 39 like
1	0.059	0.788	Q64516	Gk	glycerol kinase	0.107	-0.596	0.127	Gk	Gk	glycerol kinase
1	0.059	0.809	P17427	AP2A2	adaptor related protein complex 2 subunit alpha 2	0.199	-0.222	0.273	Ap2a2	AP2A2	adaptor related protein complex 2 subunit alpha 2
1	0.061	0.874	P35283	RAB12	RAB12, member RAS oncogene family	0.552	-0.002	0.97	Rab12	RAB12	RAB12, member RAS oncogene family
1	0.062	0.6	Q93092	TALDO1	transaldolase 1	0.0213	-0.281	0.0162	Taldo1	TALDO1	transaldolase 1
1	0.063	0.923	Q8CBC4	CNST	consortin, connexin sorting protein	0.00288	-1.672	0.000807	Cnst	CNST	consortin, connexin sorting protein
1	0.063	0.826	Q3UQN2	FCHO2	FCH and mu domain containing endocytic adaptor 2	0.000987	-0.882	0.00011	Fcho2	FCHO2	FCH and mu domain containing endocytic adaptor 2
1	0.065	0.77	Q61292	LAMB2	laminin subunit beta 2	0.00284	-0.865	0.000788	Lamb2	LAMB2	laminin subunit beta 2
1	0.066	0.927	P18872	GNAO1	G protein subunit alpha o1	0.00805	-1.01	0.00425	Gnao1	GNAO1	G protein subunit alpha o1
1	0.067	0.881	Q91YR7	PRPF6	pre-mRNA processing factor 6	0.252	-0.154	0.364	Prpf6	PRPF6	pre-mRNA processing factor 6
1	0.068	0.838	Q9DCT5	SDF2	stromal cell derived factor 2	0.173	-0.264	0.23	Sdf2	SDF2	stromal cell derived factor 2
1	0.068	0.851	Q9Z1G4	ATP6V0A1	ATPase H+ transporting V0 subunit a1	0.184	-0.194	0.248	Atp6v0a1	ATP6V0A1	ATPase H+ transporting V0 subunit a1
1	0.07	0.879	O08715	AKAP1	A-kinase anchoring protein 1	0.439	-0.052	0.722	Akap1	AKAP1	A-kinase anchoring protein 1
1	0.075	0.273	P21956	MFGE8	milk fat globule EGF and factor V/VIII domain containing	0.276	-0.131	0.408	Mfge8	MFGE8	milk fat globule EGF and factor V/VIII domain containing
1	0.077	0.909	Q6PCP5	Mff	mitochondrial fission factor	0.121	-0.136	0.149	Mff	Mff	mitochondrial fission factor
1	0.078	0.757	Q5FW52	MLIP	muscular LMNA interacting protein	0.203	-0.333	0.281	Mlip	MLIP	muscular LMNA interacting protein
1	0.081	0.822	P49443	PPM1A	protein phosphatase, Mg2+/Mn2+ dependent 1A	0.43	-0.032	0.704	Ppm1a	PPM1A	protein phosphatase, Mg2+/Mn2+ dependent 1A
1	0.084	0.97	P48999	ALOX5	arachidonate 5-lipoxygenase	0.266	-0.898	0.389	Alox5	ALOX5	arachidonate 5-lipoxygenase
1	0.091	0.8	P51660	HSD17B4	hydroxysteroid 17-beta dehydrogenase 4	0.0464	-0.438	0.0443	Hsd17b4	HSD17B4	hydroxysteroid 17-beta dehydrogenase 4
1	0.092	0.852	Q8BT60	CPNE3	copine 3	0.00372	-0.433	0.00127	Cpne3	CPNE3	copine 3
1	0.092	0.507	Q9Z0U1	TJP2	tight junction protein 2	0.279	-0.081	0.413	Tjp2	TJP2	tight junction protein 2
1	0.094	0.919	Q9Z0P4	PALM	paralemmin	0.00889	-1.47	0.0049	Palm	PALM	paralemmin
1	0.096	0.784	Q9DD18	DTD1	D-aminoacyl-tRNA deacylase 1	0.0277	-0.505	0.0229	Dtd1	DTD1	D-aminoacyl-tRNA deacylase 1
1	0.097	0.707	O70305	ATXN2	ataxin 2	0.245	-0.165	0.352	Atxn2	ATXN2	ataxin 2
1	0.098	0.47	O35566	CD151	CD151 molecule (Raph blood group)	0.0151	-0.461	0.0103	Cd151	CD151	CD151 molecule (Raph blood group)
1	0.099	0.92	O35551	RABEP1	rabaptin, RAB GTPase binding effector protein 1	0.335	-0.045	0.515	Rabep1	RABEP1	rabaptin, RAB GTPase binding effector protein 1
1	0.1	0.915	Q921U8	SMTN	smoothelin	0.0477	-0.618	0.0459	Smtn	SMTN	smoothelin
1	0.102	0.793	Q8K4G1	LTBP4	latent transforming growth factor beta binding protein 4	0.000394	-1.83	1.93e-05	Ltbp4	LTBP4	latent transforming growth factor beta binding protein 4
1	0.103	0.825	P58871	TNKS1BP1	tankyrase 1 binding protein 1	0.00539	-0.379	0.00232	Tnks1bp1	TNKS1BP1	tankyrase 1 binding protein 1
1	0.104	0.749	P36552	CPOX	coproporphyrinogen oxidase	0.0368	-0.911	0.0332	Cpox	CPOX	coproporphyrinogen oxidase
1	0.109	0.887	Q99L04	DHRS1	dehydrogenase/reductase 1	0.0172	-0.861	0.0123	Dhrs1	DHRS1	dehydrogenase/reductase 1
1	0.113	0.429	Q9JI75	NQO2	N-ribosyldihydronicotinamide:quinone reductase 2	0.00563	-0.714	0.00249	Nqo2	NQO2	N-ribosyldihydronicotinamide:quinone reductase 2
1	0.12	0.598	Q9Z2C5	MTM1	myotubularin 1	0.318	-0.235	0.484	Mtm1	MTM1	myotubularin 1
1	0.12	0.292	Q923T9	CAMK2G	calcium/calmodulin dependent protein kinase II gamma	0.474	-0.029	0.797	Camk2g	CAMK2G	calcium/calmodulin dependent protein kinase II gamma
1	0.121	0.6	Q62147	SSPN	sarcospan	0.000367	-1.179	1.63e-05	Sspn	SSPN	sarcospan
1	0.125	0.711	Q8K4G5	ABLIM1	actin binding LIM protein 1	0.0184	-0.269	0.0134	Ablim1	ABLIM1	actin binding LIM protein 1
1	0.126	0.793	P09242	ALPL	alkaline phosphatase, biomineralization associated	0.00013	-3.455	7.25e-07	Alpl	ALPL	alkaline phosphatase, biomineralization associated
1	0.127	0.331	E9Q9K5	TRDN	triadin	0.158	-0.251	0.205	Trdn	TRDN	triadin
1	0.128	0.87	Q8CJ67	STAU2	staufen double-stranded RNA binding protein 2	0.264	-0.163	0.385	Stau2	STAU2	staufen double-stranded RNA binding protein 2
1	0.129	0.899	Q04736	YES1	YES proto-oncogene 1, Src family tyrosine kinase	0.0129	-0.996	0.00828	Yes1	YES1	YES proto-oncogene 1, Src family tyrosine kinase
1	0.129	0.688	Q6PDQ2	CHD4	chromodomain helicase DNA binding protein 4	0.088	-0.105	0.1	Chd4	CHD4	chromodomain helicase DNA binding protein 4
1	0.13	0.744	A2A8U2	TMEM201	transmembrane protein 201	0.00019	-0.602	2.76e-06	Tmem201	TMEM201	transmembrane protein 201
1	0.13	0.658	Q99P30	NUDT7	nudix hydrolase 7	0.275	-0.21	0.407	Nudt7	NUDT7	nudix hydrolase 7
1	0.133	0.427	Q6PDG5	SMARCC2	SWI/SNF related, matrix associated, actin dependent regulator of chromatin subfamily c member 2	0.021	-0.553	0.016	Smarcc2	SMARCC2	SWI/SNF related, matrix associated, actin dependent regulator of chromatin subfamily c member 2
1	0.133	0.89	Q8BH51	COX14	cytochrome c oxidase assembly factor COX14	0.0514	-0.353	0.0506	Cox14	COX14	cytochrome c oxidase assembly factor COX14
1	0.134	0.925	P63328	PPP3CA	protein phosphatase 3 catalytic subunit alpha	0.0102	-0.43	0.00593	Ppp3ca	PPP3CA	protein phosphatase 3 catalytic subunit alpha
1	0.136	0.672	P97930	DTYMK	deoxythymidylate kinase	0.00725	-0.459	0.00363	Dtymk	DTYMK	deoxythymidylate kinase
1	0.136	0.863	P97314	CSRP2	cysteine and glycine rich protein 2	0.182	-0.227	0.244	Csrp2	CSRP2	cysteine and glycine rich protein 2
1	0.14	0.718	Q9Z2D6	MECP2	methyl-CpG binding protein 2	0.35	-0.078	0.545	Mecp2	MECP2	methyl-CpG binding protein 2
1	0.141	0.814	Q8BGA9	OXA1L	OXA1L mitochondrial inner membrane protein	0.008	-0.282	0.00422	Oxa1l	OXA1L	OXA1L mitochondrial inner membrane protein
1	0.141	0.839	Q9Z1W9	STK39	serine/threonine kinase 39	0.067	-0.239	0.071	Stk39	STK39	serine/threonine kinase 39
1	0.142	0.45	Q8R0F6	ILKAP	ILK associated serine/threonine phosphatase	0.526	-0.01	0.911	Ilkap	ILKAP	ILK associated serine/threonine phosphatase
1	0.143	0.637	Q8C0E2	VPS26B	VPS26 retromer complex component B	0.0745	-0.297	0.0815	Vps26b	VPS26B	VPS26 retromer complex component B
1	0.143	0.866	Q00898	SERPINA1	serpin family A member 1	0.513	-0.125	0.882	Serpina1b	SERPINA1	serpin family A member 1
1	0.144	0.691	Q6P6L0	FILIP1L	filamin A interacting protein 1 like	0.194	-0.193	0.265	Filip1l	FILIP1L	filamin A interacting protein 1 like
1	0.155	0.649	P16254	SRP14	signal recognition particle 14	0.00269	-0.423	0.000719	Srp14	SRP14	signal recognition particle 14
1	0.156	0.697	Q99MS7	Ehbp1l1	EH domain binding protein 1-like 1	0.136	-0.265	0.171	Ehbp1l1	Ehbp1l1	EH domain binding protein 1-like 1
1	0.156	0.275	Q91VX2	UBAP2	ubiquitin associated protein 2	0.108	-0.257	0.129	Ubap2	UBAP2	ubiquitin associated protein 2
1	0.157	0.708	Q68FH4	GALK2	galactokinase 2	0.175	-0.157	0.233	Galk2	GALK2	galactokinase 2
1	0.159	0.855	Q9JLQ0	CD2AP	CD2 associated protein	0.00519	-0.286	0.00218	Cd2ap	CD2AP	CD2 associated protein
1	0.161	0.836	Q91YE3	EGLN1	egl-9 family hypoxia inducible factor 1	0.0029	-0.548	0.000818	Egln1	EGLN1	egl-9 family hypoxia inducible factor 1
1	0.164	0.551	Q05BC3	EML1	EMAP like 1	0.0437	-0.771	0.0411	Eml1	EML1	EMAP like 1
1	0.165	0.887	Q80X19	COL14A1	collagen type XIV alpha 1 chain	0.00401	-1.905	0.00143	Col14a1	COL14A1	collagen type XIV alpha 1 chain
1	0.165	0.277	P58064	MRPS6	mitochondrial ribosomal protein S6	0.313	-0.138	0.473	Mrps6	MRPS6	mitochondrial ribosomal protein S6
1	0.168	0.871	Q9DCT1	AKR1E2	aldo-keto reductase family 1 member E2	0.0273	-0.688	0.0224	Akr1e1	AKR1E2	aldo-keto reductase family 1 member E2
1	0.17	0.916	Q9QXG4	ACSS2	acyl-CoA synthetase short chain family member 2	0.0217	-0.566	0.0166	Acss2	ACSS2	acyl-CoA synthetase short chain family member 2
1	0.17	0.369	Q9CWS0	DDAH1	dimethylarginine dimethylaminohydrolase 1	0.272	-0.246	0.401	Ddah1	DDAH1	dimethylarginine dimethylaminohydrolase 1
1	0.171	0.876	Q8R1R3	STARD7	StAR related lipid transfer domain containing 7	0.0586	-0.27	0.0599	Stard7	STARD7	StAR related lipid transfer domain containing 7
1	0.172	0.592	P29788	VTN	vitronectin	0.00479	-1.768	0.00192	Vtn	VTN	vitronectin
1	0.172	0.899	P0C5K1	SBK2	SH3 domain binding kinase family member 2	0.415	-0.364	0.673	Sbk2	SBK2	SH3 domain binding kinase family member 2
1	0.173	0.564	P28653	BGN	biglycan	0.0337	-0.896	0.0297	Bgn	BGN	biglycan
1	0.186	0.726	P21619	LMNB2	lamin B2	0.255	-0.288	0.371	Lmnb2	LMNB2	lamin B2
1	0.187	0.14	Q8C5Q4	GRSF1	G-rich RNA sequence binding factor 1	0.0278	-0.227	0.023	Grsf1	GRSF1	G-rich RNA sequence binding factor 1
1	0.188	0.869	Q61207	PSAP	prosaposin	0.00164	-0.637	0.000306	Psap	PSAP	prosaposin
1	0.191	0.907	Q9Z2A5	ATE1	arginyltransferase 1	0.269	-0.086	0.395	Ate1	ATE1	arginyltransferase 1
1	0.198	0.784	Q62407	SPEG	striated muscle enriched protein kinase	0.212	-0.256	0.294	Speg	SPEG	striated muscle enriched protein kinase
1	0.199	0.485	O55106	STRN	striatin	0.171	-0.171	0.226	Strn	STRN	striatin
1	0.208	0.667	Q00PI9	HNRNPUL2	heterogeneous nuclear ribonucleoprotein U like 2	0.0661	-0.231	0.0698	Hnrnpul2	HNRNPUL2	heterogeneous nuclear ribonucleoprotein U like 2
1	0.209	0.146	P11103	PARP1	poly(ADP-ribose) polymerase 1	0.0345	-0.511	0.0305	Parp1	PARP1	poly(ADP-ribose) polymerase 1
1	0.211	0.235	Q62417	SORBS1	sorbin and SH3 domain containing 1	0.0115	-0.588	0.00711	Sorbs1	SORBS1	sorbin and SH3 domain containing 1
1	0.212	0.525	P97355	SMS	spermine synthase	0.0026	-0.591	0.00067	Sms	SMS	spermine synthase
1	0.218	0.746	Q8BG21	CACFD1	calcium channel flower domain containing 1	0.0141	-0.586	0.00941	Cacfd1	CACFD1	calcium channel flower domain containing 1
1	0.229	0.109	P16675	CTSA	cathepsin A	0.0033	-0.805	0.00102	Ctsa	CTSA	cathepsin A
1	0.229	0.668	Q9CXJ4	ABCB8	ATP binding cassette subfamily B member 8	0.156	-0.221	0.202	Abcb8	ABCB8	ATP binding cassette subfamily B member 8
1	0.231	0.288	Q6A0A9	FAM120A	family with sequence similarity 120A	0.336	-0.088	0.518	Fam120a	FAM120A	family with sequence similarity 120A
1	0.237	0.402	Q61554	FBN1	fibrillin 1	0.000746	-1.331	6.15e-05	Fbn1	FBN1	fibrillin 1
1	0.239	0.0884	P63011	RAB3A	RAB3A, member RAS oncogene family	0.00399	-1.986	0.00142	Rab3a	RAB3A	RAB3A, member RAS oncogene family
1	0.24	0.627	P25976	UBTF	upstream binding transcription factor	0.0126	-0.499	0.00805	Ubtf	UBTF	upstream binding transcription factor
1	0.242	0.342	Q5HZI9	SLC25A51	solute carrier family 25 member 51	0.000438	-0.812	2.32e-05	Slc25a51	SLC25A51	solute carrier family 25 member 51
1	0.247	0.728	Q9DCM0	ETHE1	ETHE1 persulfide dioxygenase	0.0168	-0.501	0.0119	Ethe1	ETHE1	ETHE1 persulfide dioxygenase
1	0.249	0.276	P47811	MAPK14	mitogen-activated protein kinase 14	0.00714	-0.44	0.00356	Mapk14	MAPK14	mitogen-activated protein kinase 14
1	0.25	0.565	Q99LH2	PTDSS1	phosphatidylserine synthase 1	0.119	-0.11	0.146	Ptdss1	PTDSS1	phosphatidylserine synthase 1
1	0.251	0.462	Q6PDH0	PHLDB1	pleckstrin homology like domain family B member 1	0.0725	-0.605	0.0784	Phldb1	PHLDB1	pleckstrin homology like domain family B member 1
1	0.251	0.833	Q61151	PPP2R5E	protein phosphatase 2 regulatory subunit B'epsilon	0.225	-0.105	0.318	Ppp2r5e	PPP2R5E	protein phosphatase 2 regulatory subunit B'epsilon
1	0.267	0.399	A2AJI0	MAP7D1	MAP7 domain containing 1	0.00942	-0.829	0.00533	Map7d1	MAP7D1	MAP7 domain containing 1
1	0.273	0.516	Q9WU84	CCS	copper chaperone for superoxide dismutase	0.00502	-0.764	0.00208	Ccs	CCS	copper chaperone for superoxide dismutase
1	0.274	0.573	Q61578	FDXR	ferredoxin reductase	0.414	-0.06	0.67	Fdxr	FDXR	ferredoxin reductase
1	0.275	0.16	Q9EPU0	UPF1	UPF1 RNA helicase and ATPase	0.176	-0.072	0.235	Upf1	UPF1	UPF1 RNA helicase and ATPase
1	0.28	0.67	Q9CZ42	NAXD	NAD(P)HX dehydratase	0.00387	-0.32	0.00135	Naxd	NAXD	NAD(P)HX dehydratase
1	0.281	0.404	Q64511	TOP2B	DNA topoisomerase II beta	0.00267	-0.713	0.000706	Top2b	TOP2B	DNA topoisomerase II beta
1	0.282	0.372	P55292	DSC2	desmocollin 2	0.00541	-1.448	0.00233	Dsc2	DSC2	desmocollin 2
1	0.283	0.236	P11276	FN1	fibronectin 1	0.00264	-0.707	0.00069	Fn1	FN1	fibronectin 1
1	0.284	0.185	Q7TSI3	PPP6R1	protein phosphatase 6 regulatory subunit 1	0.224	-0.054	0.315	Ppp6r1	PPP6R1	protein phosphatase 6 regulatory subunit 1
1	0.285	0.0295	Q7TSH2	PHKB	phosphorylase kinase regulatory subunit beta	0.279	-0.218	0.414	Phkb	PHKB	phosphorylase kinase regulatory subunit beta
1	0.287	0.54	Q8CI08	SLAIN2	SLAIN motif family member 2	0.0022	-0.564	0.000514	Slain2	SLAIN2	SLAIN motif family member 2
1	0.287	0.517	Q8BJF9	CHMP2B	charged multivesicular body protein 2B	0.499	-0.022	0.85	Chmp2b	CHMP2B	charged multivesicular body protein 2B
1	0.293	0.467	Q499X9	MARS2	methionyl-tRNA synthetase 2, mitochondrial	0.27	-0.134	0.397	Mars2	MARS2	methionyl-tRNA synthetase 2, mitochondrial
1	0.295	0.517	Q9D8H7	OMA1	OMA1 zinc metallopeptidase	0.0722	-0.616	0.0781	Oma1	OMA1	OMA1 zinc metallopeptidase
1	0.295	0.512	Q14CH7	AARS2	alanyl-tRNA synthetase 2, mitochondrial	0.282	-0.269	0.418	Aars2	AARS2	alanyl-tRNA synthetase 2, mitochondrial
1	0.296	0.676	Q3UDE2	TTLL12	tubulin tyrosine ligase like 12	0.193	-0.334	0.264	Ttll12	TTLL12	tubulin tyrosine ligase like 12
1	0.301	0.103	Q8K2C9	HACD3	3-hydroxyacyl-CoA dehydratase 3	0.0125	-0.545	0.00797	Hacd3	HACD3	3-hydroxyacyl-CoA dehydratase 3
1	0.308	0.667	O70209	Pdlim3	PDZ and LIM domain 3	0.00865	-1.939	0.0047	Pdlim3	Pdlim3	PDZ and LIM domain 3
1	0.316	0.148	Q9QZQ1	AFDN	afadin, adherens junction formation factor	9.53e-05	-1.628	3.76e-07	Afdn	AFDN	afadin, adherens junction formation factor
1	0.317	0.346	P70372	ELAVL1	ELAV like RNA binding protein 1	0.542	-0.005	0.945	Elavl1	ELAVL1	ELAV like RNA binding protein 1
1	0.319	0.157	P21460	CST3	cystatin C	0.000219	-1.384	5.18e-06	Cst3	CST3	cystatin C
1	0.326	0.827	Q3UUI3	THEM4	thioesterase superfamily member 4	0.22	-0.295	0.308	Them4	THEM4	thioesterase superfamily member 4
1	0.335	0.0829	Q3TIR1	TRAPPC13	trafficking protein particle complex subunit 13	0.0582	-0.279	0.0592	Trappc13	TRAPPC13	trafficking protein particle complex subunit 13
1	0.345	0.653	Q810U5	Ccdc50	coiled-coil domain containing 50	0.000274	-0.384	7.58e-06	Ccdc50	Ccdc50	coiled-coil domain containing 50
1	0.352	0.475	B2RUR8	OTUD7B	OTU deubiquitinase 7B	0.123	-0.165	0.152	Otud7b	OTUD7B	OTU deubiquitinase 7B
1	0.353	0.657	O89032	SH3PXD2A	SH3 and PX domains 2A	0.0298	-0.487	0.0251	Sh3pxd2a	SH3PXD2A	SH3 and PX domains 2A
1	0.364	0.502	Q64012	RALY	RALY heterogeneous nuclear ribonucleoprotein	0.00577	-0.217	0.00257	Raly	RALY	RALY heterogeneous nuclear ribonucleoprotein
1	0.364	0.758	P49442	INPP1	inositol polyphosphate-1-phosphatase	0.441	-0.042	0.727	Inpp1	INPP1	inositol polyphosphate-1-phosphatase
1	0.365	0.0936	Q9CQR2	RPS21	ribosomal protein S21	0.395	-0.122	0.632	Rps21	RPS21	ribosomal protein S21
1	0.37	0.649	Q8BKI2	TNRC6B	trinucleotide repeat containing adaptor 6B	0.0075	-0.554	0.00382	Tnrc6b	TNRC6B	trinucleotide repeat containing adaptor 6B
1	0.381	0.138	O35465	FKBP8	FKBP prolyl isomerase 8	0.0306	-0.134	0.0261	Fkbp8	FKBP8	FKBP prolyl isomerase 8
1	0.398	0.592	Q8K1H7	TCP11L2	t-complex 11 like 2	0.2	-0.178	0.275	Tcp11l2	TCP11L2	t-complex 11 like 2
1	0.4	0.692	Q62048	PEA15	proliferation and apoptosis adaptor protein 15	0.0032	-1.843	0.000979	Pea15a	PEA15	proliferation and apoptosis adaptor protein 15
1	0.404	0.737	Q8VD75	HIP1	huntingtin interacting protein 1	0.0463	-0.922	0.0442	Hip1	HIP1	huntingtin interacting protein 1
1	0.404	0.562	Q5EG47	PRKAA1	protein kinase AMP-activated catalytic subunit alpha 1	0.0252	-0.319	0.0202	Prkaa1	PRKAA1	protein kinase AMP-activated catalytic subunit alpha 1
1	0.404	0.822	Q8K2C7	OS9	OS9 endoplasmic reticulum lectin	0.0597	-0.11	0.0614	Os9	OS9	OS9 endoplasmic reticulum lectin
1	0.42	0.326	Q9CQX2	CYB5B	cytochrome b5 type B	0.125	-0.127	0.154	Cyb5b	CYB5B	cytochrome b5 type B
1	0.438	0.0843	P62281	RPS11	ribosomal protein S11	0.43	-0.058	0.704	Rps11	RPS11	ribosomal protein S11
1	0.464	0.223	Q80WW9	DDRGK1	DDRGK domain containing 1	0.33	-0.069	0.505	Ddrgk1	DDRGK1	DDRGK domain containing 1
1	0.464	0.0284	P42669	PURA	purine rich element binding protein A	0.469	-0.026	0.786	Pura	PURA	purine rich element binding protein A
1	0.472	0.475	O88322	NID2	nidogen 2	0.0343	-0.647	0.0303	Nid2	NID2	nidogen 2
1	0.473	0.0344	Q8R361	RAB11FIP5	RAB11 family interacting protein 5	0.00474	-0.624	0.00189	Rab11fip5	RAB11FIP5	RAB11 family interacting protein 5
1	0.497	0.158	Q9QYH6	MAGED1	MAGE family member D1	0.489	-0.037	0.828	Maged1	MAGED1	MAGE family member D1
1	0.516	0.729	Q01320	TOP2A	DNA topoisomerase II alpha	0.199	-0.75	0.273	Top2a	TOP2A	DNA topoisomerase II alpha
1	0.538	0.0223	Q6PD31	TRAK1	trafficking kinesin protein 1	0.0275	-0.267	0.0226	Trak1	TRAK1	trafficking kinesin protein 1
1	0.545	0.233	Q9R0U0	SRSF10	serine and arginine rich splicing factor 10	0.319	-0.1	0.486	Srsf10	SRSF10	serine and arginine rich splicing factor 10
1	0.552	0.468	A2AJB2	TMEM141	transmembrane protein 141	0.0298	-0.809	0.0251	Tmem141	TMEM141	transmembrane protein 141
1	0.559	0.694	P70274	SELENOP	selenoprotein P	0.00208	-1.308	0.000469	Selenop	SELENOP	selenoprotein P
1	0.565	0.582	Q8VHQ9	ACOT11	acyl-CoA thioesterase 11	0.161	-0.522	0.21	Acot11	ACOT11	acyl-CoA thioesterase 11
1	0.573	0.276	Q9CXA2	L3HYPDH	trans-L-3-hydroxyproline dehydratase	0.0232	-1.845	0.0182	L3hypdh	L3HYPDH	trans-L-3-hydroxyproline dehydratase
1	0.596	0.24	Q9JMH9	MYO18A	myosin XVIIIA	0.00687	-1.355	0.00336	Myo18a	MYO18A	myosin XVIIIA
1	0.619	0.287	Q8K4R4	Pitpnc1	phosphatidylinositol transfer protein, cytoplasmic 1	0.00116	-0.6	0.000152	Pitpnc1	Pitpnc1	phosphatidylinositol transfer protein, cytoplasmic 1
1	0.69	0.0377	Q8R4S0	PPP1R14C	protein phosphatase 1 regulatory inhibitor subunit 14C	0.00142	-1.336	0.000234	Ppp1r14c	PPP1R14C	protein phosphatase 1 regulatory inhibitor subunit 14C
1	0.744	0.723	Q921Z5	TNFAIP8	TNF alpha induced protein 8	0.0431	-0.301	0.0404	Tnfaip8	TNFAIP8	TNF alpha induced protein 8
1	0.959	0.395	Q9JHZ2	ANKH	ANKH inorganic pyrophosphate transport regulator	0.00556	-0.608	0.00244	Ank	ANKH	ANKH inorganic pyrophosphate transport regulator
1	1.168	0.265	E9Q7G0	NUMA1	nuclear mitotic apparatus protein 1	0.0438	-0.147	0.0412	Numa1	NUMA1	nuclear mitotic apparatus protein 1
1	1.376	0.533	Q9JJK2	LANCL2	LanC like glutathione S-transferase 2	0.015	-0.338	0.0102	Lancl2	LANCL2	LanC like glutathione S-transferase 2
1	1.439	0.102	Q9CQV6	MAP1LC3B	microtubule associated protein 1 light chain 3 beta	0.285	-0.064	0.423	Map1lc3b	MAP1LC3B	microtubule associated protein 1 light chain 3 beta
1	1.734	0.182	Q9DCN1	NUDT12	nudix hydrolase 12	0.0146	-2.315	0.00988	Nudt12	NUDT12	nudix hydrolase 12

## Sheet: Discordant P-up T-down
q-value proteins	Log Ratio proteins	p-value proteins	proteins ID	Symbol proteins	Entrez Gene Name proteins	q-value transcript	Log Ratio transcript	p-value transcript	ID transcript	Symbol transcript	Entrez Gene Name transcript
1	1.734	0.182	Q9DCN1	NUDT12	nudix hydrolase 12	0.0146	-2.315	0.00988	Nudt12	NUDT12	nudix hydrolase 12
1	0.308	0.667	O70209	Pdlim3	PDZ and LIM domain 3	0.00865	-1.939	0.0047	Pdlim3	Pdlim3	PDZ and LIM domain 3
1	0.573	0.276	Q9CXA2	L3HYPDH	trans-L-3-hydroxyproline dehydratase	0.0232	-1.845	0.0182	L3hypdh	L3HYPDH	trans-L-3-hydroxyproline dehydratase
1	0.4	0.692	Q62048	PEA15	proliferation and apoptosis adaptor protein 15	0.0032	-1.843	0.000979	Pea15a	PEA15	proliferation and apoptosis adaptor protein 15
1	0.316	0.148	Q9QZQ1	AFDN	afadin, adherens junction formation factor	9.53e-05	-1.628	3.76e-07	Afdn	AFDN	afadin, adherens junction formation factor
1	0.282	0.372	P55292	DSC2	desmocollin 2	0.00541	-1.448	0.00233	Dsc2	DSC2	desmocollin 2
1	0.319	0.157	P21460	CST3	cystatin C	0.000219	-1.384	5.18e-06	Cst3	CST3	cystatin C
1	0.596	0.24	Q9JMH9	MYO18A	myosin XVIIIA	0.00687	-1.355	0.00336	Myo18a	MYO18A	myosin XVIIIA
1	0.69	0.0377	Q8R4S0	PPP1R14C	protein phosphatase 1 regulatory inhibitor subunit 14C	0.00142	-1.336	0.000234	Ppp1r14c	PPP1R14C	protein phosphatase 1 regulatory inhibitor subunit 14C
1	0.559	0.694	P70274	SELENOP	selenoprotein P	0.00208	-1.308	0.000469	Selenop	SELENOP	selenoprotein P
1	0.404	0.737	Q8VD75	HIP1	huntingtin interacting protein 1	0.0463	-0.922	0.0442	Hip1	HIP1	huntingtin interacting protein 1
1	0.267	0.399	A2AJI0	MAP7D1	MAP7 domain containing 1	0.00942	-0.829	0.00533	Map7d1	MAP7D1	MAP7 domain containing 1
1	0.552	0.468	A2AJB2	TMEM141	transmembrane protein 141	0.0298	-0.809	0.0251	Tmem141	TMEM141	transmembrane protein 141
1	0.273	0.516	Q9WU84	CCS	copper chaperone for superoxide dismutase	0.00502	-0.764	0.00208	Ccs	CCS	copper chaperone for superoxide dismutase
1	0.516	0.729	Q01320	TOP2A	DNA topoisomerase II alpha	0.199	-0.75	0.273	Top2a	TOP2A	DNA topoisomerase II alpha
1	0.281	0.404	Q64511	TOP2B	DNA topoisomerase II beta	0.00267	-0.713	0.000706	Top2b	TOP2B	DNA topoisomerase II beta
1	0.283	0.236	P11276	FN1	fibronectin 1	0.00264	-0.707	0.00069	Fn1	FN1	fibronectin 1
1	0.472	0.475	O88322	NID2	nidogen 2	0.0343	-0.647	0.0303	Nid2	NID2	nidogen 2
1	0.473	0.0344	Q8R361	RAB11FIP5	RAB11 family interacting protein 5	0.00474	-0.624	0.00189	Rab11fip5	RAB11FIP5	RAB11 family interacting protein 5
1	0.295	0.517	Q9D8H7	OMA1	OMA1 zinc metallopeptidase	0.0722	-0.616	0.0781	Oma1	OMA1	OMA1 zinc metallopeptidase
1	0.959	0.395	Q9JHZ2	ANKH	ANKH inorganic pyrophosphate transport regulator	0.00556	-0.608	0.00244	Ank	ANKH	ANKH inorganic pyrophosphate transport regulator
1	0.619	0.287	Q8K4R4	Pitpnc1	phosphatidylinositol transfer protein, cytoplasmic 1	0.00116	-0.6	0.000152	Pitpnc1	Pitpnc1	phosphatidylinositol transfer protein, cytoplasmic 1

## Sheet: Discordant P-down T-up
q-value proteins	Log Ratio proteins	p-value proteins	proteins ID	Symbol proteins	Entrez Gene Name proteins	q-value transcript	Log Ratio transcript	p-value transcript	ID transcript	Symbol transcript	Entrez Gene Name transcript
1	-0.485	0.408	Q9Z1Q2	ABHD16A	abhydrolase domain containing 16A, phospholipase	0.00709	0.59	0.00351	Abhd16a	ABHD16A	abhydrolase domain containing 16A, phospholipase
1	-0.31	0.332	Q02566	MYH6	myosin heavy chain 6	0.0481	0.596	0.0464	Myh6	MYH6	myosin heavy chain 6
1	-0.466	0.434	Q8K3K8	OPTN	optineurin	0.00304	0.598	0.000891	Optn	OPTN	optineurin
1	-0.321	0.288	Q02053	UBA1	ubiquitin like modifier activating enzyme 1	0.00965	0.598	0.00553	Uba1	UBA1	ubiquitin like modifier activating enzyme 1
1	-0.472	0.504	Q9EQU5	SET	SET nuclear proto-oncogene	0.00361	0.6	0.00121	Set	SET	SET nuclear proto-oncogene
1	-0.3	0.377	P08249	MDH2	malate dehydrogenase 2	0.00105	0.602	0.000123	Mdh2	MDH2	malate dehydrogenase 2
1	-0.275	0.398	Q4VAA2	CDV3	CDV3 homolog	0.00656	0.605	0.00312	Cdv3	CDV3	CDV3 homolog
1	-0.611	0.067	Q9ER88	DAP3	death associated protein 3	0.0102	0.606	0.00593	Dap3	DAP3	death associated protein 3
1	-0.302	0.661	G3X8U3	QNG1	Q-nucleotide N-glycosylase 1	0.00107	0.613	0.000129	2210016F16Rik	QNG1	Q-nucleotide N-glycosylase 1
1	-0.374	0.245	P62897	CYCS	cytochrome c, somatic	0.00644	0.615	0.00303	Cycs	CYCS	cytochrome c, somatic
1	-0.582	0.127	Q62313	Tgoln1	trans-golgi network protein	0.0192	0.616	0.0142	Tgoln1	Tgoln1	trans-golgi network protein
1	-0.44	0.0804	P59326	YTHDF1	YTH N6-methyladenosine RNA binding protein F1	0.00816	0.623	0.00433	Ythdf1	YTHDF1	YTH N6-methyladenosine RNA binding protein F1
1	-0.277	0.451	P62259	YWHAE	tyrosine 3-monooxygenase/tryptophan 5-monooxygenase activation protein epsilon	0.000286	0.63	8.33e-06	Ywhae	YWHAE	tyrosine 3-monooxygenase/tryptophan 5-monooxygenase activation protein epsilon
1	-0.4	0.143	Q8BK08	TMEM11	transmembrane protein 11	0.0386	0.631	0.0353	Tmem11	TMEM11	transmembrane protein 11
1	-0.295	0.619	Q8BMP6	ACBD3	acyl-CoA binding domain containing 3	0.00127	0.636	0.000187	Acbd3	ACBD3	acyl-CoA binding domain containing 3
1	-0.353	0.672	Q8K2V1	PPP4R1	protein phosphatase 4 regulatory subunit 1	0.00127	0.645	0.000188	Ppp4r1	PPP4R1	protein phosphatase 4 regulatory subunit 1
1	-0.27	0.132	P97855	G3BP1	G3BP stress granule assembly factor 1	0.00659	0.65	0.00315	G3bp1	G3BP1	G3BP stress granule assembly factor 1
1	-0.28	0.854	Q9D1M0	SEC13	SEC13 homolog, nuclear pore and COPII coat complex component	0.00243	0.657	0.000601	Sec13	SEC13	SEC13 homolog, nuclear pore and COPII coat complex component
1	-0.439	0.515	O35864	COPS5	COP9 signalosome subunit 5	0.0158	0.662	0.0109	Cops5	COPS5	COP9 signalosome subunit 5
1	-0.343	0.581	Q8R1K4	PHYKPL	5-phosphohydroxy-L-lysine phospho-lyase	0.00129	0.667	0.000194	Phykpl	PHYKPL	5-phosphohydroxy-L-lysine phospho-lyase
1	-0.337	0.268	P11499	HSP90AB1	heat shock protein 90 alpha family class B member 1	0.0152	0.667	0.0104	Hsp90ab1	HSP90AB1	heat shock protein 90 alpha family class B member 1
1	-0.294	0.662	Q9Z1K6	ARIH2	ariadne RBR E3 ubiquitin protein ligase 2	0.0239	0.668	0.0189	Arih2	ARIH2	ariadne RBR E3 ubiquitin protein ligase 2
1	-0.327	0.76	O08600	ENDOG	endonuclease G	0.0176	0.673	0.0127	Endog	ENDOG	endonuclease G
1	-0.396	0.25	P17751	TPI1	triosephosphate isomerase 1	0.00122	0.689	0.000173	Tpi1	TPI1	triosephosphate isomerase 1
1	-0.381	0.14	Q9DCE5	PAK1IP1	PAK1 interacting protein 1	0.00614	0.69	0.00283	Pak1ip1	PAK1IP1	PAK1 interacting protein 1
1	-0.504	0.0776	P31001	DES	desmin	0.00824	0.71	0.00439	Des	DES	desmin
1	-0.335	0.806	Q8BK63	CSNK1A1	casein kinase 1 alpha 1	0.00118	0.729	0.000157	Csnk1a1	CSNK1A1	casein kinase 1 alpha 1
1	-0.392	0.389	P50396	GDI1	GDP dissociation inhibitor 1	0.00134	0.773	0.000209	Gdi1	GDI1	GDP dissociation inhibitor 1
1	-0.31	0.308	Q8BVQ5	PPME1	protein phosphatase methylesterase 1	0.00105	0.782	0.000123	Ppme1	PPME1	protein phosphatase methylesterase 1
1	-0.332	0.103	Q9R1P1	PSMB3	proteasome 20S subunit beta 3	0.00262	0.802	0.000683	Psmb3	PSMB3	proteasome 20S subunit beta 3
1	-0.296	0.476	P09813	APOA2	apolipoprotein A2	0.212	0.832	0.296	Apoa2	APOA2	apolipoprotein A2
1	-0.407	0.292	Q61598	GDI2	GDP dissociation inhibitor 2	0.00105	0.873	0.000124	Gdi2	GDI2	GDP dissociation inhibitor 2
1	-0.29	0.0851	Q9Z2M7	PMM2	phosphomannomutase 2	0.000795	0.883	7.11e-05	Pmm2	PMM2	phosphomannomutase 2
1	-0.289	0.611	Q9R1P4	PSMA1	proteasome 20S subunit alpha 1	0.0012	0.886	0.000165	Psma1	PSMA1	proteasome 20S subunit alpha 1
1	-0.503	0.693	P42230	STAT5A	signal transducer and activator of transcription 5A	0.0146	0.894	0.00991	Stat5a	STAT5A	signal transducer and activator of transcription 5A
1	-0.408	0.256	P26450	PIK3R1	phosphoinositide-3-kinase regulatory subunit 1	0.0065	0.894	0.00308	Pik3r1	PIK3R1	phosphoinositide-3-kinase regulatory subunit 1
1	-0.264	0.689	Q9CPW3	MRPL54	mitochondrial ribosomal protein L54	0.0055	0.896	0.0024	Mrpl54	MRPL54	mitochondrial ribosomal protein L54
1	-0.439	0.203	Q8CDN6	TXNL1	thioredoxin like 1	0.00248	0.91	0.00062	Txnl1	TXNL1	thioredoxin like 1
1	-0.306	0.612	Q62148	ALDH1A2	aldehyde dehydrogenase 1 family member A2	0.137	0.91	0.172	Aldh1a2	ALDH1A2	aldehyde dehydrogenase 1 family member A2
1	-0.347	0.362	P51174	ACADL	acyl-CoA dehydrogenase long chain	0.0014	0.941	0.000228	Acadl	ACADL	acyl-CoA dehydrogenase long chain
1	-0.297	0.673	O70548	TCAP	titin-cap	0.0239	0.946	0.0189	Tcap	TCAP	titin-cap
1	-0.326	0.449	P09528	FTH1	ferritin heavy chain 1	0.00136	0.958	0.000214	Fth1	FTH1	ferritin heavy chain 1
1	-0.384	0.306	P06151	LDHA	lactate dehydrogenase A	0.000347	0.976	1.33e-05	Ldha	LDHA	lactate dehydrogenase A
1	-0.391	0.707	Q9JKV1	ADRM1	ADRM1 26S proteasome ubiquitin receptor	0.00129	0.977	0.000194	Adrm1	ADRM1	ADRM1 26S proteasome ubiquitin receptor
1	-0.663	0.15	P21614	GC	GC vitamin D binding protein	0.151	1.02	0.194	Gc	GC	GC vitamin D binding protein
1	-0.626	0.286	Q64310	SURF4	surfeit 4	0.000204	1.025	4.29e-06	Surf4	SURF4	surfeit 4
1	-0.283	0.383	P40240	CD9	CD9 molecule	0.000191	1.042	2.86e-06	Cd9	CD9	CD9 molecule
1	-0.354	0.27	P63001	RAC1	Rac family small GTPase 1	0.000892	1.062	9.08e-05	Rac1	RAC1	Rac family small GTPase 1
1	-0.269	0.628	Q9EST5	Anp32b	acidic (leucine-rich) nuclear phosphoprotein 32 family, member B	0.00286	1.08	0.000797	Anp32b	Anp32b	acidic (leucine-rich) nuclear phosphoprotein 32 family, member B
1	-0.446	0.818	P52840	Sult1a1	sulfotransferase family 1A, phenol-preferring, member 1	0.00201	1.087	0.000443	Sult1a1	Sult1a1	sulfotransferase family 1A, phenol-preferring, member 1
1	-0.288	0.544	O89053	CORO1A	coronin 1A	0.0462	1.097	0.0441	Coro1a	CORO1A	coronin 1A
1	-0.568	0.0141	P17710	HK1	hexokinase 1	0.00127	1.103	0.000187	Hk1	HK1	hexokinase 1
1	-0.378	0.326	P14602	HSPB1	heat shock protein family B (small) member 1	0.0038	1.104	0.00131	Hspb1	HSPB1	heat shock protein family B (small) member 1
1	-0.572	0.608	Q8CIG8	PRMT5	protein arginine methyltransferase 5	0.00692	1.108	0.0034	Prmt5	PRMT5	protein arginine methyltransferase 5
1	-0.372	0.29	Q9DBP5	CMPK1	cytidine/uridine monophosphate kinase 1	0.000204	1.116	3.88e-06	Cmpk1	CMPK1	cytidine/uridine monophosphate kinase 1
1	-0.311	0.881	Q9EPR5	SORCS2	sortilin related VPS10 domain containing receptor 2	0.0386	1.149	0.0353	Sorcs2	SORCS2	sortilin related VPS10 domain containing receptor 2
1	-0.285	0.663	O55111	DSG2	desmoglein 2	0.0111	1.171	0.00674	Dsg2	DSG2	desmoglein 2
1	-0.305	0.324	P60824	CIRBP	cold inducible RNA binding protein	0.0714	1.235	0.0769	Cirbp	CIRBP	cold inducible RNA binding protein
1	-0.304	0.383	Q9JIW9	RALB	RAS like proto-oncogene B	0.00118	1.252	0.000158	Ralb	RALB	RAS like proto-oncogene B
1	-0.286	0.0217	P29699	AHSG	alpha 2-HS glycoprotein	0.106	1.293	0.127	Ahsg	AHSG	alpha 2-HS glycoprotein
1	-0.275	0.0693	Q8R010	AIMP2	aminoacyl tRNA synthetase complex interacting multifunctional protein 2	0.000194	1.329	3.59e-06	Aimp2	AIMP2	aminoacyl tRNA synthetase complex interacting multifunctional protein 2
1	-0.373	0.102	E9Q414	APOB	apolipoprotein B	0.0449	1.366	0.0426	Apob	APOB	apolipoprotein B
1	-0.308	0.136	Q9Z2U1	PSMA5	proteasome 20S subunit alpha 5	0.00195	1.37	0.000422	Psma5	PSMA5	proteasome 20S subunit alpha 5
1	-0.32	0.173	P52480	PKM	pyruvate kinase M1/2	8.72e-05	1.373	2.58e-07	Pkm	PKM	pyruvate kinase M1/2
1	-0.333	0.856	O55135	EIF6	eukaryotic translation initiation factor 6	0.00341	1.452	0.00108	Eif6	EIF6	eukaryotic translation initiation factor 6
1	-0.321	0.294	P16858	GAPDH	glyceraldehyde-3-phosphate dehydrogenase	0.000127	1.464	6.57e-07	Gapdh	GAPDH	glyceraldehyde-3-phosphate dehydrogenase
1	-0.354	0.462	P21107	TPM3	tropomyosin 3	0.000996	1.473	0.000112	Tpm3	TPM3	tropomyosin 3
1	-0.414	0.128	Q9D8V0	HM13	histocompatibility minor 13	0.0025	1.501	0.00063	H13	HM13	histocompatibility minor 13
1	-0.64	0.346	Q9JKB1	UCHL3	ubiquitin C-terminal hydrolase L3	0.00651	1.536	0.00308	Uchl3	UCHL3	ubiquitin C-terminal hydrolase L3
1	-0.356	0.117	Q9JKR6	HYOU1	hypoxia up-regulated 1	0.000814	1.743	7.42e-05	Hyou1	HYOU1	hypoxia up-regulated 1
1	-0.343	0.209	Q9CZD3	GARS1	glycyl-tRNA synthetase 1	0.0018	1.75	0.000366	Gars	GARS1	glycyl-tRNA synthetase 1
1	-0.624	0.453	Q99NH2	PARD3	par-3 family cell polarity regulator	0.00121	1.753	0.000169	Pard3	PARD3	par-3 family cell polarity regulator
1	-0.28	0.0576	P34884	MIF	macrophage migration inhibitory factor	0.000137	1.869	8.14e-07	Mif	MIF	macrophage migration inhibitory factor
1	-0.429	0.555	P70695	FBP2	fructose-bisphosphatase 2	0.00369	1.882	0.00125	Fbp2	FBP2	fructose-bisphosphatase 2
1	-0.329	0.204	P70406	UCP2	uncoupling protein 2	0.000327	1.942	1.12e-05	Ucp2	UCP2	uncoupling protein 2
1	-0.31	0.338	P09411	PGK1	phosphoglycerate kinase 1	0.000304	2.045	9.39e-06	Pgk1	PGK1	phosphoglycerate kinase 1
1	-0.413	0.696	Q8BWZ3	NAA25	N-alpha-acetyltransferase 25, NatB auxiliary subunit	0.00424	2.607	0.00158	Naa25	NAA25	N-alpha-acetyltransferase 25, NatB auxiliary subunit
1	-0.362	0.178	P12849	PRKAR1B	protein kinase cAMP-dependent type I regulatory subunit beta	0.003	2.952	0.000871	Prkar1b	PRKAR1B	protein kinase cAMP-dependent type I regulatory subunit beta
1	-0.328	0.219	P07759	SERPINA3	serpin family A member 3	0.000912	6.726	9.5e-05	Serpina3n	SERPINA3	serpin family A member 3
