# Supplementary material for: Co-translational profiling in the cardiac endothelium in response to LPS-induced inflammation in female mice in vivo: a proof-of-concept approach
Source: Mol Cell Biochem. 2026 Apr 28;481(6):2381–98. doi: 10.1007/s11010-026-05551-9 (PMC13279726; doi:10.1007/s11010-026-05551-9)
Supplement: Supplementary file 5 — Supplementary Material 5 [file 11010_2026_5551_MOESM5_ESM.xlsx]

## Sheet: concordant (All)
q-value proteins	Log Ratio proteins	p-value proteins	proteins ID	Symbol proteins	Entrez Gene Name proteins	q-value transcript	Log Ratio transcript	p-value transcript	ID transcript	Symbol transcript	Entrez Gene Name transcript
0.371	-0.854	0.00491	Q1ERP8	CD300LG	CD300 molecule like family member g	0.126	-0.641	0.141	Cd300lg	CD300LG	CD300 molecule like family member g
1	-0.633	0.367	Q921M4	GOLGA2	golgin A2	0.0947	-0.128	0.0986	Golga2	GOLGA2	golgin A2
1	-0.621	0.691	Q3UJV1	CCDC61	coiled-coil domain containing 61	0.0912	-0.412	0.0942	Ccdc61	CCDC61	coiled-coil domain containing 61
1	-0.516	0.778	Q8K0L0	ASB2	ankyrin repeat and SOCS box containing 2	0.00047	-3.947	6.26e-05	Asb2	ASB2	ankyrin repeat and SOCS box containing 2
1	-0.437	0.0642	Q921I1	TF	transferrin	0.471	-0.184	0.75	Trf	TF	transferrin
1	-0.423	0.364	P70663	SPARCL1	SPARC like 1	0.000215	-1.861	1.58e-05	Sparcl1	SPARCL1	SPARC like 1
1	-0.412	0.167	P22599	SERPINA1	serpin family A member 1	0.472	-0.144	0.752	Serpina1b	SERPINA1	serpin family A member 1
1	-0.371	0.148	Q03311	BCHE	butyrylcholinesterase	0.00249	-0.885	0.000799	Bche	BCHE	butyrylcholinesterase
1	-0.358	0.126	Q9JMG1	EDF1	endothelial differentiation related factor 1	0.565	-0.008	0.959	Edf1	EDF1	endothelial differentiation related factor 1
0.486	-0.33	0.0069	Q7TNE3	SPAG7	sperm associated antigen 7	0.00446	-0.479	0.0018	Spag7	SPAG7	sperm associated antigen 7
1	-0.323	0.711	Q61207	PSAP	prosaposin	0.00419	-0.265	0.00164	Psap	PSAP	prosaposin
1	-0.321	0.612	Q07113	IGF2R	insulin like growth factor 2 receptor	0.000497	-0.814	6.86e-05	Igf2r	IGF2R	insulin like growth factor 2 receptor
1	-0.319	0.692	Q8VHQ9	ACOT11	acyl-CoA thioesterase 11	0.0123	-1.389	0.00728	Acot11	ACOT11	acyl-CoA thioesterase 11
1	-0.301	0.403	P21614	GC	GC vitamin D binding protein	0.21	-0.87	0.265	Gc	GC	GC vitamin D binding protein
0.542	-0.298	0.00963	P97333	NRP1	neuropilin 1	0.000985	-1.491	0.000202	Nrp1	NRP1	neuropilin 1
1	-0.298	0.689	Q921C5	BICD2	BICD cargo adaptor 2	0.00144	-0.814	0.000363	Bicd2	BICD2	BICD cargo adaptor 2
1	-0.288	0.0333	Q9CWE0	MTFR1L	mitochondrial fission regulator 1 like	0.00316	-0.452	0.00113	Mtfr1l	MTFR1L	mitochondrial fission regulator 1 like
1	-0.284	0.114	Q08879	FBLN1	fibulin 1	0.000664	-0.557	0.00011	Fbln1	FBLN1	fibulin 1
1	-0.279	0.554	O70433	FHL2	four and a half LIM domains 2	3.92e-05	-2.42	2.36e-07	Fhl2	FHL2	four and a half LIM domains 2
1	-0.279	0.203	Q8VBT1	TXLNB	taxilin beta	0.0115	-0.613	0.00664	Txlnb	TXLNB	taxilin beta
1	-0.266	0.374	Q8BUE4	AIFM2	apoptosis inducing factor mitochondria associated 2	0.128	-0.296	0.143	Aifm2	AIFM2	apoptosis inducing factor mitochondria associated 2
1	-0.266	0.0521	P58771	Tpm1	tropomyosin 1, alpha	0.00507	-0.268	0.00216	Tpm1	Tpm1	tropomyosin 1, alpha
1	-0.264	0.242	O89032	SH3PXD2A	SH3 and PX domains 2A	0.000563	-0.923	8.52e-05	Sh3pxd2a	SH3PXD2A	SH3 and PX domains 2A
1	-0.258	0.485	Q8C460	ERI3	ERI1 exoribonuclease family member 3	0.099	-0.152	0.104	Eri3	ERI3	ERI1 exoribonuclease family member 3
1	-0.249	0.647	Q6QD59	BNIP1	BCL2 interacting protein 1	0.00837	-0.72	0.00431	Bnip1	BNIP1	BCL2 interacting protein 1
1	-0.248	0.721	O89103	CD93	CD93 molecule	0.153	-0.424	0.179	Cd93	CD93	CD93 molecule
1	-0.247	0.197	Q0II04	Nebl	nebulette	5.5e-05	-1.279	4.71e-07	Nebl	Nebl	nebulette
1	-0.242	0.7	D3Z1D3	C10orf71	chromosome 10 open reading frame 71	0.00251	-0.678	0.000812	3425401B19Rik	C10orf71	chromosome 10 open reading frame 71
1	-0.24	0.719	Q9D1L0	CHCHD2	coiled-coil-helix-coiled-coil-helix domain containing 2	0.197	-0.156	0.244	Chchd2	CHCHD2	coiled-coil-helix-coiled-coil-helix domain containing 2
1	-0.239	0.535	Q8VCM5	MUL1	mitochondrial E3 ubiquitin protein ligase 1	0.0162	-0.261	0.0105	Mul1	MUL1	mitochondrial E3 ubiquitin protein ligase 1
1	-0.234	0.137	Q8R0N6	ADHFE1	alcohol dehydrogenase iron containing 1	0.00776	-0.335	0.00391	Adhfe1	ADHFE1	alcohol dehydrogenase iron containing 1
1	-0.23	0.264	Q5F2E8	TAOK1	TAO kinase 1	0.0147	-0.295	0.00919	Taok1	TAOK1	TAO kinase 1
1	-0.228	0.666	Q9CQ45	NENF	neudesin neurotrophic factor	0.128	-0.3	0.144	Nenf	NENF	neudesin neurotrophic factor
1	-0.228	0.0578	Q9CPU4	MGST3	microsomal glutathione S-transferase 3	0.0294	-0.287	0.0227	Mgst3	MGST3	microsomal glutathione S-transferase 3
1	-0.221	0.792	Q64338	PDE1C	phosphodiesterase 1C	0.13	-0.206	0.146	Pde1c	PDE1C	phosphodiesterase 1C
1	-0.22	0.614	Q3UZA1	RCSD1	RCSD domain containing 1	0.000777	-0.689	0.000141	Rcsd1	RCSD1	RCSD domain containing 1
0.94	-0.217	0.0222	Q9CS72	FILIP1	filamin A interacting protein 1	0.0598	-0.354	0.0558	Filip1	FILIP1	filamin A interacting protein 1
1	-0.216	0.54	Q8C9H6	STRIP2	striatin interacting protein 2	0.000177	-1.36	1e-05	Strip2	STRIP2	striatin interacting protein 2
1	-0.215	0.513	P20444	PRKCA	protein kinase C alpha	0.00258	-1	0.000841	Prkca	PRKCA	protein kinase C alpha
1	-0.212	0.784	P62932	FBXO40	F-box protein 40	0.000875	-0.981	0.00017	Fbxo40	FBXO40	F-box protein 40
1	-0.211	0.907	Q3TAS6	EMC10	ER membrane protein complex subunit 10	0.0465	-0.253	0.0405	Emc10	EMC10	ER membrane protein complex subunit 10
1	-0.205	0.61	Q3UQS8	RBM20	RNA binding motif protein 20	0.00206	-1.275	0.000607	Rbm20	RBM20	RNA binding motif protein 20
1	-0.204	0.0982	Q62351	TFRC	transferrin receptor	6.46e-05	-3.682	7.04e-07	Tfrc	TFRC	transferrin receptor
1	-0.204	0.0842	Q5SW19	CLUH	clustered mitochondria homolog	0.0001	-0.977	2.77e-06	Cluh	CLUH	clustered mitochondria homolog
1	-0.204	0.0849	P48771	COX7A2	cytochrome c oxidase subunit 7A2	0.341	-0.118	0.492	Cox7a2	COX7A2	cytochrome c oxidase subunit 7A2
1	-0.202	0.312	P58774	Tpm2	tropomyosin 2, beta	0.00338	-1.195	0.00123	Tpm2	Tpm2	tropomyosin 2, beta
1	-0.202	0.424	Q9CZ42	NAXD	NAD(P)HX dehydratase	0.542	-0.011	0.905	Naxd	NAXD	NAD(P)HX dehydratase
1	-0.201	0.459	Q8BPM0	DAAM1	dishevelled associated activator of morphogenesis 1	0.000438	-1.933	5.54e-05	Daam1	DAAM1	dishevelled associated activator of morphogenesis 1
1	-0.199	0.465	Q9QYY0	GAB1	GRB2 associated binding protein 1	0.00062	-1.224	9.9e-05	Gab1	GAB1	GRB2 associated binding protein 1
1	-0.192	0.56	Q7TPW1	NEXN	nexilin F-actin binding protein	0.0527	-0.309	0.0477	Nexn	NEXN	nexilin F-actin binding protein
1	-0.19	0.856	Q9EPR5	SORCS2	sortilin related VPS10 domain containing receptor 2	0.0494	-0.358	0.0437	Sorcs2	SORCS2	sortilin related VPS10 domain containing receptor 2
1	-0.188	0.731	Q99J99	MPST	mercaptopyruvate sulfurtransferase	0.0721	-0.213	0.0707	Mpst	MPST	mercaptopyruvate sulfurtransferase
1	-0.187	0.711	Q8CFI0	NEDD4L	NEDD4 like E3 ubiquitin protein ligase	0.035	-0.301	0.0284	Nedd4l	NEDD4L	NEDD4 like E3 ubiquitin protein ligase
1	-0.185	0.712	P59672	ANKS1A	ankyrin repeat and sterile alpha motif domain containing 1A	0.000418	-1.153	5.07e-05	Anks1	ANKS1A	ankyrin repeat and sterile alpha motif domain containing 1A
1	-0.185	0.121	Q8BH97	RCN3	reticulocalbin 3	0.000286	-0.965	2.71e-05	Rcn3	RCN3	reticulocalbin 3
1	-0.183	0.889	Q8C167	PREPL	prolyl endopeptidase like	0.000214	-0.844	1.57e-05	Prepl	PREPL	prolyl endopeptidase like
1	-0.18	0.819	P13020	GSN	gelsolin	0.00375	-0.667	0.00141	Gsn	GSN	gelsolin
1	-0.177	0.563	Q3TMP8	TMEM38A	transmembrane protein 38A	0.000199	-0.676	1.3e-05	Tmem38a	TMEM38A	transmembrane protein 38A
1	-0.173	0.361	P62137	PPP1CA	protein phosphatase 1 catalytic subunit alpha	0.00352	-0.207	0.0013	Ppp1ca	PPP1CA	protein phosphatase 1 catalytic subunit alpha
1	-0.172	0.537	Q08093	CNN2	calponin 2	0.0767	-0.446	0.0763	Cnn2	CNN2	calponin 2
1	-0.17	0.396	Q9CQ19	MYL9	myosin light chain 9	0.00495	-1.446	0.00209	Myl9	MYL9	myosin light chain 9
1	-0.17	0.504	Q8BTX9	HSDL1	hydroxysteroid dehydrogenase like 1	0.0102	-0.32	0.00569	Hsdl1	HSDL1	hydroxysteroid dehydrogenase like 1
1	-0.166	0.725	Q9D0Q7	MRPL45	mitochondrial ribosomal protein L45	0.000345	-1.159	3.74e-05	Mrpl45	MRPL45	mitochondrial ribosomal protein L45
1	-0.166	0.492	Q99K01	PDXDC1	pyridoxal dependent decarboxylase domain containing 1	0.259	-0.07	0.344	Pdxdc1	PDXDC1	pyridoxal dependent decarboxylase domain containing 1
1	-0.164	0.248	Q9JHR7	IDE	insulin degrading enzyme	0.0609	-0.35	0.0572	Ide	IDE	insulin degrading enzyme
1	-0.164	0.261	Q60817	NACA	nascent polypeptide associated complex subunit alpha	0.0332	-0.096	0.0265	Naca	NACA	nascent polypeptide associated complex subunit alpha
1	-0.163	0.879	Q91YL3	UCKL1	uridine-cytidine kinase 1 like 1	0.0394	-0.196	0.0328	Uckl1	UCKL1	uridine-cytidine kinase 1 like 1
1	-0.163	0.456	Q9QUI0	RHOA	ras homolog family member A	0.122	-0.09	0.135	Rhoa	RHOA	ras homolog family member A
1	-0.162	0.518	Q3UHJ0	AAK1	AP2 associated kinase 1	0.000508	-0.642	7.11e-05	Aak1	AAK1	AP2 associated kinase 1
1	-0.162	0.612	Q8BJF9	CHMP2B	charged multivesicular body protein 2B	0.357	-0.068	0.52	Chmp2b	CHMP2B	charged multivesicular body protein 2B
1	-0.16	0.719	Q9ESZ8	GTF2I	general transcription factor IIi	0.000363	-0.755	4.12e-05	Gtf2i	GTF2I	general transcription factor IIi
1	-0.159	0.705	P70403	Cux1	cut-like homeobox 1	3.67e-05	-0.564	2.03e-07	Cux1	Cux1	cut-like homeobox 1
1	-0.158	0.718	Q8R104	SIRT3	sirtuin 3	0.000122	-0.801	4.84e-06	Sirt3	SIRT3	sirtuin 3
1	-0.157	0.768	Q7TQI7	ABTB2	ankyrin repeat and BTB domain containing 2	0.0021	-1.208	0.000623	Abtb2	ABTB2	ankyrin repeat and BTB domain containing 2
1	-0.157	0.488	Q80W21	GSTM2	glutathione S-transferase mu 2	0.00259	-0.644	0.000848	Gstm7	GSTM2	glutathione S-transferase mu 2
1	-0.156	0.401	P60840	ENSA	endosulfine alpha	0.000766	-0.312	0.000138	Ensa	ENSA	endosulfine alpha
1	-0.156	0.0362	Q91VC9	GHITM	growth hormone inducible transmembrane protein	0.221	-0.075	0.283	Ghitm	GHITM	growth hormone inducible transmembrane protein
1	-0.155	0.0706	A2ASS6	TTN	titin	0.0412	-0.306	0.0349	Ttn	TTN	titin
1	-0.154	0.542	P98086	C1QA	complement C1q A chain	0.088	-0.588	0.0901	C1qa	C1QA	complement C1q A chain
1	-0.153	0.627	P46935	Nedd4	neural precursor cell expressed, developmentally down-regulated 4	0.0718	-0.271	0.0703	Nedd4	Nedd4	neural precursor cell expressed, developmentally down-regulated 4
1	-0.152	0.716	P43024	COX6A1	cytochrome c oxidase subunit 6A1	0.128	-0.336	0.144	Cox6a1	COX6A1	cytochrome c oxidase subunit 6A1
1	-0.151	0.496	P15327	BPGM	bisphosphoglycerate mutase	0.00294	-0.857	0.00102	Bpgm	BPGM	bisphosphoglycerate mutase
0.371	-0.151	0.00503	P47857	PFKM	phosphofructokinase, muscle	0.000378	-0.731	4.36e-05	Pfkm	PFKM	phosphofructokinase, muscle
1	-0.151	0.39	P14106	C1QB	complement C1q B chain	0.455	-0.078	0.713	C1qb	C1QB	complement C1q B chain
1	-0.149	0.228	P63011	RAB3A	RAB3A, member RAS oncogene family	0.000631	-2.625	0.000102	Rab3a	RAB3A	RAB3A, member RAS oncogene family
1	-0.149	0.465	Q9R0P5	DSTN	destrin, actin depolymerizing factor	0.00199	-0.439	0.000578	Dstn	DSTN	destrin, actin depolymerizing factor
1	-0.148	0.657	Q60575	KIF1B	kinesin family member 1B	0.000126	-1.308	5.28e-06	Kif1b	KIF1B	kinesin family member 1B
1	-0.148	0.216	Q8VEE1	LMCD1	LIM and cysteine rich domains 1	0.00215	-1.12	0.000647	Lmcd1	LMCD1	LIM and cysteine rich domains 1
1	-0.147	0.29	Q8BRK8	PRKAA2	protein kinase AMP-activated catalytic subunit alpha 2	0.000125	-1.484	5.11e-06	Prkaa2	PRKAA2	protein kinase AMP-activated catalytic subunit alpha 2
1	-0.146	0.671	Q9ET54	PALLD	palladin, cytoskeletal associated protein	0.000331	-0.9	3.48e-05	Palld	PALLD	palladin, cytoskeletal associated protein
1	-0.146	0.554	Q9Z319	CORIN	corin, serine peptidase	0.432	-0.03	0.667	Corin	CORIN	corin, serine peptidase
1	-0.145	0.0874	Q9CXV1	SDHD	succinate dehydrogenase complex subunit D	0.00171	-0.675	0.000466	Sdhd	SDHD	succinate dehydrogenase complex subunit D
1	-0.145	0.495	Q9QZB7	ACTR10	actin related protein 10	0.019	-0.182	0.0129	Actr10	ACTR10	actin related protein 10
1	-0.144	0.653	Q8BIW1	PRUNE1	prune exopolyphosphatase 1	0.00851	-0.361	0.00441	Prune1	PRUNE1	prune exopolyphosphatase 1
1	-0.144	0.14	Q60902	EPS15L1	epidermal growth factor receptor pathway substrate 15 like 1	0.0696	-0.251	0.0678	Eps15l1	EPS15L1	epidermal growth factor receptor pathway substrate 15 like 1
1	-0.144	0.775	A6H6A9	RABGAP1L	RAB GTPase activating protein 1 like	0.0269	-0.199	0.0203	Rabgap1l	RABGAP1L	RAB GTPase activating protein 1 like
1	-0.143	0.313	Q61387	COX7A2L	cytochrome c oxidase subunit 7A2 like	0.0384	-0.282	0.0318	Cox7a2l	COX7A2L	cytochrome c oxidase subunit 7A2 like
1	-0.142	0.181	Q8K2M0	MRPL38	mitochondrial ribosomal protein L38	0.0345	-0.219	0.0278	Mrpl38	MRPL38	mitochondrial ribosomal protein L38
1	-0.141	0.481	Q91WK1	SPRYD4	SPRY domain containing 4	0.0152	-0.696	0.00959	Spryd4	SPRYD4	SPRY domain containing 4
1	-0.141	0.661	Q8BLY2	TARS3	threonyl-tRNA synthetase 3	0.0202	-0.575	0.014	Tarsl2	TARS3	threonyl-tRNA synthetase 3
1	-0.141	0.857	Q9D1J3	SARNP	SAP domain containing ribonucleoprotein	0.0549	-0.282	0.0502	Sarnp	SARNP	SAP domain containing ribonucleoprotein
1	-0.141	0.206	Q9D1P0	MRPL13	mitochondrial ribosomal protein L13	0.0859	-0.214	0.0874	Mrpl13	MRPL13	mitochondrial ribosomal protein L13
1	-0.14	0.405	P54731	FAF1	Fas associated factor 1	0.273	-0.054	0.37	Faf1	FAF1	Fas associated factor 1
1	-0.139	0.886	Q9R0G6	COMP	cartilage oligomeric matrix protein	0.00557	-1.301	0.00247	Comp	COMP	cartilage oligomeric matrix protein
1	-0.139	0.801	Q9JME7	TRAPPC2L	trafficking protein particle complex subunit 2L	0.55	-0.017	0.924	Trappc2l	TRAPPC2L	trafficking protein particle complex subunit 2L
1	-0.138	0.883	Q9QWW1	HOMER2	homer scaffold protein 2	9.3e-05	-1.288	2.12e-06	Homer2	HOMER2	homer scaffold protein 2
1	-0.138	0.634	Q6PDH0	PHLDB1	pleckstrin homology like domain family B member 1	0.00297	-0.98	0.00103	Phldb1	PHLDB1	pleckstrin homology like domain family B member 1
1	-0.138	0.23	Q8BJZ4	MRPS35	mitochondrial ribosomal protein S35	0.00134	-0.612	0.000325	Mrps35	MRPS35	mitochondrial ribosomal protein S35
1	-0.138	0.82	Q8BGA9	OXA1L	OXA1L mitochondrial inner membrane protein	0.000524	-0.53	7.54e-05	Oxa1l	OXA1L	OXA1L mitochondrial inner membrane protein
0.522	-0.138	0.00894	Q9CZB0	SDHC	succinate dehydrogenase complex subunit C	0.00729	-0.452	0.00361	Sdhc	SDHC	succinate dehydrogenase complex subunit C
1	-0.138	0.836	Q9D7N9	APMAP	adipocyte plasma membrane associated protein	0.0654	-0.293	0.0626	Apmap	APMAP	adipocyte plasma membrane associated protein
1	-0.138	0.479	Q9JHS3	LAMTOR2	late endosomal/lysosomal adaptor, MAPK and MTOR activator 2	0.152	-0.168	0.178	Lamtor2	LAMTOR2	late endosomal/lysosomal adaptor, MAPK and MTOR activator 2
1	-0.137	0.776	Q9CZS1	ALDH1B1	aldehyde dehydrogenase 1 family member B1	0.027	-0.608	0.0204	Aldh1b1	ALDH1B1	aldehyde dehydrogenase 1 family member B1
1	-0.137	0.637	Q8WTY4	CIAPIN1	cytokine induced apoptosis inhibitor 1	0.0839	-0.297	0.0849	Ciapin1	CIAPIN1	cytokine induced apoptosis inhibitor 1
1	-0.137	0.733	P53996	CNBP	CCHC-type zinc finger nucleic acid binding protein	0.197	-0.151	0.244	Cnbp	CNBP	CCHC-type zinc finger nucleic acid binding protein
1	-0.136	0.646	P37804	TAGLN	transgelin	0.165	-0.534	0.197	Tagln	TAGLN	transgelin
1	-0.136	0.223	Q8VDC1	FYCO1	FYVE and coiled-coil domain autophagy adaptor 1	0.00081	-0.409	0.000152	Fyco1	FYCO1	FYVE and coiled-coil domain autophagy adaptor 1
1	-0.135	0.155	Q78ZA7	NAP1L4	nucleosome assembly protein 1 like 4	0.000762	-0.545	0.000137	Nap1l4	NAP1L4	nucleosome assembly protein 1 like 4
1	-0.135	0.462	Q8K3J1	NDUFS8	NADH:ubiquinone oxidoreductase core subunit S8	0.00398	-0.434	0.00153	Ndufs8	NDUFS8	NADH:ubiquinone oxidoreductase core subunit S8
1	-0.134	0.119	Q64518	ATP2A3	ATPase sarcoplasmic/endoplasmic reticulum Ca2+ transporting 3	0.0025	-1.642	0.000806	Atp2a3	ATP2A3	ATPase sarcoplasmic/endoplasmic reticulum Ca2+ transporting 3
1	-0.134	0.172	P14142	SLC2A4	solute carrier family 2 member 4	0.000131	-1.302	5.63e-06	Slc2a4	SLC2A4	solute carrier family 2 member 4
1	-0.134	0.179	Q5DTJ9	MYPN	myopalladin	0.00249	-0.533	0.000798	Mypn	MYPN	myopalladin
1	-0.134	0.737	Q9WTQ8	TIMM23	translocase of inner mitochondrial membrane 23	0.00133	-0.427	0.000324	Timm23	TIMM23	translocase of inner mitochondrial membrane 23
1	-0.134	0.589	Q3TCH7	CUL4A	cullin 4A	0.00049	-0.27	6.73e-05	Cul4a	CUL4A	cullin 4A
1	-0.134	0.722	Q9QXT0	CNPY2	canopy FGF signaling regulator 2	0.149	-0.225	0.174	Cnpy2	CNPY2	canopy FGF signaling regulator 2
0.967	-0.133	0.0237	Q9CZR3	TOMM40L	translocase of outer mitochondrial membrane 40 like	0.00288	-0.938	0.000985	Tomm40l	TOMM40L	translocase of outer mitochondrial membrane 40 like
1	-0.133	0.731	Q9JMH9	MYO18A	myosin XVIIIA	0.0031	-0.745	0.0011	Myo18a	MYO18A	myosin XVIIIA
1	-0.133	0.748	Q3V009	TMED1	transmembrane p24 trafficking protein 1	0.00504	-0.508	0.00215	Tmed1	TMED1	transmembrane p24 trafficking protein 1
1	-0.133	0.675	P19324	SERPINH1	serpin family H member 1	0.0929	-0.364	0.0963	Serpinh1	SERPINH1	serpin family H member 1
1	-0.131	0.871	O35435	DHODH	dihydroorotate dehydrogenase (quinone)	0.00716	-0.557	0.00352	Dhodh	DHODH	dihydroorotate dehydrogenase (quinone)
1	-0.13	0.694	Q9CWS0	DDAH1	dimethylarginine dimethylaminohydrolase 1	0.025	-1.233	0.0185	Ddah1	DDAH1	dimethylarginine dimethylaminohydrolase 1
1	-0.13	0.415	P21956	MFGE8	milk fat globule EGF and factor V/VIII domain containing	0.0135	-0.441	0.00815	Mfge8	MFGE8	milk fat globule EGF and factor V/VIII domain containing
1	-0.129	0.685	Q9DCZ1	GMPR	guanosine monophosphate reductase	0.0159	-0.425	0.0102	Gmpr	GMPR	guanosine monophosphate reductase
1	-0.129	0.738	Q9EP53	TSC1	TSC complex subunit 1	0.21	-0.227	0.265	Tsc1	TSC1	TSC complex subunit 1
1	-0.129	0.341	P52503	NDUFS6	NADH:ubiquinone oxidoreductase subunit S6	0.515	-0.05	0.844	Ndufs6	NDUFS6	NADH:ubiquinone oxidoreductase subunit S6
1	-0.128	0.782	O35609	SCAMP3	secretory carrier membrane protein 3	0.01	-0.239	0.00551	Scamp3	SCAMP3	secretory carrier membrane protein 3
1	-0.127	0.66	P52795	EFNB1	ephrin B1	0.0828	-0.479	0.0835	Efnb1	EFNB1	ephrin B1
1	-0.127	0.625	Q8BYK6	YTHDF3	YTH N6-methyladenosine RNA binding protein F3	0.0051	-0.355	0.00218	Ythdf3	YTHDF3	YTH N6-methyladenosine RNA binding protein F3
1	-0.126	0.46	O08638	MYH11	myosin heavy chain 11	0.00584	-0.971	0.00266	Myh11	MYH11	myosin heavy chain 11
1	-0.126	0.922	P59913	PCMTD1	protein-L-isoaspartate (D-aspartate) O-methyltransferase domain containing 1	0.136	-0.191	0.154	Pcmtd1	PCMTD1	protein-L-isoaspartate (D-aspartate) O-methyltransferase domain containing 1
1	-0.126	0.903	Q8BVI5	STX16	syntaxin 16	0.458	-0.046	0.719	Stx16	STX16	syntaxin 16
1	-0.125	0.743	Q9WVH9	FBLN5	fibulin 5	0.000108	-1.915	3.54e-06	Fbln5	FBLN5	fibulin 5
1	-0.125	0.888	Q60760	GRB10	growth factor receptor bound protein 10	0.00655	-0.636	0.00312	Grb10	GRB10	growth factor receptor bound protein 10
1	-0.124	0.728	Q8R4S0	PPP1R14C	protein phosphatase 1 regulatory inhibitor subunit 14C	0.000133	-1.726	5.89e-06	Ppp1r14c	PPP1R14C	protein phosphatase 1 regulatory inhibitor subunit 14C
1	-0.124	0.496	Q91XL9	OSBPL1A	oxysterol binding protein like 1A	0.000112	-1.192	3.84e-06	Osbpl1a	OSBPL1A	oxysterol binding protein like 1A
1	-0.124	0.83	P53994	RAB2A	RAB2A, member RAS oncogene family	0.309	-0.08	0.435	Rab2a	RAB2A	RAB2A, member RAS oncogene family
1	-0.122	0.753	O70423	AOC3	amine oxidase copper containing 3	0.0348	-1.583	0.0281	Aoc3	AOC3	amine oxidase copper containing 3
1	-0.122	0.367	P40630	TFAM	transcription factor A, mitochondrial	0.0122	-0.383	0.00719	Tfam	TFAM	transcription factor A, mitochondrial
1	-0.122	0.891	P47941	CRKL	CRK like proto-oncogene, adaptor protein	0.397	-0.097	0.598	Crkl	CRKL	CRK like proto-oncogene, adaptor protein
1	-0.119	0.884	P16015	CA3	carbonic anhydrase 3	0.0405	-2.509	0.034	Car3	CA3	carbonic anhydrase 3
1	-0.119	0.945	Q8K4G1	LTBP4	latent transforming growth factor beta binding protein 4	0.00015	-0.976	7.33e-06	Ltbp4	LTBP4	latent transforming growth factor beta binding protein 4
1	-0.118	0.0632	Q8K0Z7	TACO1	translational activator of cytochrome c oxidase I	0.00198	-1.284	0.000573	Taco1	TACO1	translational activator of cytochrome c oxidase I
1	-0.118	0.519	P01942	HBA1/HBA2	hemoglobin subunit alpha 2	0.00428	-1.002	0.0017	Hba-a1	HBA1/HBA2	hemoglobin subunit alpha 2
1	-0.118	0.345	Q99N95	MRPL3	mitochondrial ribosomal protein L3	0.00119	-0.555	0.000273	Mrpl3	MRPL3	mitochondrial ribosomal protein L3
1	-0.118	0.134	O35887	CALU	calumenin	0.00118	-0.289	0.000269	Calu	CALU	calumenin
1	-0.117	0.449	Q9D710	TMX2	thioredoxin related transmembrane protein 2	0.000173	-1.256	9.5e-06	Tmx2	TMX2	thioredoxin related transmembrane protein 2
1	-0.117	0.912	O54940	BNIP2	BCL2 interacting protein 2	0.00571	-0.375	0.00257	Bnip2	BNIP2	BCL2 interacting protein 2
1	-0.117	0.685	O08807	PRDX4	peroxiredoxin 4	0.125	-0.329	0.139	Prdx4	PRDX4	peroxiredoxin 4
1	-0.117	0.951	Q63961	ENG	endoglin	0.0455	-0.312	0.0395	Eng	ENG	endoglin
1	-0.117	0.509	Q9CQN7	MRPL41	mitochondrial ribosomal protein L41	0.495	-0.035	0.8	Mrpl41	MRPL41	mitochondrial ribosomal protein L41
1	-0.116	0.0384	P30416	FKBP4	FKBP prolyl isomerase 4	0.000193	-0.867	1.22e-05	Fkbp4	FKBP4	FKBP prolyl isomerase 4
1	-0.116	0.924	Q9QY36	NAA10	N-alpha-acetyltransferase 10, NatA catalytic subunit	0.0789	-0.276	0.0789	Naa10	NAA10	N-alpha-acetyltransferase 10, NatA catalytic subunit
1	-0.115	0.883	Q921Z5	TNFAIP8	TNF alpha induced protein 8	0.0265	-0.497	0.0198	Tnfaip8	TNFAIP8	TNF alpha induced protein 8
1	-0.115	0.352	Q91V79	FITM1	fat storage inducing transmembrane protein 1	0.305	-0.125	0.428	Fitm1	FITM1	fat storage inducing transmembrane protein 1
0.303	-0.114	0.00351	Q71FD7	FBLIM1	filamin binding LIM protein 1	0.000228	-1.415	1.78e-05	Fblim1	FBLIM1	filamin binding LIM protein 1
1	-0.114	0.449	Q8R010	AIMP2	aminoacyl tRNA synthetase complex interacting multifunctional protein 2	0.0249	-0.362	0.0183	Aimp2	AIMP2	aminoacyl tRNA synthetase complex interacting multifunctional protein 2
1	-0.114	0.758	Q8BIJ7	RUFY1	RUN and FYVE domain containing 1	0.00428	-0.265	0.0017	Rufy1	RUFY1	RUN and FYVE domain containing 1
1	-0.113	0.768	O70305	ATXN2	ataxin 2	0.0013	-0.895	0.00031	Atxn2	ATXN2	ataxin 2
1	-0.112	0.894	Q80U63	MFN2	mitofusin 2	7.09e-05	-0.846	9.1e-07	Mfn2	MFN2	mitofusin 2
0.967	-0.112	0.0237	Q9CZR8	TSFM	Ts translation elongation factor, mitochondrial	0.00174	-0.785	0.000476	Tsfm	TSFM	Ts translation elongation factor, mitochondrial
1	-0.112	0.799	Q8C878	UBA3	ubiquitin like modifier activating enzyme 3	0.00159	-0.746	0.000417	Uba3	UBA3	ubiquitin like modifier activating enzyme 3
1	-0.112	0.229	P19783	COX4I1	cytochrome c oxidase subunit 4I1	0.261	-0.125	0.349	Cox4i1	COX4I1	cytochrome c oxidase subunit 4I1
1	-0.111	0.656	Q9CY73	MRPL44	mitochondrial ribosomal protein L44	0.0111	-0.491	0.0063	Mrpl44	MRPL44	mitochondrial ribosomal protein L44
1	-0.111	0.593	Q9D1I6	MRPL14	mitochondrial ribosomal protein L14	0.218	-0.264	0.278	Mrpl14	MRPL14	mitochondrial ribosomal protein L14
1	-0.111	0.542	Q924T2	MRPS2	mitochondrial ribosomal protein S2	0.0163	-0.241	0.0105	Mrps2	MRPS2	mitochondrial ribosomal protein S2
1	-0.11	0.655	Q3UHB1	NT5DC3	5'-nucleotidase domain containing 3	0.000129	-0.802	5.46e-06	Nt5dc3	NT5DC3	5'-nucleotidase domain containing 3
1	-0.11	0.805	Q9DBC7	PRKAR1A	protein kinase cAMP-dependent type I regulatory subunit alpha	0.0028	-0.616	0.000944	Prkar1a	PRKAR1A	protein kinase cAMP-dependent type I regulatory subunit alpha
1	-0.11	0.863	Q99KR3	LACTB2	lactamase beta 2	0.00352	-0.481	0.00131	Lactb2	LACTB2	lactamase beta 2
0.112	-0.11	0.000792	Q9D8B4	NDUFA11	NADH:ubiquinone oxidoreductase subunit A11	0.044	-0.376	0.0379	Ndufa11	NDUFA11	NADH:ubiquinone oxidoreductase subunit A11
1	-0.11	0.933	Q9CQY6	UQCC2	ubiquinol-cytochrome c reductase complex assembly factor 2	0.399	-0.127	0.602	Uqcc2	UQCC2	ubiquinol-cytochrome c reductase complex assembly factor 2
1	-0.109	0.777	Q08481	PECAM1	platelet and endothelial cell adhesion molecule 1	0.297	-0.159	0.413	Pecam1	PECAM1	platelet and endothelial cell adhesion molecule 1
1	-0.107	0.378	Q9WV91	PTGFRN	prostaglandin F2 receptor inhibitor	0.000202	-0.957	1.33e-05	Ptgfrn	PTGFRN	prostaglandin F2 receptor inhibitor
1	-0.107	0.316	Q8CI43	MYL6B	myosin light chain 6B	0.0559	-0.508	0.0513	Myl6b	MYL6B	myosin light chain 6B
1	-0.107	0.955	Q61151	PPP2R5E	protein phosphatase 2 regulatory subunit B'epsilon	0.00192	-0.33	0.000546	Ppp2r5e	PPP2R5E	protein phosphatase 2 regulatory subunit B'epsilon
1	-0.107	0.665	Q6A026	PDS5A	PDS5 cohesin associated factor A	0.049	-0.212	0.0433	Pds5a	PDS5A	PDS5 cohesin associated factor A
1	-0.106	0.271	Q8BH61	F13A1	coagulation factor XIII A chain	0.0068	-1.128	0.00327	F13a1	F13A1	coagulation factor XIII A chain
1	-0.106	0.848	Q76LL6	FHOD3	formin homology 2 domain containing 3	0.000232	-0.873	1.85e-05	Fhod3	FHOD3	formin homology 2 domain containing 3
1	-0.106	0.418	Q9QYA2	TOMM40	translocase of outer mitochondrial membrane 40	0.000585	-0.655	9.08e-05	Tomm40	TOMM40	translocase of outer mitochondrial membrane 40
1	-0.106	0.644	O09111	NDUFB11	NADH:ubiquinone oxidoreductase subunit B11	0.237	-0.192	0.308	Ndufb11	NDUFB11	NADH:ubiquinone oxidoreductase subunit B11
1	-0.106	0.549	Q9DCL9	PAICS	phosphoribosylaminoimidazole carboxylase and phosphoribosylaminoimidazolesuccinocarboxamide synthase	0.096	-0.138	0.1	Paics	PAICS	phosphoribosylaminoimidazole carboxylase and phosphoribosylaminoimidazolesuccinocarboxamide synthase
1	-0.105	0.0856	Q8K2Y7	MRPL47	mitochondrial ribosomal protein L47	0.00109	-0.848	0.000237	Mrpl47	MRPL47	mitochondrial ribosomal protein L47
1	-0.105	0.152	Q9CQL4	MRPL20	mitochondrial ribosomal protein L20	0.0499	-0.371	0.0444	Mrpl20	MRPL20	mitochondrial ribosomal protein L20
1	-0.105	0.111	O35382	EXOC4	exocyst complex component 4	0.457	-0.051	0.718	Exoc4	EXOC4	exocyst complex component 4
1	-0.104	0.495	Q3UIZ8	MYLK3	myosin light chain kinase 3	0.000236	-0.919	1.93e-05	Mylk3	MYLK3	myosin light chain kinase 3
1	-0.104	0.232	Q99N96	MRPL1	mitochondrial ribosomal protein L1	0.0028	-0.512	0.00094	Mrpl1	MRPL1	mitochondrial ribosomal protein L1
1	-0.104	0.799	P15306	THBD	thrombomodulin	0.0189	-0.452	0.0128	Thbd	THBD	thrombomodulin
1	-0.103	0.515	Q8R1R3	STARD7	StAR related lipid transfer domain containing 7	0.000428	-0.785	5.28e-05	Stard7	STARD7	StAR related lipid transfer domain containing 7
1	-0.103	0.803	P31750	AKT1	AKT serine/threonine kinase 1	0.000524	-0.465	7.58e-05	Akt1	AKT1	AKT serine/threonine kinase 1
1	-0.103	0.414	Q921S7	MRPL37	mitochondrial ribosomal protein L37	0.0325	-0.288	0.0258	Mrpl37	MRPL37	mitochondrial ribosomal protein L37
1	-0.103	0.304	Q9D7N6	MRPL30	mitochondrial ribosomal protein L30	0.138	-0.157	0.158	Mrpl30	MRPL30	mitochondrial ribosomal protein L30
1	-0.102	0.0729	Q8BU85	MSRB3	methionine sulfoxide reductase B3	0.000129	-0.928	5.47e-06	Msrb3	MSRB3	methionine sulfoxide reductase B3
1	-0.102	0.201	Q925I1	ATAD3A	ATPase family AAA domain containing 3A	0.0487	-0.215	0.043	Atad3a	ATAD3A	ATPase family AAA domain containing 3A
1	-0.102	0.86	Q9CRD2	EMC2	ER membrane protein complex subunit 2	0.0617	-0.14	0.0581	Emc2	EMC2	ER membrane protein complex subunit 2
0.675	-0.101	0.0135	Q8BYL4	YARS2	tyrosyl-tRNA synthetase 2	0.0902	-0.454	0.0929	Yars2	YARS2	tyrosyl-tRNA synthetase 2
1	-0.101	0.872	Q8BIL5	HOOK1	hook microtubule tethering protein 1	0.0889	-0.403	0.0914	Hook1	HOOK1	hook microtubule tethering protein 1
1	-0.1	0.412	Q8BVU5	NUDT9	nudix hydrolase 9	0.328	-0.074	0.468	Nudt9	NUDT9	nudix hydrolase 9
1	-0.099	0.694	Q8R127	SCCPDH	saccharopine dehydrogenase (putative)	4.38e-05	-1.157	3.08e-07	Sccpdh	SCCPDH	saccharopine dehydrogenase (putative)
1	-0.099	0.833	Q8CEE7	RDH13	retinol dehydrogenase 13	0.00462	-1.065	0.00189	Rdh13	RDH13	retinol dehydrogenase 13
1	-0.099	0.382	A2AAJ9	OBSCN	obscurin, cytoskeletal calmodulin and titin-interacting RhoGEF	0.0077	-0.439	0.00387	Obscn	OBSCN	obscurin, cytoskeletal calmodulin and titin-interacting RhoGEF
1	-0.099	0.51	Q91ZE0	TMLHE	trimethyllysine hydroxylase, epsilon	0.0412	-0.438	0.0348	Tmlhe	TMLHE	trimethyllysine hydroxylase, epsilon
1	-0.099	0.829	B1AY13	USP24	ubiquitin specific peptidase 24	0.00257	-0.372	0.000834	Usp24	USP24	ubiquitin specific peptidase 24
1	-0.099	0.805	O70572	SMPD2	sphingomyelin phosphodiesterase 2	0.00874	-0.24	0.00458	Smpd2	SMPD2	sphingomyelin phosphodiesterase 2
1	-0.098	0.731	P97314	CSRP2	cysteine and glycine rich protein 2	0.00853	-1.205	0.00443	Csrp2	CSRP2	cysteine and glycine rich protein 2
1	-0.098	0.661	O08759	UBE3A	ubiquitin protein ligase E3A	0.00129	-0.432	0.000306	Ube3a	UBE3A	ubiquitin protein ligase E3A
1	-0.097	0.534	Q8BMK4	CKAP4	cytoskeleton associated protein 4	0.00395	-0.613	0.00152	Ckap4	CKAP4	cytoskeleton associated protein 4
1	-0.097	0.752	Q91VU6	DCAF11	DDB1 and CUL4 associated factor 11	0.236	-0.077	0.308	Dcaf11	DCAF11	DDB1 and CUL4 associated factor 11
1	-0.096	0.443	Q9EQI8	MRPL46	mitochondrial ribosomal protein L46	0.00614	-0.556	0.00285	Mrpl46	MRPL46	mitochondrial ribosomal protein L46
0.521	-0.096	0.00795	P45591	CFL2	cofilin 2	0.00173	-0.308	0.000475	Cfl2	CFL2	cofilin 2
1	-0.096	0.887	Q6PA06	ATL2	atlastin GTPase 2	0.0187	-0.201	0.0127	Atl2	ATL2	atlastin GTPase 2
1	-0.096	0.459	Q9CXZ1	NDUFS4	NADH:ubiquinone oxidoreductase subunit S4	0.256	-0.134	0.339	Ndufs4	NDUFS4	NADH:ubiquinone oxidoreductase subunit S4
1	-0.095	0.923	Q9CZP7	CDC37L1	cell division cycle 37 like 1, HSP90 cochaperone	0.0172	-0.365	0.0113	Cdc37l1	CDC37L1	cell division cycle 37 like 1, HSP90 cochaperone
1	-0.095	0.0974	Q8R1G2	CMBL	carboxymethylenebutenolidase homolog	0.000363	-0.335	4.1e-05	Cmbl	CMBL	carboxymethylenebutenolidase homolog
1	-0.094	0.772	O08600	ENDOG	endonuclease G	0.00334	-0.62	0.00121	Endog	ENDOG	endonuclease G
1	-0.094	0.0849	Q3U0B3	DHRS11	dehydrogenase/reductase 11	0.000143	-0.587	6.66e-06	Dhrs11	DHRS11	dehydrogenase/reductase 11
1	-0.094	0.274	Q8K1A5	TMEM41B	transmembrane protein 41B	0.00465	-0.587	0.00192	Tmem41b	TMEM41B	transmembrane protein 41B
1	-0.094	0.708	Q8VDT9	MRPL50	mitochondrial ribosomal protein L50	0.00971	-0.326	0.00529	Mrpl50	MRPL50	mitochondrial ribosomal protein L50
1	-0.094	0.796	Q99JB2	STOML2	stomatin like 2	0.175	-0.091	0.212	Stoml2	STOML2	stomatin like 2
1	-0.093	0.912	O88322	NID2	nidogen 2	0.0163	-0.615	0.0105	Nid2	NID2	nidogen 2
1	-0.093	0.817	Q9ER88	DAP3	death associated protein 3	0.0136	-0.265	0.00828	Dap3	DAP3	death associated protein 3
1	-0.093	0.608	Q91YT0	NDUFV1	NADH:ubiquinone oxidoreductase core subunit V1	0.221	-0.121	0.283	Ndufv1	NDUFV1	NADH:ubiquinone oxidoreductase core subunit V1
1	-0.092	0.0771	P05132	PRKACA	protein kinase cAMP-activated catalytic subunit alpha	0.000686	-0.693	0.000116	Prkaca	PRKACA	protein kinase cAMP-activated catalytic subunit alpha
1	-0.092	0.758	Q9WVJ3	CPQ	carboxypeptidase Q	0.00665	-0.448	0.00318	Cpq	CPQ	carboxypeptidase Q
1	-0.092	0.894	Q3UMR5	MCU	mitochondrial calcium uniporter	0.0608	-0.401	0.057	Mcu	MCU	mitochondrial calcium uniporter
1	-0.092	0.604	Q91VX2	UBAP2	ubiquitin associated protein 2	0.00337	-0.397	0.00123	Ubap2	UBAP2	ubiquitin associated protein 2
1	-0.092	0.789	Q9D1N9	MRPL21	mitochondrial ribosomal protein L21	0.0179	-0.256	0.012	Mrpl21	MRPL21	mitochondrial ribosomal protein L21
1	-0.092	0.951	Q61749	EIF2B4	eukaryotic translation initiation factor 2B subunit delta	0.012	-0.236	0.00701	Eif2b4	EIF2B4	eukaryotic translation initiation factor 2B subunit delta
1	-0.092	0.912	Q8BVA5	LDAH	lipid droplet associated hydrolase	0.126	-0.155	0.141	Ldah	LDAH	lipid droplet associated hydrolase
1	-0.092	0.601	Q7TNG5	EML2	EMAP like 2	0.292	-0.081	0.403	Eml2	EML2	EMAP like 2
1	-0.091	0.0912	Q9DCU6	MRPL4	mitochondrial ribosomal protein L4	0.00517	-0.547	0.00222	Mrpl4	MRPL4	mitochondrial ribosomal protein L4
1	-0.091	0.813	Q9CPR5	MRPL15	mitochondrial ribosomal protein L15	0.00615	-0.36	0.00285	Mrpl15	MRPL15	mitochondrial ribosomal protein L15
1	-0.091	0.877	P43406	ITGAV	integrin subunit alpha V	0.111	-0.232	0.12	Itgav	ITGAV	integrin subunit alpha V
1	-0.09	0.675	Q9Z0R4	ITSN1	intersectin 1	0.0016	-0.81	0.000421	Itsn1	ITSN1	intersectin 1
1	-0.09	0.899	Q8BKI2	TNRC6B	trinucleotide repeat containing adaptor 6B	0.00624	-0.564	0.00292	Tnrc6b	TNRC6B	trinucleotide repeat containing adaptor 6B
1	-0.09	0.295	Q61171	PRDX2	peroxiredoxin 2	0.0296	-0.276	0.023	Prdx2	PRDX2	peroxiredoxin 2
1	-0.089	0.918	Q5SSW2	PSME4	proteasome activator subunit 4	0.00544	-0.408	0.00239	Psme4	PSME4	proteasome activator subunit 4
1	-0.089	0.65	P18572	BSG	basigin (Ok blood group)	0.00496	-0.23	0.0021	Bsg	BSG	basigin (Ok blood group)
1	-0.088	0.863	Q14C51	PTCD3	pentatricopeptide repeat domain 3	0.000573	-0.658	8.76e-05	Ptcd3	PTCD3	pentatricopeptide repeat domain 3
1	-0.088	0.651	Q3TBW2	MRPL10	mitochondrial ribosomal protein L10	0.000887	-0.475	0.000174	Mrpl10	MRPL10	mitochondrial ribosomal protein L10
1	-0.088	0.375	Q9D6J6	NDUFV2	NADH:ubiquinone oxidoreductase core subunit V2	0.00918	-0.313	0.00489	Ndufv2	NDUFV2	NADH:ubiquinone oxidoreductase core subunit V2
1	-0.088	0.525	Q8R035	MRPL58	mitochondrial ribosomal protein L58	0.0656	-0.285	0.0628	Mrpl58	MRPL58	mitochondrial ribosomal protein L58
1	-0.088	0.739	Q9CQZ6	NDUFB3	NADH:ubiquinone oxidoreductase subunit B3	0.165	-0.213	0.197	Ndufb3	NDUFB3	NADH:ubiquinone oxidoreductase subunit B3
1	-0.088	0.232	Q8BJ03	COX15	cytochrome c oxidase assembly homolog COX15	0.0995	-0.19	0.105	Cox15	COX15	cytochrome c oxidase assembly homolog COX15
1	-0.088	0.768	Q91WC0	SETD3	SET domain containing 3, actin histidine methyltransferase	0.0342	-0.038	0.0275	Setd3	SETD3	SET domain containing 3, actin histidine methyltransferase
1	-0.087	0.903	O54879	Hmgb3	high mobility group box 3	0.00267	-0.836	0.000884	Hmgb3	Hmgb3	high mobility group box 3
1	-0.087	0.779	Q99M87	DNAJA3	DnaJ heat shock protein family (Hsp40) member A3	0.00219	-0.396	0.000662	Dnaja3	DNAJA3	DnaJ heat shock protein family (Hsp40) member A3
1	-0.087	0.834	A2AGT5	CKAP5	cytoskeleton associated protein 5	0.0245	-0.291	0.018	Ckap5	CKAP5	cytoskeleton associated protein 5
1	-0.087	0.591	Q99LC3	NDUFA10	NADH:ubiquinone oxidoreductase subunit A10	0.016	-0.245	0.0102	Ndufa10	NDUFA10	NADH:ubiquinone oxidoreductase subunit A10
1	-0.087	0.106	P48962	SLC25A4	solute carrier family 25 member 4	0.131	-0.214	0.147	Slc25a4	SLC25A4	solute carrier family 25 member 4
1	-0.087	0.659	O70161	PIP5K1C	phosphatidylinositol-4-phosphate 5-kinase type 1 gamma	0.166	-0.1	0.199	Pip5k1c	PIP5K1C	phosphatidylinositol-4-phosphate 5-kinase type 1 gamma
1	-0.087	0.869	Q9CQ06	MRPL24	mitochondrial ribosomal protein L24	0.47	-0.028	0.748	Mrpl24	MRPL24	mitochondrial ribosomal protein L24
1	-0.087	0.769	Q9CPS6	HINT3	histidine triad nucleotide binding protein 3	0.534	-0.019	0.887	Hint3	HINT3	histidine triad nucleotide binding protein 3
1	-0.086	0.0376	Q9D0L4	ADCK1	aarF domain containing kinase 1	0.0024	-0.922	0.000759	Adck1	ADCK1	aarF domain containing kinase 1
1	-0.086	0.835	Q8BH58	TIPRL	TOR signaling pathway regulator	0.00121	-0.512	0.000279	Tiprl	TIPRL	TOR signaling pathway regulator
1	-0.086	0.893	Q99JR6	Nmnat3	nicotinamide nucleotide adenylyltransferase 3	0.0232	-0.405	0.0167	Nmnat3	Nmnat3	nicotinamide nucleotide adenylyltransferase 3
1	-0.086	0.665	O54950	PRKAG1	protein kinase AMP-activated non-catalytic subunit gamma 1	0.0746	-0.186	0.0737	Prkag1	PRKAG1	protein kinase AMP-activated non-catalytic subunit gamma 1
0.097	-0.086	0.000626	Q91WD5	NDUFS2	NADH:ubiquinone oxidoreductase core subunit S2	0.0841	-0.156	0.0851	Ndufs2	NDUFS2	NADH:ubiquinone oxidoreductase core subunit S2
1	-0.085	0.747	P57759	ERP29	endoplasmic reticulum protein 29	0.327	-0.081	0.468	Erp29	ERP29	endoplasmic reticulum protein 29
1	-0.084	0.467	Q8BZA9	TIGAR	TP53 induced glycolysis regulatory phosphatase	0.000841	-1.31	0.000161	Tigar	TIGAR	TP53 induced glycolysis regulatory phosphatase
1	-0.084	0.816	Q3ULJ0	GPD1L	glycerol-3-phosphate dehydrogenase 1 like	0.000428	-0.891	5.29e-05	Gpd1l	GPD1L	glycerol-3-phosphate dehydrogenase 1 like
1	-0.084	0.819	Q5U458	DNAJC11	DnaJ heat shock protein family (Hsp40) member C11	0.000838	-0.554	0.00016	Dnajc11	DNAJC11	DnaJ heat shock protein family (Hsp40) member C11
1	-0.084	0.931	Q9DCA2	MRPS11	mitochondrial ribosomal protein S11	0.0695	-0.397	0.0675	Mrps11	MRPS11	mitochondrial ribosomal protein S11
1	-0.083	0.363	Q7TQD2	TPPP	tubulin polymerization promoting protein	0.000441	-1.719	5.65e-05	Tppp	TPPP	tubulin polymerization promoting protein
1	-0.083	0.548	Q91VD9	NDUFS1	NADH:ubiquinone oxidoreductase core subunit S1	0.00356	-0.383	0.00132	Ndufs1	NDUFS1	NADH:ubiquinone oxidoreductase core subunit S1
1	-0.082	0.313	Q9JKF7	MRPL39	mitochondrial ribosomal protein L39	0.000609	-1.154	9.67e-05	Mrpl39	MRPL39	mitochondrial ribosomal protein L39
1	-0.082	0.712	Q62446	FKBP3	FKBP prolyl isomerase 3	0.000504	-0.501	7.04e-05	Fkbp3	FKBP3	FKBP prolyl isomerase 3
1	-0.081	0.109	Q9CYT6	CAP2	cyclase associated actin cytoskeleton regulatory protein 2	0.000255	-0.859	2.24e-05	Cap2	CAP2	cyclase associated actin cytoskeleton regulatory protein 2
1	-0.081	0.638	A3KMP2	TTC38	tetratricopeptide repeat domain 38	0.0602	-0.347	0.0563	Ttc38	TTC38	tetratricopeptide repeat domain 38
1	-0.08	0.845	Q3ULF4	SPG7	SPG7 matrix AAA peptidase subunit, paraplegin	0.045	-0.119	0.0389	Spg7	SPG7	SPG7 matrix AAA peptidase subunit, paraplegin
1	-0.08	0.275	Q3UQN2	FCHO2	FCH and mu domain containing endocytic adaptor 2	0.535	-0.019	0.889	Fcho2	FCHO2	FCH and mu domain containing endocytic adaptor 2
1	-0.08	0.526	Q60605	MYL6	myosin light chain 6	0.548	-0.015	0.919	Myl6	MYL6	myosin light chain 6
1	-0.079	0.688	P61014	Pln	phospholamban	0.000234	-1.378	1.87e-05	Pln	Pln	phospholamban
1	-0.079	0.631	Q61595	Ktn1	kinectin 1	0.102	-0.181	0.109	Ktn1	Ktn1	kinectin 1
1	-0.079	0.738	Q7TMF3	NDUFA12	NADH:ubiquinone oxidoreductase subunit A12	0.263	-0.123	0.351	Ndufa12	NDUFA12	NADH:ubiquinone oxidoreductase subunit A12
1	-0.078	0.883	Q9Z1W9	STK39	serine/threonine kinase 39	0.000175	-0.862	9.8e-06	Stk39	STK39	serine/threonine kinase 39
1	-0.078	0.94	Q9JJK2	LANCL2	LanC like glutathione S-transferase 2	0.0154	-0.716	0.00977	Lancl2	LANCL2	LanC like glutathione S-transferase 2
1	-0.078	0.713	Q8BHE8	MAIP1	matrix AAA peptidase interacting protein 1	0.0776	-0.282	0.0775	Maip1	MAIP1	matrix AAA peptidase interacting protein 1
1	-0.078	0.622	P36993	PPM1B	protein phosphatase, Mg2+/Mn2+ dependent 1B	0.00802	-0.207	0.00409	Ppm1b	PPM1B	protein phosphatase, Mg2+/Mn2+ dependent 1B
1	-0.078	0.297	Q9DCT2	NDUFS3	NADH:ubiquinone oxidoreductase core subunit S3	0.111	-0.195	0.12	Ndufs3	NDUFS3	NADH:ubiquinone oxidoreductase core subunit S3
1	-0.077	0.878	Q791T5	MTCH1	mitochondrial carrier 1	0.0068	-0.496	0.00327	Mtch1	MTCH1	mitochondrial carrier 1
1	-0.077	0.799	Q8VEE4	RPA1	replication protein A1	0.00566	-0.404	0.00253	Rpa1	RPA1	replication protein A1
1	-0.076	0.751	Q9JJZ2	TUBA8	tubulin alpha 8	7.27e-05	-2.013	1.03e-06	Tuba8	TUBA8	tubulin alpha 8
1	-0.076	0.733	Q99JW4	LIMS1	LIM zinc finger domain containing 1	0.000513	-1.108	7.27e-05	Lims1	LIMS1	LIM zinc finger domain containing 1
1	-0.076	0.716	Q9CXI0	COQ5	coenzyme Q5, methyltransferase	0.000223	-0.797	1.7e-05	Coq5	COQ5	coenzyme Q5, methyltransferase
1	-0.076	0.28	Q99J47	DHRS7B	dehydrogenase/reductase 7B	0.00444	-0.595	0.00179	Dhrs7b	DHRS7B	dehydrogenase/reductase 7B
1	-0.076	0.833	Q9DCJ5	NDUFA8	NADH:ubiquinone oxidoreductase subunit A8	0.0326	-0.458	0.0259	Ndufa8	NDUFA8	NADH:ubiquinone oxidoreductase subunit A8
1	-0.076	0.756	Q8BGT6	MICALL1	MICAL like 1	0.0612	-0.326	0.0576	Micall1	MICALL1	MICAL like 1
1	-0.076	0.615	P70255	NFIC	nuclear factor I C	0.0351	-0.264	0.0285	Nfic	NFIC	nuclear factor I C
1	-0.075	0.667	Q8K2I4	MANBA	mannosidase beta	0.000133	-1.689	5.91e-06	Manba	MANBA	mannosidase beta
1	-0.075	0.352	P17710	HK1	hexokinase 1	0.000144	-1.065	6.7e-06	Hk1	HK1	hexokinase 1
1	-0.075	0.7	Q811U4	MFN1	mitofusin 1	7.86e-05	-0.755	1.32e-06	Mfn1	MFN1	mitofusin 1
1	-0.075	0.93	Q9DAT5	TRMU	tRNA mitochondrial 2-thiouridylase	0.00717	-0.456	0.00353	Trmu	TRMU	tRNA mitochondrial 2-thiouridylase
1	-0.075	0.771	Q8BG51	RHOT1	ras homolog family member T1	0.0707	-0.23	0.069	Rhot1	RHOT1	ras homolog family member T1
1	-0.075	0.751	O08915	AIP	aryl hydrocarbon receptor interacting protein	0.0604	-0.206	0.0565	Aip	AIP	aryl hydrocarbon receptor interacting protein
1	-0.075	0.533	Q9D1N2	Gpihbp1	GPI-anchored HDL-binding protein 1	0.462	-0.105	0.728	Gpihbp1	Gpihbp1	GPI-anchored HDL-binding protein 1
1	-0.074	0.79	Q6NVE9	PPTC7	protein phosphatase targeting COQ7	0.000173	-1.64	9.6e-06	Pptc7	PPTC7	protein phosphatase targeting COQ7
1	-0.074	0.482	Q9QXX4	SLC25A13	solute carrier family 25 member 13	0.0116	-0.52	0.00672	Slc25a13	SLC25A13	solute carrier family 25 member 13
1	-0.074	0.181	Q7TSH2	PHKB	phosphorylase kinase regulatory subunit beta	0.0165	-0.45	0.0107	Phkb	PHKB	phosphorylase kinase regulatory subunit beta
1	-0.074	0.276	Q3TIR1	TRAPPC13	trafficking protein particle complex subunit 13	0.165	-0.123	0.197	Trappc13	TRAPPC13	trafficking protein particle complex subunit 13
1	-0.073	0.947	P48999	ALOX5	arachidonate 5-lipoxygenase	0.00624	-1.735	0.00292	Alox5	ALOX5	arachidonate 5-lipoxygenase
1	-0.073	0.717	Q922E6	FASTKD2	FAST kinase domains 2	0.00643	-0.604	0.00304	Fastkd2	FASTKD2	FAST kinase domains 2
1	-0.073	0.931	Q9ERZ4	CHRM2	cholinergic receptor muscarinic 2	0.00147	-0.589	0.000374	Chrm2	CHRM2	cholinergic receptor muscarinic 2
1	-0.073	0.804	Q01341	ADCY6	adenylate cyclase 6	0.0254	-0.553	0.0188	Adcy6	ADCY6	adenylate cyclase 6
1	-0.072	0.392	Q9D880	TIMM50	translocase of inner mitochondrial membrane 50	0.0434	-0.281	0.0372	Timm50	TIMM50	translocase of inner mitochondrial membrane 50
1	-0.072	0.299	P54822	ADSL	adenylosuccinate lyase	0.123	-0.195	0.136	Adsl	ADSL	adenylosuccinate lyase
1	-0.071	0.143	Q2L4X1	BZW2	basic leucine zipper and W2 domains 2	7.88e-05	-1.144	1.35e-06	Bzw2	BZW2	basic leucine zipper and W2 domains 2
1	-0.071	0.689	Q8CFJ9	WDR24	WD repeat domain 24	0.00398	-0.461	0.00153	Wdr24	WDR24	WD repeat domain 24
1	-0.071	0.921	O88447	KLC1	kinesin light chain 1	0.0102	-0.436	0.0057	Klc1	KLC1	kinesin light chain 1
1	-0.071	0.932	Q8BPE4	TMEM177	transmembrane protein 177	0.0119	-0.361	0.0069	Tmem177	TMEM177	transmembrane protein 177
1	-0.071	0.0435	Q6P3A8	BCKDHB	branched chain keto acid dehydrogenase E1 subunit beta	0.00608	-0.143	0.0028	Bckdhb	BCKDHB	branched chain keto acid dehydrogenase E1 subunit beta
1	-0.071	0.608	Q924M7	MPI	mannose phosphate isomerase	0.0995	-0.103	0.105	Mpi	MPI	mannose phosphate isomerase
1	-0.07	0.593	P84309	ADCY5	adenylate cyclase 5	0.000106	-1.068	3.32e-06	Adcy5	ADCY5	adenylate cyclase 5
1	-0.07	0.658	Q9DC70	NDUFS7	NADH:ubiquinone oxidoreductase core subunit S7	0.0273	-0.438	0.0206	Ndufs7	NDUFS7	NADH:ubiquinone oxidoreductase core subunit S7
1	-0.07	0.897	Q99M04	LIAS	lipoic acid synthetase	0.0273	-0.25	0.0207	Lias	LIAS	lipoic acid synthetase
1	-0.07	0.654	O35143	ATP5IF1	ATP synthase inhibitory factor subunit 1	0.54	-0.022	0.901	Atpif1	ATP5IF1	ATP synthase inhibitory factor subunit 1
1	-0.069	0.161	Q9WVE8	PACSIN2	protein kinase C and casein kinase substrate in neurons 2	2.68e-05	-1.304	6.79e-08	Pacsin2	PACSIN2	protein kinase C and casein kinase substrate in neurons 2
1	-0.069	0.6	Q3UV70	PDP1	pyruvate dehydrogenase phosphatase catalytic subunit 1	0.000161	-1.072	8.36e-06	Pdp1	PDP1	pyruvate dehydrogenase phosphatase catalytic subunit 1
1	-0.069	0.788	Q91WM2	HDHD5	haloacid dehalogenase like hydrolase domain containing 5	0.000793	-0.626	0.000146	Hdhd5	HDHD5	haloacid dehalogenase like hydrolase domain containing 5
1	-0.069	0.583	P56391	COX6B1	cytochrome c oxidase subunit 6B1	0.357	-0.11	0.521	Cox6b1	COX6B1	cytochrome c oxidase subunit 6B1
1	-0.068	0.9	Q921U8	SMTN	smoothelin	0.000713	-1.174	0.000124	Smtn	SMTN	smoothelin
1	-0.068	0.677	Q6PDN3	MYLK	myosin light chain kinase	0.102	-0.262	0.108	Mylk	MYLK	myosin light chain kinase
1	-0.068	0.598	Q9DC69	NDUFA9	NADH:ubiquinone oxidoreductase subunit A9	0.00482	-0.231	0.00202	Ndufa9	NDUFA9	NADH:ubiquinone oxidoreductase subunit A9
1	-0.068	0.947	Q9EPK7	XPO7	exportin 7	0.402	-0.053	0.608	Xpo7	XPO7	exportin 7
1	-0.067	0.141	Q9DCV4	RMDN1	regulator of microtubule dynamics 1	0.00352	-0.771	0.0013	Rmdn1	RMDN1	regulator of microtubule dynamics 1
1	-0.067	0.541	Q9QZE7	TSNAX	translin associated factor X	0.0457	-0.217	0.0397	Tsnax	TSNAX	translin associated factor X
1	-0.067	0.65	Q99LI2	CLCC1	chloride channel CLIC like 1	0.455	-0.054	0.712	Clcc1	CLCC1	chloride channel CLIC like 1
1	-0.066	0.729	Q7TNC9	INPP5A	inositol polyphosphate-5-phosphatase A	0.00193	-0.573	0.000551	Inpp5a	INPP5A	inositol polyphosphate-5-phosphatase A
1	-0.066	0.848	Q921N7	TMEM70	transmembrane protein 70	0.00223	-0.523	0.000677	Tmem70	TMEM70	transmembrane protein 70
1	-0.066	0.0491	Q9WUB3	PYGM	glycogen phosphorylase, muscle associated	0.122	-0.225	0.135	Pygm	PYGM	glycogen phosphorylase, muscle associated
1	-0.066	0.625	Q58A65	SPAG9	sperm associated antigen 9	0.207	-0.129	0.26	Spag9	SPAG9	sperm associated antigen 9
1	-0.065	0.414	Q9CZ83	MRPL55	mitochondrial ribosomal protein L55	0.00189	-0.743	0.000537	Mrpl55	MRPL55	mitochondrial ribosomal protein L55
1	-0.065	0.869	Q9Z1E4	GYS1	glycogen synthase 1	0.00104	-0.652	0.000221	Gys1	GYS1	glycogen synthase 1
1	-0.065	0.6	Q9D1B9	MRPL28	mitochondrial ribosomal protein L28	0.0685	-0.375	0.0663	Mrpl28	MRPL28	mitochondrial ribosomal protein L28
1	-0.065	0.851	Q99N89	MRPL43	mitochondrial ribosomal protein L43	0.0135	-0.287	0.00824	Mrpl43	MRPL43	mitochondrial ribosomal protein L43
1	-0.065	0.558	Q62348	TSN	translin	0.0307	-0.19	0.0241	Tsn	TSN	translin
1	-0.065	0.671	Q61335	BCAP31	B cell receptor associated protein 31	0.127	-0.159	0.142	Bcap31	BCAP31	B cell receptor associated protein 31
1	-0.065	0.314	Q8C0M0	WDR59	WD repeat domain 59	0.508	-0.061	0.828	Wdr59	WDR59	WD repeat domain 59
1	-0.064	0.957	Q3UHD3	MTUS2	microtubule associated scaffold protein 2	0.00054	-1.078	8.05e-05	Mtus2	MTUS2	microtubule associated scaffold protein 2
1	-0.064	0.183	Q9CQU0	TXNDC12	thioredoxin domain containing 12	0.0338	-0.346	0.0272	Txndc12	TXNDC12	thioredoxin domain containing 12
1	-0.064	0.668	Q9CR59	GADD45GIP1	GADD45G interacting protein 1	0.0662	-0.285	0.0635	Gadd45gip1	GADD45GIP1	GADD45G interacting protein 1
1	-0.064	0.932	Q8K3K8	OPTN	optineurin	0.014	-0.261	0.00861	Optn	OPTN	optineurin
1	-0.064	0.791	Q9D773	MRPL2	mitochondrial ribosomal protein L2	0.0919	-0.197	0.095	Mrpl2	MRPL2	mitochondrial ribosomal protein L2
1	-0.063	0.947	P13595	NCAM1	neural cell adhesion molecule 1	0.0553	-1.041	0.0507	Ncam1	NCAM1	neural cell adhesion molecule 1
1	-0.063	0.692	Q8BX94	OSBPL2	oxysterol binding protein like 2	0.00426	-0.535	0.00168	Osbpl2	OSBPL2	oxysterol binding protein like 2
1	-0.063	0.504	P27546	MAP4	microtubule associated protein 4	0.145	-0.082	0.168	Map4	MAP4	microtubule associated protein 4
1	-0.063	0.425	Q9ERS2	NDUFA13	NADH:ubiquinone oxidoreductase subunit A13	0.514	-0.044	0.841	Ndufa13	NDUFA13	NADH:ubiquinone oxidoreductase subunit A13
1	-0.062	0.847	Q64521	GPD2	glycerol-3-phosphate dehydrogenase 2	0.0155	-0.81	0.00981	Gpd2	GPD2	glycerol-3-phosphate dehydrogenase 2
1	-0.062	0.853	Q8C7H1	MMAA	metabolism of cobalamin associated A	0.000671	-0.629	0.000112	Mmaa	MMAA	metabolism of cobalamin associated A
1	-0.062	0.674	Q01405	SEC23A	SEC23 homolog A, COPII coat complex component	0.00663	-0.513	0.00316	Sec23a	SEC23A	SEC23 homolog A, COPII coat complex component
1	-0.062	0.685	Q9R062	GYG1	glycogenin 1	0.000213	-0.48	1.54e-05	Gyg	GYG1	glycogenin 1
1	-0.061	0.807	Q8BWM0	PTGES2	prostaglandin E synthase 2	0.00568	-0.709	0.00255	Ptges2	PTGES2	prostaglandin E synthase 2
1	-0.061	0.879	Q9JLV5	CUL3	cullin 3	0.521	-0.011	0.857	Cul3	CUL3	cullin 3
1	-0.06	0.851	Q8BFS6	CPPED1	calcineurin like phosphoesterase domain containing 1	0.00025	-0.7	2.16e-05	Cpped1	CPPED1	calcineurin like phosphoesterase domain containing 1
1	-0.06	0.439	Q6P5F9	XPO1	exportin 1	0.0886	-0.287	0.0908	Xpo1	XPO1	exportin 1
1	-0.06	0.622	O70139	PKIG	cAMP-dependent protein kinase inhibitor gamma	0.0121	-0.253	0.00705	Pkig	PKIG	cAMP-dependent protein kinase inhibitor gamma
1	-0.06	0.917	P58059	MRPS21	mitochondrial ribosomal protein S21	0.123	-0.222	0.136	Mrps21	MRPS21	mitochondrial ribosomal protein S21
1	-0.06	0.94	Q9CR76	TMEM186	transmembrane protein 186	0.0505	-0.187	0.045	Tmem186	TMEM186	transmembrane protein 186
1	-0.06	0.831	Q9Z1R2	BAG6	BAG cochaperone 6	0.309	-0.038	0.434	Bag6	BAG6	BAG cochaperone 6
1	-0.06	0.858	Q3U186	RARS2	arginyl-tRNA synthetase 2, mitochondrial	0.517	-0.023	0.848	Rars2	RARS2	arginyl-tRNA synthetase 2, mitochondrial
1	-0.059	0.943	Q9CXW2	MRPS22	mitochondrial ribosomal protein S22	0.00526	-0.987	0.00228	Mrps22	MRPS22	mitochondrial ribosomal protein S22
1	-0.059	0.871	P54227	STMN1	stathmin 1	0.00263	-0.691	0.000864	Stmn1	STMN1	stathmin 1
1	-0.059	0.505	P28474	ADH5	alcohol dehydrogenase 5 (class III), chi polypeptide	0.00538	-0.311	0.00235	Adh5	ADH5	alcohol dehydrogenase 5 (class III), chi polypeptide
1	-0.059	0.732	Q61081	CDC37	cell division cycle 37, HSP90 cochaperone	0.0369	-0.189	0.0302	Cdc37	CDC37	cell division cycle 37, HSP90 cochaperone
1	-0.059	0.923	Q9DCH4	EIF3F	eukaryotic translation initiation factor 3 subunit F	0.0268	-0.168	0.0202	Eif3f	EIF3F	eukaryotic translation initiation factor 3 subunit F
1	-0.058	0.871	Q6PGF7	EXOC8	exocyst complex component 8	0.0727	-0.582	0.0715	Exoc8	EXOC8	exocyst complex component 8
1	-0.058	0.653	Q5SRX1	TOM1L2	target of myb1 like 2 membrane trafficking protein	0.00112	-0.432	0.000248	Tom1l2	TOM1L2	target of myb1 like 2 membrane trafficking protein
1	-0.058	0.885	Q9Z1G3	ATP6V1C1	ATPase H+ transporting V1 subunit C1	0.0885	-0.226	0.0908	Atp6v1c1	ATP6V1C1	ATPase H+ transporting V1 subunit C1
1	-0.058	0.643	P61082	UBE2M	ubiquitin conjugating enzyme E2 M	0.402	-0.069	0.607	Ube2m	UBE2M	ubiquitin conjugating enzyme E2 M
1	-0.057	0.384	Q8VDJ3	HDLBP	high density lipoprotein binding protein	0.00266	-0.454	0.00088	Hdlbp	HDLBP	high density lipoprotein binding protein
1	-0.057	0.224	Q99L13	HIBADH	3-hydroxyisobutyrate dehydrogenase	0.0133	-0.32	0.00807	Hibadh	HIBADH	3-hydroxyisobutyrate dehydrogenase
1	-0.057	0.418	Q9CQH7	BTF3L4	basic transcription factor 3 like 4	0.164	-0.126	0.195	Btf3l4	BTF3L4	basic transcription factor 3 like 4
1	-0.057	0.367	P26039	TLN1	talin 1	0.455	-0.031	0.713	Tln1	TLN1	talin 1
1	-0.057	0.952	Q8C7X2	EMC1	ER membrane protein complex subunit 1	0.444	-0.014	0.69	Emc1	EMC1	ER membrane protein complex subunit 1
1	-0.056	0.898	Q8K157	GALM	galactose mutarotase	0.00113	-2.175	0.00025	Galm	GALM	galactose mutarotase
1	-0.056	0.75	Q6ZQ73	CAND2	cullin associated and neddylation dissociated 2 (putative)	0.000252	-1.086	2.19e-05	Cand2	CAND2	cullin associated and neddylation dissociated 2 (putative)
1	-0.056	0.919	Q6PD03	PPP2R5A	protein phosphatase 2 regulatory subunit B'alpha	7.09e-05	-1.011	9.35e-07	Ppp2r5a	PPP2R5A	protein phosphatase 2 regulatory subunit B'alpha
1	-0.056	0.773	Q8BK72	MRPS27	mitochondrial ribosomal protein S27	0.000411	-0.922	4.87e-05	Mrps27	MRPS27	mitochondrial ribosomal protein S27
1	-0.056	0.957	Q99KP6	PRPF19	pre-mRNA processing factor 19	0.000533	-0.843	7.82e-05	Prpf19	PRPF19	pre-mRNA processing factor 19
1	-0.056	0.759	P47811	MAPK14	mitogen-activated protein kinase 14	0.00129	-0.764	0.000304	Mapk14	MAPK14	mitogen-activated protein kinase 14
1	-0.056	0.331	P28650	ADSS1	adenylosuccinate synthase 1	0.000107	-0.549	3.41e-06	Adssl1	ADSS1	adenylosuccinate synthase 1
1	-0.056	0.753	Q8BG21	CACFD1	calcium channel flower domain containing 1	0.0523	-0.149	0.0471	Cacfd1	CACFD1	calcium channel flower domain containing 1
1	-0.056	0.826	Q6PDI5	ECPAS	Ecm29 proteasome adaptor and scaffold	0.268	-0.066	0.361	AI314180	ECPAS	Ecm29 proteasome adaptor and scaffold
1	-0.055	0.715	Q04447	CKB	creatine kinase B	5.5e-05	-1.588	4.73e-07	Ckb	CKB	creatine kinase B
1	-0.055	0.816	Q923D2	BLVRB	biliverdin reductase B	0.0277	-0.637	0.021	Blvrb	BLVRB	biliverdin reductase B
0.522	-0.055	0.00863	Q9DB77	UQCRC2	ubiquinol-cytochrome c reductase core protein 2	0.000733	-0.506	0.00013	Uqcrc2	UQCRC2	ubiquinol-cytochrome c reductase core protein 2
1	-0.055	0.807	Q9EQ20	ALDH6A1	aldehyde dehydrogenase 6 family member A1	0.041	-0.26	0.0345	Aldh6a1	ALDH6A1	aldehyde dehydrogenase 6 family member A1
1	-0.055	0.903	Q91ZB0	ALPK2	alpha kinase 2	0.437	-0.061	0.677	Alpk2	ALPK2	alpha kinase 2
1	-0.054	0.885	O08715	AKAP1	A-kinase anchoring protein 1	0.000343	-1.413	3.66e-05	Akap1	AKAP1	A-kinase anchoring protein 1
1	-0.054	0.912	Q9QYB5	ADD3	adducin 3	0.00153	-1.046	0.000394	Add3	ADD3	adducin 3
1	-0.054	0.247	Q8JZN7	RHOT2	ras homolog family member T2	7.88e-05	-0.828	1.35e-06	Rhot2	RHOT2	ras homolog family member T2
1	-0.054	0.73	Q8BH64	EHD2	EH domain containing 2	0.0375	-0.702	0.031	Ehd2	EHD2	EH domain containing 2
1	-0.054	0.75	Q9QZF2	GPC1	glypican 1	0.000783	-0.597	0.000143	Gpc1	GPC1	glypican 1
1	-0.054	0.606	O35857	TIMM44	translocase of inner mitochondrial membrane 44	0.00062	-0.56	9.92e-05	Timm44	TIMM44	translocase of inner mitochondrial membrane 44
1	-0.054	0.892	P70335	ROCK1	Rho associated coiled-coil containing protein kinase 1	0.00936	-0.522	0.00504	Rock1	ROCK1	Rho associated coiled-coil containing protein kinase 1
1	-0.054	0.213	P97300	Nptn	neuroplastin	0.00465	-0.473	0.00191	Nptn	Nptn	neuroplastin
1	-0.054	0.727	P63005	PAFAH1B1	platelet activating factor acetylhydrolase 1b regulatory subunit 1	0.000586	-0.333	9.13e-05	Pafah1b1	PAFAH1B1	platelet activating factor acetylhydrolase 1b regulatory subunit 1
1	-0.054	0.927	Q8BP48	METAP1	methionyl aminopeptidase 1	0.299	-0.083	0.417	Metap1	METAP1	methionyl aminopeptidase 1
1	-0.054	0.429	P99024	TUBB	tubulin beta class I	0.447	-0.056	0.695	Tubb5	TUBB	tubulin beta class I
1	-0.054	0.893	P57776	EEF1D	eukaryotic translation elongation factor 1 delta	0.579	-0.001	0.99	Eef1d	EEF1D	eukaryotic translation elongation factor 1 delta
1	-0.053	0.718	Q3V384	AFG1L	AFG1 like ATPase	0.000106	-1.192	3.29e-06	Afg1l	AFG1L	AFG1 like ATPase
1	-0.053	0.922	Q3TL44	NLRX1	NLR family member X1	0.0505	-0.343	0.0451	Nlrx1	NLRX1	NLR family member X1
1	-0.053	0.397	P35486	PDHA1	pyruvate dehydrogenase E1 subunit alpha 1	0.0157	-0.339	0.00995	Pdha1	PDHA1	pyruvate dehydrogenase E1 subunit alpha 1
1	-0.053	0.871	Q99N85	MRPS18A	mitochondrial ribosomal protein S18A	0.0215	-0.313	0.0152	Mrps18a	MRPS18A	mitochondrial ribosomal protein S18A
1	-0.053	0.677	Q9D6Y9	GBE1	1,4-alpha-glucan branching enzyme 1	0.0138	-0.308	0.00842	Gbe1	GBE1	1,4-alpha-glucan branching enzyme 1
1	-0.053	0.814	P61759	VBP1	VHL binding protein 1	0.227	-0.114	0.292	Vbp1	VBP1	VHL binding protein 1
1	-0.053	0.731	Q8VC30	TKFC	triokinase and FMN cyclase	0.498	-0.058	0.807	Tkfc	TKFC	triokinase and FMN cyclase
1	-0.053	0.775	Q3UPL0	SEC31A	SEC31 homolog A, COPII coat complex component	0.335	-0.034	0.482	Sec31a	SEC31A	SEC31 homolog A, COPII coat complex component
1	-0.052	0.764	Q8CI08	SLAIN2	SLAIN motif family member 2	0.000427	-0.752	5.21e-05	Slain2	SLAIN2	SLAIN motif family member 2
1	-0.052	0.72	Q3UBX0	TMEM109	transmembrane protein 109	0.000365	-0.595	4.16e-05	Tmem109	TMEM109	transmembrane protein 109
1	-0.052	0.884	P18653	RPS6KA1	ribosomal protein S6 kinase A1	0.0717	-0.562	0.0702	Rps6ka1	RPS6KA1	ribosomal protein S6 kinase A1
1	-0.052	0.9	Q91YS8	CAMK1	calcium/calmodulin dependent protein kinase I	0.0294	-0.341	0.0228	Camk1	CAMK1	calcium/calmodulin dependent protein kinase I
1	-0.052	0.455	Q91VM9	PPA2	inorganic pyrophosphatase 2	0.0245	-0.215	0.018	Ppa2	PPA2	inorganic pyrophosphatase 2
1	-0.052	0.953	Q9D0D3	MTPAP	mitochondrial poly(A) polymerase	0.503	-0.022	0.817	Mtpap	MTPAP	mitochondrial poly(A) polymerase
1	-0.052	0.905	Q68FH4	GALK2	galactokinase 2	0.532	-0.02	0.881	Galk2	GALK2	galactokinase 2
1	-0.051	0.744	P26040	EZR	ezrin	0.000174	-0.941	9.73e-06	Ezr	EZR	ezrin
1	-0.051	0.896	Q99LH2	PTDSS1	phosphatidylserine synthase 1	0.000432	-0.588	5.4e-05	Ptdss1	PTDSS1	phosphatidylserine synthase 1
1	-0.051	0.158	Q9CZ13	UQCRC1	ubiquinol-cytochrome c reductase core protein 1	0.00298	-0.413	0.00103	Uqcrc1	UQCRC1	ubiquinol-cytochrome c reductase core protein 1
1	-0.051	0.853	Q9WVQ5	APIP	APAF1 interacting protein	0.0177	-0.307	0.0118	Apip	APIP	APAF1 interacting protein
1	-0.051	0.928	Q3THK7	GMPS	guanine monophosphate synthase	0.0517	-0.199	0.0465	Gmps	GMPS	guanine monophosphate synthase
1	-0.05	0.922	Q9D1P4	CHORDC1	cysteine and histidine rich domain containing 1	0.00995	-0.959	0.00547	Chordc1	CHORDC1	cysteine and histidine rich domain containing 1
1	-0.05	0.856	Q91V41	RAB14	RAB14, member RAS oncogene family	0.000842	-0.45	0.000161	Rab14	RAB14	RAB14, member RAS oncogene family
1	-0.05	0.929	Q61411	HRAS	HRas proto-oncogene, GTPase	0.0106	-0.262	0.00598	Hras	HRAS	HRas proto-oncogene, GTPase
1	-0.05	0.275	Q9CRD0	OCIAD1	OCIA domain containing 1	0.402	-0.025	0.608	Ociad1	OCIAD1	OCIA domain containing 1
1	-0.05	0.422	O55029	COPB2	COPI coat complex subunit beta 2	0.533	-0.007	0.885	Copb2	COPB2	COPI coat complex subunit beta 2
1	-0.049	0.89	Q80TV8	CLASP1	cytoplasmic linker associated protein 1	9.49e-05	-1.732	2.37e-06	Clasp1	CLASP1	cytoplasmic linker associated protein 1
1	-0.049	0.905	Q9CQ43	DUT	deoxyuridine triphosphatase	0.00728	-0.758	0.0036	Dut	DUT	deoxyuridine triphosphatase
1	-0.049	0.793	O35074	PTGIS	prostaglandin I2 synthase	0.115	-0.444	0.125	Ptgis	PTGIS	prostaglandin I2 synthase
1	-0.049	0.83	Q9CR61	NDUFB7	NADH:ubiquinone oxidoreductase subunit B7	0.111	-0.309	0.12	Ndufb7	NDUFB7	NADH:ubiquinone oxidoreductase subunit B7
1	-0.049	0.85	Q03173	ENAH	ENAH actin regulator	0.0884	-0.201	0.0906	Enah	ENAH	ENAH actin regulator
1	-0.049	0.914	Q9CRB9	CHCHD3	coiled-coil-helix-coiled-coil-helix domain containing 3	0.00111	-0.2	0.000245	Chchd3	CHCHD3	coiled-coil-helix-coiled-coil-helix domain containing 3
1	-0.048	0.701	P16125	LDHB	lactate dehydrogenase B	0.00153	-0.57	0.000395	Ldhb	LDHB	lactate dehydrogenase B
1	-0.048	0.463	Q9CZU6	CS	citrate synthase	0.00186	-0.456	0.000522	Cs	CS	citrate synthase
1	-0.048	0.651	Q9R1T2	SAE1	SUMO1 activating enzyme subunit 1	0.012	-0.292	0.00704	Sae1	SAE1	SUMO1 activating enzyme subunit 1
1	-0.048	0.95	O70252	HMOX2	heme oxygenase 2	0.454	-0.023	0.711	Hmox2	HMOX2	heme oxygenase 2
1	-0.047	0.875	Q9D110	MTHFS	methenyltetrahydrofolate synthetase	0.0308	-1.17	0.0241	Mthfs	MTHFS	methenyltetrahydrofolate synthetase
1	-0.047	0.918	Q9CQL5	MRPL18	mitochondrial ribosomal protein L18	0.000189	-0.916	1.14e-05	Mrpl18	MRPL18	mitochondrial ribosomal protein L18
1	-0.047	0.927	O70209	Pdlim3	PDZ and LIM domain 3	0.059	-0.834	0.055	Pdlim3	Pdlim3	PDZ and LIM domain 3
1	-0.047	0.843	Q8C0Z1	FAM234A	family with sequence similarity 234 member A	0.000497	-0.68	6.88e-05	Fam234a	FAM234A	family with sequence similarity 234 member A
1	-0.047	0.148	Q8BH59	SLC25A12	solute carrier family 25 member 12	0.00251	-0.446	0.000812	Slc25a12	SLC25A12	solute carrier family 25 member 12
1	-0.047	0.696	P48453	PPP3CB	protein phosphatase 3 catalytic subunit beta	0.00999	-0.306	0.0055	Ppp3cb	PPP3CB	protein phosphatase 3 catalytic subunit beta
1	-0.047	0.153	Q922J3	CLIP1	CAP-Gly domain containing linker protein 1	0.303	-0.108	0.425	Clip1	CLIP1	CAP-Gly domain containing linker protein 1
1	-0.047	0.813	P49138	MAPKAPK2	MAPK activated protein kinase 2	0.365	-0.067	0.537	Mapkapk2	MAPKAPK2	MAPK activated protein kinase 2
1	-0.046	0.951	Q9CZN8	QRSL1	glutaminyl-tRNA amidotransferase subunit QRSL1	0.000241	-1.366	1.99e-05	Qrsl1	QRSL1	glutaminyl-tRNA amidotransferase subunit QRSL1
1	-0.046	0.454	Q9D0K2	OXCT1	3-oxoacid CoA-transferase 1	0.00247	-0.702	0.000787	Oxct1	OXCT1	3-oxoacid CoA-transferase 1
1	-0.046	0.76	Q922E4	PCYT2	phosphate cytidylyltransferase 2, ethanolamine	0.00565	-0.693	0.00252	Pcyt2	PCYT2	phosphate cytidylyltransferase 2, ethanolamine
1	-0.046	0.375	Q8BGH2	SAMM50	SAMM50 sorting and assembly machinery component	0.0583	-0.184	0.0542	Samm50	SAMM50	SAMM50 sorting and assembly machinery component
1	-0.046	0.858	Q80X85	MRPS7	mitochondrial ribosomal protein S7	0.518	-0.021	0.851	Mrps7	MRPS7	mitochondrial ribosomal protein S7
1	-0.045	0.859	Q9CQS4	SLC25A46	solute carrier family 25 member 46	0.000345	-0.626	3.74e-05	Slc25a46	SLC25A46	solute carrier family 25 member 46
1	-0.045	0.772	Q05793	HSPG2	heparan sulfate proteoglycan 2	0.00917	-0.544	0.00488	Hspg2	HSPG2	heparan sulfate proteoglycan 2
1	-0.045	0.919	Q9CQ65	MTAP	methylthioadenosine phosphorylase	0.00259	-0.518	0.000846	Mtap	MTAP	methylthioadenosine phosphorylase
1	-0.045	0.369	Q9D0M3	CYC1	cytochrome c1	0.0116	-0.441	0.00673	Cyc1	CYC1	cytochrome c1
1	-0.045	0.622	Q9CPU0	GLO1	glyoxalase I	0.00589	-0.382	0.00269	Glo1	GLO1	glyoxalase I
1	-0.045	0.88	Q8R5A0	SMYD2	SET and MYND domain containing 2	0.0314	-0.292	0.0247	Smyd2	SMYD2	SET and MYND domain containing 2
1	-0.045	0.451	P50136	BCKDHA	branched chain keto acid dehydrogenase E1 subunit alpha	0.046	-0.254	0.04	Bckdha	BCKDHA	branched chain keto acid dehydrogenase E1 subunit alpha
1	-0.044	0.502	Q05BC3	EML1	EMAP like 1	0.000827	-1.689	0.000156	Eml1	EML1	EMAP like 1
1	-0.044	0.86	Q9Z2Y3	HOMER1	homer scaffold protein 1	0.00143	-1.045	0.000359	Homer1	HOMER1	homer scaffold protein 1
1	-0.044	0.468	P52480	PKM	pyruvate kinase M1/2	0.00473	-0.295	0.00196	Pkm	PKM	pyruvate kinase M1/2
1	-0.044	0.826	P12382	PFKL	phosphofructokinase, liver type	0.0067	-0.207	0.00321	Pfkl	PFKL	phosphofructokinase, liver type
1	-0.044	0.906	Q05CL8	LARP7	La ribonucleoprotein 7, transcriptional regulator	0.0785	-0.202	0.0785	Larp7	LARP7	La ribonucleoprotein 7, transcriptional regulator
1	-0.043	0.856	Q02105	C1QC	complement C1q C chain	0.00431	-0.983	0.00171	C1qc	C1QC	complement C1q C chain
1	-0.043	0.851	Q9JKL4	NDUFAF3	NADH:ubiquinone oxidoreductase complex assembly factor 3	0.00145	-0.598	0.000364	Ndufaf3	NDUFAF3	NADH:ubiquinone oxidoreductase complex assembly factor 3
1	-0.043	0.741	Q8BTY1	KYAT1	kynurenine aminotransferase 1	0.0136	-0.45	0.00828	Kyat1	KYAT1	kynurenine aminotransferase 1
1	-0.043	0.781	O35129	PHB2	prohibitin 2	0.0454	-0.241	0.0393	Phb2	PHB2	prohibitin 2
1	-0.043	0.914	Q9D1G1	RAB1B	RAB1B, member RAS oncogene family	0.0391	-0.176	0.0325	Rab1b	RAB1B	RAB1B, member RAS oncogene family
1	-0.042	0.693	O88441	MTX2	metaxin 2	0.000312	-0.92	3.13e-05	Mtx2	MTX2	metaxin 2
1	-0.042	0.471	O35381	Anp32a	acidic (leucine-rich) nuclear phosphoprotein 32 family, member A	0.000329	-0.874	3.44e-05	Anp32a	Anp32a	acidic (leucine-rich) nuclear phosphoprotein 32 family, member A
1	-0.042	0.436	Q62261	SPTBN1	spectrin beta, non-erythrocytic 1	0.00201	-0.859	0.000587	Sptbn1	SPTBN1	spectrin beta, non-erythrocytic 1
1	-0.042	0.856	Q99MS7	Ehbp1l1	EH domain binding protein 1-like 1	0.00053	-0.628	7.74e-05	Ehbp1l1	Ehbp1l1	EH domain binding protein 1-like 1
1	-0.042	0.979	Q8BGV0	NARS2	asparaginyl-tRNA synthetase 2, mitochondrial	0.00114	-0.602	0.000255	Nars2	NARS2	asparaginyl-tRNA synthetase 2, mitochondrial
1	-0.042	0.47	Q6P8J7	CKMT2	creatine kinase, mitochondrial 2	0.00419	-0.427	0.00164	Ckmt2	CKMT2	creatine kinase, mitochondrial 2
1	-0.042	0.363	E9PWZ3	RPL3L	ribosomal protein L3 like	0.00497	-0.296	0.0021	Rpl3l	RPL3L	ribosomal protein L3 like
1	-0.042	0.609	Q9R0L6	PCM1	pericentriolar material 1	0.291	-0.156	0.401	Pcm1	PCM1	pericentriolar material 1
1	-0.042	0.622	Q9D7B6	ACAD8	acyl-CoA dehydrogenase family member 8	0.0909	-0.102	0.0938	Acad8	ACAD8	acyl-CoA dehydrogenase family member 8
1	-0.042	0.372	P70336	ROCK2	Rho associated coiled-coil containing protein kinase 2	0.436	-0.056	0.675	Rock2	ROCK2	Rho associated coiled-coil containing protein kinase 2
1	-0.041	0.865	Q62147	SSPN	sarcospan	2.68e-05	-1.208	5.19e-08	Sspn	SSPN	sarcospan
1	-0.041	0.467	Q9D338	MRPL19	mitochondrial ribosomal protein L19	0.000128	-1.204	5.4e-06	Mrpl19	MRPL19	mitochondrial ribosomal protein L19
1	-0.041	0.91	O35682	MYADM	myeloid associated differentiation marker	0.00304	-0.965	0.00107	Myadm	MYADM	myeloid associated differentiation marker
1	-0.041	0.789	O88736	HSD17B7	hydroxysteroid 17-beta dehydrogenase 7	0.00159	-0.947	0.000417	Hsd17b7	HSD17B7	hydroxysteroid 17-beta dehydrogenase 7
1	-0.041	0.747	Q60931	VDAC3	voltage dependent anion channel 3	0.000121	-0.68	4.6e-06	Vdac3	VDAC3	voltage dependent anion channel 3
1	-0.041	0.866	O35643	AP1B1	adaptor related protein complex 1 subunit beta 1	0.00123	-0.513	0.000285	Ap1b1	AP1B1	adaptor related protein complex 1 subunit beta 1
1	-0.041	0.937	Q8CEI1	BOLA3	bolA family member 3	0.0567	-0.4	0.0522	Bola3	BOLA3	bolA family member 3
1	-0.041	0.476	Q9CQH3	NDUFB5	NADH:ubiquinone oxidoreductase subunit B5	0.019	-0.324	0.0129	Ndufb5	NDUFB5	NADH:ubiquinone oxidoreductase subunit B5
1	-0.041	0.58	P50752	TNNT2	troponin T2, cardiac type	0.0231	-0.249	0.0166	Tnnt2	TNNT2	troponin T2, cardiac type
1	-0.041	0.912	P07742	RRM1	ribonucleotide reductase catalytic subunit M1	0.277	-0.148	0.376	Rrm1	RRM1	ribonucleotide reductase catalytic subunit M1
1	-0.041	0.606	Q64737	GART	phosphoribosylglycinamide formyltransferase, phosphoribosylglycinamide synthetase, phosphoribosylaminoimidazole synthetase	0.5	-0.032	0.811	Gart	GART	phosphoribosylglycinamide formyltransferase, phosphoribosylglycinamide synthetase, phosphoribosylaminoimidazole synthetase
1	-0.04	0.451	Q9JI39	ABCB10	ATP binding cassette subfamily B member 10	7.09e-05	-1.096	8.48e-07	Abcb10	ABCB10	ATP binding cassette subfamily B member 10
1	-0.04	0.936	P08226	APOE	apolipoprotein E	0.00251	-0.973	0.000811	Apoe	APOE	apolipoprotein E
1	-0.04	0.719	Q91WU5	AS3MT	arsenite methyltransferase	0.000185	-0.896	1.09e-05	As3mt	AS3MT	arsenite methyltransferase
1	-0.04	0.803	Q14CH7	AARS2	alanyl-tRNA synthetase 2, mitochondrial	0.00437	-0.67	0.00175	Aars2	AARS2	alanyl-tRNA synthetase 2, mitochondrial
1	-0.04	0.878	Q8BYJ6	TBC1D4	TBC1 domain family member 4	0.0187	-0.668	0.0126	Tbc1d4	TBC1D4	TBC1 domain family member 4
1	-0.04	0.916	P10518	ALAD	aminolevulinate dehydratase	0.00708	-0.467	0.00347	Alad	ALAD	aminolevulinate dehydratase
1	-0.04	0.272	O55143	ATP2A2	ATPase sarcoplasmic/endoplasmic reticulum Ca2+ transporting 2	0.00355	-0.451	0.00132	Atp2a2	ATP2A2	ATPase sarcoplasmic/endoplasmic reticulum Ca2+ transporting 2
1	-0.04	0.725	Q9D8U0	IFRD2	interferon related developmental regulator 2	0.0232	-0.401	0.0167	Ifrd2	IFRD2	interferon related developmental regulator 2
1	-0.04	0.882	Q99LG2	TNPO2	transportin 2	0.268	-0.181	0.361	Tnpo2	TNPO2	transportin 2
1	-0.04	0.928	Q60631	GRB2	growth factor receptor bound protein 2	0.132	-0.144	0.15	Grb2	GRB2	growth factor receptor bound protein 2
1	-0.04	0.924	Q3B7Z2	OSBP	oxysterol binding protein	0.372	-0.058	0.55	Osbp	OSBP	oxysterol binding protein
1	-0.039	0.749	Q9D4H8	CUL2	cullin 2	0.000839	-0.542	0.00016	Cul2	CUL2	cullin 2
1	-0.039	0.825	Q9CQC9	SAR1B	secretion associated Ras related GTPase 1B	0.0345	-0.296	0.0278	Sar1b	SAR1B	secretion associated Ras related GTPase 1B
1	-0.039	0.751	Q6PAM0	PRKAB2	protein kinase AMP-activated non-catalytic subunit beta 2	0.359	-0.074	0.524	Prkab2	PRKAB2	protein kinase AMP-activated non-catalytic subunit beta 2
1	-0.039	0.66	O08756	HSD17B10	hydroxysteroid 17-beta dehydrogenase 10	0.557	-0.007	0.939	Hsd17b10	HSD17B10	hydroxysteroid 17-beta dehydrogenase 10
1	-0.038	0.843	P53702	HCCS	holocytochrome c synthase	0.000716	-1.121	0.000124	Hccs	HCCS	holocytochrome c synthase
1	-0.038	0.96	P70704	ATP8A1	ATPase phospholipid transporting 8A1	0.00798	-0.661	0.00406	Atp8a1	ATP8A1	ATPase phospholipid transporting 8A1
1	-0.038	0.685	P16045	LGALS1	galectin 1	0.00837	-0.478	0.00431	Lgals1	LGALS1	galectin 1
1	-0.038	0.755	Q9CR68	UQCRFS1	ubiquinol-cytochrome c reductase, Rieske iron-sulfur polypeptide 1	0.00821	-0.438	0.00421	Uqcrfs1	UQCRFS1	ubiquinol-cytochrome c reductase, Rieske iron-sulfur polypeptide 1
1	-0.038	0.848	Q8VEM8	SLC25A3	solute carrier family 25 member 3	0.00346	-0.394	0.00128	Slc25a3	SLC25A3	solute carrier family 25 member 3
1	-0.038	0.714	P62821	RAB1A	RAB1A, member RAS oncogene family	0.00193	-0.268	0.000551	Rab1a	RAB1A	RAB1A, member RAS oncogene family
1	-0.038	0.913	Q80UP8	SLC20A2	solute carrier family 20 member 2	0.0643	-0.205	0.0612	Slc20a2	SLC20A2	solute carrier family 20 member 2
1	-0.038	0.749	Q9CQZ5	NDUFA6	NADH:ubiquinone oxidoreductase subunit A6	0.251	-0.162	0.332	Ndufa6	NDUFA6	NADH:ubiquinone oxidoreductase subunit A6
1	-0.038	0.937	Q8VEK0	TMEM30A	transmembrane protein 30A	0.265	-0.092	0.355	Tmem30a	TMEM30A	transmembrane protein 30A
1	-0.038	0.367	Q60759	GCDH	glutaryl-CoA dehydrogenase	0.296	-0.056	0.411	Gcdh	GCDH	glutaryl-CoA dehydrogenase
1	-0.038	0.686	Q9CQF0	MRPL11	mitochondrial ribosomal protein L11	0.529	-0.018	0.874	Mrpl11	MRPL11	mitochondrial ribosomal protein L11
1	-0.037	0.913	Q9CR62	SLC25A11	solute carrier family 25 member 11	0.000303	-0.653	2.98e-05	Slc25a11	SLC25A11	solute carrier family 25 member 11
1	-0.037	0.607	Q6PDG5	SMARCC2	SWI/SNF related, matrix associated, actin dependent regulator of chromatin subfamily c member 2	0.111	-0.197	0.12	Smarcc2	SMARCC2	SWI/SNF related, matrix associated, actin dependent regulator of chromatin subfamily c member 2
1	-0.037	0.421	P52196	TST	thiosulfate sulfurtransferase	0.128	-0.186	0.143	Tst	TST	thiosulfate sulfurtransferase
1	-0.036	0.579	Q99N91	MRPL34	mitochondrial ribosomal protein L34	0.000271	-1.176	2.48e-05	Mrpl34	MRPL34	mitochondrial ribosomal protein L34
1	-0.036	0.92	O09174	AMACR	alpha-methylacyl-CoA racemase	0.000169	-1.032	9.08e-06	Amacr	AMACR	alpha-methylacyl-CoA racemase
1	-0.036	0.963	A2AQ25	KIAA1217	KIAA1217	0.00186	-0.958	0.000523	Etl4	KIAA1217	KIAA1217
1	-0.036	0.966	Q64471	Gstt1	glutathione S-transferase, theta 1	0.00462	-0.948	0.00189	Gstt1	Gstt1	glutathione S-transferase, theta 1
1	-0.036	0.642	P49935	CTSH	cathepsin H	0.00118	-0.804	0.000269	Ctsh	CTSH	cathepsin H
1	-0.036	0.807	Q9CXW3	CACYBP	calcyclin binding protein	0.00167	-0.418	0.00045	Cacybp	CACYBP	calcyclin binding protein
1	-0.036	0.917	O55028	BCKDK	branched chain keto acid dehydrogenase kinase	0.00101	-0.396	0.00021	Bckdk	BCKDK	branched chain keto acid dehydrogenase kinase
1	-0.036	0.799	Q9D5V5	CUL5	cullin 5	0.00232	-0.348	0.000721	Cul5	CUL5	cullin 5
1	-0.036	0.966	Q9D6J5	NDUFB8	NADH:ubiquinone oxidoreductase subunit B8	0.117	-0.286	0.129	Ndufb8	NDUFB8	NADH:ubiquinone oxidoreductase subunit B8
1	-0.036	0.828	Q62318	TRIM28	tripartite motif containing 28	0.0961	-0.148	0.1	Trim28	TRIM28	tripartite motif containing 28
1	-0.036	0.831	Q8R1I1	UQCR10	ubiquinol-cytochrome c reductase, complex III subunit X	0.453	-0.086	0.707	Uqcr10	UQCR10	ubiquinol-cytochrome c reductase, complex III subunit X
1	-0.036	0.828	Q9Z2Z6	SLC25A20	solute carrier family 25 member 20	0.39	-0.054	0.583	Slc25a20	SLC25A20	solute carrier family 25 member 20
1	-0.035	0.526	Q91V64	ISOC1	isochorismatase domain containing 1	0.0013	-0.655	0.000311	Isoc1	ISOC1	isochorismatase domain containing 1
1	-0.035	0.915	Q99PV0	PRPF8	pre-mRNA processing factor 8	0.024	-0.158	0.0175	Prpf8	PRPF8	pre-mRNA processing factor 8
1	-0.034	0.837	Q8VDQ1	PTGR2	prostaglandin reductase 2	0.000641	-0.899	0.000104	Ptgr2	PTGR2	prostaglandin reductase 2
1	-0.034	0.826	P28271	ACO1	aconitase 1	0.00577	-0.533	0.00261	Aco1	ACO1	aconitase 1
1	-0.034	0.979	Q9CQE3	MRPS17	mitochondrial ribosomal protein S17	0.00917	-0.444	0.00489	Mrps17	MRPS17	mitochondrial ribosomal protein S17
1	-0.034	0.892	Q8BMS4	COQ3	coenzyme Q3, methyltransferase	0.0149	-0.387	0.00935	Coq3	COQ3	coenzyme Q3, methyltransferase
1	-0.034	0.943	Q9QXK3	COPG2	COPI coat complex subunit gamma 2	0.019	-0.284	0.0129	Copg2	COPG2	COPI coat complex subunit gamma 2
1	-0.034	0.858	Q9ERG2	STRN3	striatin 3	0.087	-0.283	0.0888	Strn3	STRN3	striatin 3
1	-0.034	0.956	Q62448	EIF4G2	eukaryotic translation initiation factor 4 gamma 2	0.202	-0.098	0.253	Eif4g2	EIF4G2	eukaryotic translation initiation factor 4 gamma 2
1	-0.033	0.462	Q4VAE3	TMEM65	transmembrane protein 65	2.68e-05	-1.486	5.95e-08	Tmem65	TMEM65	transmembrane protein 65
1	-0.033	0.958	Q9QYC0	ADD1	adducin 1	0.00294	-0.389	0.00101	Add1	ADD1	adducin 1
1	-0.033	0.587	Q02819	NUCB1	nucleobindin 1	0.0122	-0.386	0.00715	Nucb1	NUCB1	nucleobindin 1
1	-0.033	0.636	Q8JZN5	ACAD9	acyl-CoA dehydrogenase family member 9	0.081	-0.375	0.0813	Acad9	ACAD9	acyl-CoA dehydrogenase family member 9
1	-0.033	0.945	A2ARP1	PPIP5K1	diphosphoinositol pentakisphosphate kinase 1	0.0178	-0.24	0.0118	Ppip5k1	PPIP5K1	diphosphoinositol pentakisphosphate kinase 1
1	-0.033	0.943	Q9CQJ8	NDUFB9	NADH:ubiquinone oxidoreductase subunit B9	0.261	-0.155	0.348	Ndufb9	NDUFB9	NADH:ubiquinone oxidoreductase subunit B9
1	-0.033	0.872	Q80UM3	NAA15	N-alpha-acetyltransferase 15, NatA auxiliary subunit	0.286	-0.08	0.392	Naa15	NAA15	N-alpha-acetyltransferase 15, NatA auxiliary subunit
1	-0.032	0.383	P20029	HSPA5	heat shock protein family A (Hsp70) member 5	0.00984	-0.784	0.00539	Hspa5	HSPA5	heat shock protein family A (Hsp70) member 5
1	-0.032	0.71	Q9CQ54	NDUFC2	NADH:ubiquinone oxidoreductase subunit C2	0.0252	-0.587	0.0186	Ndufc2	NDUFC2	NADH:ubiquinone oxidoreductase subunit C2
1	-0.032	0.374	Q8BVI4	QDPR	quinoid dihydropteridine reductase	0.00931	-0.501	0.00501	Qdpr	QDPR	quinoid dihydropteridine reductase
1	-0.032	0.851	Q9QZH6	ECSIT	ECSIT signaling integrator	0.000501	-0.471	6.99e-05	Ecsit	ECSIT	ECSIT signaling integrator
1	-0.032	0.95	Q9Z1G4	ATP6V0A1	ATPase H+ transporting V0 subunit a1	0.00284	-0.29	0.000964	Atp6v0a1	ATP6V0A1	ATPase H+ transporting V0 subunit a1
1	-0.032	0.633	Q6PB66	LRPPRC	leucine rich pentatricopeptide repeat containing	0.116	-0.198	0.127	Lrpprc	LRPPRC	leucine rich pentatricopeptide repeat containing
1	-0.032	0.938	Q8VBT0	TMX1	thioredoxin related transmembrane protein 1	0.228	-0.166	0.295	Tmx1	TMX1	thioredoxin related transmembrane protein 1
1	-0.032	0.784	P16858	GAPDH	glyceraldehyde-3-phosphate dehydrogenase	0.0864	-0.126	0.088	Gapdh	GAPDH	glyceraldehyde-3-phosphate dehydrogenase
1	-0.031	0.974	Q05895	THBS3	thrombospondin 3	0.0403	-0.887	0.0338	Thbs3	THBS3	thrombospondin 3
1	-0.031	0.924	Q9D1G3	HHATL	hedgehog acyltransferase like	0.00028	-0.851	2.61e-05	Hhatl	HHATL	hedgehog acyltransferase like
1	-0.031	0.896	Q9ERI6	RDH14	retinol dehydrogenase 14	0.00425	-0.46	0.00167	Rdh14	RDH14	retinol dehydrogenase 14
1	-0.031	0.761	P62838	UBE2D2	ubiquitin conjugating enzyme E2 D2	0.278	-0.089	0.378	Ube2d2a	UBE2D2	ubiquitin conjugating enzyme E2 D2
1	-0.031	0.8	E9Q4Z2	ACACB	acetyl-CoA carboxylase beta	0.278	-0.038	0.379	Acacb	ACACB	acetyl-CoA carboxylase beta
1	-0.03	0.94	P36552	CPOX	coproporphyrinogen oxidase	0.00301	-0.95	0.00105	Cpox	CPOX	coproporphyrinogen oxidase
1	-0.03	0.874	Q9CR24	NUDT8	nudix hydrolase 8	0.0149	-0.615	0.00934	Nudt8	NUDT8	nudix hydrolase 8
1	-0.03	0.92	Q9D051	PDHB	pyruvate dehydrogenase E1 subunit beta	0.00108	-0.567	0.000233	Pdhb	PDHB	pyruvate dehydrogenase E1 subunit beta
1	-0.03	0.206	P67778	PHB1	prohibitin 1	0.000428	-0.542	5.23e-05	Phb	PHB1	prohibitin 1
1	-0.03	0.914	Q9DCZ4	APOO	apolipoprotein O	0.000209	-0.469	1.45e-05	Apoo	APOO	apolipoprotein O
1	-0.03	0.919	Q8R5C5	ACTR1B	actin related protein 1B	0.0866	-0.156	0.0884	Actr1b	ACTR1B	actin related protein 1B
1	-0.029	0.929	Q9CYW4	HDHD3	haloacid dehalogenase like hydrolase domain containing 3	0.0143	-1.454	0.00881	Hdhd3	HDHD3	haloacid dehalogenase like hydrolase domain containing 3
1	-0.029	0.983	Q8R3V5	SH3GLB2	SH3 domain containing GRB2 like, endophilin B2	0.00073	-0.596	0.000129	Sh3glb2	SH3GLB2	SH3 domain containing GRB2 like, endophilin B2
1	-0.029	0.896	P46656	FDX1	ferredoxin 1	0.00424	-0.556	0.00167	Fdx1	FDX1	ferredoxin 1
1	-0.029	0.831	P51881	SLC25A5	solute carrier family 25 member 5	0.00439	-0.429	0.00176	Slc25a5	SLC25A5	solute carrier family 25 member 5
1	-0.029	0.962	Q3V1L4	NT5C2	5'-nucleotidase, cytosolic II	0.0123	-0.4	0.00727	Nt5c2	NT5C2	5'-nucleotidase, cytosolic II
1	-0.029	0.897	P40336	VPS26A	VPS26 retromer complex component A	0.00957	-0.243	0.00518	Vps26a	VPS26A	VPS26 retromer complex component A
1	-0.029	0.894	Q810U5	Ccdc50	coiled-coil domain containing 50	0.0752	-0.131	0.0744	Ccdc50	Ccdc50	coiled-coil domain containing 50
1	-0.029	0.92	P54923	ADPRH	ADP-ribosylarginine hydrolase	0.349	-0.08	0.506	Adprh	ADPRH	ADP-ribosylarginine hydrolase
1	-0.028	0.848	Q9WTP7	AK3	adenylate kinase 3	0.000638	-0.589	0.000104	Ak3	AK3	adenylate kinase 3
1	-0.028	0.92	D3Z7P3	GLS	glutaminase	0.0103	-0.339	0.00575	Gls	GLS	glutaminase
1	-0.028	0.884	Q8BK64	AHSA1	activator of HSP90 ATPase activity 1	0.0179	-0.334	0.012	Ahsa1	AHSA1	activator of HSP90 ATPase activity 1
1	-0.028	0.599	P49443	PPM1A	protein phosphatase, Mg2+/Mn2+ dependent 1A	0.00371	-0.147	0.00139	Ppm1a	PPM1A	protein phosphatase, Mg2+/Mn2+ dependent 1A
1	-0.028	0.965	Q9Z2G6	SEL1L	SEL1L adaptor subunit of ERAD E3 ubiquitin ligase	0.296	-0.06	0.411	Sel1l	SEL1L	SEL1L adaptor subunit of ERAD E3 ubiquitin ligase
1	-0.027	0.711	Q9JIK9	MRPS34	mitochondrial ribosomal protein S34	0.00348	-0.688	0.00128	Mrps34	MRPS34	mitochondrial ribosomal protein S34
1	-0.027	0.951	Q8BUY5	TIMMDC1	translocase of inner mitochondrial membrane domain containing 1	0.00437	-0.533	0.00175	Timmdc1	TIMMDC1	translocase of inner mitochondrial membrane domain containing 1
1	-0.027	0.926	Q9D892	ITPA	inosine triphosphatase	0.00624	-0.417	0.00291	Itpa	ITPA	inosine triphosphatase
1	-0.027	0.915	Q9ERK4	CSE1L	chromosome segregation 1 like	0.00521	-0.382	0.00225	Cse1l	CSE1L	chromosome segregation 1 like
1	-0.027	0.958	Q99J77	NANS	N-acetylneuraminate synthase	0.48	-0.048	0.77	Nans	NANS	N-acetylneuraminate synthase
1	-0.026	0.922	Q9DCN2	Cyb5r3	cytochrome b5 reductase 3	0.00859	-0.437	0.00448	Cyb5r3	Cyb5r3	cytochrome b5 reductase 3
1	-0.026	0.922	Q9D023	MPC2	mitochondrial pyruvate carrier 2	0.0431	-0.417	0.0368	Mpc2	MPC2	mitochondrial pyruvate carrier 2
1	-0.026	0.909	Q7TSI3	PPP6R1	protein phosphatase 6 regulatory subunit 1	0.000421	-0.335	5.11e-05	Ppp6r1	PPP6R1	protein phosphatase 6 regulatory subunit 1
1	-0.026	0.914	Q8CI32	BAG5	BAG cochaperone 5	0.279	-0.095	0.381	Bag5	BAG5	BAG cochaperone 5
1	-0.025	0.856	TMED2	TMED2	transmembrane p24 trafficking protein 2	0.0371	-0.747	0.0306	Gm10698	TMED2	transmembrane p24 trafficking protein 2
1	-0.025	0.975	Q8BRT1	CLASP2	cytoplasmic linker associated protein 2	0.00188	-0.577	0.000529	Clasp2	CLASP2	cytoplasmic linker associated protein 2
1	-0.025	0.784	Q8CAQ8	IMMT	inner membrane mitochondrial protein	0.00173	-0.357	0.000475	Immt	IMMT	inner membrane mitochondrial protein
1	-0.025	0.885	Q9CQA3	SDHB	succinate dehydrogenase complex iron sulfur subunit B	0.0142	-0.3	0.00872	Sdhb	SDHB	succinate dehydrogenase complex iron sulfur subunit B
1	-0.025	0.76	Q9EQP2	EHD4	EH domain containing 4	0.0333	-0.217	0.0267	Ehd4	EHD4	EH domain containing 4
1	-0.025	0.849	P05201	GOT1	glutamic-oxaloacetic transaminase 1	0.0356	-0.203	0.029	Got1	GOT1	glutamic-oxaloacetic transaminase 1
1	-0.025	0.695	Q61316	HSPA4	heat shock protein family A (Hsp70) member 4	0.0351	-0.203	0.0285	Hspa4	HSPA4	heat shock protein family A (Hsp70) member 4
1	-0.025	0.542	Q99LP6	GRPEL1	GrpE like 1, mitochondrial	0.313	-0.101	0.441	Grpel1	GRPEL1	GrpE like 1, mitochondrial
1	-0.025	0.545	Q9CZW5	TOMM70	translocase of outer mitochondrial membrane 70	0.356	-0.049	0.52	Tomm70a	TOMM70	translocase of outer mitochondrial membrane 70
1	-0.025	0.914	Q9EQH3	VPS35	VPS35 retromer complex component	0.346	-0.043	0.502	Vps35	VPS35	VPS35 retromer complex component
1	-0.025	0.668	Q9D8N0	EEF1G	eukaryotic translation elongation factor 1 gamma	0.556	-0.007	0.937	Eef1g	EEF1G	eukaryotic translation elongation factor 1 gamma
1	-0.024	0.736	Q9CQB5	CISD2	CDGSH iron sulfur domain 2	0.000711	-0.416	0.000123	Cisd2	CISD2	CDGSH iron sulfur domain 2
1	-0.024	0.951	P21279	GNAQ	G protein subunit alpha q	0.00434	-0.416	0.00172	Gnaq	GNAQ	G protein subunit alpha q
1	-0.024	0.721	Q7TSQ8	PDPR	pyruvate dehydrogenase phosphatase regulatory subunit	0.146	-0.369	0.17	Pdpr	PDPR	pyruvate dehydrogenase phosphatase regulatory subunit
1	-0.024	0.985	Q9WVL0	GSTZ1	glutathione S-transferase zeta 1	0.141	-0.269	0.162	Gstz1	GSTZ1	glutathione S-transferase zeta 1
1	-0.024	0.115	P56399	USP5	ubiquitin specific peptidase 5	0.0266	-0.16	0.02	Usp5	USP5	ubiquitin specific peptidase 5
1	-0.024	0.922	Q9JMA1	USP14	ubiquitin specific peptidase 14	0.247	-0.126	0.324	Usp14	USP14	ubiquitin specific peptidase 14
1	-0.024	0.566	P26443	GLUD1	glutamate dehydrogenase 1	0.191	-0.12	0.235	Glud1	GLUD1	glutamate dehydrogenase 1
1	-0.024	0.958	Q8VDG5	PPCS	phosphopantothenoylcysteine synthetase	0.464	-0.063	0.733	Ppcs	PPCS	phosphopantothenoylcysteine synthetase
1	-0.023	0.977	Q80YD1	SUPV3L1	Suv3 like RNA helicase	0.000382	-0.866	4.44e-05	Supv3l1	SUPV3L1	Suv3 like RNA helicase
1	-0.023	0.96	Q921H9	COA7	cytochrome c oxidase assembly factor 7	0.00223	-0.666	0.000679	Coa7	COA7	cytochrome c oxidase assembly factor 7
1	-0.023	0.95	Q9EQW7	KIF13A	kinesin family member 13A	6.12e-05	-0.656	6.29e-07	Kif13a	KIF13A	kinesin family member 13A
1	-0.023	0.143	Q11136	PEPD	peptidase D	0.0161	-0.627	0.0103	Pepd	PEPD	peptidase D
1	-0.023	0.816	O88986	GCAT	glycine C-acetyltransferase	0.0431	-0.247	0.0369	Gcat	GCAT	glycine C-acetyltransferase
1	-0.023	0.944	P61087	UBE2K	ubiquitin conjugating enzyme E2 K	0.0964	-0.122	0.101	Ube2k	UBE2K	ubiquitin conjugating enzyme E2 K
1	-0.023	0.929	Q8BVZ1	PLIN5	perilipin 5	0.26	-0.112	0.347	Plin5	PLIN5	perilipin 5
1	-0.023	0.93	P56393	COX7B	cytochrome c oxidase subunit 7B	0.39	-0.106	0.584	Cox7b	COX7B	cytochrome c oxidase subunit 7B
1	-0.023	0.586	Q9Z1P6	NDUFA7	NADH:ubiquinone oxidoreductase subunit A7	0.435	-0.087	0.673	Ndufa7	NDUFA7	NADH:ubiquinone oxidoreductase subunit A7
1	-0.023	0.846	Q922D4	PPP6R3	protein phosphatase 6 regulatory subunit 3	0.542	-0.01	0.905	Ppp6r3	PPP6R3	protein phosphatase 6 regulatory subunit 3
1	-0.022	0.9	Q91UZ5	IMPA2	inositol monophosphatase 2	0.00525	-1.47	0.00228	Impa2	IMPA2	inositol monophosphatase 2
1	-0.022	0.596	Q62165	DAG1	dystroglycan 1	0.0001	-0.932	2.78e-06	Dag1	DAG1	dystroglycan 1
1	-0.022	0.777	Q8CGY6	UNC45B	unc-45 myosin chaperone B	0.000241	-0.76	1.99e-05	Unc45b	UNC45B	unc-45 myosin chaperone B
1	-0.022	0.868	Q91YY4	ATPAF2	ATP synthase mitochondrial F1 complex assembly factor 2	0.0078	-0.497	0.00394	Atpaf2	ATPAF2	ATP synthase mitochondrial F1 complex assembly factor 2
1	-0.022	0.91	Q9D517	AGPAT3	1-acylglycerol-3-phosphate O-acyltransferase 3	0.00691	-0.417	0.00334	Agpat3	AGPAT3	1-acylglycerol-3-phosphate O-acyltransferase 3
1	-0.022	0.641	Q8R1V4	TMED4	transmembrane p24 trafficking protein 4	0.000509	-0.348	7.15e-05	Tmed4	TMED4	transmembrane p24 trafficking protein 4
1	-0.022	0.871	P08249	MDH2	malate dehydrogenase 2	0.00346	-0.3	0.00128	Mdh2	MDH2	malate dehydrogenase 2
1	-0.022	0.957	P11438	LAMP1	lysosomal associated membrane protein 1	0.00187	-0.279	0.000527	Lamp1	LAMP1	lysosomal associated membrane protein 1
1	-0.022	0.76	Q8K2B3	SDHA	succinate dehydrogenase complex flavoprotein subunit A	0.00979	-0.233	0.00536	Sdha	SDHA	succinate dehydrogenase complex flavoprotein subunit A
1	-0.022	0.378	P05064	ALDOA	aldolase, fructose-bisphosphate A	0.00758	-0.216	0.00379	Aldoa	ALDOA	aldolase, fructose-bisphosphate A
1	-0.022	0.976	Q91VW5	GOLGA4	golgin A4	0.255	-0.099	0.338	Golga4	GOLGA4	golgin A4
1	-0.022	0.985	Q9QYI3	DNAJC7	DnaJ heat shock protein family (Hsp40) member C7	0.156	-0.077	0.184	Dnajc7	DNAJC7	DnaJ heat shock protein family (Hsp40) member C7
1	-0.021	0.948	P28843	DPP4	dipeptidyl peptidase 4	0.00143	-2.407	0.000357	Dpp4	DPP4	dipeptidyl peptidase 4
1	-0.021	0.91	Q60932	VDAC1	voltage dependent anion channel 1	0.00613	-0.322	0.00284	Vdac1	VDAC1	voltage dependent anion channel 1
1	-0.021	0.914	Q791V5	MTCH2	mitochondrial carrier 2	0.00335	-0.279	0.00122	Mtch2	MTCH2	mitochondrial carrier 2
1	-0.021	0.932	Q9DC71	MRPS15	mitochondrial ribosomal protein S15	0.221	-0.156	0.284	Mrps15	MRPS15	mitochondrial ribosomal protein S15
1	-0.021	0.651	Q9CYR0	SSBP1	single stranded DNA binding protein 1	0.267	-0.083	0.358	Ssbp1	SSBP1	single stranded DNA binding protein 1
1	-0.02	0.821	Q6P549	INPPL1	inositol polyphosphate phosphatase like 1	5.46e-05	-0.958	4.46e-07	Inppl1	INPPL1	inositol polyphosphate phosphatase like 1
1	-0.02	0.944	Q8VE38	OXNAD1	oxidoreductase NAD binding domain containing 1	0.00302	-0.691	0.00106	Oxnad1	OXNAD1	oxidoreductase NAD binding domain containing 1
1	-0.02	0.816	Q9CQF9	PCYOX1	prenylcysteine oxidase 1	0.00224	-0.681	0.000682	Pcyox1	PCYOX1	prenylcysteine oxidase 1
1	-0.02	0.936	O08532	CACNA2D1	calcium voltage-gated channel auxiliary subunit alpha2delta 1	0.0201	-0.336	0.014	Cacna2d1	CACNA2D1	calcium voltage-gated channel auxiliary subunit alpha2delta 1
1	-0.02	0.954	P63085	MAPK1	mitogen-activated protein kinase 1	0.00663	-0.29	0.00316	Mapk1	MAPK1	mitogen-activated protein kinase 1
1	-0.02	0.953	Q60715	P4HA1	prolyl 4-hydroxylase subunit alpha 1	0.114	-0.271	0.124	P4ha1	P4HA1	prolyl 4-hydroxylase subunit alpha 1
1	-0.02	0.818	Q9QZ23	NFU1	NFU1 iron-sulfur cluster scaffold	0.0244	-0.199	0.0178	Nfu1	NFU1	NFU1 iron-sulfur cluster scaffold
1	-0.02	0.808	Q8BZW8	NHLRC2	NHL repeat containing 2	0.286	-0.087	0.392	Nhlrc2	NHLRC2	NHL repeat containing 2
1	-0.02	0.973	P35330	ICAM2	intercellular adhesion molecule 2	0.478	-0.056	0.764	Icam2	ICAM2	intercellular adhesion molecule 2
1	-0.02	0.67	Q9CZ04	COPS7A	COP9 signalosome subunit 7A	0.336	-0.04	0.483	Cops7a	COPS7A	COP9 signalosome subunit 7A
1	-0.019	0.962	Q9JLR1	SEC61A2	SEC61 translocon subunit alpha 2	0.0391	-0.376	0.0325	Sec61a2	SEC61A2	SEC61 translocon subunit alpha 2
1	-0.019	0.898	Q91YP0	L2HGDH	L-2-hydroxyglutarate dehydrogenase	0.0273	-0.375	0.0206	L2hgdh	L2HGDH	L-2-hydroxyglutarate dehydrogenase
1	-0.019	0.781	Q60930	VDAC2	voltage dependent anion channel 2	0.00673	-0.25	0.00323	Vdac2	VDAC2	voltage dependent anion channel 2
1	-0.019	0.877	Q9ES82	POPDC2	popeye domain containing 2	0.551	-0.013	0.926	Popdc2	POPDC2	popeye domain containing 2
1	-0.018	0.767	Q80YV4	PANK4	pantothenate kinase 4 (inactive)	0.00105	-1.047	0.000225	Pank4	PANK4	pantothenate kinase 4 (inactive)
1	-0.018	0.888	Q8BP40	ACP6	acid phosphatase 6, lysophosphatidic	0.00318	-0.889	0.00114	Acp6	ACP6	acid phosphatase 6, lysophosphatidic
1	-0.018	0.957	P97927	LAMA4	laminin subunit alpha 4	0.00322	-0.774	0.00115	Lama4	LAMA4	laminin subunit alpha 4
1	-0.018	0.82	Q71LX4	TLN2	talin 2	0.000649	-0.712	0.000107	Tln2	TLN2	talin 2
1	-0.018	0.959	Q8BH55	THNSL1	threonine synthase like 1	0.068	-0.641	0.0656	Thnsl1	THNSL1	threonine synthase like 1
1	-0.018	0.899	Q9D8Y1	TMEM126A	transmembrane protein 126A	0.00344	-0.518	0.00127	Tmem126a	TMEM126A	transmembrane protein 126A
1	-0.018	0.928	Q9D7N3	MRPS9	mitochondrial ribosomal protein S9	0.00196	-0.388	0.000565	Mrps9	MRPS9	mitochondrial ribosomal protein S9
1	-0.018	0.941	Q61733	MRPS31	mitochondrial ribosomal protein S31	0.00874	-0.348	0.00459	Mrps31	MRPS31	mitochondrial ribosomal protein S31
1	-0.018	0.675	Q9CQ60	PGLS	6-phosphogluconolactonase	0.0583	-0.342	0.0542	Pgls	PGLS	6-phosphogluconolactonase
1	-0.018	0.975	Q3TQB2	FOXRED1	FAD dependent oxidoreductase domain containing 1	0.0244	-0.303	0.0178	Foxred1	FOXRED1	FAD dependent oxidoreductase domain containing 1
1	-0.018	0.851	Q3UIU2	NDUFB6	NADH:ubiquinone oxidoreductase subunit B6	0.144	-0.244	0.166	Ndufb6	NDUFB6	NADH:ubiquinone oxidoreductase subunit B6
1	-0.018	0.982	P43023	COX6A2	cytochrome c oxidase subunit 6A2	0.219	-0.212	0.28	Cox6a2	COX6A2	cytochrome c oxidase subunit 6A2
1	-0.018	0.626	Q9CQM9	GLRX3	glutaredoxin 3	0.509	-0.011	0.83	Glrx3	GLRX3	glutaredoxin 3
1	-0.018	0.694	P70398	USP9X	ubiquitin specific peptidase 9 X-linked	0.561	-0.01	0.95	Usp9x	USP9X	ubiquitin specific peptidase 9 X-linked
1	-0.017	0.808	P08113	HSP90B1	heat shock protein 90 beta family member 1	0.0182	-0.743	0.0122	Hsp90b1	HSP90B1	heat shock protein 90 beta family member 1
1	-0.017	0.929	Q811I0	ATPAF1	ATP synthase mitochondrial F1 complex assembly factor 1	0.00399	-0.589	0.00154	Atpaf1	ATPAF1	ATP synthase mitochondrial F1 complex assembly factor 1
1	-0.017	0.951	Q9QXE7	TBL1X	transducin beta like 1 X-linked	0.000986	-0.533	0.000203	Tbl1x	TBL1X	transducin beta like 1 X-linked
1	-0.017	0.953	P56546	CTBP2	C-terminal binding protein 2	0.0655	-0.523	0.0627	Ctbp2	CTBP2	C-terminal binding protein 2
1	-0.017	0.652	Q9EPB5	SERHL2	serine hydrolase like 2	0.0315	-0.464	0.0249	Serhl	SERHL2	serine hydrolase like 2
1	-0.017	0.748	Q99M01	FARS2	phenylalanyl-tRNA synthetase 2, mitochondrial	0.0268	-0.384	0.0202	Fars2	FARS2	phenylalanyl-tRNA synthetase 2, mitochondrial
1	-0.017	0.357	Q91VR2	ATP5F1C	ATP synthase F1 subunit gamma	0.00594	-0.259	0.00272	Atp5c1	ATP5F1C	ATP synthase F1 subunit gamma
1	-0.017	0.827	A6H611	MIPEP	mitochondrial intermediate peptidase	0.0308	-0.164	0.0242	Mipep	MIPEP	mitochondrial intermediate peptidase
1	-0.017	0.954	Q91VH6	MEMO1	mediator of cell motility 1	0.266	-0.157	0.358	Memo1	MEMO1	mediator of cell motility 1
1	-0.017	0.824	Q8C0E2	VPS26B	VPS26 retromer complex component B	0.0655	-0.113	0.0627	Vps26b	VPS26B	VPS26 retromer complex component B
1	-0.016	0.977	Q9CWX2	NDUFAF1	NADH:ubiquinone oxidoreductase complex assembly factor 1	0.000984	-0.814	0.000202	Ndufaf1	NDUFAF1	NADH:ubiquinone oxidoreductase complex assembly factor 1
1	-0.016	0.835	Q8K1M6	DNM1L	dynamin 1 like	0.00113	-0.755	0.000249	Dnm1l	DNM1L	dynamin 1 like
1	-0.016	0.888	Q9CQR4	ACOT13	acyl-CoA thioesterase 13	0.0118	-0.406	0.00684	Acot13	ACOT13	acyl-CoA thioesterase 13
1	-0.016	0.777	P29758	OAT	ornithine aminotransferase	0.0752	-0.099	0.0744	Oat	OAT	ornithine aminotransferase
1	-0.016	0.85	Q8K3A0	HSCB	HscB mitochondrial iron-sulfur cluster cochaperone	0.279	-0.087	0.379	Hscb	HSCB	HscB mitochondrial iron-sulfur cluster cochaperone
1	-0.016	0.936	Q9JLJ2	ALDH9A1	aldehyde dehydrogenase 9 family member A1	0.362	-0.079	0.531	Aldh9a1	ALDH9A1	aldehyde dehydrogenase 9 family member A1
1	-0.015	0.745	Q8BHC4	DCAKD	dephospho-CoA kinase domain containing	0.000106	-1.354	3.28e-06	Dcakd	DCAKD	dephospho-CoA kinase domain containing
1	-0.015	0.947	Q61739	ITGA6	integrin subunit alpha 6	0.0769	-0.387	0.0766	Itga6	ITGA6	integrin subunit alpha 6
1	-0.015	0.676	Q8BU88	MRPL22	mitochondrial ribosomal protein L22	0.0722	-0.374	0.0708	Mrpl22	MRPL22	mitochondrial ribosomal protein L22
1	-0.015	0.977	Q78J03	MSRB2	methionine sulfoxide reductase B2	0.00557	-0.35	0.00247	Msrb2	MSRB2	methionine sulfoxide reductase B2
1	-0.015	0.939	P34914	EPHX2	epoxide hydrolase 2	0.0142	-0.234	0.00878	Ephx2	EPHX2	epoxide hydrolase 2
1	-0.015	0.936	Q99PR8	HSPB2	heat shock protein family B (small) member 2	0.261	-0.2	0.348	Hspb2	HSPB2	heat shock protein family B (small) member 2
1	-0.015	0.943	Q9CQW2	ARL8B	ADP ribosylation factor like GTPase 8B	0.0392	-0.165	0.0326	Arl8b	ARL8B	ADP ribosylation factor like GTPase 8B
1	-0.015	0.987	O35343	KPNA4	karyopherin subunit alpha 4	0.464	-0.031	0.734	Kpna4	KPNA4	karyopherin subunit alpha 4
1	-0.014	0.911	Q9QZ57	HSPB3	heat shock protein family B (small) member 3	0.000375	-2.025	4.3e-05	Hspb3	HSPB3	heat shock protein family B (small) member 3
1	-0.014	0.979	Q8K4I3	ARHGEF6	Rac/Cdc42 guanine nucleotide exchange factor 6	0.000169	-1.649	9.03e-06	Arhgef6	ARHGEF6	Rac/Cdc42 guanine nucleotide exchange factor 6
1	-0.014	0.0955	Q8BZF8	PGM5	phosphoglucomutase 5	2.68e-05	-1.346	6.81e-08	Pgm5	PGM5	phosphoglucomutase 5
1	-0.014	0.973	Q8CBC4	CNST	consortin, connexin sorting protein	0.000681	-1.135	0.000114	Cnst	CNST	consortin, connexin sorting protein
1	-0.014	0.984	Q91ZP3	LPIN1	lipin 1	0.00581	-0.965	0.00264	Lpin1	LPIN1	lipin 1
1	-0.014	0.972	Q8QZR5	GPT	glutamic--pyruvic transaminase	9.49e-05	-0.852	2.39e-06	Gpt	GPT	glutamic--pyruvic transaminase
1	-0.014	0.901	P17751	TPI1	triosephosphate isomerase 1	0.000842	-0.533	0.000161	Tpi1	TPI1	triosephosphate isomerase 1
1	-0.014	0.979	Q501J6	DDX17	DEAD-box helicase 17	0.0553	-0.451	0.0507	Ddx17	DDX17	DEAD-box helicase 17
1	-0.014	0.769	Q01730	RSU1	Ras suppressor protein 1	0.0505	-0.274	0.0451	Rsu1	RSU1	Ras suppressor protein 1
1	-0.014	0.867	Q11011	NPEPPS	aminopeptidase puromycin sensitive	0.0437	-0.223	0.0376	Npepps	NPEPPS	aminopeptidase puromycin sensitive
1	-0.014	0.895	Q61191	HCFC1	host cell factor C1	0.193	-0.13	0.237	Hcfc1	HCFC1	host cell factor C1
1	-0.014	0.888	Q99N93	MRPL16	mitochondrial ribosomal protein L16	0.223	-0.122	0.287	Mrpl16	MRPL16	mitochondrial ribosomal protein L16
1	-0.014	0.956	O55023	IMPA1	inositol monophosphatase 1	0.362	-0.103	0.531	Impa1	IMPA1	inositol monophosphatase 1
1	-0.013	0.974	Q9WUR9	AK4	adenylate kinase 4	0.00114	-1.586	0.000256	Ak4	AK4	adenylate kinase 4
1	-0.013	0.927	Q8C0L0	TMX4	thioredoxin related transmembrane protein 4	0.000172	-0.862	9.37e-06	Tmx4	TMX4	thioredoxin related transmembrane protein 4
1	-0.013	0.945	O08528	HK2	hexokinase 2	0.0552	-0.575	0.0506	Hk2	HK2	hexokinase 2
1	-0.013	0.94	Q8QZT1	ACAT1	acetyl-CoA acetyltransferase 1	0.00046	-0.447	6.02e-05	Acat1	ACAT1	acetyl-CoA acetyltransferase 1
1	-0.013	0.95	Q9EP69	SACM1L	SAC1 like phosphatidylinositide phosphatase	0.0586	-0.385	0.0545	Sacm1l	SACM1L	SAC1 like phosphatidylinositide phosphatase
1	-0.013	0.958	Q9CQX2	CYB5B	cytochrome b5 type B	0.00942	-0.379	0.00508	Cyb5b	CYB5B	cytochrome b5 type B
1	-0.013	0.931	Q91VT4	CBR4	carbonyl reductase 4	0.0126	-0.36	0.00751	Cbr4	CBR4	carbonyl reductase 4
1	-0.013	0.801	Q9CXT8	PMPCB	peptidase, mitochondrial processing subunit beta	0.0289	-0.244	0.0223	Pmpcb	PMPCB	peptidase, mitochondrial processing subunit beta
1	-0.013	0.962	Q7TQI3	Otub1	OTU domain, ubiquitin aldehyde binding 1	0.139	-0.143	0.159	Otub1	Otub1	OTU domain, ubiquitin aldehyde binding 1
1	-0.013	0.988	P63328	PPP3CA	protein phosphatase 3 catalytic subunit alpha	0.155	-0.11	0.182	Ppp3ca	PPP3CA	protein phosphatase 3 catalytic subunit alpha
1	-0.013	0.944	Q8BVQ5	PPME1	protein phosphatase methylesterase 1	0.464	-0.088	0.734	Ppme1	PPME1	protein phosphatase methylesterase 1
1	-0.012	0.963	Q8BX02	KANK2	KN motif and ankyrin repeat domains 2	0.000125	-1.374	5.08e-06	Kank2	KANK2	KN motif and ankyrin repeat domains 2
1	-0.012	0.806	Q9D7A8	ARMC1	armadillo repeat containing 1	0.000103	-1.116	2.96e-06	Armc1	ARMC1	armadillo repeat containing 1
1	-0.012	0.946	Q64516	Gk	glycerol kinase	0.00224	-1.046	0.000685	Gk	Gk	glycerol kinase
1	-0.012	0.909	Q61292	LAMB2	laminin subunit beta 2	0.000281	-0.637	2.62e-05	Lamb2	LAMB2	laminin subunit beta 2
1	-0.012	0.979	Q9D6K5	SYNJ2BP	synaptojanin 2 binding protein	0.00443	-0.535	0.00178	Synj2bp	SYNJ2BP	synaptojanin 2 binding protein
1	-0.012	0.946	Q99L43	CDS2	CDP-diacylglycerol synthase 2	0.00803	-0.456	0.0041	Cds2	CDS2	CDP-diacylglycerol synthase 2
1	-0.012	0.837	P56384	ATP5MC3	ATP synthase membrane subunit c locus 3	0.109	-0.327	0.118	Atp5g3	ATP5MC3	ATP synthase membrane subunit c locus 3
1	-0.012	0.852	P10649	GSTM5	glutathione S-transferase mu 5	0.003	-0.316	0.00104	Gstm1	GSTM5	glutathione S-transferase mu 5
1	-0.012	0.837	Q9CR84	ATP5MC1	ATP synthase membrane subunit c locus 1	0.0546	-0.312	0.0498	Atp5g1	ATP5MC1	ATP synthase membrane subunit c locus 1
1	-0.012	0.912	Q8BUK6	HOOK3	hook microtubule tethering protein 3	0.126	-0.27	0.14	Hook3	HOOK3	hook microtubule tethering protein 3
1	-0.012	0.976	Q9CQV1	PAM16	presequence translocase associated motor 16	0.0441	-0.264	0.038	Pam16	PAM16	presequence translocase associated motor 16
1	-0.012	0.967	P61021	RAB5B	RAB5B, member RAS oncogene family	0.0411	-0.185	0.0347	Rab5b	RAB5B	RAB5B, member RAS oncogene family
1	-0.012	0.837	P56383	ATP5MC2	ATP synthase membrane subunit c locus 2	0.105	-0.179	0.112	Atp5g2	ATP5MC2	ATP synthase membrane subunit c locus 2
1	-0.012	0.944	Q8R050	GSPT1	G1 to S phase transition 1	0.187	-0.13	0.229	Gspt1	GSPT1	G1 to S phase transition 1
1	-0.011	0.991	Q6PDL0	DYNC1LI2	dynein cytoplasmic 1 light intermediate chain 2	0.00931	-0.409	0.00501	Dync1li2	DYNC1LI2	dynein cytoplasmic 1 light intermediate chain 2
1	-0.011	0.93	Q3UQ84	TARS2	threonyl-tRNA synthetase 2, mitochondrial	0.0135	-0.256	0.00818	Tars2	TARS2	threonyl-tRNA synthetase 2, mitochondrial
1	-0.011	0.969	O35566	CD151	CD151 molecule (Raph blood group)	0.00468	-0.234	0.00193	Cd151	CD151	CD151 molecule (Raph blood group)
1	-0.011	0.909	P19123	TNNC1	troponin C1, slow skeletal and cardiac type	0.0716	-0.231	0.07	Tnnc1	TNNC1	troponin C1, slow skeletal and cardiac type
1	-0.011	0.958	Q9QUR7	PIN1	peptidylprolyl cis/trans isomerase, NIMA-interacting 1	0.347	-0.127	0.504	Pin1	PIN1	peptidylprolyl cis/trans isomerase, NIMA-interacting 1
1	-0.011	0.963	Q60676	PPP5C	protein phosphatase 5 catalytic subunit	0.146	-0.122	0.17	Ppp5c	PPP5C	protein phosphatase 5 catalytic subunit
1	-0.011	0.936	Q60739	BAG1	BAG cochaperone 1	0.106	-0.085	0.113	Bag1	BAG1	BAG cochaperone 1
1	-0.01	0.943	Q923T9	CAMK2G	calcium/calmodulin dependent protein kinase II gamma	0.000848	-0.909	0.000163	Camk2g	CAMK2G	calcium/calmodulin dependent protein kinase II gamma
1	-0.01	0.947	Q8BMF4	DLAT	dihydrolipoamide S-acetyltransferase	0.000161	-0.651	8.38e-06	Dlat	DLAT	dihydrolipoamide S-acetyltransferase
1	-0.01	0.862	O88342	WDR1	WD repeat domain 1	0.00744	-0.4	0.00371	Wdr1	WDR1	WD repeat domain 1
1	-0.01	0.926	P47738	ALDH2	aldehyde dehydrogenase 2 family member	0.00688	-0.319	0.00332	Aldh2	ALDH2	aldehyde dehydrogenase 2 family member
1	-0.01	0.962	Q9QZ88	VPS29	VPS29 retromer complex component	0.0278	-0.236	0.0212	Vps29	VPS29	VPS29 retromer complex component
1	-0.01	0.94	Q9D404	OXSM	3-oxoacyl-ACP synthase, mitochondrial	0.0825	-0.164	0.0831	Oxsm	OXSM	3-oxoacyl-ACP synthase, mitochondrial
1	-0.01	0.99	Q9JHK4	RABGGTA	Rab geranylgeranyltransferase subunit alpha	0.15	-0.155	0.176	Rabggta	RABGGTA	Rab geranylgeranyltransferase subunit alpha
1	-0.01	0.992	Q8CBE3	WDR37	WD repeat domain 37	0.0742	-0.151	0.0733	Wdr37	WDR37	WD repeat domain 37
1	-0.01	0.991	Q8VD75	HIP1	huntingtin interacting protein 1	0.464	-0.073	0.734	Hip1	HIP1	huntingtin interacting protein 1
1	-0.01	0.962	P54797	TANGO2	transport and golgi organization 2 homolog	0.267	-0.065	0.36	Tango2	TANGO2	transport and golgi organization 2 homolog
1	-0.01	0.861	O88487	Dync1i2	dynein cytoplasmic 1 intermediate chain 2	0.541	-0.017	0.903	Dync1i2	Dync1i2	dynein cytoplasmic 1 intermediate chain 2
1	-0.009	0.985	Q6P2B1	TNPO3	transportin 3	0.00366	-0.468	0.00137	Tnpo3	TNPO3	transportin 3
1	-0.009	0.965	Q76MZ3	PPP2R1A	protein phosphatase 2 scaffold subunit Aalpha	0.0163	-0.235	0.0105	Ppp2r1a	PPP2R1A	protein phosphatase 2 scaffold subunit Aalpha
1	-0.009	0.855	O35658	C1QBP	complement C1q binding protein	0.0682	-0.155	0.0659	C1qbp	C1QBP	complement C1q binding protein
1	-0.009	0.973	Q9CQ69	UQCRQ	ubiquinol-cytochrome c reductase complex III subunit VII	0.362	-0.121	0.53	Uqcrq	UQCRQ	ubiquinol-cytochrome c reductase complex III subunit VII
1	-0.009	0.976	Q8BTS4	NUP54	nucleoporin 54	0.206	-0.101	0.258	Nup54	NUP54	nucleoporin 54
1	-0.009	0.955	Q8CCP0	NEMF	nuclear export mediator factor	0.181	-0.077	0.22	Nemf	NEMF	nuclear export mediator factor
1	-0.009	0.987	Q3TVI8	PBXIP1	PBX homeobox interacting protein 1	0.542	-0.009	0.905	Pbxip1	PBXIP1	PBX homeobox interacting protein 1
1	-0.008	0.975	Q9DBS9	OSBPL3	oxysterol binding protein like 3	0.00369	-1.296	0.00139	Osbpl3	OSBPL3	oxysterol binding protein like 3
1	-0.008	0.936	Q8BWF0	ALDH5A1	aldehyde dehydrogenase 5 family member A1	0.000133	-0.908	5.9e-06	Aldh5a1	ALDH5A1	aldehyde dehydrogenase 5 family member A1
1	-0.008	0.978	Q9D967	MDP1	magnesium dependent phosphatase 1	0.000253	-0.884	2.22e-05	Mdp1	MDP1	magnesium dependent phosphatase 1
1	-0.008	0.98	Q9CPX7	MRPS16	mitochondrial ribosomal protein S16	0.0548	-0.419	0.05	Mrps16	MRPS16	mitochondrial ribosomal protein S16
1	-0.008	0.964	Q9Z2I9	SUCLA2	succinate-CoA ligase ADP-forming subunit beta	0.00715	-0.328	0.00351	Sucla2	SUCLA2	succinate-CoA ligase ADP-forming subunit beta
1	-0.008	0.951	P06745	GPI	glucose-6-phosphate isomerase	0.0748	-0.115	0.0739	Gpi1	GPI	glucose-6-phosphate isomerase
1	-0.007	0.963	Q3UQS2	LSMEM1	leucine rich single-pass membrane protein 1	7.02e-05	-1.633	7.97e-07	Lsmem1	LSMEM1	leucine rich single-pass membrane protein 1
1	-0.007	0.972	Q61830	MRC1	mannose receptor C-type 1	0.00124	-1.395	0.000288	Mrc1	MRC1	mannose receptor C-type 1
1	-0.007	0.924	Q99LD8	DDAH2	dimethylarginine dimethylaminohydrolase 2	0.0198	-1.208	0.0137	Ddah2	DDAH2	dimethylarginine dimethylaminohydrolase 2
1	-0.007	0.989	Q6PCP5	Mff	mitochondrial fission factor	0.00179	-0.518	0.000495	Mff	Mff	mitochondrial fission factor
1	-0.007	0.883	Q9WUM5	SUCLG1	succinate-CoA ligase GDP/ADP-forming subunit alpha	0.00132	-0.457	0.000316	Suclg1	SUCLG1	succinate-CoA ligase GDP/ADP-forming subunit alpha
1	-0.007	0.965	Q920Q6	MSI2	musashi RNA binding protein 2	0.0482	-0.327	0.0424	Msi2	MSI2	musashi RNA binding protein 2
1	-0.007	0.878	Q91YM4	TBRG4	transforming growth factor beta regulator 4	0.0477	-0.256	0.0419	Tbrg4	TBRG4	transforming growth factor beta regulator 4
1	-0.007	0.91	Q9DBF1	ALDH7A1	aldehyde dehydrogenase 7 family member A1	0.035	-0.24	0.0285	Aldh7a1	ALDH7A1	aldehyde dehydrogenase 7 family member A1
1	-0.007	0.93	Q8C3X8	LMF2	lipase maturation factor 2	0.126	-0.231	0.14	Lmf2	LMF2	lipase maturation factor 2
1	-0.007	0.992	Q8VEJ9	VPS4A	vacuolar protein sorting 4 homolog A	0.0197	-0.189	0.0136	Vps4a	VPS4A	vacuolar protein sorting 4 homolog A
1	-0.006	0.994	Q8BXV2	BRI3BP	BRI3 binding protein	0.00262	-0.863	0.000857	Bri3bp	BRI3BP	BRI3 binding protein
1	-0.006	0.976	Q8C5Q4	GRSF1	G-rich RNA sequence binding factor 1	9.59e-05	-0.623	2.47e-06	Grsf1	GRSF1	G-rich RNA sequence binding factor 1
1	-0.006	0.972	E9Q912	RAP1GDS1	Rap1 GTPase-GDP dissociation stimulator 1	0.132	-0.158	0.149	Rap1gds1	RAP1GDS1	Rap1 GTPase-GDP dissociation stimulator 1
1	-0.006	0.971	Q8BH15	CNOT10	CCR4-NOT transcription complex subunit 10	0.0858	-0.155	0.0873	Cnot10	CNOT10	CCR4-NOT transcription complex subunit 10
1	-0.006	0.918	Q91YQ5	RPN1	ribophorin I	0.337	-0.075	0.485	Rpn1	RPN1	ribophorin I
1	-0.006	0.893	Q60649	CLPB	caseinolytic mitochondrial matrix peptidase chaperone subunit B	0.494	-0.02	0.799	Clpb	CLPB	caseinolytic mitochondrial matrix peptidase chaperone subunit B
1	-0.005	0.98	P51885	LUM	lumican	8.46e-05	-1.386	1.72e-06	Lum	LUM	lumican
1	-0.005	0.997	Q9R1S8	CAPN7	calpain 7	0.00962	-0.234	0.00523	Capn7	CAPN7	calpain 7
1	-0.005	0.719	P38647	HSPA9	heat shock protein family A (Hsp70) member 9	0.0371	-0.143	0.0305	Hspa9	HSPA9	heat shock protein family A (Hsp70) member 9
1	-0.005	0.985	P50518	ATP6V1E1	ATPase H+ transporting V1 subunit E1	0.0692	-0.137	0.0671	Atp6v1e1	ATP6V1E1	ATPase H+ transporting V1 subunit E1
1	-0.004	0.96	P70265	PFKFB2	6-phosphofructo-2-kinase/fructose-2,6-biphosphatase 2	0.00249	-1.957	0.000797	Pfkfb2	PFKFB2	6-phosphofructo-2-kinase/fructose-2,6-biphosphatase 2
1	-0.004	0.881	Q9D6R2	IDH3A	isocitrate dehydrogenase (NAD(+)) 3 catalytic subunit alpha	3.61e-05	-0.751	1.51e-07	Idh3a	IDH3A	isocitrate dehydrogenase (NAD(+)) 3 catalytic subunit alpha
1	-0.004	0.961	Q9D0F3	LMAN1	lectin, mannose binding 1	0.000283	-0.47	2.66e-05	Lman1	LMAN1	lectin, mannose binding 1
1	-0.004	0.974	P56480	ATP5F1B	ATP synthase F1 subunit beta	0.015	-0.201	0.00943	Atp5b	ATP5F1B	ATP synthase F1 subunit beta
1	-0.004	0.955	Q9CPP6	NDUFA5	NADH:ubiquinone oxidoreductase subunit A5	0.411	-0.088	0.623	Ndufa5	NDUFA5	NADH:ubiquinone oxidoreductase subunit A5
1	-0.003	0.938	P48722	HSPA4L	heat shock protein family A (Hsp70) member 4 like	0.00478	-0.684	0.00199	Hspa4l	HSPA4L	heat shock protein family A (Hsp70) member 4 like
1	-0.003	0.977	P50285	FMO1	flavin containing dimethylaniline monoxygenase 1	0.0482	-0.558	0.0424	Fmo1	FMO1	flavin containing dimethylaniline monoxygenase 1
1	-0.003	0.961	Q8VCA8	SCRN2	secernin 2	0.0454	-0.541	0.0393	Scrn2	SCRN2	secernin 2
1	-0.003	0.991	Q3URE1	ACSF3	acyl-CoA synthetase family member 3	0.00451	-0.54	0.00183	Acsf3	ACSF3	acyl-CoA synthetase family member 3
1	-0.003	0.979	Q99KH8	STK24	serine/threonine kinase 24	0.0133	-0.42	0.00805	Stk24	STK24	serine/threonine kinase 24
1	-0.003	0.958	Q03265	ATP5F1A	ATP synthase F1 subunit alpha	0.0159	-0.25	0.0102	Atp5a1	ATP5F1A	ATP synthase F1 subunit alpha
1	-0.003	0.978	P08003	PDIA4	protein disulfide isomerase family A member 4	0.421	-0.185	0.644	Pdia4	PDIA4	protein disulfide isomerase family A member 4
1	-0.003	0.987	P62631	EEF1A2	eukaryotic translation elongation factor 1 alpha 2	0.0639	-0.162	0.0607	Eef1a2	EEF1A2	eukaryotic translation elongation factor 1 alpha 2
1	-0.003	0.984	O88696	CLPP	caseinolytic mitochondrial matrix peptidase proteolytic subunit	0.251	-0.093	0.332	Clpp	CLPP	caseinolytic mitochondrial matrix peptidase proteolytic subunit
1	-0.003	0.998	Q64012	RALY	RALY heterogeneous nuclear ribonucleoprotein	0.286	-0.074	0.393	Raly	RALY	RALY heterogeneous nuclear ribonucleoprotein
1	-0.002	0.996	Q9D1H9	MFAP4	microfibril associated protein 4	0.000533	-1.476	7.84e-05	Mfap4	MFAP4	microfibril associated protein 4
1	-0.002	0.988	Q3UN02	LCLAT1	lysocardiolipin acyltransferase 1	0.000224	-1.053	1.71e-05	Lclat1	LCLAT1	lysocardiolipin acyltransferase 1
1	-0.002	0.999	O09159	MAN2B1	mannosidase alpha class 2B member 1	0.0122	-0.569	0.00719	Man2b1	MAN2B1	mannosidase alpha class 2B member 1
1	-0.002	0.978	Q8BFR5	TUFM	Tu translation elongation factor, mitochondrial	0.00405	-0.383	0.00157	Tufm	TUFM	Tu translation elongation factor, mitochondrial
1	-0.002	0.917	Q8K0D5	GFM1	G elongation factor mitochondrial 1	0.00977	-0.363	0.00534	Gfm1	GFM1	G elongation factor mitochondrial 1
1	-0.002	0.961	P05202	GOT2	glutamic-oxaloacetic transaminase 2	0.00694	-0.286	0.00337	Got2	GOT2	glutamic-oxaloacetic transaminase 2
1	-0.002	0.996	Q8CGC4	LSM14B	LSM family member 14B	0.0208	-0.279	0.0146	Lsm14b	LSM14B	LSM family member 14B
1	-0.002	0.996	Q78JW9	UBFD1	ubiquitin family domain containing 1	0.117	-0.223	0.128	Ubfd1	UBFD1	ubiquitin family domain containing 1
1	-0.002	0.989	Q9D0A3	ARPIN/ARPIN-AP3S2	ARPIN-AP3S2 readthrough	0.319	-0.097	0.453	Arpin	ARPIN/ARPIN-AP3S2	ARPIN-AP3S2 readthrough
1	-0.002	0.996	P19536	Cox5b/Gm34962	cytochrome c oxidase subunit 5B	0.53	-0.038	0.878	Cox5b	Cox5b/Gm34962	cytochrome c oxidase subunit 5B
1	-0.001	0.996	P70414	SLC8A1	solute carrier family 8 member A1	0.000784	-1.544	0.000144	Slc8a1	SLC8A1	solute carrier family 8 member A1
1	-0.001	0.991	Q8BGY7	FAM210A	family with sequence similarity 210 member A	2.96e-05	-1.353	1.06e-07	Fam210a	FAM210A	family with sequence similarity 210 member A
1	-0.001	0.995	Q9D8H7	OMA1	OMA1 zinc metallopeptidase	0.00044	-0.904	5.61e-05	Oma1	OMA1	OMA1 zinc metallopeptidase
1	-0.001	0.994	Q8C5H8	NADK2	NAD kinase 2, mitochondrial	0.00727	-0.639	0.0036	Nadk2	NADK2	NAD kinase 2, mitochondrial
1	-0.001	0.992	P48787	TNNI3	troponin I3, cardiac type	0.00584	-0.511	0.00266	Tnni3	TNNI3	troponin I3, cardiac type
1	-0.001	0.998	B2RXS4	PLXNB2	plexin B2	0.000105	-0.314	3.1e-06	Plxnb2	PLXNB2	plexin B2
1	-0.001	0.991	E9Q309	CEP350	centrosomal protein 350	0.0913	-0.256	0.0944	Cep350	CEP350	centrosomal protein 350
1	-0.001	0.998	P55937	GOLGA3	golgin A3	0.0838	-0.241	0.0848	Golga3	GOLGA3	golgin A3
1	-0.001	0.991	Q62425	NDUFA4	NDUFA4 mitochondrial complex associated	0.124	-0.222	0.138	Ndufa4	NDUFA4	NDUFA4 mitochondrial complex associated
1	-0.001	0.999	B7ZMP1	Xpnpep3	X-prolyl aminopeptidase 3, mitochondrial	0.168	-0.216	0.202	Xpnpep3	Xpnpep3	X-prolyl aminopeptidase 3, mitochondrial
1	-0.001	0.998	Q8BXZ1	TMX3	thioredoxin related transmembrane protein 3	0.367	-0.1	0.54	Tmx3	TMX3	thioredoxin related transmembrane protein 3
1	-0.001	0.969	Q8BJY1	PSMD5	proteasome 26S subunit, non-ATPase 5	0.398	-0.055	0.6	Psmd5	PSMD5	proteasome 26S subunit, non-ATPase 5
1	0.001	0.996	Q99KJ8	DCTN2	dynactin subunit 2	0.344	0.057	0.498	Dctn2	DCTN2	dynactin subunit 2
1	0.001	0.967	Q6P5E4	UGGT1	UDP-glucose glycoprotein glucosyltransferase 1	0.261	0.106	0.347	Uggt1	UGGT1	UDP-glucose glycoprotein glucosyltransferase 1
1	0.001	0.991	P70168	KPNB1	karyopherin subunit beta 1	0.0227	0.201	0.0163	Kpnb1	KPNB1	karyopherin subunit beta 1
1	0.001	0.996	Q9CQD1	RAB5A	RAB5A, member RAS oncogene family	0.0324	0.264	0.0257	Rab5a	RAB5A	RAB5A, member RAS oncogene family
1	0.001	0.997	P62814	ATP6V1B2	ATPase H+ transporting V1 subunit B2	0.00952	0.375	0.00515	Atp6v1b2	ATP6V1B2	ATPase H+ transporting V1 subunit B2
1	0.001	0.998	E9PYK3	PARP4	poly(ADP-ribose) polymerase family member 4	0.00674	0.817	0.00324	Parp4	PARP4	poly(ADP-ribose) polymerase family member 4
1	0.001	0.989	Q8VC31	CCDC9	coiled-coil domain containing 9	0.00111	0.904	0.000244	Ccdc9	CCDC9	coiled-coil domain containing 9
1	0.002	0.99	P19182	IFRD1	interferon related developmental regulator 1	0.000478	1.609	6.45e-05	Ifrd1	IFRD1	interferon related developmental regulator 1
1	0.003	0.931	Q02053	UBA1	ubiquitin like modifier activating enzyme 1	0.571	0.002	0.973	Uba1	UBA1	ubiquitin like modifier activating enzyme 1
1	0.003	0.988	Q9R0Q6	ARPC1A	actin related protein 2/3 complex subunit 1A	0.00242	0.293	0.00077	Arpc1a	ARPC1A	actin related protein 2/3 complex subunit 1A
1	0.003	0.97	Q8BMA6	SRP68	signal recognition particle 68	0.000954	0.394	0.000192	Srp68	SRP68	signal recognition particle 68
1	0.003	0.985	Q8BJ71	NUP93	nucleoporin 93	0.00642	0.538	0.00303	Nup93	NUP93	nucleoporin 93
1	0.004	0.922	P15508	SPTB	spectrin beta, erythrocytic	0.0193	0.151	0.0132	Sptb	SPTB	spectrin beta, erythrocytic
1	0.004	0.994	P70261	PALD1	phosphatase domain containing paladin 1	0.017	0.466	0.0112	Pald1	PALD1	phosphatase domain containing paladin 1
1	0.004	0.962	P46638	RAB11B	RAB11B, member RAS oncogene family	0.0028	0.569	0.000943	Rab11b	RAB11B	RAB11B, member RAS oncogene family
1	0.005	0.987	O35350	CAPN1	calpain 1	0.0455	0.274	0.0395	Capn1	CAPN1	calpain 1
1	0.006	0.994	Q9Z1K5	ARIH1	ariadne RBR E3 ubiquitin protein ligase 1	0.461	0.024	0.724	Arih1	ARIH1	ariadne RBR E3 ubiquitin protein ligase 1
1	0.006	0.994	Q922H4	GMPPA	GDP-mannose pyrophosphorylase A	0.265	0.164	0.355	Gmppa	GMPPA	GDP-mannose pyrophosphorylase A
1	0.007	0.955	P62962	PFN1	profilin 1	0.0465	0.153	0.0405	Pfn1	PFN1	profilin 1
1	0.007	0.94	P62743	AP2S1	adaptor related protein complex 2 subunit sigma 1	0.12	0.156	0.133	Ap2s1	AP2S1	adaptor related protein complex 2 subunit sigma 1
1	0.007	0.996	Q99L48	NMD3	NMD3 ribosome export adaptor	0.0373	0.268	0.0307	Nmd3	NMD3	NMD3 ribosome export adaptor
1	0.007	0.93	P23116	EIF3A	eukaryotic translation initiation factor 3 subunit A	0.0269	0.352	0.0203	Eif3a	EIF3A	eukaryotic translation initiation factor 3 subunit A
1	0.007	0.975	Q91YH5	ATL3	atlastin GTPase 3	0.0688	0.365	0.0667	Atl3	ATL3	atlastin GTPase 3
1	0.007	0.874	Q8R2Y8	PTRH2	peptidyl-tRNA hydrolase 2	0.0611	0.371	0.0575	Ptrh2	PTRH2	peptidyl-tRNA hydrolase 2
1	0.008	0.863	P68037	UBE2L3	ubiquitin conjugating enzyme E2 L3	0.334	0.053	0.48	Ube2l3	UBE2L3	ubiquitin conjugating enzyme E2 L3
1	0.008	0.879	Q8CIE6	COPA	COPI coat complex subunit alpha	0.286	0.062	0.393	Copa	COPA	COPI coat complex subunit alpha
1	0.008	0.983	P54726	RAD23A	RAD23 homolog A, nucleotide excision repair protein	0.26	0.11	0.347	Rad23a	RAD23A	RAD23 homolog A, nucleotide excision repair protein
1	0.008	0.974	Q9D1F4	AKT1S1	AKT1 substrate 1	0.0184	0.26	0.0124	Akt1s1	AKT1S1	AKT1 substrate 1
1	0.008	0.898	Q99LI8	HGS	hepatocyte growth factor-regulated tyrosine kinase substrate	0.000247	1.01	2.11e-05	Hgs	HGS	hepatocyte growth factor-regulated tyrosine kinase substrate
1	0.009	0.992	Q9CWZ3	RBM8A	RNA binding motif protein 8A	0.135	0.18	0.153	Rbm8a	RBM8A	RNA binding motif protein 8A
1	0.009	0.977	Q9EQU5	SET	SET nuclear proto-oncogene	0.0121	0.196	0.00705	Set	SET	SET nuclear proto-oncogene
1	0.01	0.98	Q9CQ92	FIS1	fission, mitochondrial 1	0.466	0.04	0.737	Fis1	FIS1	fission, mitochondrial 1
1	0.01	0.805	G3X8U3	QNG1	Q-nucleotide N-glycosylase 1	0.067	0.13	0.0645	2210016F16Rik	QNG1	Q-nucleotide N-glycosylase 1
1	0.01	0.962	Q8C129	LNPEP	leucyl and cystinyl aminopeptidase	0.119	0.189	0.131	Lnpep	LNPEP	leucyl and cystinyl aminopeptidase
1	0.01	0.972	P28660	NCKAP1	NCK associated protein 1	0.0133	0.239	0.00806	Nckap1	NCKAP1	NCK associated protein 1
1	0.01	0.966	Q8BGU5	CCNY	cyclin Y	0.0829	0.249	0.0837	Ccny	CCNY	cyclin Y
1	0.01	0.977	P60335	PCBP1	poly(rC) binding protein 1	0.00901	0.263	0.00477	Pcbp1	PCBP1	poly(rC) binding protein 1
1	0.01	0.968	P40124	CAP1	cyclase associated actin cytoskeleton regulatory protein 1	0.0346	0.305	0.028	Cap1	CAP1	cyclase associated actin cytoskeleton regulatory protein 1
1	0.01	0.969	Q32MW3	ACOT9	acyl-CoA thioesterase 9	0.000484	1.016	6.6e-05	Acot9	ACOT9	acyl-CoA thioesterase 9
1	0.011	0.98	Q9Z0N1	EIF2S3	eukaryotic translation initiation factor 2 subunit gamma	0.0345	0.288	0.0278	Eif2s3x	EIF2S3	eukaryotic translation initiation factor 2 subunit gamma
1	0.011	0.857	Q9Z1F9	UBA2	ubiquitin like modifier activating enzyme 2	0.00925	0.304	0.00496	Uba2	UBA2	ubiquitin like modifier activating enzyme 2
1	0.011	0.963	Q9CR00	PSMD9	proteasome 26S subunit, non-ATPase 9	0.00394	0.368	0.00151	Psmd9	PSMD9	proteasome 26S subunit, non-ATPase 9
1	0.011	0.671	Q9WU78	PDCD6IP	programmed cell death 6 interacting protein	0.00176	0.497	0.000483	Pdcd6ip	PDCD6IP	programmed cell death 6 interacting protein
1	0.011	0.928	Q9D0F9	PGM1	phosphoglucomutase 1	0.00954	1.161	0.00516	Pgm1	PGM1	phosphoglucomutase 1
1	0.012	0.977	Q8BMP6	ACBD3	acyl-CoA binding domain containing 3	0.455	0.047	0.712	Acbd3	ACBD3	acyl-CoA binding domain containing 3
1	0.012	0.942	P97429	ANXA4	annexin A4	0.000821	1.008	0.000154	Anxa4	ANXA4	annexin A4
1	0.013	0.823	Q9CYG7	TOMM34	translocase of outer mitochondrial membrane 34	0.175	0.107	0.211	Tomm34	TOMM34	translocase of outer mitochondrial membrane 34
1	0.013	0.96	Q9WUK2	EIF4H	eukaryotic translation initiation factor 4H	0.00478	0.318	0.00199	Eif4h	EIF4H	eukaryotic translation initiation factor 4H
1	0.014	0.939	Q9R1P3	PSMB2	proteasome 20S subunit beta 2	0.319	0.086	0.451	Psmb2	PSMB2	proteasome 20S subunit beta 2
1	0.014	0.814	P32233	DRG1	developmentally regulated GTP binding protein 1	0.00582	0.417	0.00264	Drg1	DRG1	developmentally regulated GTP binding protein 1
1	0.015	0.971	A2A5R2	ARFGEF2	ADP ribosylation factor guanine nucleotide exchange factor 2	0.448	0.048	0.699	Arfgef2	ARFGEF2	ADP ribosylation factor guanine nucleotide exchange factor 2
1	0.015	0.944	P97765	WBP2	WW domain binding protein 2	0.0752	0.117	0.0744	Wbp2	WBP2	WW domain binding protein 2
1	0.015	0.716	P46460	NSF	N-ethylmaleimide sensitive factor, vesicle fusing ATPase	0.144	0.187	0.166	Nsf	NSF	N-ethylmaleimide sensitive factor, vesicle fusing ATPase
1	0.015	0.983	Q9D8P4	MRPL17	mitochondrial ribosomal protein L17	0.0403	0.212	0.0338	Mrpl17	MRPL17	mitochondrial ribosomal protein L17
1	0.015	0.982	Q9CQM5	TXNDC17	thioredoxin domain containing 17	0.0964	0.252	0.101	Txndc17	TXNDC17	thioredoxin domain containing 17
1	0.015	0.906	Q99J39	MLYCD	malonyl-CoA decarboxylase	0.0151	0.322	0.00951	Mlycd	MLYCD	malonyl-CoA decarboxylase
1	0.015	0.828	Q9Z1Z0	USO1	USO1 vesicle transport factor	0.00719	0.328	0.00354	Uso1	USO1	USO1 vesicle transport factor
1	0.015	0.975	Q9EQ06	HSD17B11	hydroxysteroid 17-beta dehydrogenase 11	0.0797	0.353	0.0798	Hsd17b11	HSD17B11	hydroxysteroid 17-beta dehydrogenase 11
1	0.016	0.935	Q9WUR2	ECI2	enoyl-CoA delta isomerase 2	0.00616	0.321	0.00287	Eci2	ECI2	enoyl-CoA delta isomerase 2
1	0.017	0.963	Q61035	HARS1	histidyl-tRNA synthetase 1	0.0277	0.276	0.0211	Hars	HARS1	histidyl-tRNA synthetase 1
1	0.017	0.821	Q6A065	CEP170	centrosomal protein 170	0.141	0.291	0.162	Cep170	CEP170	centrosomal protein 170
1	0.017	0.938	P61222	ABCE1	ATP binding cassette subfamily E member 1	0.00197	0.55	0.000568	Abce1	ABCE1	ATP binding cassette subfamily E member 1
1	0.017	0.848	Q9Z1K6	ARIH2	ariadne RBR E3 ubiquitin protein ligase 2	0.00656	0.62	0.00312	Arih2	ARIH2	ariadne RBR E3 ubiquitin protein ligase 2
1	0.018	0.959	P58404	STRN4	striatin 4	0.155	0.098	0.182	Strn4	STRN4	striatin 4
1	0.018	0.988	P70460	VASP	vasodilator stimulated phosphoprotein	0.0225	0.286	0.0161	Vasp	VASP	vasodilator stimulated phosphoprotein
1	0.018	0.98	P54869	HMGCS2	3-hydroxy-3-methylglutaryl-CoA synthase 2	0.129	0.641	0.145	Hmgcs2	HMGCS2	3-hydroxy-3-methylglutaryl-CoA synthase 2
1	0.019	0.921	P17427	AP2A2	adaptor related protein complex 2 subunit alpha 2	0.426	0.029	0.654	Ap2a2	AP2A2	adaptor related protein complex 2 subunit alpha 2
1	0.019	0.964	Q06138	CAB39	calcium binding protein 39	0.444	0.031	0.689	Cab39	CAB39	calcium binding protein 39
1	0.019	0.969	Q9DC51	GNAI3	G protein subunit alpha i3	0.00452	0.451	0.00184	Gnai3	GNAI3	G protein subunit alpha i3
1	0.019	0.668	Q9R0P3	ESD	esterase D	0.00305	0.458	0.00108	Esd	ESD	esterase D
1	0.019	0.846	P40240	CD9	CD9 molecule	0.000161	0.865	8.36e-06	Cd9	CD9	CD9 molecule
1	0.019	0.768	Q9ET26	RNF114	ring finger protein 114	0.000327	1.068	3.41e-05	Rnf114	RNF114	ring finger protein 114
1	0.02	0.926	Q8R5H1	USP15	ubiquitin specific peptidase 15	0.323	0.079	0.459	Usp15	USP15	ubiquitin specific peptidase 15
1	0.02	0.689	Q9CWK8	SNX2	sorting nexin 2	0.124	0.124	0.138	Snx2	SNX2	sorting nexin 2
1	0.02	0.89	P70362	UFD1	ubiquitin recognition factor in ER associated degradation 1	0.0209	0.271	0.0147	Ufd1	UFD1	ubiquitin recognition factor in ER associated degradation 1
1	0.02	0.978	Q4U2R1	HERC2	HECT and RLD domain containing E3 ubiquitin protein ligase 2	0.0411	0.417	0.0347	Herc2	HERC2	HECT and RLD domain containing E3 ubiquitin protein ligase 2
1	0.02	0.972	P51855	GSS	glutathione synthetase	0.00119	0.702	0.000272	Gss	GSS	glutathione synthetase
1	0.02	0.893	Q8K1R3	PNPT1	polyribonucleotide nucleotidyltransferase 1	0.000491	0.965	6.75e-05	Pnpt1	PNPT1	polyribonucleotide nucleotidyltransferase 1
1	0.021	0.939	Q8VD04	GRIPAP1	GRIP1 associated protein 1	0.0136	0.155	0.00827	Gripap1	GRIPAP1	GRIP1 associated protein 1
1	0.021	0.976	Q9JHE7	TSSC4	tumor suppressing subtransferable candidate 4	0.128	0.221	0.144	Tssc4	TSSC4	tumor suppressing subtransferable candidate 4
1	0.021	0.724	Q9QXB9	DRG2	developmentally regulated GTP binding protein 2	0.0394	0.253	0.0328	Drg2	DRG2	developmentally regulated GTP binding protein 2
1	0.021	0.828	Q8VCW8	ACSF2	acyl-CoA synthetase family member 2	0.0547	0.282	0.0499	Acsf2	ACSF2	acyl-CoA synthetase family member 2
1	0.021	0.917	Q8K039	KIAA1143	KIAA1143	0.032	0.651	0.0254	1110059G10Rik	KIAA1143	KIAA1143
1	0.021	0.894	Q00612	G6PD	glucose-6-phosphate dehydrogenase	0.00953	0.771	0.00515	G6pdx	G6PD	glucose-6-phosphate dehydrogenase
1	0.021	0.964	Q9EST5	Anp32b	acidic (leucine-rich) nuclear phosphoprotein 32 family, member B	0.000448	0.869	5.77e-05	Anp32b	Anp32b	acidic (leucine-rich) nuclear phosphoprotein 32 family, member B
1	0.022	0.975	P61148	FGF1	fibroblast growth factor 1	0.529	0.026	0.875	Fgf1	FGF1	fibroblast growth factor 1
1	0.022	0.824	Q6ZQ38	CAND1	cullin associated and neddylation dissociated 1	0.0509	0.232	0.0456	Cand1	CAND1	cullin associated and neddylation dissociated 1
1	0.022	0.956	Q9JIY5	HTRA2	HtrA serine peptidase 2	0.0446	0.302	0.0385	Htra2	HTRA2	HtrA serine peptidase 2
1	0.022	0.348	Q9CWJ9	ATIC	5-aminoimidazole-4-carboxamide ribonucleotide formyltransferase/IMP cyclohydrolase	0.00051	0.561	7.22e-05	Atic	ATIC	5-aminoimidazole-4-carboxamide ribonucleotide formyltransferase/IMP cyclohydrolase
1	0.023	0.304	Q8CC88	VWA8	von Willebrand factor A domain containing 8	0.423	0.041	0.649	Vwa8	VWA8	von Willebrand factor A domain containing 8
1	0.023	0.917	Q9WUA2	FARSB	phenylalanyl-tRNA synthetase subunit beta	0.0683	0.136	0.066	Farsb	FARSB	phenylalanyl-tRNA synthetase subunit beta
1	0.023	0.784	P04117	FABP4	fatty acid binding protein 4	0.0567	0.434	0.0522	Fabp4	FABP4	fatty acid binding protein 4
1	0.023	0.819	P28352	APEX1	apurinic/apyrimidinic endodeoxyribonuclease 1	0.0862	0.459	0.0878	Apex1	APEX1	apurinic/apyrimidinic endodeoxyribonuclease 1
1	0.024	0.983	Q9JHU2	PALMD	palmdelphin	0.577	0.002	0.986	Palmd	PALMD	palmdelphin
1	0.024	0.464	Q9DCS3	MECR	mitochondrial trans-2-enoyl-CoA reductase	0.463	0.084	0.731	Mecr	MECR	mitochondrial trans-2-enoyl-CoA reductase
1	0.024	0.783	P84091	AP2M1	adaptor related protein complex 2 subunit mu 1	0.00821	0.124	0.00421	Ap2m1	AP2M1	adaptor related protein complex 2 subunit mu 1
1	0.025	0.948	Q8CIN4	PAK2	p21 (RAC1) activated kinase 2	0.009	0.217	0.00476	Pak2	PAK2	p21 (RAC1) activated kinase 2
1	0.025	0.984	Q9D7S7	Rpl22l1	ribosomal protein L22 like 1	0.139	0.289	0.16	Rpl22l1	Rpl22l1	ribosomal protein L22 like 1
1	0.025	0.816	Q99KK2	CMAS	cytidine monophosphate N-acetylneuraminic acid synthetase	0.00651	0.399	0.0031	Cmas	CMAS	cytidine monophosphate N-acetylneuraminic acid synthetase
1	0.025	0.874	Q9D1A2	CNDP2	carnosine dipeptidase 2	0.000114	0.967	4.08e-06	Cndp2	CNDP2	carnosine dipeptidase 2
1	0.026	0.925	O08529	CAPN2	calpain 2	0.00338	0.513	0.00123	Capn2	CAPN2	calpain 2
1	0.026	0.758	Q99PT1	ARHGDIA	Rho GDP dissociation inhibitor alpha	0.000105	0.659	3.19e-06	Arhgdia	ARHGDIA	Rho GDP dissociation inhibitor alpha
1	0.026	0.726	P50580	PA2G4	proliferation-associated 2G4	0.000433	0.692	5.42e-05	Pa2g4	PA2G4	proliferation-associated 2G4
1	0.026	0.971	Q91YR1	TWF1	twinfilin actin binding protein 1	0.00267	0.704	0.000886	Twf1	TWF1	twinfilin actin binding protein 1
1	0.026	0.769	P62748	HPCAL1	hippocalcin like 1	0.00727	0.898	0.00359	Hpcal1	HPCAL1	hippocalcin like 1
1	0.027	0.947	P97930	DTYMK	deoxythymidylate kinase	0.548	0.015	0.918	Dtymk	DTYMK	deoxythymidylate kinase
1	0.027	0.928	P09925	SURF1	SURF1 cytochrome c oxidase assembly factor	0.517	0.017	0.848	Surf1	SURF1	SURF1 cytochrome c oxidase assembly factor
1	0.027	0.506	P60904	DNAJC5	DnaJ heat shock protein family (Hsp40) member C5	0.41	0.042	0.622	Dnajc5	DNAJC5	DnaJ heat shock protein family (Hsp40) member C5
1	0.027	0.757	Q6PHZ2	CAMK2D	calcium/calmodulin dependent protein kinase II delta	0.264	0.149	0.353	Camk2d	CAMK2D	calcium/calmodulin dependent protein kinase II delta
1	0.027	0.641	P35585	AP1M1	adaptor related protein complex 1 subunit mu 1	0.0326	0.247	0.0259	Ap1m1	AP1M1	adaptor related protein complex 1 subunit mu 1
1	0.027	0.778	P54728	RAD23B	RAD23 homolog B, nucleotide excision repair protein	0.00787	0.253	0.00398	Rad23b	RAD23B	RAD23 homolog B, nucleotide excision repair protein
1	0.027	0.859	O08917	FLOT1	flotillin 1	0.000428	1.075	5.28e-05	Flot1	FLOT1	flotillin 1
1	0.028	0.574	P68510	YWHAH	tyrosine 3-monooxygenase/tryptophan 5-monooxygenase activation protein eta	0.046	0.129	0.04	Ywhah	YWHAH	tyrosine 3-monooxygenase/tryptophan 5-monooxygenase activation protein eta
1	0.028	0.794	P56395	CYB5A	cytochrome b5 type A	0.156	0.134	0.184	Cyb5a	CYB5A	cytochrome b5 type A
1	0.028	0.971	Q64735	CR1L	complement C3b/C4b receptor 1 like	0.0333	0.22	0.0267	Cr1l	CR1L	complement C3b/C4b receptor 1 like
1	0.028	0.583	P63001	RAC1	Rac family small GTPase 1	0.00303	0.599	0.00106	Rac1	RAC1	Rac family small GTPase 1
1	0.029	0.96	P54116	STOM	stomatin	0.305	0.109	0.427	Stom	STOM	stomatin
1	0.029	0.918	O89051	ITM2B	integral membrane protein 2B	0.00959	0.183	0.0052	Itm2b	ITM2B	integral membrane protein 2B
1	0.029	0.326	P59325	EIF5	eukaryotic translation initiation factor 5	0.165	0.228	0.197	Eif5	EIF5	eukaryotic translation initiation factor 5
1	0.029	0.789	Q8K3W3	CASC3	CASC3 exon junction complex subunit	0.00455	0.285	0.00185	Casc3	CASC3	CASC3 exon junction complex subunit
1	0.029	0.767	P59999	ARPC4	actin related protein 2/3 complex subunit 4	0.00478	0.346	0.002	Arpc4	ARPC4	actin related protein 2/3 complex subunit 4
1	0.029	0.828	Q8BWY3	ETF1	eukaryotic translation termination factor 1	0.0014	0.414	0.000346	Etf1	ETF1	eukaryotic translation termination factor 1
1	0.03	0.978	Q6P1H6	ANKLE2	ankyrin repeat and LEM domain containing 2	0.285	0.094	0.39	Ankle2	ANKLE2	ankyrin repeat and LEM domain containing 2
1	0.03	0.85	Q9CVB6	ARPC2	actin related protein 2/3 complex subunit 2	0.023	0.165	0.0165	Arpc2	ARPC2	actin related protein 2/3 complex subunit 2
1	0.03	0.914	Q9JKF1	IQGAP1	IQ motif containing GTPase activating protein 1	0.165	0.188	0.197	Iqgap1	IQGAP1	IQ motif containing GTPase activating protein 1
1	0.03	0.854	Q3UMF0	COBLL1	cordon-bleu WH2 repeat protein like 1	0.121	0.22	0.133	Cobll1	COBLL1	cordon-bleu WH2 repeat protein like 1
1	0.03	0.981	Q8BH04	PCK2	phosphoenolpyruvate carboxykinase 2, mitochondrial	0.26	0.286	0.346	Pck2	PCK2	phosphoenolpyruvate carboxykinase 2, mitochondrial
1	0.03	0.869	Q9DCL8	PPP1R2	protein phosphatase 1 regulatory inhibitor subunit 2	0.0318	0.322	0.0252	Ppp1r2	PPP1R2	protein phosphatase 1 regulatory inhibitor subunit 2
1	0.03	0.862	Q8R1B4	EIF3C	eukaryotic translation initiation factor 3 subunit C	0.0068	0.514	0.00327	Eif3c	EIF3C	eukaryotic translation initiation factor 3 subunit C
1	0.031	0.506	Q1XH17	TRIM72	tripartite motif containing 72	0.219	0.069	0.279	Trim72	TRIM72	tripartite motif containing 72
1	0.031	0.904	B2RXC1	TRAPPC11	trafficking protein particle complex subunit 11	0.255	0.092	0.339	Trappc11	TRAPPC11	trafficking protein particle complex subunit 11
1	0.031	0.952	Q61655	DDX19A	DEAD-box helicase 19A	0.188	0.122	0.23	Ddx19a	DDX19A	DEAD-box helicase 19A
1	0.031	0.604	Q91YW3	DNAJC3	DnaJ heat shock protein family (Hsp40) member C3	0.00415	0.409	0.00162	Dnajc3	DNAJC3	DnaJ heat shock protein family (Hsp40) member C3
1	0.031	0.921	P08030	APRT	adenine phosphoribosyltransferase	0.0438	0.492	0.0377	Aprt	APRT	adenine phosphoribosyltransferase
1	0.031	0.928	O70194	EIF3D	eukaryotic translation initiation factor 3 subunit D	0.0023	0.545	0.000714	Eif3d	EIF3D	eukaryotic translation initiation factor 3 subunit D
1	0.031	0.714	P17225	PTBP1	polypyrimidine tract binding protein 1	0.000437	0.896	5.51e-05	Ptbp1	PTBP1	polypyrimidine tract binding protein 1
1	0.031	0.56	P50247	AHCY	adenosylhomocysteinase	0.00312	1.243	0.00111	Ahcy	AHCY	adenosylhomocysteinase
1	0.031	0.834	Q7M6Y3	PICALM	phosphatidylinositol binding clathrin assembly protein	8.46e-05	1.334	1.7e-06	Picalm	PICALM	phosphatidylinositol binding clathrin assembly protein
1	0.032	0.866	P11352	GPX1	glutathione peroxidase 1	0.368	0.104	0.542	Gpx1	GPX1	glutathione peroxidase 1
1	0.032	0.164	Q61792	LASP1	LIM and SH3 protein 1	0.419	0.114	0.64	Lasp1	LASP1	LIM and SH3 protein 1
1	0.032	0.45	Q8BFP9	PDK1	pyruvate dehydrogenase kinase 1	0.0581	0.261	0.0539	Pdk1	PDK1	pyruvate dehydrogenase kinase 1
1	0.032	0.749	Q9QYR9	ACOT2	acyl-CoA thioesterase 2	0.00258	0.503	0.000841	Acot2	ACOT2	acyl-CoA thioesterase 2
1	0.032	0.937	Q6IRU5	CLTB	clathrin light chain B	0.000585	0.966	9.11e-05	Cltb	CLTB	clathrin light chain B
1	0.032	0.932	Q9JMH6	TXNRD1	thioredoxin reductase 1	0.00312	1.354	0.00111	Txnrd1	TXNRD1	thioredoxin reductase 1
1	0.033	0.963	Q61210	ARHGEF1	Rho guanine nucleotide exchange factor 1	0.216	0.119	0.274	Arhgef1	ARHGEF1	Rho guanine nucleotide exchange factor 1
1	0.033	0.509	P18760	CFL1	cofilin 1	0.000284	0.669	2.67e-05	Cfl1	CFL1	cofilin 1
1	0.033	0.96	P35278	RAB5C	RAB5C, member RAS oncogene family	0.000523	1.2	7.52e-05	Rab5c	RAB5C	RAB5C, member RAS oncogene family
1	0.034	0.726	Q9WVG6	CARM1	coactivator associated arginine methyltransferase 1	0.564	0.007	0.957	Carm1	CARM1	coactivator associated arginine methyltransferase 1
1	0.034	0.952	Q9JLQ0	CD2AP	CD2 associated protein	0.173	0.144	0.208	Cd2ap	CD2AP	CD2 associated protein
1	0.034	0.893	Q99JY9	ACTR3	actin related protein 3	0.00297	0.203	0.00103	Actr3	ACTR3	actin related protein 3
1	0.034	0.745	Q9D6S7	MRRF	mitochondrial ribosome recycling factor	0.0172	0.243	0.0113	Mrrf	MRRF	mitochondrial ribosome recycling factor
1	0.034	0.851	Q9CQC6	BZW1	basic leucine zipper and W2 domains 1	0.0106	0.38	0.00601	Bzw1	BZW1	basic leucine zipper and W2 domains 1
1	0.034	0.563	P63242	EIF5A	eukaryotic translation initiation factor 5A	0.00775	0.422	0.0039	Eif5a	EIF5A	eukaryotic translation initiation factor 5A
1	0.035	0.968	P25799	NFKB1	nuclear factor kappa B subunit 1	0.336	0.05	0.484	Nfkb1	NFKB1	nuclear factor kappa B subunit 1
1	0.035	0.872	Q61249	IGBP1	immunoglobulin binding protein 1	0.171	0.087	0.206	Igbp1	IGBP1	immunoglobulin binding protein 1
1	0.036	0.861	P53810	PITPNA	phosphatidylinositol transfer protein alpha	0.103	0.105	0.109	Pitpna	PITPNA	phosphatidylinositol transfer protein alpha
1	0.036	0.947	P34884	MIF	macrophage migration inhibitory factor	0.0852	0.298	0.0866	Mif	MIF	macrophage migration inhibitory factor
1	0.036	0.585	Q7TMB8	CYFIP1	cytoplasmic FMR1 interacting protein 1	0.00877	0.315	0.00461	Cyfip1	CYFIP1	cytoplasmic FMR1 interacting protein 1
1	0.036	0.97	Q8VCH8	UBXN4	UBX domain protein 4	0.00628	0.564	0.00294	Ubxn4	UBXN4	UBX domain protein 4
1	0.036	0.862	A2AN08	UBR4	ubiquitin protein ligase E3 component n-recognin 4	0.000237	0.573	1.94e-05	Ubr4	UBR4	ubiquitin protein ligase E3 component n-recognin 4
1	0.036	0.654	P70122	SBDS	SBDS ribosome maturation factor	0.000126	1.089	5.28e-06	Sbds	SBDS	SBDS ribosome maturation factor
1	0.037	0.502	P61979	HNRNPK	heterogeneous nuclear ribonucleoprotein K	0.0417	0.276	0.0354	Hnrnpk	HNRNPK	heterogeneous nuclear ribonucleoprotein K
1	0.037	0.588	Q78PY7	SND1	staphylococcal nuclease and tudor domain containing 1	0.0449	0.296	0.0388	Snd1	SND1	staphylococcal nuclease and tudor domain containing 1
1	0.037	0.815	P61161	ACTR2	actin related protein 2	0.0092	0.369	0.00492	Actr2	ACTR2	actin related protein 2
1	0.037	0.963	Q91VC3	EIF4A3	eukaryotic translation initiation factor 4A3	0.0248	0.431	0.0182	Eif4a3	EIF4A3	eukaryotic translation initiation factor 4A3
1	0.037	0.855	P28656	NAP1L1	nucleosome assembly protein 1 like 1	0.00462	0.431	0.00189	Nap1l1	NAP1L1	nucleosome assembly protein 1 like 1
1	0.037	0.774	Q9D8V0	HM13	histocompatibility minor 13	0.0015	0.656	0.000383	H13	HM13	histocompatibility minor 13
1	0.038	0.638	Q9DCD0	PGD	phosphogluconate dehydrogenase	0.53	0.025	0.876	Pgd	PGD	phosphogluconate dehydrogenase
1	0.038	0.389	Q9DB29	IAH1	isoamyl acetate hydrolyzing esterase 1 (putative)	0.0463	0.257	0.0403	Iah1	IAH1	isoamyl acetate hydrolyzing esterase 1 (putative)
1	0.038	0.857	Q6ZWU9	Rps27/Rps27rt	ribosomal protein S27	0.0855	0.473	0.087	Rps27	Rps27/Rps27rt	ribosomal protein S27
1	0.038	0.879	Q8K2I3	FMO2	flavin containing dimethylaniline monoxygenase 2	0.0635	0.766	0.0602	Fmo2	FMO2	flavin containing dimethylaniline monoxygenase 2
1	0.038	0.378	Q99MR9	PPP1R3A	protein phosphatase 1 regulatory subunit 3A	0.000291	1.785	2.8e-05	Ppp1r3a	PPP1R3A	protein phosphatase 1 regulatory subunit 3A
1	0.039	0.955	P32883	KRAS	KRAS proto-oncogene, GTPase	0.533	0.019	0.885	Kras	KRAS	KRAS proto-oncogene, GTPase
1	0.039	0.472	Q8VHE0	SEC63	SEC63 homolog, protein translocation regulator	0.00969	0.228	0.00528	Sec63	SEC63	SEC63 homolog, protein translocation regulator
1	0.039	0.972	Q61206	PAFAH1B2	platelet activating factor acetylhydrolase 1b catalytic subunit 2	0.0126	0.354	0.00749	Pafah1b2	PAFAH1B2	platelet activating factor acetylhydrolase 1b catalytic subunit 2
1	0.04	0.872	Q8BFX3	KCTD3	potassium channel tetramerization domain containing 3	0.562	0.006	0.952	Kctd3	KCTD3	potassium channel tetramerization domain containing 3
1	0.04	0.728	P17742	PPIA	peptidylprolyl isomerase A	0.000797	0.52	0.000148	Ppia	PPIA	peptidylprolyl isomerase A
1	0.04	0.479	Q8BGY2	EIF5A2	eukaryotic translation initiation factor 5A2	0.049	0.734	0.0433	Eif5a2	EIF5A2	eukaryotic translation initiation factor 5A2
1	0.04	0.961	P56528	CD38	CD38 molecule	0.0029	0.988	0.000996	Cd38	CD38	CD38 molecule
1	0.041	0.923	Q8VDP4	CCAR2	cell cycle and apoptosis regulator 2	0.0238	0.168	0.0173	Ccar2	CCAR2	cell cycle and apoptosis regulator 2
1	0.041	0.908	Q8R310	TMCC3	transmembrane and coiled-coil domain family 3	0.115	0.201	0.125	Tmcc3	TMCC3	transmembrane and coiled-coil domain family 3
1	0.041	0.829	P35235	PTPN11	protein tyrosine phosphatase non-receptor type 11	0.00105	0.366	0.000225	Ptpn11	PTPN11	protein tyrosine phosphatase non-receptor type 11
1	0.041	0.923	Q9JKB1	UCHL3	ubiquitin C-terminal hydrolase L3	0.018	0.426	0.012	Uchl3	UCHL3	ubiquitin C-terminal hydrolase L3
1	0.042	0.138	P63017	HSPA8	heat shock protein family A (Hsp70) member 8	0.102	0.169	0.108	Hspa8	HSPA8	heat shock protein family A (Hsp70) member 8
1	0.042	0.939	Q8R3Q0	SARAF	store-operated calcium entry associated regulatory factor	0.00529	0.474	0.0023	Saraf	SARAF	store-operated calcium entry associated regulatory factor
1	0.042	0.92	Q99MD9	NASP	nuclear autoantigenic sperm protein	0.0162	0.479	0.0104	Nasp	NASP	nuclear autoantigenic sperm protein
1	0.042	0.842	P07759	SERPINA3	serpin family A member 3	0.000159	6.531	8.22e-06	Serpina3n	SERPINA3	serpin family A member 3
1	0.043	0.932	Q9JII6	AKR1A1	aldo-keto reductase family 1 member A1	0.497	0.023	0.805	Akr1a1	AKR1A1	aldo-keto reductase family 1 member A1
1	0.043	0.482	O54988	SLK	STE20 like kinase	0.392	0.066	0.586	Slk	SLK	STE20 like kinase
1	0.043	0.923	P54823	DDX6	DEAD-box helicase 6	0.387	0.07	0.577	Ddx6	DDX6	DEAD-box helicase 6
1	0.043	0.792	Q9DCW4	ETFB	electron transfer flavoprotein subunit beta	0.454	0.134	0.71	Etfb	ETFB	electron transfer flavoprotein subunit beta
1	0.043	0.859	Q9R0Q7	PTGES3	prostaglandin E synthase 3	0.0123	0.376	0.00724	Ptges3	PTGES3	prostaglandin E synthase 3
1	0.044	0.585	Q60823	AKT2	AKT serine/threonine kinase 2	0.558	0.007	0.941	Akt2	AKT2	AKT serine/threonine kinase 2
1	0.044	0.9	Q3UJU9	RMDN3	regulator of microtubule dynamics 3	0.205	0.202	0.258	Rmdn3	RMDN3	regulator of microtubule dynamics 3
1	0.045	0.828	Q9D8S4	REXO2	RNA exonuclease 2	0.0688	0.147	0.0667	Rexo2	REXO2	RNA exonuclease 2
1	0.045	0.532	P47740	ALDH3A2	aldehyde dehydrogenase 3 family member A2	0.223	0.176	0.287	Aldh3a2	ALDH3A2	aldehyde dehydrogenase 3 family member A2
1	0.045	0.952	Q9DBG7	SRPRA	SRP receptor subunit alpha	0.0568	0.21	0.0524	Srpr	SRPRA	SRP receptor subunit alpha
1	0.045	0.894	Q60668	HNRNPD	heterogeneous nuclear ribonucleoprotein D	0.0468	0.264	0.041	Hnrnpd	HNRNPD	heterogeneous nuclear ribonucleoprotein D
1	0.045	0.13	Q8BML9	Qars	glutaminyl-tRNA synthetase	0.0395	0.271	0.033	Qars	Qars	glutaminyl-tRNA synthetase
1	0.045	0.899	Q9WV55	VAPA	VAMP associated protein A	0.0105	0.357	0.00593	Vapa	VAPA	VAMP associated protein A
1	0.045	0.899	Q9CR26	VTA1	vesicle trafficking 1	0.0327	0.393	0.0261	Vta1	VTA1	vesicle trafficking 1
1	0.045	0.788	Q9WTP6	AK2	adenylate kinase 2	0.0185	0.403	0.0124	Ak2	AK2	adenylate kinase 2
1	0.045	0.853	Q9JM76	ARPC3	actin related protein 2/3 complex subunit 3	0.00179	0.524	0.000498	Arpc3	ARPC3	actin related protein 2/3 complex subunit 3
1	0.045	0.507	Q9Z2X1	HNRNPF	heterogeneous nuclear ribonucleoprotein F	0.00107	0.7	0.000231	Hnrnpf	HNRNPF	heterogeneous nuclear ribonucleoprotein F
1	0.045	0.481	Q3UH68	LIMCH1	LIM and calponin homology domains 1	0.00562	0.713	0.0025	Limch1	LIMCH1	LIM and calponin homology domains 1
1	0.045	0.913	Q3UIR3	DTX3L	deltex E3 ubiquitin ligase 3L	0.00025	2.588	2.17e-05	Dtx3l	DTX3L	deltex E3 ubiquitin ligase 3L
1	0.046	0.687	O88967	YME1L1	YME1 like 1 ATPase	0.474	0.023	0.757	Yme1l1	YME1L1	YME1 like 1 ATPase
1	0.046	0.849	P51859	HDGF	heparin binding growth factor	0.0997	0.099	0.105	Hdgf	HDGF	heparin binding growth factor
1	0.046	0.846	Q9CZD3	GARS1	glycyl-tRNA synthetase 1	0.00401	0.579	0.00155	Gars	GARS1	glycyl-tRNA synthetase 1
1	0.046	0.544	Q8JZR0	ACSL5	acyl-CoA synthetase long chain family member 5	0.0028	0.939	0.000944	Acsl5	ACSL5	acyl-CoA synthetase long chain family member 5
1	0.047	0.477	P08752	GNAI2	G protein subunit alpha i2	0.00444	0.164	0.00179	Gnai2	GNAI2	G protein subunit alpha i2
1	0.047	0.833	P62774	MTPN	myotrophin	0.0743	0.253	0.0734	Mtpn	MTPN	myotrophin
1	0.047	0.882	Q7TQH0	ATXN2L	ataxin 2 like	0.00247	0.673	0.00079	Atxn2l	ATXN2L	ataxin 2 like
1	0.048	0.764	Q9CPT4	MYDGF	myeloid derived growth factor	0.15	0.282	0.175	Mydgf	MYDGF	myeloid derived growth factor
1	0.048	0.449	P47791	GSR	glutathione-disulfide reductase	0.000325	0.963	3.38e-05	Gsr	GSR	glutathione-disulfide reductase
1	0.049	0.901	O35295	PURB	purine rich element binding protein B	0.22	0.123	0.282	Purb	PURB	purine rich element binding protein B
1	0.049	0.967	O35864	COPS5	COP9 signalosome subunit 5	0.108	0.178	0.116	Cops5	COPS5	COP9 signalosome subunit 5
1	0.049	0.888	P24547	IMPDH2	inosine monophosphate dehydrogenase 2	0.000887	0.792	0.000174	Impdh2	IMPDH2	inosine monophosphate dehydrogenase 2
1	0.049	0.693	P24549	ALDH1A1	aldehyde dehydrogenase 1 family member A1	0.00415	0.987	0.00162	Aldh1a1	ALDH1A1	aldehyde dehydrogenase 1 family member A1
1	0.05	0.362	P80318	CCT3	chaperonin containing TCP1 subunit 3	0.401	0.062	0.605	Cct3	CCT3	chaperonin containing TCP1 subunit 3
1	0.05	0.904	Q91YP2	NLN	neurolysin	0.346	0.129	0.502	Nln	NLN	neurolysin
1	0.05	0.902	Q62418	DBNL	drebrin like	0.00373	0.709	0.0014	Dbnl	DBNL	drebrin like
1	0.05	0.392	P31938	MAP2K1	mitogen-activated protein kinase kinase 1	0.00352	0.839	0.0013	Map2k1	MAP2K1	mitogen-activated protein kinase kinase 1
1	0.051	0.179	Q9Z2C5	MTM1	myotubularin 1	0.281	0.096	0.384	Mtm1	MTM1	myotubularin 1
1	0.051	0.919	Q9Z172	SUMO3	small ubiquitin like modifier 3	0.131	0.159	0.148	Sumo3	SUMO3	small ubiquitin like modifier 3
1	0.051	0.702	P08207	S100A10	S100 calcium binding protein A10	0.269	0.187	0.363	S100a10	S100A10	S100 calcium binding protein A10
1	0.051	0.828	Q60598	CTTN	cortactin	0.000145	0.918	6.99e-06	Cttn	CTTN	cortactin
1	0.051	0.439	Q9QZI9	SERINC3	serine incorporator 3	7.81e-05	1.002	1.21e-06	Serinc3	SERINC3	serine incorporator 3
1	0.051	0.357	Q9ER72	CARS1	cysteinyl-tRNA synthetase 1	0.00162	1.117	0.000428	Cars	CARS1	cysteinyl-tRNA synthetase 1
1	0.051	0.876	O89086	RBM3	RNA binding motif protein 3	0.00211	1.512	0.000629	Rbm3	RBM3	RNA binding motif protein 3
1	0.052	0.423	Q62188	DPYSL3	dihydropyrimidinase like 3	0.51	0.022	0.833	Dpysl3	DPYSL3	dihydropyrimidinase like 3
1	0.052	0.798	Q8CJ53	TRIP10	thyroid hormone receptor interactor 10	0.0259	0.205	0.0192	Trip10	TRIP10	thyroid hormone receptor interactor 10
1	0.052	0.84	P62874	GNB1	G protein subunit beta 1	0.00867	0.212	0.00453	Gnb1	GNB1	G protein subunit beta 1
1	0.052	0.911	P56812	PDCD5	programmed cell death 5	0.0677	0.284	0.0653	Pdcd5	PDCD5	programmed cell death 5
1	0.052	0.656	Q9Z1Q5	CLIC1	chloride intracellular channel 1	0.000214	0.806	1.56e-05	Clic1	CLIC1	chloride intracellular channel 1
1	0.052	0.92	Q6IRU2	Tpm4	tropomyosin 4	0.000913	1.01	0.00018	Tpm4	Tpm4	tropomyosin 4
1	0.053	0.912	P62141	PPP1CB	protein phosphatase 1 catalytic subunit beta	0.178	0.083	0.215	Ppp1cb	PPP1CB	protein phosphatase 1 catalytic subunit beta
1	0.053	0.963	Q99KV1	DNAJB11	DnaJ heat shock protein family (Hsp40) member B11	0.37	0.098	0.545	Dnajb11	DNAJB11	DnaJ heat shock protein family (Hsp40) member B11
1	0.053	0.908	Q4VAA2	CDV3	CDV3 homolog	0.0163	0.18	0.0106	Cdv3	CDV3	CDV3 homolog
1	0.053	0.0779	Q6ZWX6	EIF2S1	eukaryotic translation initiation factor 2 subunit alpha	0.000805	0.533	0.00015	Eif2s1	EIF2S1	eukaryotic translation initiation factor 2 subunit alpha
1	0.053	0.802	P48025	SYK	spleen associated tyrosine kinase	7.02e-05	1.694	8.13e-07	Syk	SYK	spleen associated tyrosine kinase
1	0.054	0.466	Q9D0S9	HINT2	histidine triad nucleotide binding protein 2	0.572	0.007	0.974	Hint2	HINT2	histidine triad nucleotide binding protein 2
1	0.055	0.622	Q9JLT4	TXNRD2	thioredoxin reductase 2	0.38	0.04	0.564	Txnrd2	TXNRD2	thioredoxin reductase 2
1	0.055	0.702	P97352	S100A13	S100 calcium binding protein A13	0.445	0.082	0.693	S100a13	S100A13	S100 calcium binding protein A13
1	0.055	0.532	Q64010	CRK	CRK proto-oncogene, adaptor protein	0.296	0.096	0.41	Crk	CRK	CRK proto-oncogene, adaptor protein
1	0.055	0.275	P82347	SGCD	sarcoglycan delta	0.204	0.132	0.255	Sgcd	SGCD	sarcoglycan delta
1	0.055	0.744	Q61140	BCAR1	BCAR1 scaffold protein, Cas family member	0.144	0.23	0.166	Bcar1	BCAR1	BCAR1 scaffold protein, Cas family member
1	0.055	0.702	Q3THS6	MAT2A	methionine adenosyltransferase 2A	0.0157	0.259	0.00995	Mat2a	MAT2A	methionine adenosyltransferase 2A
1	0.055	0.892	P84096	RHOG	ras homolog family member G	0.00484	0.631	0.00203	Rhog	RHOG	ras homolog family member G
1	0.055	0.86	P30115	GSTA3	glutathione S-transferase alpha 3	0.0096	0.845	0.00521	Gsta3	GSTA3	glutathione S-transferase alpha 3
1	0.055	0.895	Q9EQH2	ERAP1	endoplasmic reticulum aminopeptidase 1	0.00267	0.904	0.000882	Erap1	ERAP1	endoplasmic reticulum aminopeptidase 1
1	0.055	0.88	P35505	FAH	fumarylacetoacetate hydrolase	0.00305	0.917	0.00108	Fah	FAH	fumarylacetoacetate hydrolase
1	0.055	0.0985	Q9WV32	ARPC1B	actin related protein 2/3 complex subunit 1B	0.000212	1.213	1.5e-05	Arpc1b	ARPC1B	actin related protein 2/3 complex subunit 1B
1	0.055	0.875	P21107	TPM3	tropomyosin 3	0.000202	1.762	1.34e-05	Tpm3	TPM3	tropomyosin 3
1	0.056	0.896	Q8C6E0	CFAP36	cilia and flagella associated protein 36	0.116	0.292	0.127	Cfap36	CFAP36	cilia and flagella associated protein 36
1	0.056	0.786	Q91WQ3	YARS1	tyrosyl-tRNA synthetase 1	0.000469	0.73	6.23e-05	Yars	YARS1	tyrosyl-tRNA synthetase 1
1	0.057	0.565	Q9WVB0	RBPMS	RNA binding protein, mRNA processing factor	0.502	0.019	0.815	Rbpms	RBPMS	RNA binding protein, mRNA processing factor
1	0.057	0.812	P52825	CPT2	carnitine palmitoyltransferase 2	0.00828	0.243	0.00425	Cpt2	CPT2	carnitine palmitoyltransferase 2
1	0.057	0.91	Q3TLH4	PRRC2C	proline rich coiled-coil 2C	0.0202	0.304	0.014	Prrc2c	PRRC2C	proline rich coiled-coil 2C
1	0.057	0.799	Q9JJV9	SCN5A	sodium voltage-gated channel alpha subunit 5	0.00517	0.5	0.00223	Scn5a	SCN5A	sodium voltage-gated channel alpha subunit 5
1	0.057	0.65	Q9Z1Q9	VARS1	valyl-tRNA synthetase 1	7.16e-05	1.153	9.54e-07	Vars	VARS1	valyl-tRNA synthetase 1
1	0.058	0.773	Q8R5J9	ARL6IP5	ADP ribosylation factor like GTPase 6 interacting protein 5	0.425	0.048	0.652	Arl6ip5	ARL6IP5	ADP ribosylation factor like GTPase 6 interacting protein 5
1	0.058	0.729	Q8BWW4	LARP4	La ribonucleoprotein 4	0.208	0.11	0.262	Larp4	LARP4	La ribonucleoprotein 4
1	0.058	0.945	Q6P9Q6	FKBP15	FKBP prolyl isomerase family member 15	0.00672	0.461	0.00322	Fkbp15	FKBP15	FKBP prolyl isomerase family member 15
1	0.058	0.913	Q9D7J4	COX20	cytochrome c oxidase assembly factor COX20	0.0465	0.578	0.0405	Cox20	COX20	cytochrome c oxidase assembly factor COX20
1	0.059	0.756	Q9CQ86	MIEN1	migration and invasion enhancer 1	0.469	0.09	0.745	Mien1	MIEN1	migration and invasion enhancer 1
1	0.059	0.945	O08585	CLTA	clathrin light chain A	0.0148	0.227	0.00928	Clta	CLTA	clathrin light chain A
1	0.059	0.818	G5E8Q8	ADGRF5	adhesion G protein-coupled receptor F5	0.000524	0.933	7.58e-05	Adgrf5	ADGRF5	adhesion G protein-coupled receptor F5
1	0.06	0.894	Q3TKT4	SMARCA4	SWI/SNF related, matrix associated, actin dependent regulator of chromatin, subfamily a, member 4	0.522	0.015	0.859	Smarca4	SMARCA4	SWI/SNF related, matrix associated, actin dependent regulator of chromatin, subfamily a, member 4
0.522	0.06	0.0091	Q99LX0	PARK7	Parkinsonism associated deglycase	0.469	0.039	0.745	Park7	PARK7	Parkinsonism associated deglycase
1	0.06	0.17	P07901	HSP90AA1	heat shock protein 90 alpha family class A member 1	0.00149	0.4	0.000381	Hsp90aa1	HSP90AA1	heat shock protein 90 alpha family class A member 1
1	0.06	0.231	P26041	MSN	moesin	0.000344	1.069	3.69e-05	Msn	MSN	moesin
1	0.061	0.578	Q9JJU8	SH3BGRL	SH3 domain binding glutamate rich protein like	0.13	0.177	0.147	Sh3bgrl	SH3BGRL	SH3 domain binding glutamate rich protein like
1	0.061	0.291	Q08857	CD36	CD36 molecule	0.0204	0.289	0.0142	Cd36	CD36	CD36 molecule
1	0.061	0.775	A2A8Z1	OSBPL9	oxysterol binding protein like 9	0.000447	0.539	5.75e-05	Osbpl9	OSBPL9	oxysterol binding protein like 9
1	0.061	0.866	P17047	LAMP2	lysosomal associated membrane protein 2	0.000964	0.543	0.000196	Lamp2	LAMP2	lysosomal associated membrane protein 2
1	0.061	0.974	Q922F4	TUBB6	tubulin beta 6 class V	0.00399	0.543	0.00154	Tubb6	TUBB6	tubulin beta 6 class V
1	0.062	0.839	Q6P9R2	OXSR1	oxidative stress responsive kinase 1	0.488	0.018	0.787	Oxsr1	OXSR1	oxidative stress responsive kinase 1
1	0.062	0.432	Q9R257	HEBP1	heme binding protein 1	0.169	0.343	0.202	Hebp1	HEBP1	heme binding protein 1
1	0.062	0.424	Q921M3	SF3B3	splicing factor 3b subunit 3	0.00851	0.487	0.00442	Sf3b3	SF3B3	splicing factor 3b subunit 3
1	0.062	0.856	Q925F2	ESAM	endothelial cell adhesion molecule	0.00286	0.705	0.000973	Esam	ESAM	endothelial cell adhesion molecule
1	0.062	0.781	P97371	PSME1	proteasome activator subunit 1	0.00237	0.775	0.000743	Psme1	PSME1	proteasome activator subunit 1
1	0.062	0.577	P60843	EIF4A1	eukaryotic translation initiation factor 4A1	0.000297	1.018	2.89e-05	Eif4a1	EIF4A1	eukaryotic translation initiation factor 4A1
1	0.063	0.891	Q9CY64	BLVRA	biliverdin reductase A	0.128	0.123	0.143	Blvra	BLVRA	biliverdin reductase A
1	0.063	0.955	Q7TT50	CDC42BPB	CDC42 binding protein kinase beta	0.0577	0.17	0.0535	Cdc42bpb	CDC42BPB	CDC42 binding protein kinase beta
1	0.063	0.535	P60122	RUVBL1	RuvB like AAA ATPase 1	0.000209	0.396	1.44e-05	Ruvbl1	RUVBL1	RuvB like AAA ATPase 1
1	0.063	0.457	O88492	PLIN4	perilipin 4	5.5e-05	1.806	4.68e-07	Plin4	PLIN4	perilipin 4
1	0.064	0.837	P17182	ENO1	enolase 1	0.393	0.085	0.589	Eno1	ENO1	enolase 1
1	0.064	0.324	P26883	FKBP1A	FKBP prolyl isomerase 1A	0.00386	0.378	0.00147	Fkbp1a	FKBP1A	FKBP prolyl isomerase 1A
1	0.064	0.621	Q6ZQ58	LARP1	La ribonucleoprotein 1, translational regulator	0.0118	0.5	0.00685	Larp1	LARP1	La ribonucleoprotein 1, translational regulator
1	0.064	0.608	Q8R2G4	ART3	ADP-ribosyltransferase 3 (inactive)	0.00131	0.567	0.000313	Art3	ART3	ADP-ribosyltransferase 3 (inactive)
1	0.064	0.709	Q64213	Sf1	splicing factor 1	0.00104	0.726	0.000223	Sf1	Sf1	splicing factor 1
1	0.065	0.576	Q9CY58	SERBP1	SERPINE1 mRNA binding protein 1	0.155	0.096	0.182	Serbp1	SERBP1	SERPINE1 mRNA binding protein 1
1	0.065	0.96	Q9D1M0	SEC13	SEC13 homolog, nuclear pore and COPII coat complex component	0.235	0.167	0.306	Sec13	SEC13	SEC13 homolog, nuclear pore and COPII coat complex component
1	0.065	0.789	P10639	TXN	thioredoxin	0.00302	0.807	0.00106	Txn1	TXN	thioredoxin
1	0.066	0.912	Q80Y17	LLGL1	LLGL scribble cell polarity complex component 1	0.34	0.051	0.491	Llgl1	LLGL1	LLGL scribble cell polarity complex component 1
1	0.066	0.369	Q3UGC7	EIF3J	eukaryotic translation initiation factor 3 subunit J	0.0142	0.385	0.00878	Eif3j1	EIF3J	eukaryotic translation initiation factor 3 subunit J
1	0.066	0.157	Q8BG05	Hnrnpa3	heterogeneous nuclear ribonucleoprotein A3	0.00349	0.587	0.00129	Hnrnpa3	Hnrnpa3	heterogeneous nuclear ribonucleoprotein A3
1	0.066	0.568	Q62426	CSTB	cystatin B	0.000192	0.77	1.21e-05	Cstb	CSTB	cystatin B
1	0.066	0.872	Q62167	DDX3X	DEAD-box helicase 3 X-linked	0.0101	0.782	0.00558	Ddx3x	DDX3X	DEAD-box helicase 3 X-linked
1	0.067	0.942	Q9DBG9	TAX1BP3	Tax1 binding protein 3	0.53	0.02	0.877	Tax1bp3	TAX1BP3	Tax1 binding protein 3
1	0.068	0.212	Q9WVA3	BUB3	BUB3 mitotic checkpoint protein	0.0106	0.169	0.00599	Bub3	BUB3	BUB3 mitotic checkpoint protein
1	0.068	0.795	Q9Z1N5	DDX39B	DExD-box helicase 39B	0.063	0.212	0.0596	Ddx39b	DDX39B	DExD-box helicase 39B
1	0.068	0.966	Q8BWZ3	NAA25	N-alpha-acetyltransferase 25, NatB auxiliary subunit	0.00207	1.225	0.000613	Naa25	NAA25	N-alpha-acetyltransferase 25, NatB auxiliary subunit
1	0.069	0.401	Q61166	MAPRE1	microtubule associated protein RP/EB family member 1	0.452	0.022	0.705	Mapre1	MAPRE1	microtubule associated protein RP/EB family member 1
1	0.069	0.617	Q9D819	PPA1	inorganic pyrophosphatase 1	0.00961	0.738	0.00521	Ppa1	PPA1	inorganic pyrophosphatase 1
1	0.069	0.905	Q9D6M3	SLC25A22	solute carrier family 25 member 22	0.00229	1.098	0.00071	Slc25a22	SLC25A22	solute carrier family 25 member 22
1	0.07	0.771	P24638	ACP2	acid phosphatase 2, lysosomal	0.237	0.165	0.309	Acp2	ACP2	acid phosphatase 2, lysosomal
1	0.071	0.828	P04925	PRNP	prion protein	0.197	0.14	0.244	Prnp	PRNP	prion protein
1	0.071	0.502	P15208	INSR	insulin receptor	0.113	0.212	0.122	Insr	INSR	insulin receptor
1	0.071	0.699	Q99020	HNRNPAB	heterogeneous nuclear ribonucleoprotein A/B	0.0575	0.282	0.0532	Hnrnpab	HNRNPAB	heterogeneous nuclear ribonucleoprotein A/B
1	0.071	0.384	Q6PAV2	HERC4	HECT and RLD domain containing E3 ubiquitin protein ligase 4	0.127	0.312	0.142	Herc4	HERC4	HECT and RLD domain containing E3 ubiquitin protein ligase 4
1	0.071	0.743	P47964	Rpl36	ribosomal protein L36	0.219	0.321	0.279	Rpl36	Rpl36	ribosomal protein L36
1	0.071	0.823	P62858	RPS28	ribosomal protein S28	0.0985	0.662	0.104	Rps28	RPS28	ribosomal protein S28
1	0.071	0.702	P24452	CAPG	capping actin protein, gelsolin like	0.00234	1.396	0.000729	Capg	CAPG	capping actin protein, gelsolin like
1	0.072	0.412	O08709	PRDX6	peroxiredoxin 6	0.262	0.083	0.351	Prdx6	PRDX6	peroxiredoxin 6
1	0.072	0.918	Q9Z108	STAU1	staufen double-stranded RNA binding protein 1	0.00506	0.387	0.00216	Stau1	STAU1	staufen double-stranded RNA binding protein 1
1	0.072	0.264	Q8R2U0	SEH1L	SEH1 like nucleoporin	0.00394	0.708	0.00151	Seh1l	SEH1L	SEH1 like nucleoporin
1	0.072	0.962	P11688	ITGA5	integrin subunit alpha 5	0.00147	0.872	0.000373	Itga5	ITGA5	integrin subunit alpha 5
1	0.073	0.543	Q6NV72	WDCP	WD repeat and coiled coil containing	0.282	0.134	0.385	Wdcp	WDCP	WD repeat and coiled coil containing
1	0.073	0.376	P47955	Rplp1 (includes others)	ribosomal protein, large, P1	0.046	0.501	0.04	Rplp1	Rplp1 (includes others)	ribosomal protein, large, P1
1	0.075	0.268	P99027	RPLP2	ribosomal protein lateral stalk subunit P2	0.0899	0.378	0.0925	Rplp2	RPLP2	ribosomal protein lateral stalk subunit P2
1	0.076	0.931	Q3V3R4	ITGA1	integrin subunit alpha 1	0.57	0.006	0.97	Itga1	ITGA1	integrin subunit alpha 1
1	0.076	0.842	P37040	POR	cytochrome p450 oxidoreductase	0.001	1.206	0.000208	Por	POR	cytochrome p450 oxidoreductase
1	0.076	0.355	O08739	AMPD3	adenosine monophosphate deaminase 3	0.000521	1.596	7.45e-05	Ampd3	AMPD3	adenosine monophosphate deaminase 3
1	0.077	0.791	Q3UFY8	TRMT10C	tRNA methyltransferase 10C, mitochondrial RNase P subunit	0.318	0.115	0.45	Trmt10c	TRMT10C	tRNA methyltransferase 10C, mitochondrial RNase P subunit
1	0.077	0.27	Q8K310	MATR3	matrin 3	0.0317	0.215	0.0251	Matr3	MATR3	matrin 3
1	0.077	0.955	A2ADY9	DDI2	DNA damage inducible 1 homolog 2	0.000114	1.12	3.97e-06	Ddi2	DDI2	DNA damage inducible 1 homolog 2
1	0.078	0.51	P97820	MAP4K4	mitogen-activated protein kinase kinase kinase kinase 4	0.000246	0.28	2.1e-05	Map4k4	MAP4K4	mitogen-activated protein kinase kinase kinase kinase 4
1	0.078	0.63	Q8CAK1	IBA57	iron-sulfur cluster assembly factor IBA57	0.00863	0.475	0.0045	Iba57	IBA57	iron-sulfur cluster assembly factor IBA57
1	0.079	0.928	Q99J09	WDR77	WD repeat domain 77	0.298	0.145	0.415	Wdr77	WDR77	WD repeat domain 77
1	0.079	0.748	Q06185	Atp5k	ATP synthase, H+ transporting, mitochondrial F1F0 complex, subunit E	0.363	0.279	0.533	Atp5k	Atp5k	ATP synthase, H+ transporting, mitochondrial F1F0 complex, subunit E
1	0.079	0.896	Q8CFE4	SCYL2	SCY1 like pseudokinase 2	0.0292	0.462	0.0225	Scyl2	SCYL2	SCY1 like pseudokinase 2
1	0.08	0.915	E9Q394	AKAP13	A-kinase anchoring protein 13	0.338	0.053	0.487	Akap13	AKAP13	A-kinase anchoring protein 13
1	0.08	0.852	Q3TDN2	FAF2	Fas associated factor family member 2	0.0297	0.318	0.023	Faf2	FAF2	Fas associated factor family member 2
1	0.08	0.838	Q9D832	DNAJB4	DnaJ heat shock protein family (Hsp40) member B4	0.0312	0.569	0.0245	Dnajb4	DNAJB4	DnaJ heat shock protein family (Hsp40) member B4
1	0.081	0.767	Q9WTX6	CUL1	cullin 1	0.155	0.085	0.183	Cul1	CUL1	cullin 1
1	0.081	0.334	P07356	ANXA2	annexin A2	0.00478	0.666	0.00199	Anxa2	ANXA2	annexin A2
1	0.082	0.711	P11152	LPL	lipoprotein lipase	0.0152	0.364	0.00958	Lpl	LPL	lipoprotein lipase
1	0.082	0.913	Q9DBT5	AMPD2	adenosine monophosphate deaminase 2	0.0516	0.487	0.0464	Ampd2	AMPD2	adenosine monophosphate deaminase 2
1	0.083	0.069	Q60865	CAPRIN1	cell cycle associated protein 1	0.324	0.063	0.461	Caprin1	CAPRIN1	cell cycle associated protein 1
1	0.083	0.195	Q8R081	HNRNPL	heterogeneous nuclear ribonucleoprotein L	0.00983	0.168	0.00538	Hnrnpl	HNRNPL	heterogeneous nuclear ribonucleoprotein L
1	0.083	0.68	Q8R317	UBQLN1	ubiquilin 1	0.056	0.188	0.0514	Ubqln1	UBQLN1	ubiquilin 1
1	0.083	0.843	Q5F2E7	NUFIP2	nuclear FMR1 interacting protein 2	0.0142	0.226	0.00873	Nufip2	NUFIP2	nuclear FMR1 interacting protein 2
1	0.083	0.749	Q64669	NQO1	NAD(P)H quinone dehydrogenase 1	0.121	0.25	0.134	Nqo1	NQO1	NAD(P)H quinone dehydrogenase 1
1	0.084	0.0534	P63101	YWHAZ	tyrosine 3-monooxygenase/tryptophan 5-monooxygenase activation protein zeta	0.0114	0.253	0.00649	Ywhaz	YWHAZ	tyrosine 3-monooxygenase/tryptophan 5-monooxygenase activation protein zeta
1	0.084	0.888	Q9ERU9	RGPD4 (includes others)	RANBP2 like and GRIP domain containing 3	0.00459	0.397	0.00187	Ranbp2	RGPD4 (includes others)	RANBP2 like and GRIP domain containing 3
1	0.084	0.491	Q9QZS8	SH2D3C	SH2 domain containing 3C	0.00134	0.873	0.000328	Sh2d3c	SH2D3C	SH2 domain containing 3C
1	0.084	0.672	Q8CFX1	H6PD	hexose-6-phosphate dehydrogenase/glucose 1-dehydrogenase	7.89e-05	1.026	1.38e-06	H6pd	H6PD	hexose-6-phosphate dehydrogenase/glucose 1-dehydrogenase
1	0.085	0.395	P11404	FABP3	fatty acid binding protein 3	0.528	0.021	0.873	Fabp3	FABP3	fatty acid binding protein 3
1	0.085	0.65	A6H8H2	DENND4C	DENN domain containing 4C	0.00935	0.216	0.00503	Dennd4c	DENND4C	DENN domain containing 4C
1	0.085	0.495	P97855	G3BP1	G3BP stress granule assembly factor 1	0.0142	0.305	0.00876	G3bp1	G3BP1	G3BP stress granule assembly factor 1
1	0.086	0.915	O08808	DIAPH1	diaphanous related formin 1	0.107	0.226	0.115	Diaph1	DIAPH1	diaphanous related formin 1
1	0.086	0.51	P97461	RPS5	ribosomal protein S5	0.0337	0.334	0.027	Rps5	RPS5	ribosomal protein S5
1	0.086	0.104	Q61937	NPM1	nucleophosmin 1	7.27e-05	0.883	1.02e-06	Npm1	NPM1	nucleophosmin 1
1	0.087	0.906	Q9CPX6	ATG3	autophagy related 3	0.33	0.108	0.473	Atg3	ATG3	autophagy related 3
1	0.087	0.477	P82348	SGCG	sarcoglycan gamma	0.0221	0.221	0.0157	Sgcg	SGCG	sarcoglycan gamma
1	0.087	0.582	Q9WVK4	EHD1	EH domain containing 1	0.000441	0.718	5.64e-05	Ehd1	EHD1	EH domain containing 1
1	0.087	0.397	Q9JJI8	RPL38	ribosomal protein L38	0.0976	0.771	0.102	Rpl38	RPL38	ribosomal protein L38
1	0.087	0.952	Q60935	ART1	ADP-ribosyltransferase 1	0.000301	1.8	2.94e-05	Art1	ART1	ADP-ribosyltransferase 1
1	0.088	0.247	P63158	Gm21596/Hmgb1	high mobility group box 1	0.0347	0.201	0.0281	Hmgb1	Gm21596/Hmgb1	high mobility group box 1
1	0.088	0.44	Q8VE19	MIOS	meiosis regulator for oocyte development	0.000155	0.547	7.88e-06	Mios	MIOS	meiosis regulator for oocyte development
1	0.088	0.632	Q62159	RHOC	ras homolog family member C	0.000608	1.31	9.62e-05	Rhoc	RHOC	ras homolog family member C
1	0.089	0.745	B2RRE7	OTUD4	OTU deubiquitinase 4	0.478	0.036	0.765	Otud4	OTUD4	OTU deubiquitinase 4
1	0.089	0.633	Q99LU0	CHMP1B	charged multivesicular body protein 1B	0.0105	0.325	0.00587	Chmp1b	CHMP1B	charged multivesicular body protein 1B
1	0.09	0.924	Q8CHC4	SYNJ1	synaptojanin 1	0.0168	0.331	0.011	Synj1	SYNJ1	synaptojanin 1
1	0.09	0.226	Q8VDD5	MYH9	myosin heavy chain 9	0.00141	0.802	0.000349	Myh9	MYH9	myosin heavy chain 9
1	0.09	0.687	Q8VI36	PXN	paxillin	0.00154	1.081	0.000397	Pxn	PXN	paxillin
1	0.091	0.384	P23249	MOV10	Mov10 RISC complex RNA helicase	0.0038	0.909	0.00144	Mov10	MOV10	Mov10 RISC complex RNA helicase
1	0.091	0.589	O55137	Acot1	acyl-CoA thioesterase 1	0.00214	1.383	0.00064	Acot1	Acot1	acyl-CoA thioesterase 1
1	0.092	0.252	Q9D1M4	EEF1E1	eukaryotic translation elongation factor 1 epsilon 1	0.479	0.055	0.767	Eef1e1	EEF1E1	eukaryotic translation elongation factor 1 epsilon 1
1	0.092	0.388	P62889	RPL30	ribosomal protein L30	0.164	0.244	0.196	Rpl30	RPL30	ribosomal protein L30
1	0.093	0.149	P10605	CTSB	cathepsin B	0.418	0.033	0.637	Ctsb	CTSB	cathepsin B
1	0.094	0.919	P36916	GNL1	G protein nucleolar 1 (putative)	0.00025	0.746	2.16e-05	Gnl1	GNL1	G protein nucleolar 1 (putative)
1	0.095	0.803	Q9DCB1	Hmgn3	high mobility group nucleosomal binding domain 3	0.496	0.08	0.802	Hmgn3	Hmgn3	high mobility group nucleosomal binding domain 3
1	0.095	0.9	Q80SY4	MIB1	MIB E3 ubiquitin protein ligase 1	0.00366	0.467	0.00137	Mib1	MIB1	MIB E3 ubiquitin protein ligase 1
1	0.095	0.216	Q9WUU7	CTSZ	cathepsin Z	8.46e-05	1.177	1.58e-06	Ctsz	CTSZ	cathepsin Z
1	0.096	0.893	P35922	FMR1	fragile X messenger ribonucleoprotein 1	0.000439	0.559	5.57e-05	Fmr1	FMR1	fragile X messenger ribonucleoprotein 1
1	0.096	0.368	P48193	EPB41	erythrocyte membrane protein band 4.1	0.00123	0.694	0.000287	Epb41	EPB41	erythrocyte membrane protein band 4.1
1	0.098	0.2	Q9CQ73	PKP2	plakophilin 2	0.507	0.036	0.826	Pkp2	PKP2	plakophilin 2
1	0.099	0.62	Q8BVU0	LRCH3	leucine rich repeats and calponin homology domain containing 3	0.399	0.039	0.601	Lrch3	LRCH3	leucine rich repeats and calponin homology domain containing 3
1	0.099	0.209	Q9CQV8	YWHAB	tyrosine 3-monooxygenase/tryptophan 5-monooxygenase activation protein beta	0.00262	0.189	0.000859	Ywhab	YWHAB	tyrosine 3-monooxygenase/tryptophan 5-monooxygenase activation protein beta
1	0.099	0.704	Q62417	SORBS1	sorbin and SH3 domain containing 1	0.127	0.301	0.143	Sorbs1	SORBS1	sorbin and SH3 domain containing 1
1	0.099	0.127	Q6NZC7	SEC23IP	SEC23 interacting protein	0.0492	0.374	0.0436	Sec23ip	SEC23IP	SEC23 interacting protein
1	0.099	0.728	Q9R111	GDA	guanine deaminase	0.000377	2.29	4.33e-05	Gda	GDA	guanine deaminase
1	0.1	0.838	Q9ES56	TRAPPC4	trafficking protein particle complex subunit 4	0.493	0.023	0.797	Trappc4	TRAPPC4	trafficking protein particle complex subunit 4
1	0.1	0.931	P61327	MAGOH	mago homolog, exon junction complex subunit	0.357	0.085	0.521	Magoh	MAGOH	mago homolog, exon junction complex subunit
1	0.1	0.701	Q80WW9	DDRGK1	DDRGK domain containing 1	0.00791	0.488	0.00401	Ddrgk1	DDRGK1	DDRGK domain containing 1
1	0.101	0.561	P63325	RPS10	ribosomal protein S10	0.245	0.15	0.321	Rps10	RPS10	ribosomal protein S10
1	0.101	0.116	P46978	STT3A	STT3 oligosaccharyltransferase complex catalytic subunit A	0.0569	0.287	0.0525	Stt3a	STT3A	STT3 oligosaccharyltransferase complex catalytic subunit A
1	0.102	0.869	O35379	ABCC1	ATP binding cassette subfamily C member 1	0.145	0.233	0.168	Abcc1	ABCC1	ATP binding cassette subfamily C member 1
1	0.102	0.807	Q8K354	CBR3	carbonyl reductase 3	0.235	0.456	0.305	Cbr3	CBR3	carbonyl reductase 3
1	0.103	0.887	Q70FJ1	Akap9	A kinase (PRKA) anchor protein (yotiao) 9	0.202	0.172	0.253	Akap9	Akap9	A kinase (PRKA) anchor protein (yotiao) 9
1	0.103	0.441	P08228	SOD1	superoxide dismutase 1	0.133	0.226	0.15	Sod1	SOD1	superoxide dismutase 1
1	0.104	0.855	O09106	HDAC1	histone deacetylase 1	0.217	0.102	0.277	Hdac1	HDAC1	histone deacetylase 1
1	0.104	0.849	O08810	EFTUD2	elongation factor Tu GTP binding domain containing 2	0.0015	0.422	0.000386	Eftud2	EFTUD2	elongation factor Tu GTP binding domain containing 2
1	0.105	0.767	Q3U0S6	RASIP1	Ras interacting protein 1	0.00114	1.497	0.000256	Rasip1	RASIP1	Ras interacting protein 1
1	0.106	0.788	Q9CT10	RANBP3	RAN binding protein 3	0.562	0.007	0.953	Ranbp3	RANBP3	RAN binding protein 3
1	0.106	0.538	Q61599	ARHGDIB	Rho GDP dissociation inhibitor beta	0.235	0.216	0.305	Arhgdib	ARHGDIB	Rho GDP dissociation inhibitor beta
1	0.106	0.707	P97372	PSME2	proteasome activator subunit 2	0.000355	1.498	3.95e-05	Psme2	PSME2	proteasome activator subunit 2
1	0.107	0.725	Q9Z2G9	HTATIP2	HIV-1 Tat interactive protein 2	0.0929	0.268	0.0963	Htatip2	HTATIP2	HIV-1 Tat interactive protein 2
1	0.108	0.774	P51863	ATP6V0D1	ATPase H+ transporting V0 subunit d1	0.0352	0.269	0.0287	Atp6v0d1	ATP6V0D1	ATPase H+ transporting V0 subunit d1
1	0.109	0.873	Q6A4J8	USP7	ubiquitin specific peptidase 7	0.0236	0.31	0.0171	Usp7	USP7	ubiquitin specific peptidase 7
1	0.109	0.719	P97370	ATP1B3	ATPase Na+/K+ transporting subunit beta 3	0.01	0.565	0.00552	Atp1b3	ATP1B3	ATPase Na+/K+ transporting subunit beta 3
1	0.109	0.553	Q9JHS4	CLPX	caseinolytic mitochondrial matrix peptidase chaperone subunit X	0.000327	0.985	3.41e-05	Clpx	CLPX	caseinolytic mitochondrial matrix peptidase chaperone subunit X
1	0.109	0.134	O88587	COMT	catechol-O-methyltransferase	3.61e-05	1.648	1.46e-07	Comt	COMT	catechol-O-methyltransferase
1	0.11	0.512	Q8R0H9	GGA1	golgi associated, gamma adaptin ear containing, ARF binding protein 1	0.17	0.089	0.204	Gga1	GGA1	golgi associated, gamma adaptin ear containing, ARF binding protein 1
1	0.111	0.348	Q9CQV6	MAP1LC3B	microtubule associated protein 1 light chain 3 beta	0.000121	1.164	4.58e-06	Map1lc3b	MAP1LC3B	microtubule associated protein 1 light chain 3 beta
1	0.112	0.822	B2RUR8	OTUD7B	OTU deubiquitinase 7B	0.00799	0.45	0.00407	Otud7b	OTUD7B	OTU deubiquitinase 7B
1	0.113	0.588	P41105	RPL28	ribosomal protein L28	0.156	0.245	0.184	Rpl28	RPL28	ribosomal protein L28
1	0.114	0.473	P25976	UBTF	upstream binding transcription factor	0.309	0.065	0.434	Ubtf	UBTF	upstream binding transcription factor
1	0.114	0.601	P97379	G3BP2	G3BP stress granule assembly factor 2	0.0436	0.265	0.0374	G3bp2	G3BP2	G3BP stress granule assembly factor 2
1	0.114	0.243	P62911	Rpl32	ribosomal protein L32	0.0373	0.385	0.0308	Rpl32	Rpl32	ribosomal protein L32
1	0.115	0.859	Q6ZWY3	RPS27L	ribosomal protein S27 like	0.162	0.178	0.193	Rps27l	RPS27L	ribosomal protein S27 like
1	0.115	0.612	Q9R0E1	PLOD3	procollagen-lysine,2-oxoglutarate 5-dioxygenase 3	8.02e-05	1.36	1.43e-06	Plod3	PLOD3	procollagen-lysine,2-oxoglutarate 5-dioxygenase 3
1	0.116	0.675	Q9D394	RUFY3	RUN and FYVE domain containing 3	0.527	0.025	0.87	Rufy3	RUFY3	RUN and FYVE domain containing 3
1	0.117	0.836	O35841	API5	apoptosis inhibitor 5	0.0224	0.232	0.016	Api5	API5	apoptosis inhibitor 5
1	0.117	0.455	P84099	RPL19	ribosomal protein L19	0.0153	0.28	0.00962	Rpl19	RPL19	ribosomal protein L19
1	0.117	0.749	O35114	SCARB2	scavenger receptor class B member 2	0.00158	0.817	0.000414	Scarb2	SCARB2	scavenger receptor class B member 2
1	0.117	0.805	Q9ES74	NEK7	NIMA related kinase 7	0.000133	1.476	5.83e-06	Nek7	NEK7	NIMA related kinase 7
0.681	0.118	0.0138	P42669	PURA	purine rich element binding protein A	0.331	0.093	0.473	Pura	PURA	purine rich element binding protein A
1	0.119	0.454	P02468	LAMC1	laminin subunit gamma 1	0.00846	0.384	0.00438	Lamc1	LAMC1	laminin subunit gamma 1
1	0.12	0.21	Q3UM45	PPP1R7	protein phosphatase 1 regulatory subunit 7	0.00609	0.266	0.00281	Ppp1r7	PPP1R7	protein phosphatase 1 regulatory subunit 7
1	0.12	0.521	P35980	RPL18	ribosomal protein L18	0.0262	0.521	0.0195	Rpl18	RPL18	ribosomal protein L18
1	0.12	0.213	Q99L45	EIF2S2	eukaryotic translation initiation factor 2 subunit beta	0.00158	0.607	0.000415	Eif2s2	EIF2S2	eukaryotic translation initiation factor 2 subunit beta
1	0.121	0.476	Q9CQR2	RPS21	ribosomal protein S21	0.258	0.312	0.343	Rps21	RPS21	ribosomal protein S21
1	0.121	0.677	Q9D0I8	MRTO4	MRT4 homolog, ribosome maturation factor	0.0105	0.465	0.00593	Mrto4	MRTO4	MRT4 homolog, ribosome maturation factor
1	0.121	0.65	Q9D2N4	DTNA	dystrobrevin alpha	0.000952	0.775	0.000191	Dtna	DTNA	dystrobrevin alpha
1	0.122	0.871	Q3TXX3	ZFYVE27	zinc finger FYVE-type containing 27	0.00794	0.6	0.00403	Zfyve27	ZFYVE27	zinc finger FYVE-type containing 27
1	0.123	0.545	Q8CGB6	TNS2	tensin 2	0.00124	0.844	0.00029	Tns2	TNS2	tensin 2
1	0.124	0.401	P62717	RPL18A	ribosomal protein L18a	0.0833	0.212	0.0841	Rpl18a	RPL18A	ribosomal protein L18a
1	0.125	0.406	O35177	NEDD9	neural precursor cell expressed, developmentally down-regulated 9	0.0117	0.56	0.00677	Nedd9	NEDD9	neural precursor cell expressed, developmentally down-regulated 9
1	0.125	0.781	Q61510	TRIM25	tripartite motif containing 25	0.000273	1.361	2.51e-05	Trim25	TRIM25	tripartite motif containing 25
1	0.126	0.525	Q9CQJ6	DENR	density regulated re-initiation and release factor	0.237	0.075	0.308	Denr	DENR	density regulated re-initiation and release factor
1	0.126	0.579	Q3U0V1	KHSRP	KH-type splicing regulatory protein	0.121	0.131	0.134	Khsrp	KHSRP	KH-type splicing regulatory protein
1	0.127	0.412	Q9CR57	RPL14	ribosomal protein L14	0.232	0.145	0.301	Rpl14	RPL14	ribosomal protein L14
1	0.128	0.9	O08795	PRKCSH	protein kinase C substrate 80K-H	0.338	0.073	0.487	Prkcsh	PRKCSH	protein kinase C substrate 80K-H
1	0.128	0.8	P0DJE0	PET100	PET100 cytochrome c oxidase chaperone	0.0655	0.524	0.0627	Pet100	PET100	PET100 cytochrome c oxidase chaperone
1	0.128	0.652	O89053	CORO1A	coronin 1A	0.0488	0.66	0.0431	Coro1a	CORO1A	coronin 1A
1	0.128	0.641	Q4PZA2	ECE1	endothelin converting enzyme 1	0.00103	0.689	0.000216	Ece1	ECE1	endothelin converting enzyme 1
1	0.129	0.848	Q91VY9	ZNF622	zinc finger protein 622	0.0567	0.242	0.0522	Zfp622	ZNF622	zinc finger protein 622
1	0.129	0.268	P46412	GPX3	glutathione peroxidase 3	0.00537	1.58	0.00235	Gpx3	GPX3	glutathione peroxidase 3
1	0.13	0.911	Q8BK63	CSNK1A1	casein kinase 1 alpha 1	0.00269	0.51	0.000892	Csnk1a1	CSNK1A1	casein kinase 1 alpha 1
1	0.131	0.259	A2ASQ1	AGRN	agrin	0.00391	0.661	0.0015	Agrn	AGRN	agrin
1	0.132	0.688	Q9JLV1	BAG3	BAG cochaperone 3	0.00935	0.226	0.00504	Bag3	BAG3	BAG cochaperone 3
1	0.133	0.388	Q3TIV5	Zc3h15	zinc finger CCCH-type containing 15	0.0114	0.306	0.00654	Zc3h15	Zc3h15	zinc finger CCCH-type containing 15
1	0.134	0.754	O70591	PFDN2	prefoldin subunit 2	0.218	0.175	0.278	Pfdn2	PFDN2	prefoldin subunit 2
1	0.135	0.887	Q9CWZ7	NAPG	NSF attachment protein gamma	0.0488	0.145	0.0432	Napg	NAPG	NSF attachment protein gamma
1	0.135	0.764	P45377	AKR1B10	aldo-keto reductase family 1 member B10	0.143	0.263	0.166	Akr1b8	AKR1B10	aldo-keto reductase family 1 member B10
1	0.136	0.688	Q3TLP5	ECHDC2	enoyl-CoA hydratase domain containing 2	0.387	0.076	0.578	Echdc2	ECHDC2	enoyl-CoA hydratase domain containing 2
1	0.136	0.0832	P26350	Ptma (includes others)	prothymosin alpha	0.00474	0.312	0.00197	Ptma	Ptma (includes others)	prothymosin alpha
1	0.137	0.748	Q6ZQ08	CNOT1	CCR4-NOT transcription complex subunit 1	0.1	0.112	0.106	Cnot1	CNOT1	CCR4-NOT transcription complex subunit 1
1	0.137	0.263	Q9D8E6	RPL4	ribosomal protein L4	0.0127	0.211	0.00753	Rpl4	RPL4	ribosomal protein L4
1	0.137	0.567	Q61696	HSPA1A/HSPA1B	heat shock protein family A (Hsp70) member 1A	0.375	0.393	0.556	Hspa1a	HSPA1A/HSPA1B	heat shock protein family A (Hsp70) member 1A
1	0.137	0.298	Q3ULW8	PARP3	poly(ADP-ribose) polymerase family member 3	9.37e-05	0.889	2.26e-06	Parp3	PARP3	poly(ADP-ribose) polymerase family member 3
1	0.137	0.567	P17879	Hspa1b	heat shock protein 1B	0.126	0.988	0.14	Hspa1b	Hspa1b	heat shock protein 1B
1	0.137	0.625	Q9D8Y0	EFHD2	EF-hand domain family member D2	0.000133	2.252	5.79e-06	Efhd2	EFHD2	EF-hand domain family member D2
1	0.138	0.385	P68040	RACK1	receptor for activated C kinase 1	0.0165	0.221	0.0107	Rack1	RACK1	receptor for activated C kinase 1
0.198	0.138	0.0016	Q99PL5	Rrbp1	ribosome binding protein 1	0.00229	0.453	0.000708	Rrbp1	Rrbp1	ribosome binding protein 1
1	0.138	0.116	Q60770	STXBP3	syntaxin binding protein 3	0.00523	0.699	0.00226	Stxbp3	STXBP3	syntaxin binding protein 3
1	0.138	0.828	Q4VBD2	TAPT1	transmembrane anterior posterior transformation 1	0.00193	0.707	0.000552	Tapt1	TAPT1	transmembrane anterior posterior transformation 1
1	0.139	0.392	B2RY56	Rbm25	RNA binding motif protein 25	0.00603	0.535	0.00277	Rbm25	Rbm25	RNA binding motif protein 25
1	0.139	0.905	O89017	LGMN	legumain	0.00328	0.536	0.00118	Lgmn	LGMN	legumain
1	0.139	0.439	P27601	GNA13	G protein subunit alpha 13	0.00306	1.387	0.00108	Gna13	GNA13	G protein subunit alpha 13
1	0.141	0.652	Q9CZM2	RPL15	ribosomal protein L15	0.103	0.169	0.109	Rpl15	RPL15	ribosomal protein L15
1	0.143	0.741	Q9CYZ2	TPD52L2	TPD52 like 2	0.0995	0.181	0.105	Tpd52l2	TPD52L2	TPD52 like 2
1	0.143	0.429	P14206	RPSA	ribosomal protein SA	0.0297	0.293	0.0231	Rpsa	RPSA	ribosomal protein SA
1	0.145	0.414	Q9CXY6	ILF2	interleukin enhancer binding factor 2	0.00312	0.413	0.00111	Ilf2	ILF2	interleukin enhancer binding factor 2
1	0.146	0.494	P62082	RPS7	ribosomal protein S7	0.109	0.162	0.118	Rps7	RPS7	ribosomal protein S7
1	0.148	0.281	P26450	PIK3R1	phosphoinositide-3-kinase regulatory subunit 1	0.000222	1.402	1.69e-05	Pik3r1	PIK3R1	phosphoinositide-3-kinase regulatory subunit 1
1	0.149	0.55	P62754	RPS6	ribosomal protein S6	0.0116	0.467	0.00667	Rps6	RPS6	ribosomal protein S6
1	0.15	0.0728	Q8R4H2	ARHGEF12	Rho guanine nucleotide exchange factor 12	0.0913	0.172	0.0944	Arhgef12	ARHGEF12	Rho guanine nucleotide exchange factor 12
1	0.152	0.286	P47911	RPL6	ribosomal protein L6	0.00792	0.232	0.00402	Rpl6	RPL6	ribosomal protein L6
1	0.152	0.26	Q9DAW9	CNN3	calponin 3	0.00223	1.321	0.00068	Cnn3	CNN3	calponin 3
1	0.153	0.582	Q9CX86	HNRNPA0	heterogeneous nuclear ribonucleoprotein A0	0.148	0.269	0.172	Hnrnpa0	HNRNPA0	heterogeneous nuclear ribonucleoprotein A0
1	0.153	0.383	P62908	RPS3	ribosomal protein S3	0.0268	0.296	0.0202	Rps3	RPS3	ribosomal protein S3
1	0.153	0.6	P61514	RPL37A	ribosomal protein L37a	0.231	0.313	0.299	Rpl37a	RPL37A	ribosomal protein L37a
1	0.153	0.319	Q07076	ANXA7	annexin A7	9.88e-05	2.025	2.62e-06	Anxa7	ANXA7	annexin A7
1	0.154	0.319	P25444	RPS2	ribosomal protein S2	0.215	0.104	0.272	Rps2	RPS2	ribosomal protein S2
1	0.154	0.252	P62301	RPS13	ribosomal protein S13	0.165	0.224	0.198	Rps13	RPS13	ribosomal protein S13
1	0.155	0.909	O70585	DTNB	dystrobrevin beta	0.466	0.039	0.738	Dtnb	DTNB	dystrobrevin beta
1	0.155	0.191	P49312	Hnrnpa1	heterogeneous nuclear ribonucleoprotein A1	0.000631	0.703	0.000102	Hnrnpa1	Hnrnpa1	heterogeneous nuclear ribonucleoprotein A1
1	0.155	0.346	Q9EQK5	MVP	major vault protein	0.000191	1.962	1.2e-05	Mvp	MVP	major vault protein
1	0.156	0.391	P14869	RPLP0	ribosomal protein lateral stalk subunit P0	0.0296	0.224	0.023	Rplp0	RPLP0	ribosomal protein lateral stalk subunit P0
1	0.156	0.76	Q9Z2D6	MECP2	methyl-CpG binding protein 2	0.0227	0.381	0.0163	Mecp2	MECP2	methyl-CpG binding protein 2
0.876	0.157	0.0201	P18242	CTSD	cathepsin D	0.302	0.057	0.422	Ctsd	CTSD	cathepsin D
1	0.157	0.846	Q9WV80	SNX1	sorting nexin 1	0.00328	0.461	0.00118	Snx1	SNX1	sorting nexin 1
1	0.157	0.319	O70373	XIRP1	xin actin binding repeat containing 1	0.0397	1.168	0.0332	Xirp1	XIRP1	xin actin binding repeat containing 1
1	0.158	0.364	Q99MR6	SRRT	serrate, RNA effector molecule	0.0702	0.279	0.0683	Srrt	SRRT	serrate, RNA effector molecule
1	0.158	0.576	Q921T2	TOR1AIP1	torsin 1A interacting protein 1	0.0048	0.473	0.00201	Tor1aip1	TOR1AIP1	torsin 1A interacting protein 1
1	0.158	0.763	P60824	CIRBP	cold inducible RNA binding protein	0.00897	1.103	0.00474	Cirbp	CIRBP	cold inducible RNA binding protein
1	0.159	0.57	P62242	RPS8	ribosomal protein S8	0.0389	0.33	0.0323	Rps8	RPS8	ribosomal protein S8
1	0.159	0.185	P10107	ANXA1	annexin A1	0.00554	0.73	0.00245	Anxa1	ANXA1	annexin A1
1	0.16	0.518	Q6ZWN5	RPS9	ribosomal protein S9	0.0302	0.426	0.0236	Rps9	RPS9	ribosomal protein S9
1	0.161	0.359	Q3TZZ7	ESYT2	extended synaptotagmin 2	0.0122	0.252	0.0072	Esyt2	ESYT2	extended synaptotagmin 2
1	0.161	0.532	P61750	ARF4	ADP ribosylation factor 4	0.0122	0.426	0.0072	Arf4	ARF4	ADP ribosylation factor 4
1	0.162	0.568	Q8BH43	WASF2	WASP family member 2	0.00501	0.492	0.00213	Wasf2	WASF2	WASP family member 2
1	0.163	0.629	P53026	RPL10A	ribosomal protein L10a	0.028	0.388	0.0214	Rpl10a	RPL10A	ribosomal protein L10a
1	0.163	0.24	Q61553	FSCN1	fascin actin-bundling protein 1	0.000732	0.86	0.000129	Fscn1	FSCN1	fascin actin-bundling protein 1
1	0.164	0.477	Q6ZWV3	RPL10	ribosomal protein L10	0.155	0.126	0.182	Rpl10	RPL10	ribosomal protein L10
1	0.164	0.773	Q9Z1M8	IK	IK cytokine	0.0109	0.242	0.00616	Ik	IK	IK cytokine
1	0.164	0.534	Q9CPR4	RPL17	ribosomal protein L17	0.0255	0.317	0.0189	Rpl17	RPL17	ribosomal protein L17
0.633	0.164	0.0123	P09405	NCL	nucleolin	0.000877	0.845	0.00017	Ncl	NCL	nucleolin
1	0.166	0.524	Q9CXW4	RPL11	ribosomal protein L11	0.0688	0.263	0.0667	Rpl11	RPL11	ribosomal protein L11
1	0.167	0.286	P62843	RPS15	ribosomal protein S15	0.289	0.135	0.398	Rps15	RPS15	ribosomal protein S15
1	0.167	0.566	Q4ACU6	SHANK3	SH3 and multiple ankyrin repeat domains 3	0.0013	0.977	0.000309	Shank3	SHANK3	SH3 and multiple ankyrin repeat domains 3
1	0.167	0.329	Q61735	CD47	CD47 molecule	0.000286	1.168	2.72e-05	Cd47	CD47	CD47 molecule
1	0.168	0.722	O08784	TCOF1	treacle ribosome biogenesis factor 1	0.197	0.19	0.245	Tcof1	TCOF1	treacle ribosome biogenesis factor 1
1	0.168	0.328	Q7TNV0	DEK	DEK proto-oncogene	0.0417	0.203	0.0355	Dek	DEK	DEK proto-oncogene
1	0.168	0.0871	Q99KQ4	NAMPT	nicotinamide phosphoribosyltransferase	0.000952	1.611	0.000191	Nampt	NAMPT	nicotinamide phosphoribosyltransferase
1	0.169	0.0685	P32067	SSB	small RNA binding exonuclease protection factor La	0.00538	0.392	0.00236	Ssb	SSB	small RNA binding exonuclease protection factor La
1	0.17	0.0842	Q99KC8	VWA5A	von Willebrand factor A domain containing 5A	0.000143	2.122	6.58e-06	Vwa5a	VWA5A	von Willebrand factor A domain containing 5A
1	0.171	0.636	P57080	USP25	ubiquitin specific peptidase 25	0.515	0.025	0.845	Usp25	USP25	ubiquitin specific peptidase 25
1	0.172	0.354	P62270	RPS18	ribosomal protein S18	0.0287	0.583	0.0221	Rps18	RPS18	ribosomal protein S18
1	0.173	0.39	P62245	RPS15A	ribosomal protein S15a	0.0286	0.308	0.022	Rps15a	RPS15A	ribosomal protein S15a
1	0.173	0.598	Q80WC7	AGFG2	ArfGAP with FG repeats 2	0.000205	1.027	1.4e-05	Agfg2	AGFG2	ArfGAP with FG repeats 2
1	0.174	0.312	P50543	Gm12854/S100a11	S100 calcium binding protein A11	0.000695	0.81	0.000119	S100a11	Gm12854/S100a11	S100 calcium binding protein A11
1	0.175	0.512	P28654	DCN	decorin	0.000415	0.464	4.97e-05	Dcn	DCN	decorin
1	0.175	0.422	P62267	RPS23	ribosomal protein S23	0.0572	0.509	0.0529	Rps23	RPS23	ribosomal protein S23
1	0.176	0.637	Q8BRN9	CC2D1B	coiled-coil and C2 domain containing 1B	0.117	0.212	0.128	Cc2d1b	CC2D1B	coiled-coil and C2 domain containing 1B
1	0.176	0.401	P63276	RPS17	ribosomal protein S17	0.136	0.243	0.156	Rps17	RPS17	ribosomal protein S17
1	0.176	0.618	P60867	RPS20	ribosomal protein S20	0.0202	0.497	0.0141	Rps20	RPS20	ribosomal protein S20
1	0.177	0.157	Q80X90	FLNB	filamin B	0.0024	0.933	0.000756	Flnb	FLNB	filamin B
1	0.179	0.387	P62702	RPS4Y1	ribosomal protein S4 Y-linked 1	0.0843	0.111	0.0853	Rps4x	RPS4Y1	ribosomal protein S4 Y-linked 1
1	0.18	0.076	P24270	CAT	catalase	0.0396	0.258	0.033	Cat	CAT	catalase
1	0.181	0.179	P97351	Rps3a1	ribosomal protein S3A1	0.00903	0.33	0.00478	Rps3a1	Rps3a1	ribosomal protein S3A1
1	0.181	0.436	Q9Z130	HNRNPDL	heterogeneous nuclear ribonucleoprotein D like	0.0074	0.75	0.00368	Hnrnpdl	HNRNPDL	heterogeneous nuclear ribonucleoprotein D like
1	0.181	0.126	Q61147	CP	ceruloplasmin	7.18e-05	2.394	9.88e-07	Cp	CP	ceruloplasmin
1	0.183	0.754	Q3UDE2	TTLL12	tubulin tyrosine ligase like 12	0.503	0.068	0.818	Ttll12	TTLL12	tubulin tyrosine ligase like 12
1	0.183	0.479	P62852	RPS25	ribosomal protein S25	0.0659	0.237	0.0632	Rps25	RPS25	ribosomal protein S25
1	0.183	0.651	Q7TPR4	ACTN1	actinin alpha 1	0.00238	1.682	0.000746	Actn1	ACTN1	actinin alpha 1
1	0.184	0.144	P32020	SCP2	sterol carrier protein 2	0.0255	0.081	0.0189	Scp2	SCP2	sterol carrier protein 2
1	0.185	0.0928	Q8R0X7	SGPL1	sphingosine-1-phosphate lyase 1	0.156	0.231	0.185	Sgpl1	SGPL1	sphingosine-1-phosphate lyase 1
1	0.185	0.722	Q91VR5	DDX1	DEAD-box helicase 1	0.0016	0.406	0.000423	Ddx1	DDX1	DEAD-box helicase 1
1	0.186	0.288	Q6Q477	ATP2B4	ATPase plasma membrane Ca2+ transporting 4	0.0103	0.643	0.00578	Atp2b4	ATP2B4	ATPase plasma membrane Ca2+ transporting 4
1	0.187	0.171	P47915	Rpl29 (includes others)	ribosomal protein L29	0.195	0.136	0.241	Rpl29	Rpl29 (includes others)	ribosomal protein L29
1	0.189	0.519	P47962	RPL5	ribosomal protein L5	0.0168	0.203	0.011	Rpl5	RPL5	ribosomal protein L5
1	0.189	0.46	P47963	RPL13	ribosomal protein L13	0.0667	0.352	0.0641	Rpl13	RPL13	ribosomal protein L13
1	0.189	0.349	P14131	RPS16	ribosomal protein S16	0.0683	0.447	0.066	Rps16	RPS16	ribosomal protein S16
1	0.19	0.745	Q99LF4	RTCB	RNA 2',3'-cyclic phosphate and 5'-OH ligase	0.000572	0.522	8.73e-05	Rtcb	RTCB	RNA 2',3'-cyclic phosphate and 5'-OH ligase
1	0.19	0.244	Q9CSH3	DIS3	DIS3 homolog, exosome endoribonuclease and 3'-5' exoribonuclease	0.0213	0.532	0.015	Dis3	DIS3	DIS3 homolog, exosome endoribonuclease and 3'-5' exoribonuclease
1	0.19	0.503	Q9JKB3	YBX3	Y-box binding protein 3	0.000297	0.785	2.88e-05	Ybx3	YBX3	Y-box binding protein 3
1	0.194	0.727	O09167	RPL21	ribosomal protein L21	0.299	0.093	0.416	Rpl21	RPL21	ribosomal protein L21
1	0.194	0.952	Q01320	TOP2A	DNA topoisomerase II alpha	0.339	0.267	0.487	Top2a	TOP2A	DNA topoisomerase II alpha
1	0.194	0.437	Q9D1R9	Rpl34 (includes others)	ribosomal protein L34	0.0477	0.281	0.0419	Rpl34	Rpl34 (includes others)	ribosomal protein L34
1	0.195	0.721	P23492	PNP	purine nucleoside phosphorylase	0.000181	2.438	1.04e-05	Pnp	PNP	purine nucleoside phosphorylase
1	0.197	0.0848	Q7TPV4	MYBBP1A	MYB binding protein 1a	0.000191	1.024	1.19e-05	Mybbp1a	MYBBP1A	MYB binding protein 1a
1	0.197	0.549	Q06890	CLU	clusterin	0.000248	1.19	2.12e-05	Clu	CLU	clusterin
1	0.198	0.277	P62900	RPL31	ribosomal protein L31	0.13	0.306	0.146	Rpl31	RPL31	ribosomal protein L31
1	0.2	0.619	P14733	LMNB1	lamin B1	0.122	0.489	0.135	Lmnb1	LMNB1	lamin B1
1	0.201	0.413	P19253	RPL13A	ribosomal protein L13a	0.0536	0.396	0.0487	Rpl13a	RPL13A	ribosomal protein L13a
1	0.201	0.22	P35979	RPL12	ribosomal protein L12	0.00649	0.487	0.00308	Rpl12	RPL12	ribosomal protein L12
1	0.205	0.8	Q9CPW4	ARPC5	actin related protein 2/3 complex subunit 5	0.00158	0.656	0.000414	Arpc5	ARPC5	actin related protein 2/3 complex subunit 5
0.591	0.206	0.0109	Q3TEA8	HP1BP3	heterochromatin protein 1 binding protein 3	0.028	0.152	0.0214	Hp1bp3	HP1BP3	heterochromatin protein 1 binding protein 3
1	0.206	0.0952	P62855	RPS26	ribosomal protein S26	0.11	0.158	0.118	Rps26	RPS26	ribosomal protein S26
1	0.208	0.319	SRP54	SRP54	signal recognition particle 54	0.118	0.172	0.129	Srp54b	SRP54	signal recognition particle 54
1	0.209	0.288	Q9JHS9	CWC15	CWC15 spliceosome associated protein homolog	0.0557	0.19	0.0511	Cwc15	CWC15	CWC15 spliceosome associated protein homolog
1	0.21	0.397	Q08288	LYAR	Ly1 antibody reactive	0.00221	0.62	0.000668	Lyar	LYAR	Ly1 antibody reactive
1	0.211	0.544	P51410	RPL9	ribosomal protein L9	0.0891	0.258	0.0915	Rpl9	RPL9	ribosomal protein L9
1	0.211	0.359	Q9CZX8	RPS19	ribosomal protein S19	0.03	0.484	0.0233	Rps19	RPS19	ribosomal protein S19
1	0.211	0.161	P10126	EEF1A1	eukaryotic translation elongation factor 1 alpha 1	0.000538	0.576	7.96e-05	Eef1a1	EEF1A1	eukaryotic translation elongation factor 1 alpha 1
1	0.211	0.835	P70698	CTPS1	CTP synthase 1	0.000694	1.535	0.000118	Ctps	CTPS1	CTP synthase 1
1	0.212	0.234	Q8C854	MYEF2	myelin expression factor 2	0.533	0.049	0.885	Myef2	MYEF2	myelin expression factor 2
1	0.212	0.329	Q9ESX5	DKC1	dyskerin pseudouridine synthase 1	0.0445	0.229	0.0384	Dkc1	DKC1	dyskerin pseudouridine synthase 1
1	0.212	0.286	P27659	RPL3	ribosomal protein L3	0.0487	0.316	0.043	Rpl3	RPL3	ribosomal protein L3
1	0.214	0.862	Q61074	PPM1G	protein phosphatase, Mg2+/Mn2+ dependent 1G	0.139	0.204	0.159	Ppm1g	PPM1G	protein phosphatase, Mg2+/Mn2+ dependent 1G
1	0.216	0.375	P61358	RPL27	ribosomal protein L27	0.0532	0.313	0.0482	Rpl27	RPL27	ribosomal protein L27
1	0.216	0.58	P30681	HMGB2	high mobility group box 2	0.00434	0.996	0.00172	Hmgb2	HMGB2	high mobility group box 2
1	0.218	0.188	Q99ME9	GTPBP4	GTP binding protein 4	0.000534	0.77	7.89e-05	Gtpbp4	GTPBP4	GTP binding protein 4
1	0.219	0.0853	Q99PG2	OGFR	opioid growth factor receptor	0.000169	1.873	9.04e-06	Ogfr	OGFR	opioid growth factor receptor
1	0.22	0.205	P62830	RPL23	ribosomal protein L23	0.0469	0.4	0.0411	Rpl23	RPL23	ribosomal protein L23
1	0.22	0.28	A6X935	ITIH4	inter-alpha-trypsin inhibitor heavy chain 4	0.00449	2.252	0.00182	Itih4	ITIH4	inter-alpha-trypsin inhibitor heavy chain 4
1	0.221	0.717	Q9Z2C4	MTMR1	myotubularin related protein 1	0.00102	0.733	0.000214	Mtmr1	MTMR1	myotubularin related protein 1
1	0.223	0.295	P62281	RPS11	ribosomal protein S11	0.241	0.11	0.314	Rps11	RPS11	ribosomal protein S11
1	0.223	0.756	Q99NB9	SF3B1	splicing factor 3b subunit 1	0.000647	0.864	0.000106	Sf3b1	SF3B1	splicing factor 3b subunit 1
1	0.224	0.405	P57780	ACTN4	actinin alpha 4	0.0282	0.289	0.0216	Actn4	ACTN4	actinin alpha 4
1	0.224	0.572	Q69Z37	SAMD9L	sterile alpha motif domain containing 9 like	0.00166	0.774	0.000446	Samd9l	SAMD9L	sterile alpha motif domain containing 9 like
1	0.224	0.18	P29341	PABPC1	poly(A) binding protein cytoplasmic 1	0.000104	0.834	3.02e-06	Pabpc1	PABPC1	poly(A) binding protein cytoplasmic 1
1	0.225	0.719	P49710	HCLS1	hematopoietic cell-specific Lyn substrate 1	0.000126	2.394	5.17e-06	Hcls1	HCLS1	hematopoietic cell-specific Lyn substrate 1
1	0.226	0.465	P83882	Rpl36a	ribosomal protein L36A	0.0543	0.34	0.0494	Rpl36a	Rpl36a	ribosomal protein L36A
1	0.227	0.0725	Q8R151	ZNFX1	zinc finger NFX1-type containing 1	0.000392	1.693	4.58e-05	Znfx1	ZNFX1	zinc finger NFX1-type containing 1
1	0.228	0.33	P12970	RPL7A	ribosomal protein L7a	0.0227	0.264	0.0162	Rpl7a	RPL7A	ribosomal protein L7a
1	0.228	0.234	Q9QYE6	GOLGA5	golgin A5	0.0482	0.312	0.0424	Golga5	GOLGA5	golgin A5
1	0.231	0.762	O09114	PTGDS	prostaglandin D2 synthase	0.0129	0.607	0.00775	Ptgds	PTGDS	prostaglandin D2 synthase
1	0.231	0.855	P54729	NUB1	negative regulator of ubiquitin like proteins 1	0.000103	1.56	2.91e-06	Nub1	NUB1	negative regulator of ubiquitin like proteins 1
1	0.235	0.421	P61255	RPL26	ribosomal protein L26	0.14	0.097	0.16	Rpl26	RPL26	ribosomal protein L26
1	0.235	0.0901	P14148	RPL7	ribosomal protein L7	0.0715	0.157	0.0699	Rpl7	RPL7	ribosomal protein L7
1	0.237	0.808	P09242	ALPL	alkaline phosphatase, biomineralization associated	0.0267	0.563	0.0201	Alpl	ALPL	alkaline phosphatase, biomineralization associated
0.577	0.238	0.0104	P10852	SLC3A2	solute carrier family 3 member 2	0.000945	1.2	0.000189	Slc3a2	SLC3A2	solute carrier family 3 member 2
1	0.242	0.246	Q9D7H3	RTCA	RNA 3'-terminal phosphate cyclase	0.139	0.166	0.159	Rtca	RTCA	RNA 3'-terminal phosphate cyclase
1	0.243	0.631	Q9QZK2	BCAR3	BCAR3 adaptor protein, NSP family member	0.559	0.008	0.943	Bcar3	BCAR3	BCAR3 adaptor protein, NSP family member
1	0.246	0.67	Q80XI3	EIF4G3	eukaryotic translation initiation factor 4 gamma 3	0.117	0.212	0.128	Eif4g3	EIF4G3	eukaryotic translation initiation factor 4 gamma 3
1	0.247	0.309	P42227	STAT3	signal transducer and activator of transcription 3	0.000188	2.397	1.13e-05	Stat3	STAT3	signal transducer and activator of transcription 3
1	0.248	0.443	Q6ZWV7	RPL35	ribosomal protein L35	0.115	0.3	0.125	Rpl35	RPL35	ribosomal protein L35
1	0.248	0.797	Q80TH2	ERBIN	erbb2 interacting protein	0.00141	0.829	0.000352	Erbin	ERBIN	erbb2 interacting protein
1	0.249	0.843	Q9DBR1	XRN2	5'-3' exoribonuclease 2	0.0916	0.162	0.0947	Xrn2	XRN2	5'-3' exoribonuclease 2
1	0.249	0.547	P62918	RPL8	ribosomal protein L8	0.104	0.256	0.111	Rpl8	RPL8	ribosomal protein L8
1	0.251	0.498	P62317	SNRPD2	small nuclear ribonucleoprotein D2 polypeptide	0.326	0.178	0.464	Snrpd2	SNRPD2	small nuclear ribonucleoprotein D2 polypeptide
1	0.257	0.169	Q99K48	NONO	non-POU domain containing octamer binding	0.0479	0.176	0.0422	Nono	NONO	non-POU domain containing octamer binding
0.823	0.261	0.0181	Q9R0H0	ACOX1	acyl-CoA oxidase 1	0.00075	0.702	0.000133	Acox1	ACOX1	acyl-CoA oxidase 1
1	0.262	0.0292	P21460	CST3	cystatin C	0.0421	0.241	0.0358	Cst3	CST3	cystatin C
1	0.265	0.0664	Q9Z1X4	ILF3	interleukin enhancer binding factor 3	0.37	0.088	0.546	Ilf3	ILF3	interleukin enhancer binding factor 3
1	0.265	0.245	Q61656	DDX5	DEAD-box helicase 5	0.061	0.306	0.0573	Ddx5	DDX5	DEAD-box helicase 5
1	0.268	0.273	P63323	RPS12	ribosomal protein S12	0.012	0.397	0.00702	Rps12	RPS12	ribosomal protein S12
1	0.269	0.609	Q922Q8	LRRC59	leucine rich repeat containing 59	0.000267	0.673	2.4e-05	Lrrc59	LRRC59	leucine rich repeat containing 59
1	0.27	0.225	Q60872	EIF1AX	eukaryotic translation initiation factor 1A X-linked	0.000199	2.094	1.3e-05	Eif1a	EIF1AX	eukaryotic translation initiation factor 1A X-linked
1	0.274	0.453	P67984	RPL22	ribosomal protein L22	0.00551	0.289	0.00243	Rpl22	RPL22	ribosomal protein L22
1	0.275	0.0427	Q9D8B3	CHMP4B	charged multivesicular body protein 4B	0.000748	1.274	0.000133	Chmp4b	CHMP4B	charged multivesicular body protein 4B
1	0.284	0.303	P09528	FTH1	ferritin heavy chain 1	0.00051	0.492	7.21e-05	Fth1	FTH1	ferritin heavy chain 1
1	0.288	0.117	P21981	TGM2	transglutaminase 2	0.000474	1.788	6.35e-05	Tgm2	TGM2	transglutaminase 2
1	0.291	0.378	Q62313	Tgoln1	trans-golgi network protein	0.000462	0.966	6.05e-05	Tgoln1	Tgoln1	trans-golgi network protein
1	0.291	0.606	Q64444	CA4	carbonic anhydrase 4	9.49e-05	1.917	2.4e-06	Car4	CA4	carbonic anhydrase 4
1	0.292	0.269	P62983	RPS27A	ribosomal protein S27a	0.013	0.502	0.0078	Rps27a	RPS27A	ribosomal protein S27a
1	0.294	0.377	Q8CI11	GNL3	G protein nucleolar 3	0.000139	0.956	6.25e-06	Gnl3	GNL3	G protein nucleolar 3
1	0.3	0.42	P14115	RPL27A	ribosomal protein L27a	0.195	0.127	0.241	Rpl27a	RPL27A	ribosomal protein L27a
1	0.3	0.291	Q00519	XDH	xanthine dehydrogenase	2.68e-05	3.079	4.69e-08	Xdh	XDH	xanthine dehydrogenase
1	0.301	0.0918	Q8BJS4	SUN2	Sad1 and UNC84 domain containing 2	0.000671	1.027	0.000112	Sun2	SUN2	Sad1 and UNC84 domain containing 2
0.735	0.305	0.0153	Q61233	LCP1	lymphocyte cytosolic protein 1	0.00434	0.718	0.00173	Lcp1	LCP1	lymphocyte cytosolic protein 1
1	0.309	0.603	Q00PI9	HNRNPUL2	heterogeneous nuclear ribonucleoprotein U like 2	0.247	0.067	0.325	Hnrnpul2	HNRNPUL2	heterogeneous nuclear ribonucleoprotein U like 2
1	0.309	0.0658	Q8BXK9	CLIC5	chloride intracellular channel 5	0.000534	1.179	7.87e-05	Clic5	CLIC5	chloride intracellular channel 5
1	0.31	0.168	Q91VM5	Rbmxl1	RNA binding motif protein, X-linked like-1	0.0166	0.6	0.0108	Rbmxl1	Rbmxl1	RNA binding motif protein, X-linked like-1
1	0.311	0.507	P62849	RPS24	ribosomal protein S24	0.0281	0.188	0.0214	Rps24	RPS24	ribosomal protein S24
1	0.312	0.516	P62274	RPS29	ribosomal protein S29	0.193	0.616	0.238	Rps29	RPS29	ribosomal protein S29
1	0.314	0.134	P29391	FTL	ferritin light chain	0.0143	0.5	0.00885	Ftl1	FTL	ferritin light chain
1	0.314	0.736	P52840	Sult1a1	sulfotransferase family 1A, phenol-preferring, member 1	0.000364	1.545	4.13e-05	Sult1a1	Sult1a1	sulfotransferase family 1A, phenol-preferring, member 1
1	0.318	0.633	O70548	TCAP	titin-cap	0.0763	0.413	0.0757	Tcap	TCAP	titin-cap
1	0.324	0.0374	O70133	DHX9	DExH-box helicase 9	0.0345	0.449	0.0279	Dhx9	DHX9	DExH-box helicase 9
0.187	0.325	0.00145	Q9QYB1	CLIC4	chloride intracellular channel 4	0.00259	1.343	0.000845	Clic4	CLIC4	chloride intracellular channel 4
1	0.334	0.644	O08583	Alyref	Aly/REF export factor	0.0698	0.253	0.068	Alyref	Alyref	Aly/REF export factor
1	0.342	0.659	Q99LJ0	CTTNBP2NL	CTTNBP2 N-terminal like	0.036	0.337	0.0294	Cttnbp2nl	CTTNBP2NL	CTTNBP2 N-terminal like
1	0.344	0.443	Q3U5Q7	CMPK2	cytidine/uridine monophosphate kinase 2	0.00134	1.79	0.000329	Cmpk2	CMPK2	cytidine/uridine monophosphate kinase 2
1	0.349	0.465	Q80XN0	BDH1	3-hydroxybutyrate dehydrogenase 1	0.567	0.023	0.963	Bdh1	BDH1	3-hydroxybutyrate dehydrogenase 1
1	0.349	0.7	Q9D9K3	AVEN	apoptosis and caspase activation inhibitor	0.164	0.153	0.195	Aven	AVEN	apoptosis and caspase activation inhibitor
1	0.351	0.135	P62862	FAU	FAU ubiquitin like and ribosomal protein S30 fusion	0.192	0.272	0.236	Fau	FAU	FAU ubiquitin like and ribosomal protein S30 fusion
1	0.353	0.25	E9Q5C9	Nolc1	nucleolar and coiled-body phosphoprotein 1	0.0133	0.664	0.00804	Nolc1	Nolc1	nucleolar and coiled-body phosphoprotein 1
1	0.354	0.627	Q05D44	EIF5B	eukaryotic translation initiation factor 5B	0.00768	0.494	0.00385	Eif5b	EIF5B	eukaryotic translation initiation factor 5B
1	0.359	0.431	Q99JF8	PSIP1	PC4 and SRSF1 interacting protein 1	0.33	0.099	0.472	Psip1	PSIP1	PC4 and SRSF1 interacting protein 1
1	0.37	0.414	Q9JJG0	TACC2	transforming acidic coiled-coil containing protein 2	2.68e-05	2.545	5.12e-08	Tacc2	TACC2	transforming acidic coiled-coil containing protein 2
1	0.382	0.683	Q9QVP4	MYL7	myosin light chain 7	0.562	0.051	0.953	Myl7	MYL7	myosin light chain 7
1	0.383	0.519	E9Q555	RNF213	ring finger protein 213	0.00013	2.076	5.56e-06	Rnf213	RNF213	ring finger protein 213
1	0.383	0.478	Q64378	FKBP5	FKBP prolyl isomerase 5	2.68e-05	3.999	1.06e-08	Fkbp5	FKBP5	FKBP prolyl isomerase 5
1	0.384	0.615	Q0VBL3	RBM15	RNA binding motif protein 15	0.0202	0.41	0.014	Rbm15	RBM15	RNA binding motif protein 15
1	0.385	0.135	O55003	BNIP3	BCL2 interacting protein 3	0.000243	1.711	2.04e-05	Bnip3	BNIP3	BCL2 interacting protein 3
1	0.392	0.15	Q9JJZ4	UBE2J1	ubiquitin conjugating enzyme E2 J1	0.0167	0.38	0.0109	Ube2j1	UBE2J1	ubiquitin conjugating enzyme E2 J1
1	0.393	0.495	Q05921	RNASEL	ribonuclease L	0.402	0.132	0.606	Rnasel	RNASEL	ribonuclease L
1	0.395	0.326	Q91Z40	GBP7	guanylate binding protein 7	8.48e-05	3.151	1.74e-06	Gbp7	GBP7	guanylate binding protein 7
1	0.398	0.819	O88811	STAM2	signal transducing adaptor molecule 2	0.326	0.078	0.465	Stam2	STAM2	signal transducing adaptor molecule 2
1	0.418	0.165	Q9D1H7	GET4	guided entry of tail-anchored proteins factor 4	0.00911	0.605	0.00484	Get4	GET4	guided entry of tail-anchored proteins factor 4
1	0.419	0.144	O88667	RRAD	RRAD, Ras related glycolysis inhibitor and calcium channel regulator	0.176	0.439	0.212	Rrad	RRAD	RRAD, Ras related glycolysis inhibitor and calcium channel regulator
1	0.421	0.0969	Q9JIK5	DDX21	DExD-box helicase 21	0.000344	1.359	3.7e-05	Ddx21	DDX21	DExD-box helicase 21
1	0.422	0.0291	P15105	GLUL	glutamate-ammonia ligase	7.81e-05	2.358	1.22e-06	Glul	GLUL	glutamate-ammonia ligase
1	0.43	0.399	P08775	POLR2A	RNA polymerase II subunit A	0.00981	0.532	0.00537	Polr2a	POLR2A	RNA polymerase II subunit A
1	0.434	0.562	P09541	MYL4	myosin light chain 4	0.581	0.006	0.994	Myl4	MYL4	myosin light chain 4
0.0302	0.443	0.000107	Q8VEK3	HNRNPU	heterogeneous nuclear ribonucleoprotein U	0.0331	0.273	0.0265	Hnrnpu	HNRNPU	heterogeneous nuclear ribonucleoprotein U
0.22	0.449	0.00189	O35309	NMI	N-myc and STAT interactor	0.000364	2.208	4.14e-05	Nmi	NMI	N-myc and STAT interactor
0.0491	0.45	0.000211	Q6P542	ABCF1	ATP binding cassette subfamily F member 1	0.000166	0.372	8.82e-06	Abcf1	ABCF1	ATP binding cassette subfamily F member 1
0.0704	0.459	0.000409	Q80WJ7	MTDH	metadherin	0.0143	0.338	0.00883	Mtdh	MTDH	metadherin
0.621	0.467	0.0116	Q7TMK9	SYNCRIP	synaptotagmin binding cytoplasmic RNA interacting protein	0.022	0.133	0.0156	Syncrip	SYNCRIP	synaptotagmin binding cytoplasmic RNA interacting protein
1	0.471	0.0653	HMGA1	HMGA1	high mobility group AT-hook 1	0.00583	0.92	0.00265	Hmga1	HMGA1	high mobility group AT-hook 1
0.187	0.476	0.00141	Q9JI91	ACTN2	actinin alpha 2	0.111	0.231	0.119	Actn2	ACTN2	actinin alpha 2
1	0.485	0.0346	Q91YR7	PRPF6	pre-mRNA processing factor 6	0.0152	0.333	0.00953	Prpf6	PRPF6	pre-mRNA processing factor 6
1	0.501	0.463	Q99NH2	PARD3	par-3 family cell polarity regulator	0.154	0.133	0.181	Pard3	PARD3	par-3 family cell polarity regulator
1	0.509	0.519	P05125	NPPA	natriuretic peptide A	0.493	0.163	0.797	Nppa	NPPA	natriuretic peptide A
1	0.515	0.025	P09602	Hmgn2 (includes others)	high mobility group nucleosomal binding domain 2	0.0333	0.516	0.0267	Hmgn2	Hmgn2 (includes others)	high mobility group nucleosomal binding domain 2
0.238	0.519	0.00233	P01887	B2M	beta-2-microglobulin	7.86e-05	2.016	1.33e-06	B2m	B2M	beta-2-microglobulin
0.236	0.535	0.00221	P43883	PLIN2	perilipin 2	6.27e-05	2.678	6.65e-07	Plin2	PLIN2	perilipin 2
0.0254	0.548	7.53e-05	Q9WTQ5	AKAP12	A-kinase anchoring protein 12	0.0031	1.989	0.0011	Akap12	AKAP12	A-kinase anchoring protein 12
1	0.548	0.621	Q07797	LGALS3BP	galectin 3 binding protein	0.000114	2.525	3.97e-06	Lgals3bp	LGALS3BP	galectin 3 binding protein
1	0.562	0.321	P42225	STAT1	signal transducer and activator of transcription 1	5.86e-05	2.374	5.47e-07	Stat1	STAT1	signal transducer and activator of transcription 1
1	0.563	0.541	D3YXK2	SAFB	scaffold attachment factor B	0.522	0.016	0.858	Safb	SAFB	scaffold attachment factor B
1	0.564	0.723	Q8K2C7	OS9	OS9 endoplasmic reticulum lectin	0.0057	0.483	0.00257	Os9	OS9	OS9 endoplasmic reticulum lectin
1	0.592	0.0515	Q8BKT7	THOC5	THO complex subunit 5	0.00382	0.481	0.00145	Thoc5	THOC5	THO complex subunit 5
0.22	0.596	0.00192	P06797	CTSV	cathepsin V	7.18e-05	1.124	9.74e-07	Ctsl	CTSV	cathepsin V
0.238	0.624	0.00238	O35955	PSMB10	proteasome 20S subunit beta 10	0.000697	1.882	0.000119	Psmb10	PSMB10	proteasome 20S subunit beta 10
1	0.63	0.763	Q61581	IGFBP7	insulin like growth factor binding protein 7	0.000548	1.018	8.2e-05	Igfbp7	IGFBP7	insulin like growth factor binding protein 7
1	0.635	0.0299	Q8CBA2	SLFN5	schlafen family member 5	0.000807	1.335	0.000151	Slfn5	SLFN5	schlafen family member 5
0.303	0.706	0.00371	A6H5X4	PHF11	PHD finger protein 11	7.86e-05	3.099	1.33e-06	Phf11b	PHF11	PHD finger protein 11
1	0.726	0.179	Q60766	Irgm1	immunity-related GTPase family M member 1	0.000243	4.369	2.04e-05	Irgm1	Irgm1	immunity-related GTPase family M member 1
1	0.746	0.361	P21958	TAP1	transporter 1, ATP binding cassette subfamily B member	9.37e-05	4.159	2.29e-06	Tap1	TAP1	transporter 1, ATP binding cassette subfamily B member
0.0254	0.786	6.19e-05	A0A0G2JDV3	GBP6	guanylate binding protein family member 6	7.09e-05	5.253	8.74e-07	Gbp10	GBP6	guanylate binding protein family member 6
0.522	0.805	0.00894	Q64345	IFIT3	interferon induced protein with tetratricopeptide repeats 3	0.000191	4.578	1.18e-05	Ifit3	IFIT3	interferon induced protein with tetratricopeptide repeats 3
0.000966	0.869	3e-07	Q923B6	STEAP4	STEAP4 metalloreductase	0.000459	2.318	5.99e-05	Steap4	STEAP4	STEAP4 metalloreductase
1	0.883	0.278	P29533	VCAM1	vascular cell adhesion molecule 1	0.000125	2.254	5.11e-06	Vcam1	VCAM1	vascular cell adhesion molecule 1
0.522	0.896	0.00851	Q8CFB4	GBP5	guanylate binding protein 5	0.000241	4.082	1.98e-05	Gbp5	GBP5	guanylate binding protein 5
0.231	0.945	0.00209	Q61107	GBP4	guanylate binding protein 4	9.94e-05	3.567	2.71e-06	Gbp3	GBP4	guanylate binding protein 4
1	1.009	0.0797	Q8K1H7	TCP11L2	t-complex 11 like 2	0.00273	0.255	0.000909	Tcp11l2	TCP11L2	t-complex 11 like 2
1	1.053	0.0325	P0DOV2	IFI16	interferon gamma inducible protein 16	0.000622	5.057	9.97e-05	Ifi206	IFI16	interferon gamma inducible protein 16
0.0491	1.096	0.000238	P56959	Fus	fused in sarcoma	0.0137	0.777	0.00836	Fus	Fus	fused in sarcoma
0.823	1.107	0.018	P13597	ICAM1	intercellular adhesion molecule 1	0.000159	3.963	8.21e-06	Icam1	ICAM1	intercellular adhesion molecule 1
0.0207	1.145	4.01e-05	Q9QZ85	Iigp1	interferon inducible GTPase 1	0.000144	5.098	6.83e-06	Iigp1	Iigp1	interferon inducible GTPase 1
0.842	1.166	0.019	Q64282	IFIT1B	interferon induced protein with tetratricopeptide repeats 1B	0.000479	3.927	6.47e-05	Ifit1	IFIT1B	interferon induced protein with tetratricopeptide repeats 1B
0.359	1.168	0.00463	Q9Z0E6	GBP2	guanylate binding protein 2	7.09e-05	4.857	9.35e-07	Gbp2	GBP2	guanylate binding protein 2
0.303	1.217	0.00349	Q9DCE9	Igtp	interferon gamma induced GTPase	0.000159	5.561	8.16e-06	Igtp	Igtp	interferon gamma induced GTPase
0.0652	1.233	0.000358	Q9CR42	ANKRD1	ankyrin repeat domain 1	5.86e-05	2.191	5.65e-07	Ankrd1	ANKRD1	ankyrin repeat domain 1
0.00494	1.311	3.2e-06	P14901	HMOX1	heme oxygenase 1	0.000379	5.074	4.38e-05	Hmox1	HMOX1	heme oxygenase 1
0.262	1.459	0.0027	Q61646	HP	haptoglobin	0.00873	4.357	0.00457	Hp	HP	haptoglobin
0.415	1.472	0.00576	P28667	MARCKSL1	MARCKS like 1	0.000521	2.566	7.45e-05	Marcksl1	MARCKSL1	MARCKS like 1
0.303	1.73	0.00362	Q3T9E4	Tgtp1/Tgtp2	T cell specific GTPase 1	0.000107	3.302	3.44e-06	Tgtp2	Tgtp1/Tgtp2	T cell specific GTPase 1
0.303	1.73	0.00362	Q62293	Tgtp1/Tgtp2	T cell specific GTPase 1	5.86e-05	3.664	5.57e-07	Tgtp1	Tgtp1/Tgtp2	T cell specific GTPase 1
0.0141	1.894	1.36e-05	O70571	PDK4	pyruvate dehydrogenase kinase 4	2.68e-05	4.912	4.43e-08	Pdk4	PDK4	pyruvate dehydrogenase kinase 4
0.0328	2.259	0.000127	Q5I2A0	Serpina3g (includes others)	serine (or cysteine) peptidase inhibitor, clade A, member 3G	0.000243	7.3	2.02e-05	Serpina3g	Serpina3g (includes others)	serine (or cysteine) peptidase inhibitor, clade A, member 3G
0.0254	3.729	8.19e-05	P11672	LCN2	lipocalin 2	4.87e-05	9.712	3.7e-07	Lcn2	LCN2	lipocalin 2

## Sheet: Discordant (All)
q-value proteins	Log Ratio proteins	p-value proteins	proteins ID	Symbol proteins	Entrez Gene Name proteins	q-value transcript	Log Ratio transcript	p-value transcript	ID transcript	Symbol transcript	Entrez Gene Name transcript
1	-0.489	0.0306	P07724	ALB	albumin	0.402	0.64	0.608	Alb	ALB	albumin
0.633	-0.435	0.0125	P07309	TTR	transthyretin	0.532	0.062	0.882	Ttr	TTR	transthyretin
1	-0.4	0.259	Q8BHC0	LYVE1	lymphatic vessel endothelial hyaluronan receptor 1	0.00142	1.122	0.000352	Lyve1	LYVE1	lymphatic vessel endothelial hyaluronan receptor 1
1	-0.384	0.219	P29699	AHSG	alpha 2-HS glycoprotein	0.0166	1.996	0.0108	Ahsg	AHSG	alpha 2-HS glycoprotein
1	-0.365	0.674	Q9JK24	PPP2R3C	protein phosphatase 2 regulatory subunit B''gamma	0.166	0.173	0.199	Ppp2r3c	PPP2R3C	protein phosphatase 2 regulatory subunit B''gamma
1	-0.346	0.197	P01027	C3	complement C3	0.000122	2.216	4.75e-06	C3	C3	complement C3
1	-0.3	0.114	Q8R1K4	PHYKPL	5-phosphohydroxy-L-lysine phospho-lyase	0.125	0.265	0.14	Phykpl	PHYKPL	5-phosphohydroxy-L-lysine phospho-lyase
1	-0.274	0.767	P35441	THBS1	thrombospondin 1	0.498	0.06	0.808	Thbs1	THBS1	thrombospondin 1
1	-0.231	0.0373	P51150	RAB7A	RAB7A, member RAS oncogene family	0.12	0.121	0.132	Rab7	RAB7A	RAB7A, member RAS oncogene family
1	-0.226	0.817	Q99LB6	MAT2B	methionine adenosyltransferase 2B	0.219	0.051	0.279	Mat2b	MAT2B	methionine adenosyltransferase 2B
1	-0.225	0.269	P09813	APOA2	apolipoprotein A2	0.371	0.385	0.547	Apoa2	APOA2	apolipoprotein A2
1	-0.225	0.896	O55135	EIF6	eukaryotic translation initiation factor 6	0.00138	1.389	0.00034	Eif6	EIF6	eukaryotic translation initiation factor 6
1	-0.225	0.805	Q62376	SNRNP70	small nuclear ribonucleoprotein U1 subunit 70	0.254	0.084	0.336	Snrnp70	SNRNP70	small nuclear ribonucleoprotein U1 subunit 70
1	-0.22	0.884	Q149T7	PPM1J	protein phosphatase, Mg2+/Mn2+ dependent 1J	0.187	0.146	0.229	Ppm1j	PPM1J	protein phosphatase, Mg2+/Mn2+ dependent 1J
1	-0.214	0.418	E9Q414	APOB	apolipoprotein B	0.513	0.262	0.839	Apob	APOB	apolipoprotein B
1	-0.197	0.0576	P60710	ACTB	actin beta	0.000881	0.657	0.000172	Actb	ACTB	actin beta
1	-0.197	0.0576	P63260	ACTG1	actin gamma 1	0.00878	0.372	0.00461	Actg1	ACTG1	actin gamma 1
1	-0.185	0.23	Q9Z2M7	PMM2	phosphomannomutase 2	0.118	0.125	0.13	Pmm2	PMM2	phosphomannomutase 2
1	-0.175	0.793	Q9ERR1	NDEL1	nudE neurodevelopment protein 1 like 1	0.277	0.076	0.376	Ndel1	NDEL1	nudE neurodevelopment protein 1 like 1
1	-0.172	0.708	P06909	CFH	complement factor H	0.565	0.008	0.958	Cfh	CFH	complement factor H
1	-0.169	0.298	P80315	CCT4	chaperonin containing TCP1 subunit 4	0.0265	0.23	0.0198	Cct4	CCT4	chaperonin containing TCP1 subunit 4
1	-0.164	0.17	Q61508	ECM1	extracellular matrix protein 1	0.401	0.075	0.606	Ecm1	ECM1	extracellular matrix protein 1
0.735	-0.156	0.0154	Q9DBZ5	EIF3K	eukaryotic translation initiation factor 3 subunit K	0.427	0.046	0.656	Eif3k	EIF3K	eukaryotic translation initiation factor 3 subunit K
1	-0.156	0.814	Q8R0F6	ILKAP	ILK associated serine/threonine phosphatase	0.0948	0.145	0.0988	Ilkap	ILKAP	ILK associated serine/threonine phosphatase
1	-0.155	0.749	Q9WVH4	FOXO3	forkhead box O3	0.00532	0.696	0.00232	Foxo3	FOXO3	forkhead box O3
1	-0.151	0.657	Q6ZQB6	PPIP5K2	diphosphoinositol pentakisphosphate kinase 2	0.418	0.077	0.638	Ppip5k2	PPIP5K2	diphosphoinositol pentakisphosphate kinase 2
1	-0.142	0.538	Q99MR3	SLC12A9	solute carrier family 12 member 9	0.0607	0.501	0.0568	Slc12a9	SLC12A9	solute carrier family 12 member 9
1	-0.142	0.912	P59016	VPS33B	VPS33B late endosome and lysosome associated	0.0456	0.309	0.0395	Vps33b	VPS33B	VPS33B late endosome and lysosome associated
1	-0.14	0.761	Q99KN9	CLINT1	clathrin interactor 1	0.00367	0.539	0.00137	Clint1	CLINT1	clathrin interactor 1
1	-0.139	0.227	Q60714	SLC27A1	solute carrier family 27 member 1	0.0588	0.319	0.0547	Slc27a1	SLC27A1	solute carrier family 27 member 1
1	-0.138	0.735	P13707	GPD1	glycerol-3-phosphate dehydrogenase 1	0.554	0.033	0.932	Gpd1	GPD1	glycerol-3-phosphate dehydrogenase 1
1	-0.136	0.725	Q9CQR6	PPP6C	protein phosphatase 6 catalytic subunit	0.401	0.039	0.605	Ppp6c	PPP6C	protein phosphatase 6 catalytic subunit
1	-0.135	0.121	Q8BP27	SFR1	SWI5 dependent homologous recombination repair protein 1	0.542	0.007	0.906	Sfr1	SFR1	SWI5 dependent homologous recombination repair protein 1
1	-0.134	0.161	P30999	CTNND1	catenin delta 1	0.246	0.171	0.323	Ctnnd1	CTNND1	catenin delta 1
1	-0.134	0.893	Q9R0P6	SEC11A	SEC11 homolog A, signal peptidase complex subunit	0.144	0.173	0.166	Sec11a	SEC11A	SEC11 homolog A, signal peptidase complex subunit
1	-0.131	0.518	P60670	NPLOC4	NPL4 homolog, ubiquitin recognition factor	0.000343	0.785	3.66e-05	Nploc4	NPLOC4	NPL4 homolog, ubiquitin recognition factor
1	-0.129	0.616	Q91ZU6	Dst	dystonin	0.0144	0.274	0.00887	Dst	Dst	dystonin
1	-0.127	0.838	Q9JLN9	MTOR	mechanistic target of rapamycin kinase	0.1	0.169	0.106	Mtor	MTOR	mechanistic target of rapamycin kinase
1	-0.127	0.736	P42230	STAT5A	signal transducer and activator of transcription 5A	0.473	0.033	0.753	Stat5a	STAT5A	signal transducer and activator of transcription 5A
1	-0.125	0.679	Q812C9	AOC2	amine oxidase copper containing 2	0.108	0.619	0.116	Aoc2	AOC2	amine oxidase copper containing 2
1	-0.125	0.76	P12849	PRKAR1B	protein kinase cAMP-dependent type I regulatory subunit beta	0.00489	1.803	0.00206	Prkar1b	PRKAR1B	protein kinase cAMP-dependent type I regulatory subunit beta
1	-0.125	0.435	Q62523	ZYX	zyxin	0.0308	0.225	0.0241	Zyx	ZYX	zyxin
1	-0.123	0.707	Q8BGC0	HTATSF1	HIV-1 Tat specific factor 1	0.48	0.029	0.77	Htatsf1	HTATSF1	HIV-1 Tat specific factor 1
1	-0.12	0.889	Q80Y81	ELAC2	elaC ribonuclease Z 2	0.0156	0.413	0.00994	Elac2	ELAC2	elaC ribonuclease Z 2
1	-0.118	0.315	Q9DAR7	DCPS	decapping enzyme, scavenger	0.562	0.023	0.951	Dcps	DCPS	decapping enzyme, scavenger
1	-0.117	0.394	Q9ERP3	TRIM54	tripartite motif containing 54	0.00167	0.607	0.000448	Trim54	TRIM54	tripartite motif containing 54
1	-0.115	0.94	Q99J95	CDK9	cyclin dependent kinase 9	0.00193	0.794	0.000552	Cdk9	CDK9	cyclin dependent kinase 9
1	-0.113	0.0266	Q99NB1	ACSS1	acyl-CoA synthetase short chain family member 1	0.57	0.002	0.97	Acss1	ACSS1	acyl-CoA synthetase short chain family member 1
1	-0.113	0.794	Q9EP72	EMC7	ER membrane protein complex subunit 7	0.218	0.141	0.279	Emc7	EMC7	ER membrane protein complex subunit 7
1	-0.113	0.936	P42567	EPS15	epidermal growth factor receptor pathway substrate 15	0.275	0.115	0.373	Eps15	EPS15	epidermal growth factor receptor pathway substrate 15
1	-0.112	0.185	P63028	TPT1	tumor protein, translationally-controlled 1	0.377	0.051	0.56	Tpt1	TPT1	tumor protein, translationally-controlled 1
1	-0.111	0.943	Q99L27	GMPR2	guanosine monophosphate reductase 2	0.511	0.039	0.835	Gmpr2	GMPR2	guanosine monophosphate reductase 2
1	-0.111	0.777	Q8BU14	SEC62	SEC62 homolog, preprotein translocation factor	0.00501	0.329	0.00213	Sec62	SEC62	SEC62 homolog, preprotein translocation factor
1	-0.109	0.787	Q91YT7	YTHDF2	YTH N6-methyladenosine RNA binding protein F2	0.00214	0.37	0.000641	Ythdf2	YTHDF2	YTH N6-methyladenosine RNA binding protein F2
1	-0.108	0.859	Q00560	IL6ST	interleukin 6 cytokine family signal transducer	0.000314	0.597	3.17e-05	Il6st	IL6ST	interleukin 6 cytokine family signal transducer
1	-0.108	0.0982	Q9DB05	NAPA	NSF attachment protein alpha	0.119	0.091	0.131	Napa	NAPA	NSF attachment protein alpha
1	-0.107	0.339	Q60634	FLOT2	flotillin 2	0.00687	0.494	0.00331	Flot2	FLOT2	flotillin 2
1	-0.107	0.75	P59326	YTHDF1	YTH N6-methyladenosine RNA binding protein F1	0.0419	0.367	0.0356	Ythdf1	YTHDF1	YTH N6-methyladenosine RNA binding protein F1
1	-0.104	0.745	Q9D0G0	MRPS30	mitochondrial ribosomal protein S30	0.0329	0.212	0.0263	Mrps30	MRPS30	mitochondrial ribosomal protein S30
1	-0.104	0.5	Q9R1P1	PSMB3	proteasome 20S subunit beta 3	0.0763	0.21	0.0757	Psmb3	PSMB3	proteasome 20S subunit beta 3
0.0254	-0.104	7.94e-05	Q921J2	RHEB	Ras homolog, mTORC1 binding	0.0685	0.127	0.0663	Rheb	RHEB	Ras homolog, mTORC1 binding
1	-0.103	0.815	Q8BI84	MIA3	MIA SH3 domain ER export factor 3	0.0062	0.434	0.00289	Mia3	MIA3	MIA SH3 domain ER export factor 3
1	-0.1	0.77	O88271	CFDP1	craniofacial development protein 1	0.171	0.122	0.206	Cfdp1	CFDP1	craniofacial development protein 1
1	-0.098	0.3	O70435	PSMA3	proteasome 20S subunit alpha 3	0.00175	0.71	0.000479	Psma3	PSMA3	proteasome 20S subunit alpha 3
1	-0.097	0.34	Q9Z2Q5	MRPL40	mitochondrial ribosomal protein L40	0.405	0.084	0.613	Mrpl40	MRPL40	mitochondrial ribosomal protein L40
1	-0.096	0.884	O35286	DHX15	DEAH-box helicase 15	0.000428	0.476	5.24e-05	Dhx15	DHX15	DEAH-box helicase 15
1	-0.096	0.723	P35283	RAB12	RAB12, member RAS oncogene family	0.132	0.09	0.15	Rab12	RAB12	RAB12, member RAS oncogene family
1	-0.095	0.607	O88545	COPS6	COP9 signalosome subunit 6	0.377	0.053	0.559	Cops6	COPS6	COP9 signalosome subunit 6
1	-0.094	0.453	P47757	CAPZB	capping actin protein of muscle Z-line subunit beta	0.136	0.087	0.155	Capzb	CAPZB	capping actin protein of muscle Z-line subunit beta
1	-0.093	0.493	Q8BKC5	IPO5	importin 5	0.227	0.13	0.293	Ipo5	IPO5	importin 5
1	-0.093	0.46	Q99LY9	Ndufs5	NADH:ubiquinone oxidoreductase core subunit S5	0.55	0.034	0.925	Ndufs5	Ndufs5	NADH:ubiquinone oxidoreductase core subunit S5
1	-0.093	0.757	Q99K70	RRAGC	Ras related GTP binding C	0.212	0.112	0.268	Rragc	RRAGC	Ras related GTP binding C
1	-0.092	0.865	Q9D8X1	CUTC	cutC copper transporter	0.000711	0.313	0.000123	Cutc	CUTC	cutC copper transporter
1	-0.091	0.794	Q99PL6	UBXN6	UBX domain protein 6	0.0406	0.194	0.0342	Ubxn6	UBXN6	UBX domain protein 6
1	-0.09	0.431	Q8VBT9	ASPSCR1	ASPSCR1 tether for SLC2A4, UBX domain containing	0.000888	0.721	0.000174	Aspscr1	ASPSCR1	ASPSCR1 tether for SLC2A4, UBX domain containing
1	-0.09	0.409	Q6PIE5	ATP1A2	ATPase Na+/K+ transporting subunit alpha 2	0.0653	0.118	0.0625	Atp1a2	ATP1A2	ATPase Na+/K+ transporting subunit alpha 2
1	-0.089	0.498	Q8VBW6	NAE1	NEDD8 activating enzyme E1 subunit 1	0.0562	0.164	0.0517	Nae1	NAE1	NEDD8 activating enzyme E1 subunit 1
1	-0.088	0.289	Q9Z2U0	PSMA7	proteasome 20S subunit alpha 7	0.00173	0.645	0.000471	Psma7	PSMA7	proteasome 20S subunit alpha 7
1	-0.088	0.215	O09061	PSMB1	proteasome 20S subunit beta 1	0.0127	0.357	0.0076	Psmb1	PSMB1	proteasome 20S subunit beta 1
1	-0.088	0.838	O35226	PSMD4	proteasome 26S subunit ubiquitin receptor, non-ATPase 4	6.12e-05	0.797	6.31e-07	Psmd4	PSMD4	proteasome 26S subunit ubiquitin receptor, non-ATPase 4
1	-0.088	0.493	P62827	RAN	RAN, member RAS oncogene family	0.0573	0.257	0.053	Ran	RAN	RAN, member RAS oncogene family
1	-0.088	0.87	Q8BY89	SLC44A2	solute carrier family 44 member 2	0.0219	0.422	0.0156	Slc44a2	SLC44A2	solute carrier family 44 member 2
1	-0.087	0.282	Q91Z31	PTBP2	polypyrimidine tract binding protein 2	0.219	0.148	0.28	Ptbp2	PTBP2	polypyrimidine tract binding protein 2
1	-0.087	0.727	Q9WUU8	TNIP1	TNFAIP3 interacting protein 1	0.00083	1.745	0.000157	Tnip1	TNIP1	TNFAIP3 interacting protein 1
1	-0.086	0.848	Q62148	ALDH1A2	aldehyde dehydrogenase 1 family member A2	0.00501	2.327	0.00213	Aldh1a2	ALDH1A2	aldehyde dehydrogenase 1 family member A2
1	-0.086	0.715	P80314	CCT2	chaperonin containing TCP1 subunit 2	9.37e-05	0.539	2.29e-06	Cct2	CCT2	chaperonin containing TCP1 subunit 2
1	-0.086	0.917	Q8BMG7	RAB3GAP2	RAB3 GTPase activating non-catalytic protein subunit 2	0.0615	0.312	0.0579	Rab3gap2	RAB3GAP2	RAB3 GTPase activating non-catalytic protein subunit 2
1	-0.086	0.79	Q9QZ06	TOLLIP	toll interacting protein	0.338	0.071	0.487	Tollip	TOLLIP	toll interacting protein
1	-0.084	0.799	Q9WV35	APOBEC2	apolipoprotein B mRNA editing enzyme catalytic subunit 2	0.498	0.037	0.807	Apobec2	APOBEC2	apolipoprotein B mRNA editing enzyme catalytic subunit 2
1	-0.084	0.24	Q9D020	NT5C3A	5'-nucleotidase, cytosolic IIIA	0.0501	0.226	0.0446	Nt5c3	NT5C3A	5'-nucleotidase, cytosolic IIIA
1	-0.084	0.849	Q91XF0	PNPO	pyridoxamine 5'-phosphate oxidase	0.000321	0.835	3.3e-05	Pnpo	PNPO	pyridoxamine 5'-phosphate oxidase
1	-0.083	0.0597	Q8BJW6	EIF2A	eukaryotic translation initiation factor 2A	0.00409	0.482	0.00159	Eif2a	EIF2A	eukaryotic translation initiation factor 2A
1	-0.083	0.937	Q9Z1D1	EIF3G	eukaryotic translation initiation factor 3 subunit G	7.86e-05	0.502	1.27e-06	Eif3g	EIF3G	eukaryotic translation initiation factor 3 subunit G
1	-0.083	0.865	Q99N94	MRPL9	mitochondrial ribosomal protein L9	0.332	0.044	0.475	Mrpl9	MRPL9	mitochondrial ribosomal protein L9
1	-0.083	0.898	P35293	RAB18	RAB18, member RAS oncogene family	0.0285	0.373	0.0219	Rab18	RAB18	RAB18, member RAS oncogene family
1	-0.082	0.581	Q8BTM8	FLNA	filamin A	0.271	0.131	0.366	Flna	FLNA	filamin A
1	-0.082	0.738	Q68FF6	GIT1	GIT ArfGAP 1	0.0542	0.209	0.0493	Git1	GIT1	GIT ArfGAP 1
1	-0.082	0.707	P54775	PSMC4	proteasome 26S subunit, ATPase 4	0.000221	0.547	1.67e-05	Psmc4	PSMC4	proteasome 26S subunit, ATPase 4
1	-0.081	0.858	P39054	DNM2	dynamin 2	0.513	0.02	0.84	Dnm2	DNM2	dynamin 2
1	-0.081	0.913	P97328	KHK	ketohexokinase	0.000221	1.143	1.65e-05	Khk	KHK	ketohexokinase
1	-0.081	0.148	O55234	PSMB5	proteasome 20S subunit beta 5	0.326	0.127	0.465	Psmb5	PSMB5	proteasome 20S subunit beta 5
1	-0.081	0.301	P70406	UCP2	uncoupling protein 2	0.00259	1.217	0.000844	Ucp2	UCP2	uncoupling protein 2
1	-0.08	0.548	P11983	TCP1	t-complex 1	0.242	0.088	0.316	Tcp1	TCP1	t-complex 1
1	-0.08	0.284	Q8BK08	TMEM11	transmembrane protein 11	0.0938	0.352	0.0975	Tmem11	TMEM11	transmembrane protein 11
1	-0.079	0.955	P00329	ADH1C	alcohol dehydrogenase 1C (class I), gamma polypeptide	0.0127	1.147	0.00752	Adh1	ADH1C	alcohol dehydrogenase 1C (class I), gamma polypeptide
1	-0.079	0.0615	P61202	Cops2	COP9 signalosome subunit 2	0.0656	0.216	0.0627	Cops2	Cops2	COP9 signalosome subunit 2
1	-0.079	0.858	P18608	HMGN1	high mobility group nucleosome binding domain 1	0.122	0.193	0.135	Hmgn1	HMGN1	high mobility group nucleosome binding domain 1
1	-0.079	0.298	Q60692	PSMB6	proteasome 20S subunit beta 6	0.197	0.164	0.245	Psmb6	PSMB6	proteasome 20S subunit beta 6
1	-0.078	0.901	Q9R1P0	PSMA4	proteasome 20S subunit alpha 4	0.00728	0.321	0.00361	Psma4	PSMA4	proteasome 20S subunit alpha 4
1	-0.078	0.813	Q8C2Q3	RBM14	RNA binding motif protein 14	0.269	0.118	0.363	Rbm14	RBM14	RNA binding motif protein 14
1	-0.078	0.479	Q64310	SURF4	surfeit 4	0.436	0.041	0.673	Surf4	SURF4	surfeit 4
1	-0.078	0.57	Q8BX70	VPS13C	vacuolar protein sorting 13 homolog C	0.116	0.37	0.127	Vps13c	VPS13C	vacuolar protein sorting 13 homolog C
1	-0.077	0.545	Q64152	BTF3	basic transcription factor 3	0.000119	0.44	4.39e-06	Btf3	BTF3	basic transcription factor 3
1	-0.077	0.779	Q9JHU9	ISYNA1	inositol-3-phosphate synthase 1	0.282	0.128	0.385	Isyna1	ISYNA1	inositol-3-phosphate synthase 1
1	-0.077	0.66	P70195	PSMB7	proteasome 20S subunit beta 7	0.432	0.029	0.667	Psmb7	PSMB7	proteasome 20S subunit beta 7
1	-0.075	0.283	Q2NL51	GSK3A	glycogen synthase kinase 3 alpha	0.0641	0.187	0.061	Gsk3a	GSK3A	glycogen synthase kinase 3 alpha
1	-0.075	0.041	O88685	PSMC3	proteasome 26S subunit, ATPase 3	0.0045	0.14	0.00183	Psmc3	PSMC3	proteasome 26S subunit, ATPase 3
1	-0.074	0.373	P97742	CPT1A	carnitine palmitoyltransferase 1A	0.209	0.122	0.263	Cpt1a	CPT1A	carnitine palmitoyltransferase 1A
1	-0.074	0.902	Q921F4	HNRNPLL	heterogeneous nuclear ribonucleoprotein L like	0.36	0.04	0.526	Hnrnpll	HNRNPLL	heterogeneous nuclear ribonucleoprotein L like
1	-0.073	0.623	Q99MN1	KARS1	lysyl-tRNA synthetase 1	0.00132	0.384	0.00032	Kars	KARS1	lysyl-tRNA synthetase 1
1	-0.072	0.41	P62196	PSMC5	proteasome 26S subunit, ATPase 5	0.00335	0.296	0.00122	Psmc5	PSMC5	proteasome 26S subunit, ATPase 5
1	-0.071	0.349	P84078	ARF1	ADP ribosylation factor 1	0.47	0.025	0.746	Arf1	ARF1	ADP ribosylation factor 1
1	-0.071	0.349	P61205	ARF3	ADP ribosylation factor 3	0.0843	0.407	0.0853	Arf3	ARF3	ADP ribosylation factor 3
1	-0.071	0.804	P80316	CCT5	chaperonin containing TCP1 subunit 5	0.00578	0.233	0.00261	Cct5	CCT5	chaperonin containing TCP1 subunit 5
1	-0.071	0.519	P49722	PSMA2	proteasome 20S subunit alpha 2	0.0184	0.375	0.0124	Psma2	PSMA2	proteasome 20S subunit alpha 2
1	-0.071	0.521	P26516	PSMD7	proteasome 26S subunit, non-ATPase 7	0.000132	0.777	5.75e-06	Psmd7	PSMD7	proteasome 26S subunit, non-ATPase 7
1	-0.07	0.536	P80313	CCT7	chaperonin containing TCP1 subunit 7	0.00693	0.208	0.00336	Cct7	CCT7	chaperonin containing TCP1 subunit 7
1	-0.07	0.689	Q8C1A5	THOP1	thimet oligopeptidase 1	0.0612	0.271	0.0575	Thop1	THOP1	thimet oligopeptidase 1
1	-0.068	0.539	P15532	NME1	NME/NM23 nucleoside diphosphate kinase 1	0.2	0.196	0.249	Nme1	NME1	NME/NM23 nucleoside diphosphate kinase 1
1	-0.068	0.739	Q9CQW1	YKT6	YKT6 v-SNARE homolog	0.242	0.111	0.317	Ykt6	YKT6	YKT6 v-SNARE homolog
1	-0.067	0.167	Q8VDM4	PSMD2	proteasome 26S subunit ubiquitin receptor, non-ATPase 2	0.000672	0.547	0.000112	Psmd2	PSMD2	proteasome 26S subunit ubiquitin receptor, non-ATPase 2
1	-0.066	0.923	Q6ZQK5	ACAP2	ArfGAP with coiled-coil, ankyrin repeat and PH domains 2	0.0244	0.661	0.0179	Acap2	ACAP2	ArfGAP with coiled-coil, ankyrin repeat and PH domains 2
1	-0.066	0.463	Q8BSL7	Arf2	ADP-ribosylation factor 2	0.0608	0.309	0.057	Arf2	Arf2	ADP-ribosylation factor 2
1	-0.066	0.782	Q99J45	NRBP1	nuclear receptor binding protein 1	0.0093	0.369	0.00499	Nrbp1	NRBP1	nuclear receptor binding protein 1
1	-0.065	0.861	Q8VBZ3	CLPTM1	CLPTM1 regulator of GABA type A receptor forward trafficking	0.0408	0.206	0.0344	Clptm1	CLPTM1	CLPTM1 regulator of GABA type A receptor forward trafficking
1	-0.065	0.699	Q8JZQ9	EIF3B	eukaryotic translation initiation factor 3 subunit B	0.00015	0.769	7.39e-06	Eif3b	EIF3B	eukaryotic translation initiation factor 3 subunit B
1	-0.065	0.511	P60229	EIF3E	eukaryotic translation initiation factor 3 subunit E	0.0089	0.399	0.0047	Eif3e	EIF3E	eukaryotic translation initiation factor 3 subunit E
1	-0.065	0.495	P50396	GDI1	GDP dissociation inhibitor 1	0.0653	0.218	0.0625	Gdi1	GDI1	GDP dissociation inhibitor 1
1	-0.065	0.189	Q9WVJ2	PSMD13	proteasome 26S subunit, non-ATPase 13	0.000176	0.323	9.96e-06	Psmd13	PSMD13	proteasome 26S subunit, non-ATPase 13
1	-0.065	0.714	Q9CX56	PSMD8	proteasome 26S subunit, non-ATPase 8	0.176	0.136	0.212	Psmd8	PSMD8	proteasome 26S subunit, non-ATPase 8
1	-0.065	0.943	Q3UEB3	PUF60	poly(U) binding splicing factor 60	0.154	0.098	0.181	Puf60	PUF60	poly(U) binding splicing factor 60
1	-0.064	0.834	Q3U1J4	DDB1	damage specific DNA binding protein 1	0.0486	0.295	0.0428	Ddb1	DDB1	damage specific DNA binding protein 1
1	-0.064	0.498	Q9WUA3	PFKP	phosphofructokinase, platelet	0.00508	0.586	0.00217	Pfkp	PFKP	phosphofructokinase, platelet
1	-0.064	0.8	P46471	PSMC2	proteasome 26S subunit, ATPase 2	0.00297	0.382	0.00103	Psmc2	PSMC2	proteasome 26S subunit, ATPase 2
1	-0.063	0.82	P61164	ACTR1A	actin related protein 1A	0.0196	0.123	0.0135	Actr1a	ACTR1A	actin related protein 1A
1	-0.063	0.893	O88738	BIRC6	baculoviral IAP repeat containing 6	0.196	0.078	0.242	Birc6	BIRC6	baculoviral IAP repeat containing 6
1	-0.063	0.956	P49442	INPP1	inositol polyphosphate-1-phosphatase	0.306	0.113	0.429	Inpp1	INPP1	inositol polyphosphate-1-phosphatase
1	-0.063	0.649	P12815	PDCD6	programmed cell death 6	0.0183	0.446	0.0123	Pdcd6	PDCD6	programmed cell death 6
1	-0.063	0.856	Q9WUP7	UCHL5	ubiquitin C-terminal hydrolase L5	0.256	0.064	0.339	Uchl5	UCHL5	ubiquitin C-terminal hydrolase L5
1	-0.062	0.875	Q8R2Y2	MCAM	melanoma cell adhesion molecule	0.03	0.331	0.0234	Mcam	MCAM	melanoma cell adhesion molecule
1	-0.062	0.718	P14685	PSMD3	proteasome 26S subunit, non-ATPase 3	0.00673	0.44	0.00323	Psmd3	PSMD3	proteasome 26S subunit, non-ATPase 3
1	-0.062	0.748	P61027	RAB10	RAB10, member RAS oncogene family	0.301	0.069	0.42	Rab10	RAB10	RAB10, member RAS oncogene family
1	-0.061	0.951	Q69ZR2	HECTD1	HECT domain E3 ubiquitin protein ligase 1	0.000203	0.636	1.36e-05	Hectd1	HECTD1	HECT domain E3 ubiquitin protein ligase 1
1	-0.061	0.791	P62192	PSMC1	proteasome 26S subunit, ATPase 1	0.000884	0.725	0.000173	Psmc1	PSMC1	proteasome 26S subunit, ATPase 1
1	-0.061	0.644	Q9CZN7	SHMT2	serine hydroxymethyltransferase 2	0.00651	0.499	0.00309	Shmt2	SHMT2	serine hydroxymethyltransferase 2
1	-0.06	0.942	Q99JX4	EIF3M	eukaryotic translation initiation factor 3 subunit M	0.102	0.086	0.108	Eif3m	EIF3M	eukaryotic translation initiation factor 3 subunit M
1	-0.06	0.744	Q8K411	PITRM1	pitrilysin metallopeptidase 1	0.534	0.015	0.887	Pitrm1	PITRM1	pitrilysin metallopeptidase 1
1	-0.06	0.368	P99026	PSMB4	proteasome 20S subunit beta 4	0.0125	0.365	0.00738	Psmb4	PSMB4	proteasome 20S subunit beta 4
1	-0.059	0.654	P28658	ATXN10	ataxin 10	0.00774	0.424	0.0039	Atxn10	ATXN10	ataxin 10
1	-0.059	0.691	O08579	EMD	emerin	0.0891	0.28	0.0916	Emd	EMD	emerin
1	-0.059	0.435	Q9QYG0	NDRG2	NDRG family member 2	0.00922	0.228	0.00493	Ndrg2	NDRG2	NDRG family member 2
1	-0.059	0.889	Q9R1P4	PSMA1	proteasome 20S subunit alpha 1	0.495	0.022	0.8	Psma1	PSMA1	proteasome 20S subunit alpha 1
1	-0.059	0.116	Q99JI4	PSMD6	proteasome 26S subunit, non-ATPase 6	0.00291	0.298	0.001	Psmd6	PSMD6	proteasome 26S subunit, non-ATPase 6
1	-0.058	0.877	Q05920	PC	pyruvate carboxylase	0.0273	0.712	0.0206	Pcx	PC	pyruvate carboxylase
1	-0.057	0.549	P00493	HPRT1	hypoxanthine phosphoribosyltransferase 1	0.196	0.123	0.243	Hprt	HPRT1	hypoxanthine phosphoribosyltransferase 1
1	-0.057	0.856	Q9D071	MMS19	MMS19 homolog, cytosolic iron-sulfur assembly component	0.35	0.111	0.509	Mms19	MMS19	MMS19 homolog, cytosolic iron-sulfur assembly component
1	-0.056	0.696	Q69ZS7	HBS1L	HBS1 like translational GTPase	0.509	0.013	0.83	Hbs1l	HBS1L	HBS1 like translational GTPase
1	-0.056	0.759	P47809	MAP2K4	mitogen-activated protein kinase kinase 4	0.232	0.095	0.3	Map2k4	MAP2K4	mitogen-activated protein kinase kinase 4
1	-0.056	0.516	Q9CQ75	NDUFA2	NADH:ubiquinone oxidoreductase subunit A2	0.471	0.085	0.751	Ndufa2	NDUFA2	NADH:ubiquinone oxidoreductase subunit A2
1	-0.056	0.921	P16254	SRP14	signal recognition particle 14	0.396	0.06	0.595	Srp14	SRP14	signal recognition particle 14
1	-0.056	0.953	Q6PFX9	TNKS	tankyrase	0.0139	0.373	0.00854	Tnks	TNKS	tankyrase
1	-0.055	0.582	P51125	CAST	calpastatin	0.00157	0.576	0.000408	Cast	CAST	calpastatin
1	-0.055	0.776	O08663	METAP2	methionyl aminopeptidase 2	0.02	0.217	0.0139	Metap2	METAP2	methionyl aminopeptidase 2
1	-0.054	0.0735	Q8K268	ABCF3	ATP binding cassette subfamily F member 3	0.155	0.113	0.182	Abcf3	ABCF3	ATP binding cassette subfamily F member 3
1	-0.054	0.435	Q9DBP5	CMPK1	cytidine/uridine monophosphate kinase 1	0.0218	0.453	0.0154	Cmpk1	CMPK1	cytidine/uridine monophosphate kinase 1
1	-0.054	0.684	Q8CCS6	PABPN1	poly(A) binding protein nuclear 1	0.275	0.171	0.374	Pabpn1	PABPN1	poly(A) binding protein nuclear 1
1	-0.054	0.493	P61079	UBE2D3	ubiquitin conjugating enzyme E2 D3	0.0396	0.189	0.033	Ube2d3	UBE2D3	ubiquitin conjugating enzyme E2 D3
1	-0.054	0.938	Q8BH57	WDR48	WD repeat domain 48	0.436	0.062	0.675	Wdr48	WDR48	WD repeat domain 48
1	-0.053	0.352	O35465	FKBP8	FKBP prolyl isomerase 8	0.265	0.08	0.354	Fkbp8	FKBP8	FKBP prolyl isomerase 8
1	-0.053	0.718	Q3TXS7	PSMD1	proteasome 26S subunit, non-ATPase 1	0.134	0.198	0.152	Psmd1	PSMD1	proteasome 26S subunit, non-ATPase 1
1	-0.052	0.357	P35279	RAB6A	RAB6A, member RAS oncogene family	0.016	0.326	0.0103	Rab6a	RAB6A	RAB6A, member RAS oncogene family
1	-0.051	0.931	P17156	HSPA2	heat shock protein family A (Hsp70) member 2	0.0427	0.573	0.0365	Hspa2	HSPA2	heat shock protein family A (Hsp70) member 2
1	-0.051	0.497	Q8R238	SDSL	serine dehydratase like	0.115	0.231	0.125	Sdsl	SDSL	serine dehydratase like
1	-0.05	0.887	Q9EPJ9	ARFGAP1	ADP ribosylation factor GTPase activating protein 1	0.0658	0.242	0.0631	Arfgap1	ARFGAP1	ADP ribosylation factor GTPase activating protein 1
1	-0.05	0.877	Q9R069	BCAM	basal cell adhesion molecule (Lutheran blood group)	0.000497	0.432	6.91e-05	Bcam	BCAM	basal cell adhesion molecule (Lutheran blood group)
1	-0.05	0.221	Q8CGC7	EPRS1	glutamyl-prolyl-tRNA synthetase 1	0.0022	0.755	0.000666	Eprs	EPRS1	glutamyl-prolyl-tRNA synthetase 1
1	-0.05	0.613	Q8C052	MAP1S	microtubule associated protein 1S	0.0527	0.089	0.0476	Map1s	MAP1S	microtubule associated protein 1S
1	-0.05	0.867	Q8BJU0	SGTA	small glutamine rich tetratricopeptide repeat co-chaperone alpha	0.476	0.012	0.76	Sgta	SGTA	small glutamine rich tetratricopeptide repeat co-chaperone alpha
1	-0.05	0.922	Q64514	TPP2	tripeptidyl peptidase 2	0.0203	0.515	0.0142	Tpp2	TPP2	tripeptidyl peptidase 2
1	-0.048	0.129	Q5XJY4	PARL	presenilin associated rhomboid like	0.545	0.015	0.913	Parl	PARL	presenilin associated rhomboid like
1	-0.048	0.465	Q9ES46	PARVB	parvin beta	0.507	0.028	0.825	Parvb	PARVB	parvin beta
1	-0.048	0.489	Q8C5W3	TBCEL	tubulin folding cofactor E like	0.063	0.298	0.0597	Tbcel	TBCEL	tubulin folding cofactor E like
1	-0.047	0.827	P80317	CCT6A	chaperonin containing TCP1 subunit 6A	0.0173	0.271	0.0114	Cct6a	CCT6A	chaperonin containing TCP1 subunit 6A
1	-0.047	0.917	Q9DBL7	COASY	Coenzyme A synthase	0.292	0.104	0.404	Coasy	COASY	Coenzyme A synthase
1	-0.047	0.961	Q8CI75	DIS3L2	DIS3 like 3'-5' exoribonuclease 2	0.339	0.173	0.488	Dis3l2	DIS3L2	DIS3 like 3'-5' exoribonuclease 2
1	-0.047	0.436	Q3U7R1	ESYT1	extended synaptotagmin 1	0.00682	0.265	0.00329	Esyt1	ESYT1	extended synaptotagmin 1
1	-0.047	0.887	Q9EPL8	IPO7	importin 7	0.402	0.059	0.608	Ipo7	IPO7	importin 7
1	-0.047	0.788	Q505F5	LRRC47	leucine rich repeat containing 47	0.0404	0.453	0.0339	Lrrc47	LRRC47	leucine rich repeat containing 47
1	-0.047	0.875	Q9D110	MTHFS	methenyltetrahydrofolate synthetase	0.109	0.34	0.118	Mthfsl	MTHFS	methenyltetrahydrofolate synthetase
1	-0.047	0.642	Q61187	TSG101	tumor susceptibility 101	0.549	0.007	0.922	Tsg101	TSG101	tumor susceptibility 101
1	-0.046	0.795	P58252	EEF2	eukaryotic translation elongation factor 2	0.0246	0.256	0.018	Eef2	EEF2	eukaryotic translation elongation factor 2
1	-0.046	0.729	P10630	EIF4A2	eukaryotic translation initiation factor 4A2	0.017	0.489	0.0112	Eif4a2	EIF4A2	eukaryotic translation initiation factor 4A2
1	-0.046	0.801	Q8BUV3	GPHN	gephyrin	0.522	0.031	0.86	Gphn	GPHN	gephyrin
1	-0.045	0.54	P42932	CCT8	chaperonin containing TCP1 subunit 8	0.0195	0.176	0.0135	Cct8	CCT8	chaperonin containing TCP1 subunit 8
1	-0.045	0.743	Q80U93	NUP214	nucleoporin 214	0.0469	0.288	0.041	Nup214	NUP214	nucleoporin 214
1	-0.045	0.854	Q922Y1	UBXN1	UBX domain protein 1	0.0173	0.271	0.0115	Ubxn1	UBXN1	UBX domain protein 1
1	-0.044	0.958	Q9Z1Q2	ABHD16A	abhydrolase domain containing 16A, phospholipase	0.0261	0.336	0.0194	Abhd16a	ABHD16A	abhydrolase domain containing 16A, phospholipase
1	-0.044	0.943	P17426	AP2A1	adaptor related protein complex 2 subunit alpha 1	0.534	0.016	0.887	Ap2a1	AP2A1	adaptor related protein complex 2 subunit alpha 1
1	-0.044	0.793	P01029	C4A/C4B	complement C4A (Rodgers blood group)	0.00193	0.932	0.000554	C4b	C4A/C4B	complement C4A (Rodgers blood group)
1	-0.044	0.136	Q8CIB5	FERMT2	FERM domain containing kindlin 2	0.000559	0.667	8.44e-05	Fermt2	FERMT2	FERM domain containing kindlin 2
1	-0.044	0.849	Q5HZI1	MTUS1	microtubule associated scaffold protein 1	0.00058	1.199	8.99e-05	Mtus1	MTUS1	microtubule associated scaffold protein 1
1	-0.044	0.634	Q80X73	PELO	pelota mRNA surveillance and ribosome rescue factor	0.0758	0.238	0.0752	Pelo	PELO	pelota mRNA surveillance and ribosome rescue factor
1	-0.043	0.761	Q8R016	BLMH	bleomycin hydrolase	0.0125	0.312	0.00737	Blmh	BLMH	bleomycin hydrolase
1	-0.043	0.592	Q02566	MYH6	myosin heavy chain 6	0.563	0.006	0.955	Myh6	MYH6	myosin heavy chain 6
1	-0.043	0.96	O35683	NDUFA1	NADH:ubiquinone oxidoreductase subunit A1	0.295	0.291	0.408	Ndufa1	NDUFA1	NADH:ubiquinone oxidoreductase subunit A1
1	-0.043	0.868	O35685	NUDC	nuclear distribution C, dynein complex regulator	0.00367	0.282	0.00137	Nudc	NUDC	nuclear distribution C, dynein complex regulator
1	-0.043	0.939	P62334	PSMC6	proteasome 26S subunit, ATPase 6	0.04	0.236	0.0335	Psmc6	PSMC6	proteasome 26S subunit, ATPase 6
1	-0.043	0.911	O35593	PSMD14	proteasome 26S subunit, non-ATPase 14	0.0756	0.206	0.0749	Psmd14	PSMD14	proteasome 26S subunit, non-ATPase 14
1	-0.043	0.801	Q9CX34	SUGT1	SGT1 homolog, MIS12 kinetochore complex assembly cochaperone	0.00959	0.334	0.0052	Sugt1	SUGT1	SGT1 homolog, MIS12 kinetochore complex assembly cochaperone
1	-0.043	0.856	Q8BFY9	TNPO1	transportin 1	0.293	0.06	0.405	Tnpo1	TNPO1	transportin 1
1	-0.042	0.889	Q9DB34	CHMP2A	charged multivesicular body protein 2A	0.0311	0.347	0.0245	Chmp2a	CHMP2A	charged multivesicular body protein 2A
1	-0.041	0.871	Q99K28	ARFGAP2	ADP ribosylation factor GTPase activating protein 2	0.187	0.14	0.228	Arfgap2	ARFGAP2	ADP ribosylation factor GTPase activating protein 2
1	-0.041	0.779	Q8BGD9	EIF4B	eukaryotic translation initiation factor 4B	0.00412	0.426	0.0016	Eif4b	EIF4B	eukaryotic translation initiation factor 4B
1	-0.041	0.873	Q6NZJ6	EIF4G1	eukaryotic translation initiation factor 4 gamma 1	0.0156	0.202	0.0099	Eif4g1	EIF4G1	eukaryotic translation initiation factor 4 gamma 1
1	-0.041	0.85	A2AUC9	KLHL41	kelch like family member 41	0.0285	0.243	0.0219	Klhl41	KLHL41	kelch like family member 41
1	-0.041	0.914	Q925E7	PPP2R2D	protein phosphatase 2 regulatory subunit Bdelta	0.00022	0.943	1.64e-05	Ppp2r2d	PPP2R2D	protein phosphatase 2 regulatory subunit Bdelta
1	-0.041	0.981	Q9EPC5	RBP7	retinol binding protein 7	0.211	0.62	0.267	Rbp7	RBP7	retinol binding protein 7
1	-0.04	0.938	Q9D7G0	PRPS1	phosphoribosyl pyrophosphate synthetase 1	0.00113	0.44	0.00025	Prps1	PRPS1	phosphoribosyl pyrophosphate synthetase 1
1	-0.039	0.934	Q8BGQ7	AARS1	alanyl-tRNA synthetase 1	0.000382	0.792	4.43e-05	Aars	AARS1	alanyl-tRNA synthetase 1
1	-0.039	0.695	Q9Z2W0	DNPEP	aspartyl aminopeptidase	0.55	0.008	0.924	Dnpep	DNPEP	aspartyl aminopeptidase
1	-0.039	0.661	Q91WJ8	FUBP1	far upstream element binding protein 1	0.00148	0.533	0.000377	Fubp1	FUBP1	far upstream element binding protein 1
1	-0.039	0.868	P61620	SEC61A1	SEC61 translocon subunit alpha 1	0.000203	0.905	1.36e-05	Sec61a1	SEC61A1	SEC61 translocon subunit alpha 1
1	-0.039	0.935	Q6PAM1	TXLNA	taxilin alpha	0.0982	0.229	0.103	Txlna	TXLNA	taxilin alpha
1	-0.038	0.789	Q9DBL1	ACADSB	acyl-CoA dehydrogenase short/branched chain	0.186	0.104	0.227	Acadsb	ACADSB	acyl-CoA dehydrogenase short/branched chain
1	-0.038	0.682	Q8C0C7	FARSA	phenylalanyl-tRNA synthetase subunit alpha	0.0204	0.463	0.0143	Farsa	FARSA	phenylalanyl-tRNA synthetase subunit alpha
1	-0.038	0.882	P48774	GSTM3	glutathione S-transferase mu 3	0.159	0.178	0.188	Gstm5	GSTM3	glutathione S-transferase mu 3
1	-0.038	0.948	Q9DBB4	NAA16	N-alpha-acetyltransferase 16, NatA auxiliary subunit	0.279	0.216	0.38	Naa16	NAA16	N-alpha-acetyltransferase 16, NatA auxiliary subunit
1	-0.038	0.827	O35621	PMM1	phosphomannomutase 1	0.0729	0.415	0.0717	Pmm1	PMM1	phosphomannomutase 1
1	-0.037	0.856	Q9JIF7	COPB1	COPI coat complex subunit beta 1	0.0115	0.392	0.00663	Copb1	COPB1	COPI coat complex subunit beta 1
1	-0.037	0.71	P11499	HSP90AB1	heat shock protein 90 alpha family class B member 1	0.0361	0.284	0.0295	Hsp90ab1	HSP90AB1	heat shock protein 90 alpha family class B member 1
1	-0.037	0.852	Q8VI75	IPO4	importin 4	0.000799	0.744	0.000148	Ipo4	IPO4	importin 4
1	-0.037	0.806	Q8R3F5	MCAT	malonyl-CoA-acyl carrier protein transacylase	0.362	0.089	0.531	Mcat	MCAT	malonyl-CoA-acyl carrier protein transacylase
1	-0.036	0.767	P31230	AIMP1	aminoacyl tRNA synthetase complex interacting multifunctional protein 1	0.0258	0.317	0.0191	Aimp1	AIMP1	aminoacyl tRNA synthetase complex interacting multifunctional protein 1
1	-0.036	0.967	Q03141	MARK3	microtubule affinity regulating kinase 3	0.251	0.085	0.331	Mark3	MARK3	microtubule affinity regulating kinase 3
1	-0.036	0.784	Q63836	SELENBP1	selenium binding protein 1	0.222	0.105	0.285	Selenbp1	SELENBP1	selenium binding protein 1
1	-0.035	0.895	P97447	FHL1	four and a half LIM domains 1	0.0394	0.335	0.0328	Fhl1	FHL1	four and a half LIM domains 1
1	-0.035	0.782	Q923D3	PARM1	prostate androgen-regulated mucin-like protein 1	0.0388	0.387	0.0322	Parm1	PARM1	prostate androgen-regulated mucin-like protein 1
1	-0.034	0.965	Q8K4G5	ABLIM1	actin binding LIM protein 1	0.00321	0.67	0.00115	Ablim1	ABLIM1	actin binding LIM protein 1
1	-0.034	0.943	P83940	ELOC	elongin C	0.314	0.066	0.444	Eloc	ELOC	elongin C
1	-0.033	0.66	Q61598	GDI2	GDP dissociation inhibitor 2	0.0193	0.212	0.0132	Gdi2	GDI2	GDP dissociation inhibitor 2
1	-0.033	0.968	Q7TNG8	LDHD	lactate dehydrogenase D	0.53	0.018	0.877	Ldhd	LDHD	lactate dehydrogenase D
1	-0.033	0.956	Q9DCC8	TOMM20	translocase of outer mitochondrial membrane 20	0.497	0.034	0.805	Tomm20	TOMM20	translocase of outer mitochondrial membrane 20
1	-0.032	0.895	Q6NZB0	DNAJC8	DnaJ heat shock protein family (Hsp40) member C8	0.322	0.067	0.458	Dnajc8	DNAJC8	DnaJ heat shock protein family (Hsp40) member C8
1	-0.032	0.397	Q8JZU0	NUDT13	nudix hydrolase 13	0.275	0.114	0.374	Nudt13	NUDT13	nudix hydrolase 13
1	-0.032	0.565	Q9QUM9	PSMA6	proteasome 20S subunit alpha 6	0.00891	0.519	0.0047	Psma6	PSMA6	proteasome 20S subunit alpha 6
1	-0.032	0.92	Q3UKC1	TAX1BP1	Tax1 binding protein 1	0.00154	0.597	0.000399	Tax1bp1	TAX1BP1	Tax1 binding protein 1
1	-0.032	0.641	O88746	TOM1	target of myb1 membrane trafficking protein	0.0035	0.428	0.00129	Tom1	TOM1	target of myb1 membrane trafficking protein
1	-0.031	0.682	O08997	ATOX1	antioxidant 1 copper chaperone	0.128	0.285	0.144	Atox1	ATOX1	antioxidant 1 copper chaperone
1	-0.031	0.902	Q8VDM6	HNRNPUL1	heterogeneous nuclear ribonucleoprotein U like 1	0.18	0.082	0.218	Hnrnpul1	HNRNPUL1	heterogeneous nuclear ribonucleoprotein U like 1
1	-0.031	0.87	Q9DCE5	PAK1IP1	PAK1 interacting protein 1	0.0193	0.499	0.0132	Pak1ip1	PAK1IP1	PAK1 interacting protein 1
1	-0.031	0.916	Q9DCT5	SDF2	stromal cell derived factor 2	0.131	0.207	0.148	Sdf2	SDF2	stromal cell derived factor 2
1	-0.03	0.647	Q8C0L9	GPCPD1	glycerophosphocholine phosphodiesterase 1	0.268	0.301	0.361	Gpcpd1	GPCPD1	glycerophosphocholine phosphodiesterase 1
1	-0.03	0.986	P70333	HNRNPH2	heterogeneous nuclear ribonucleoprotein H2	0.00598	0.776	0.00274	Hnrnph2	HNRNPH2	heterogeneous nuclear ribonucleoprotein H2
1	-0.03	0.986	Q8BHG1	NRDC	nardilysin convertase	0.44	0.027	0.682	Nrd1	NRDC	nardilysin convertase
1	-0.03	0.811	Q9DBG5	PLIN3	perilipin 3	0.265	0.146	0.355	Plin3	PLIN3	perilipin 3
1	-0.029	0.969	Q9EPE9	ATP13A1	ATPase 13A1	0.00591	0.775	0.0027	Atp13a1	ATP13A1	ATPase 13A1
1	-0.029	0.548	P56392	COX7A1	cytochrome c oxidase subunit 7A1	0.46	0.094	0.722	Cox7a1	COX7A1	cytochrome c oxidase subunit 7A1
1	-0.029	0.828	O35215	DDT	D-dopachrome tautomerase	0.493	0.034	0.795	Ddt	DDT	D-dopachrome tautomerase
1	-0.029	0.882	Q9QYJ0	DNAJA2	DnaJ heat shock protein family (Hsp40) member A2	0.445	0.037	0.693	Dnaja2	DNAJA2	DnaJ heat shock protein family (Hsp40) member A2
1	-0.029	0.822	Q61738	ITGA7	integrin subunit alpha 7	0.0866	0.209	0.0883	Itga7	ITGA7	integrin subunit alpha 7
1	-0.029	0.627	Q9Z2U1	PSMA5	proteasome 20S subunit alpha 5	0.00105	0.797	0.000224	Psma5	PSMA5	proteasome 20S subunit alpha 5
1	-0.029	0.929	Q60710	SAMHD1	SAM and HD domain containing deoxynucleoside triphosphate triphosphohydrolase 1	0.000155	2.353	7.76e-06	Samhd1	SAMHD1	SAM and HD domain containing deoxynucleoside triphosphate triphosphohydrolase 1
1	-0.028	0.904	P09470	ACE	angiotensin I converting enzyme	0.0628	0.578	0.0594	Ace	ACE	angiotensin I converting enzyme
1	-0.028	0.895	Q6P1F6	PPP2R2A	protein phosphatase 2 regulatory subunit Balpha	0.02	0.565	0.0139	Ppp2r2a	PPP2R2A	protein phosphatase 2 regulatory subunit Balpha
1	-0.028	0.97	Q3TIR3	RIC8A	RIC8 guanine nucleotide exchange factor A	0.00224	0.61	0.000681	Ric8a	RIC8A	RIC8 guanine nucleotide exchange factor A
1	-0.027	0.852	Q8BX10	PGAM5	PGAM family member 5, mitochondrial serine/threonine protein phosphatase	0.00615	0.324	0.00286	Pgam5	PGAM5	PGAM family member 5, mitochondrial serine/threonine protein phosphatase
1	-0.027	0.549	Q8CI94	PYGB	glycogen phosphorylase B	0.0627	0.203	0.0593	Pygb	PYGB	glycogen phosphorylase B
1	-0.027	0.972	P62264	RPS14	ribosomal protein S14	0.268	0.107	0.361	Rps14	RPS14	ribosomal protein S14
1	-0.026	0.971	Q9CQF8	MRPL57	mitochondrial ribosomal protein L57	0.197	0.147	0.244	Mrpl57	MRPL57	mitochondrial ribosomal protein L57
1	-0.026	0.493	Q9QUR6	PREP	prolyl endopeptidase	0.301	0.111	0.419	Prep	PREP	prolyl endopeptidase
1	-0.026	0.761	P26638	SARS1	seryl-tRNA synthetase 1	0.00018	0.478	1.03e-05	Sars	SARS1	seryl-tRNA synthetase 1
1	-0.026	0.875	Q9R0P9	UCHL1	ubiquitin C-terminal hydrolase L1	0.00171	1.275	0.000465	Uchl1	UCHL1	ubiquitin C-terminal hydrolase L1
1	-0.025	0.88	Q61334	BCAP29	B cell receptor associated protein 29	0.432	0.066	0.667	Bcap29	BCAP29	B cell receptor associated protein 29
1	-0.025	0.792	Q99KK7	DPP3	dipeptidyl peptidase 3	0.0245	0.334	0.018	Dpp3	DPP3	dipeptidyl peptidase 3
1	-0.025	0.958	Q8C0D5	EFL1	elongation factor like GTPase 1	0.24	0.228	0.313	Efl1	EFL1	elongation factor like GTPase 1
1	-0.025	0.777	Q8BU30	IARS1	isoleucyl-tRNA synthetase 1	0.00235	0.358	0.000735	Iars	IARS1	isoleucyl-tRNA synthetase 1
1	-0.025	0.909	Q9D1E6	TBCB	tubulin folding cofactor B	0.19	0.171	0.234	Tbcb	TBCB	tubulin folding cofactor B
1	-0.025	0.856	TMED2	TMED2	transmembrane p24 trafficking protein 2	0.392	0.047	0.587	Tmed2	TMED2	transmembrane p24 trafficking protein 2
1	-0.024	0.971	Q9JKV1	ADRM1	ADRM1 26S proteasome ubiquitin receptor	0.00218	0.597	0.000656	Adrm1	ADRM1	ADRM1 26S proteasome ubiquitin receptor
1	-0.024	0.885	O54734	DDOST	dolichyl-diphosphooligosaccharide--protein glycosyltransferase non-catalytic subunit	0.537	0.012	0.893	Ddost	DDOST	dolichyl-diphosphooligosaccharide--protein glycosyltransferase non-catalytic subunit
1	-0.024	0.644	Q8BG32	PSMD11	proteasome 26S subunit, non-ATPase 11	0.000105	1.171	3.14e-06	Psmd11	PSMD11	proteasome 26S subunit, non-ATPase 11
1	-0.024	0.918	E9QAT4	SEC16A	SEC16 homolog A, endoplasmic reticulum export factor	0.0104	0.334	0.00584	Sec16a	SEC16A	SEC16 homolog A, endoplasmic reticulum export factor
1	-0.024	0.913	Q9Z1Z2	STRAP	serine/threonine kinase receptor associated protein	0.118	0.161	0.13	Strap	STRAP	serine/threonine kinase receptor associated protein
1	-0.023	0.682	Q9WUB4	DCTN6	dynactin subunit 6	0.218	0.17	0.277	Dctn6	DCTN6	dynactin subunit 6
1	-0.023	0.94	Q8BHN3	GANAB	glucosidase II alpha subunit	0.58	0.002	0.992	Ganab	GANAB	glucosidase II alpha subunit
1	-0.023	0.56	Q9D8W5	PSMD12	proteasome 26S subunit, non-ATPase 12	0.00132	0.34	0.00032	Psmd12	PSMD12	proteasome 26S subunit, non-ATPase 12
1	-0.022	0.886	P84084	ARF5	ADP ribosylation factor 5	0.0768	0.232	0.0764	Arf5	ARF5	ADP ribosylation factor 5
1	-0.022	0.502	Q9JHU4	DYNC1H1	dynein cytoplasmic 1 heavy chain 1	0.0024	0.435	0.000763	Dync1h1	DYNC1H1	dynein cytoplasmic 1 heavy chain 1
1	-0.022	0.703	Q91WK2	EIF3H	eukaryotic translation initiation factor 3 subunit H	0.18	0.07	0.218	Eif3h	EIF3H	eukaryotic translation initiation factor 3 subunit H
1	-0.022	0.876	P09055	ITGB1	integrin subunit beta 1	0.124	0.176	0.137	Itgb1	ITGB1	integrin subunit beta 1
1	-0.022	0.981	P48725	Pcnt	pericentrin (kendrin)	0.0521	0.224	0.0469	Pcnt	Pcnt	pericentrin (kendrin)
1	-0.022	0.963	Q9CU62	SMC1A	structural maintenance of chromosomes 1A	0.0013	0.733	0.000309	Smc1a	SMC1A	structural maintenance of chromosomes 1A
1	-0.021	0.894	P48024	Eif1	eukaryotic translation initiation factor 1	0.00477	0.529	0.00199	Eif1	Eif1	eukaryotic translation initiation factor 1
1	-0.021	0.894	Q9CXU9	EIF1B	eukaryotic translation initiation factor 1B	0.191	0.129	0.235	Eif1b	EIF1B	eukaryotic translation initiation factor 1B
1	-0.021	0.743	Q9CQI3	GMFB	glia maturation factor beta	0.276	0.149	0.374	Gmfb	GMFB	glia maturation factor beta
1	-0.021	0.782	Q91ZX7	LRP1	LDL receptor related protein 1	0.017	0.328	0.0111	Lrp1	LRP1	LDL receptor related protein 1
1	-0.021	0.718	Q6P4S6	SIK3	SIK family kinase 3	0.000533	0.631	7.81e-05	Sik3	SIK3	SIK family kinase 3
1	-0.02	0.846	Q9WU84	CCS	copper chaperone for superoxide dismutase	0.453	0.056	0.708	Ccs	CCS	copper chaperone for superoxide dismutase
1	-0.02	0.947	P27612	PLAA	phospholipase A2 activating protein	0.0159	0.477	0.0101	Plaa	PLAA	phospholipase A2 activating protein
1	-0.02	0.909	P10833	RRAS	RAS related	0.011	0.358	0.00624	Rras	RRAS	RAS related
1	-0.02	0.778	Q9D1D4	TMED10	transmembrane p24 trafficking protein 10	0.177	0.049	0.214	Tmed10	TMED10	transmembrane p24 trafficking protein 10
1	-0.02	0.613	Q8CDN6	TXNL1	thioredoxin like 1	0.00211	0.502	0.000628	Txnl1	TXNL1	thioredoxin like 1
1	-0.019	0.939	P97315	CSRP1	cysteine and glycine rich protein 1	0.183	0.165	0.222	Csrp1	CSRP1	cysteine and glycine rich protein 1
1	-0.019	0.939	Q8QZY1	EIF3L	eukaryotic translation initiation factor 3 subunit L	0.00481	0.179	0.00202	Eif3l	EIF3L	eukaryotic translation initiation factor 3 subunit L
1	-0.019	0.858	Q9CPY7	LAP3	leucine aminopeptidase 3	0.232	0.105	0.3	Lap3	LAP3	leucine aminopeptidase 3
1	-0.019	0.803	Q9JK48	SH3GLB1	SH3 domain containing GRB2 like, endophilin B1	0.264	0.046	0.354	Sh3glb1	SH3GLB1	SH3 domain containing GRB2 like, endophilin B1
1	-0.019	0.962	Q9D0R2	TARS1	threonyl-tRNA synthetase 1	0.00114	0.768	0.000254	Tars	TARS1	threonyl-tRNA synthetase 1
1	-0.018	0.791	P14824	ANXA6	annexin A6	0.0193	0.177	0.0132	Anxa6	ANXA6	annexin A6
1	-0.018	0.947	P35123	USP4	ubiquitin specific peptidase 4	0.0121	0.348	0.00707	Usp4	USP4	ubiquitin specific peptidase 4
1	-0.017	0.98	Q8K1E6	ALKBH3	alkB homolog 3, alpha-ketoglutarate dependent dioxygenase	0.36	0.085	0.526	Alkbh3	ALKBH3	alkB homolog 3, alpha-ketoglutarate dependent dioxygenase
1	-0.017	0.983	Q9D7P6	ISCU	iron-sulfur cluster assembly enzyme	0.112	0.24	0.121	Iscu	ISCU	iron-sulfur cluster assembly enzyme
1	-0.017	0.983	O70310	NMT1	N-myristoyltransferase 1	0.00235	0.49	0.000736	Nmt1	NMT1	N-myristoyltransferase 1
1	-0.017	0.932	Q7TNP2	PPP2R1B	protein phosphatase 2 scaffold subunit Abeta	0.0197	0.452	0.0136	Ppp2r1b	PPP2R1B	protein phosphatase 2 scaffold subunit Abeta
1	-0.017	0.704	Q01853	VCP	valosin containing protein	0.0544	0.18	0.0495	Vcp	VCP	valosin containing protein
1	-0.016	0.925	Q8VEH3	ARL8A	ADP ribosylation factor like GTPase 8A	0.00612	0.763	0.00283	Arl8a	ARL8A	ADP ribosylation factor like GTPase 8A
1	-0.016	0.824	P14602	HSPB1	heat shock protein family B (small) member 1	0.00461	0.892	0.00188	Hspb1	HSPB1	heat shock protein family B (small) member 1
1	-0.016	0.922	Q8VCM8	NCLN	nicalin	0.0103	0.298	0.00571	Ncln	NCLN	nicalin
1	-0.015	0.929	Q9QYI4	DNAJB12	DnaJ heat shock protein family (Hsp40) member B12	0.00847	0.417	0.00439	Dnajb12	DNAJB12	DnaJ heat shock protein family (Hsp40) member B12
1	-0.015	0.89	P35385	HSPB7	heat shock protein family B (small) member 7	0.00627	0.396	0.00294	Hspb7	HSPB7	heat shock protein family B (small) member 7
1	-0.015	0.973	Q9R190	MTA2	metastasis associated 1 family member 2	0.0352	0.285	0.0287	Mta2	MTA2	metastasis associated 1 family member 2
1	-0.015	0.863	E9Q3L2	PI4KA	phosphatidylinositol 4-kinase alpha	0.355	0.044	0.517	Pi4ka	PI4KA	phosphatidylinositol 4-kinase alpha
1	-0.014	0.72	P06151	LDHA	lactate dehydrogenase A	0.00189	0.278	0.000536	Ldha	LDHA	lactate dehydrogenase A
1	-0.014	0.968	Q80XB4	NRAP	nebulin related anchoring protein	0.534	0.017	0.886	Nrap	NRAP	nebulin related anchoring protein
1	-0.014	0.98	Q9WU79	PRODH	proline dehydrogenase 1	0.0552	0.442	0.0505	Prodh	PRODH	proline dehydrogenase 1
1	-0.014	0.908	Q99P72	RTN4	reticulon 4	0.00229	0.474	0.000708	Rtn4	RTN4	reticulon 4
1	-0.014	0.607	P56501	UCP3	uncoupling protein 3	0.000236	2.825	1.91e-05	Ucp3	UCP3	uncoupling protein 3
1	-0.014	0.963	P46938	YAP1	Yes1 associated transcriptional regulator	0.062	0.196	0.0584	Yap1	YAP1	Yes1 associated transcriptional regulator
1	-0.013	0.891	P70349	HINT1	histidine triad nucleotide binding protein 1	0.448	0.068	0.698	Hint1	HINT1	histidine triad nucleotide binding protein 1
1	-0.013	0.952	Q7TMY8	HUWE1	HECT, UBA and WWE domain containing E3 ubiquitin protein ligase 1	0.176	0.076	0.213	Huwe1	HUWE1	HECT, UBA and WWE domain containing E3 ubiquitin protein ligase 1
1	-0.013	0.981	Q9CPW3	MRPL54	mitochondrial ribosomal protein L54	0.21	0.215	0.265	Mrpl54	MRPL54	mitochondrial ribosomal protein L54
1	-0.013	0.962	P53811	PITPNB	phosphatidylinositol transfer protein beta	0.00346	0.668	0.00128	Pitpnb	PITPNB	phosphatidylinositol transfer protein beta
1	-0.013	0.951	P36536	SAR1A	secretion associated Ras related GTPase 1A	0.0061	0.224	0.00282	Sar1a	SAR1A	secretion associated Ras related GTPase 1A
1	-0.012	0.922	Q8C522	ENDOD1	endonuclease domain containing 1	0.55	0.025	0.923	Endod1	ENDOD1	endonuclease domain containing 1
1	-0.012	0.988	P24668	M6PR	mannose-6-phosphate receptor, cation dependent	0.0386	0.204	0.032	M6pr	M6PR	mannose-6-phosphate receptor, cation dependent
1	-0.012	0.973	Q91W89	MAN2C1	mannosidase alpha class 2C member 1	0.118	0.213	0.129	Man2c1	MAN2C1	mannosidase alpha class 2C member 1
1	-0.012	0.941	P97789	XRN1	5'-3' exoribonuclease 1	0.0013	0.577	0.000311	Xrn1	XRN1	5'-3' exoribonuclease 1
1	-0.011	0.977	P63037	DNAJA1	DnaJ heat shock protein family (Hsp40) member A1	0.118	0.268	0.129	Dnaja1	DNAJA1	DnaJ heat shock protein family (Hsp40) member A1
1	-0.011	0.956	Q8BP47	NARS1	asparaginyl-tRNA synthetase 1	0.000713	0.675	0.000123	Nars	NARS1	asparaginyl-tRNA synthetase 1
1	-0.011	0.98	P34022	RANBP1	RAN binding protein 1	0.0668	0.283	0.0642	Ranbp1	RANBP1	RAN binding protein 1
1	-0.01	0.983	Q6GQT9	NOMO1 (includes others)	NODAL modulator 1	0.429	0.024	0.661	Nomo1	NOMO1 (includes others)	NODAL modulator 1
1	-0.01	0.887	Q9WVA4	TAGLN2	transgelin 2	0.566	0.01	0.961	Tagln2	TAGLN2	transgelin 2
1	-0.009	0.993	Q9DBR0	AKAP8	A-kinase anchoring protein 8	0.0921	0.222	0.0953	Akap8	AKAP8	A-kinase anchoring protein 8
1	-0.009	0.952	Q922B2	DARS1	aspartyl-tRNA synthetase 1	0.0311	0.194	0.0244	Dars	DARS1	aspartyl-tRNA synthetase 1
1	-0.009	0.947	O54946	DNAJB6	DnaJ heat shock protein family (Hsp40) member B6	0.000209	0.647	1.44e-05	Dnajb6	DNAJB6	DnaJ heat shock protein family (Hsp40) member B6
1	-0.009	0.942	Q9QZD9	EIF3I	eukaryotic translation initiation factor 3 subunit I	0.322	0.069	0.458	Eif3i	EIF3I	eukaryotic translation initiation factor 3 subunit I
1	-0.009	0.979	E9Q0S6	TNS1	tensin 1	0.000126	0.479	5.32e-06	Tns1	TNS1	tensin 1
1	-0.009	0.909	Q6P1B1	XPNPEP1	X-prolyl aminopeptidase 1	0.00776	0.156	0.00391	Xpnpep1	XPNPEP1	X-prolyl aminopeptidase 1
1	-0.008	0.86	Q8R146	APEH	acylaminoacyl-peptide hydrolase	0.329	0.038	0.47	Apeh	APEH	acylaminoacyl-peptide hydrolase
1	-0.008	0.993	Q8BMJ2	LARS1	leucyl-tRNA synthetase 1	0.000907	0.342	0.000179	Lars	LARS1	leucyl-tRNA synthetase 1
1	-0.008	0.922	P09103	P4HB	prolyl 4-hydroxylase subunit beta	0.00926	0.212	0.00497	P4hb	P4HB	prolyl 4-hydroxylase subunit beta
1	-0.008	0.985	Q3UHX2	PDAP1	PDGFA associated protein 1	0.0122	0.458	0.00713	Pdap1	PDAP1	PDGFA associated protein 1
1	-0.008	0.922	Q8CGA0	PPM1F	protein phosphatase, Mg2+/Mn2+ dependent 1F	0.11	0.201	0.119	Ppm1f	PPM1F	protein phosphatase, Mg2+/Mn2+ dependent 1F
1	-0.008	0.948	Q8BRF7	SCFD1	sec1 family domain containing 1	0.0611	0.243	0.0574	Scfd1	SCFD1	sec1 family domain containing 1
1	-0.007	0.994	Q9DB16	CAB39L	calcium binding protein 39 like	0.0156	0.401	0.00992	Cab39l	CAB39L	calcium binding protein 39 like
1	-0.007	0.9	Q8R1Q8	DYNC1LI1	dynein cytoplasmic 1 light intermediate chain 1	0.0491	0.231	0.0435	Dync1li1	DYNC1LI1	dynein cytoplasmic 1 light intermediate chain 1
1	-0.007	0.969	Q8BL66	EEA1	early endosome antigen 1	0.0204	0.343	0.0143	Eea1	EEA1	early endosome antigen 1
1	-0.007	0.935	Q9CQ91	NDUFA3	NADH:ubiquinone oxidoreductase subunit A3	0.423	0.129	0.648	Ndufa3	NDUFA3	NADH:ubiquinone oxidoreductase subunit A3
1	-0.007	0.968	Q8K010	OPLAH	5-oxoprolinase, ATP-hydrolysing	0.00442	0.421	0.00178	Oplah	OPLAH	5-oxoprolinase, ATP-hydrolysing
1	-0.007	0.944	Q8VE70	PDCD10	programmed cell death 10	0.0918	0.26	0.0949	Pdcd10	PDCD10	programmed cell death 10
1	-0.007	0.971	O70400	PDLIM1	PDZ and LIM domain 1	0.449	0.06	0.7	Pdlim1	PDLIM1	PDZ and LIM domain 1
1	-0.007	0.988	P18654	RPS6KA3	ribosomal protein S6 kinase A3	0.0159	0.371	0.0102	Rps6ka3	RPS6KA3	ribosomal protein S6 kinase A3
1	-0.007	0.983	P98156	VLDLR	very low density lipoprotein receptor	0.507	0.031	0.827	Vldlr	VLDLR	very low density lipoprotein receptor
1	-0.006	0.992	P46414	CDKN1B	cyclin dependent kinase inhibitor 1B	0.236	0.172	0.308	Cdkn1b	CDKN1B	cyclin dependent kinase inhibitor 1B
1	-0.006	0.993	P25911	LYN	LYN proto-oncogene, Src family tyrosine kinase	0.00177	0.652	0.000488	Lyn	LYN	LYN proto-oncogene, Src family tyrosine kinase
1	-0.006	0.958	Q9CZ30	OLA1	Obg like ATPase 1	0.196	0.132	0.242	Ola1	OLA1	Obg like ATPase 1
1	-0.005	0.944	O08788	DCTN1	dynactin subunit 1	0.46	0.022	0.723	Dctn1	DCTN1	dynactin subunit 1
1	-0.005	0.992	Q59J78	NDUFAF2	NADH:ubiquinone oxidoreductase complex assembly factor 2	0.424	0.11	0.65	Ndufaf2	NDUFAF2	NADH:ubiquinone oxidoreductase complex assembly factor 2
1	-0.005	0.938	Q9CZ44	NSFL1C	NSFL1 cofactor	0.0548	0.157	0.05	Nsfl1c	NSFL1C	NSFL1 cofactor
1	-0.005	0.866	Q8CI51	PDLIM5	PDZ and LIM domain 5	0.0381	0.206	0.0315	Pdlim5	PDLIM5	PDZ and LIM domain 5
1	-0.005	0.978	Q6PHN9	RAB35	RAB35, member RAS oncogene family	0.0368	0.302	0.0301	Rab35	RAB35	RAB35, member RAS oncogene family
1	-0.005	0.995	P60603	ROMO1	reactive oxygen species modulator 1	0.386	0.195	0.576	Romo1	ROMO1	reactive oxygen species modulator 1
1	-0.004	0.963	Q9D358	ACP1	acid phosphatase 1	0.0129	0.234	0.00774	Acp1	ACP1	acid phosphatase 1
1	-0.004	0.989	Q91WG2	RABEP2	rabaptin, RAB GTPase binding effector protein 2	0.0547	0.298	0.0499	Rabep2	RABEP2	rabaptin, RAB GTPase binding effector protein 2
1	-0.004	0.987	Q9D0I9	RARS1	arginyl-tRNA synthetase 1	0.0995	0.316	0.105	Rars	RARS1	arginyl-tRNA synthetase 1
1	-0.004	0.993	Q9CR09	UFC1	ubiquitin-fold modifier conjugating enzyme 1	0.261	0.097	0.348	Ufc1	UFC1	ubiquitin-fold modifier conjugating enzyme 1
1	-0.003	0.991	Q9R0X4	ACOT9	acyl-CoA thioesterase 9	0.000484	1.016	6.6e-05	Acot9	ACOT9	acyl-CoA thioesterase 9
1	-0.002	0.988	P31001	DES	desmin	0.0133	0.277	0.00803	Des	DES	desmin
1	-0.002	0.994	O70251	EEF1B2	eukaryotic translation elongation factor 1 beta 2	0.063	0.2	0.0596	Eef1b2	EEF1B2	eukaryotic translation elongation factor 1 beta 2
1	-0.002	0.983	Q9DBG6	RPN2	ribophorin II	0.0522	0.222	0.047	Rpn2	RPN2	ribophorin II
1	-0.002	0.996	O09164	SOD3	superoxide dismutase 3	0.00329	0.44	0.00119	Sod3	SOD3	superoxide dismutase 3
1	-0.002	0.966	Q9ER00	STX12	syntaxin 12	0.00214	0.506	0.000639	Stx12	STX12	syntaxin 12
1	-0.001	0.991	Q5FWK3	ARHGAP1	Rho GTPase activating protein 1	0.0543	0.171	0.0494	Arhgap1	ARHGAP1	Rho GTPase activating protein 1
1	-0.001	0.984	Q99JY3	GIMAP4	GTPase, IMAP family member 4	0.0151	0.749	0.00951	Gimap4	GIMAP4	GTPase, IMAP family member 4
1	-0.001	0.988	Q3U9G9	LBR	lamin B receptor	0.213	0.13	0.269	Lbr	LBR	lamin B receptor
1	-0.001	0.998	Q91VI7	RNH1	ribonuclease/angiogenin inhibitor 1	0.000926	0.674	0.000184	Rnh1	RNH1	ribonuclease/angiogenin inhibitor 1
1	0	0.997	P50544	ACADVL	acyl-CoA dehydrogenase very long chain	0.0464	-0.218	0.0404	Acadvl	ACADVL	acyl-CoA dehydrogenase very long chain
1	0	0.999	P55264	ADK	adenosine kinase	0.00351	-0.585	0.0013	Adk	ADK	adenosine kinase
1	0	0.998	P60766	Cdc42	cell division cycle 42	0.136	0.076	0.154	Cdc42	Cdc42	cell division cycle 42
1	0	1	Q91VN4	CHCHD6	coiled-coil-helix-coiled-coil-helix domain containing 6	0.0496	-0.368	0.044	Chchd6	CHCHD6	coiled-coil-helix-coiled-coil-helix domain containing 6
1	0	0.992	P17665	Cox7c	cytochrome c oxidase subunit 7C	0.536	0.037	0.891	Cox7c	Cox7c	cytochrome c oxidase subunit 7C
1	0	0.999	P62869	Elob	elongin B	0.545	-0.015	0.912	Elob	Elob	elongin B
1	0	0.999	Q8R2Q4	GFM2	GTP dependent ribosome recycling factor mitochondrial 2	0.000174	-0.403	9.67e-06	Gfm2	GFM2	GTP dependent ribosome recycling factor mitochondrial 2
1	0	0.999	P97287	MCL1	MCL1 apoptosis regulator, BCL2 family member	0.000803	0.672	0.00015	Mcl1	MCL1	MCL1 apoptosis regulator, BCL2 family member
1	0	0.998	Q80ZS3	MRPS26	mitochondrial ribosomal protein S26	0.26	-0.162	0.346	Mrps26	MRPS26	mitochondrial ribosomal protein S26
1	0	0.999	O35604	NPC1	NPC intracellular cholesterol transporter 1	0.467	-0.108	0.741	Npc1	NPC1	NPC intracellular cholesterol transporter 1
1	0	0.999	Q8BKZ9	PDHX	pyruvate dehydrogenase complex component X	0.000212	-0.681	1.49e-05	Pdhx	PDHX	pyruvate dehydrogenase complex component X
1	0	0.999	Q8CIG8	PRMT5	protein arginine methyltransferase 5	0.00557	0.255	0.00246	Prmt5	PRMT5	protein arginine methyltransferase 5
1	0	0.999	Q9JIW9	RALB	RAS like proto-oncogene B	0.00456	0.618	0.00186	Ralb	RALB	RAS like proto-oncogene B
1	0	0.999	O55142	RPL35A	ribosomal protein L35a	0.157	0.225	0.186	Rpl35a	RPL35A	ribosomal protein L35a
1	0	1	Q64442	SORD	sorbitol dehydrogenase	0.0412	-0.245	0.0348	Sord	SORD	sorbitol dehydrogenase
1	0	0.996	P16546	SPTAN1	spectrin alpha, non-erythrocytic 1	0.52	0.022	0.855	Sptan1	SPTAN1	spectrin alpha, non-erythrocytic 1
1	0	0.999	P70452	STX4	syntaxin 4	0.36	0.038	0.527	Stx4a	STX4	syntaxin 4
1	0	1	Q8VCN9	TBCC	tubulin folding cofactor C	0.289	-0.136	0.397	Tbcc	TBCC	tubulin folding cofactor C
1	0	0.999	Q8K1J6	TRNT1	tRNA nucleotidyl transferase 1	0.00499	0.547	0.00212	Trnt1	TRNT1	tRNA nucleotidyl transferase 1
1	0.001	0.99	Q02357	ANK1	ankyrin 1	4.15e-05	-2.075	2.74e-07	Ank1	ANK1	ankyrin 1
1	0.001	0.995	Q9CR29	CCDC43	coiled-coil domain containing 43	0.00518	-0.453	0.00223	Ccdc43	CCDC43	coiled-coil domain containing 43
1	0.001	0.999	O88544	COPS4	COP9 signalosome subunit 4	0.137	-0.091	0.156	Cops4	COPS4	COP9 signalosome subunit 4
1	0.001	0.999	Q8BGB7	ENOPH1	enolase-phosphatase 1	0.548	-0.028	0.918	Enoph1	ENOPH1	enolase-phosphatase 1
1	0.001	0.994	P06801	ME1	malic enzyme 1	0.0874	-0.257	0.0893	Me1	ME1	malic enzyme 1
1	0.001	0.985	Q9Z1J3	NFS1	NFS1 cysteine desulfurase	0.038	-0.292	0.0314	Nfs1	NFS1	NFS1 cysteine desulfurase
1	0.001	0.981	P58281	OPA1	OPA1 mitochondrial dynamin like GTPase	0.00034	-0.558	3.62e-05	Opa1	OPA1	OPA1 mitochondrial dynamin like GTPase
1	0.001	0.991	Q8VC70	RBMS2	RNA binding motif single stranded interacting protein 2	0.186	-0.107	0.227	Rbms2	RBMS2	RNA binding motif single stranded interacting protein 2
1	0.001	0.997	P68368	TUBA4A	tubulin alpha 4a	0.000163	-2.474	8.52e-06	Tuba4a	TUBA4A	tubulin alpha 4a
1	0.002	0.999	P21447	ABCB1	ATP binding cassette subfamily B member 1	0.00531	-1.24	0.00231	Abcb1a	ABCB1	ATP binding cassette subfamily B member 1
1	0.002	0.995	Q9R0Y5	AK1	adenylate kinase 1	6.22e-05	-1.477	6.51e-07	Ak1	AK1	adenylate kinase 1
1	0.002	0.993	Q9D2G2	DLST	dihydrolipoamide S-succinyltransferase	0.000587	-0.661	9.16e-05	Dlst	DLST	dihydrolipoamide S-succinyltransferase
1	0.002	0.994	Q6A0A9	FAM120A	family with sequence similarity 120A	0.00948	-0.216	0.00512	Fam120a	FAM120A	family with sequence similarity 120A
1	0.002	0.966	Q61768	KIF5B	kinesin family member 5B	0.396	-0.049	0.596	Kif5b	KIF5B	kinesin family member 5B
1	0.002	0.993	P19258	MPV17	mitochondrial inner membrane protein MPV17	0.0122	-0.476	0.00713	Mpv17	MPV17	mitochondrial inner membrane protein MPV17
1	0.002	0.973	Q8CGY8	OGT	O-linked N-acetylglucosamine (GlcNAc) transferase	0.0108	-0.716	0.00613	Ogt	OGT	O-linked N-acetylglucosamine (GlcNAc) transferase
1	0.002	0.971	Q8R0Y8	SLC25A42	solute carrier family 25 member 42	0.000249	-1.598	2.15e-05	Slc25a42	SLC25A42	solute carrier family 25 member 42
1	0.002	0.974	Q99L47	ST13	ST13 Hsp70 interacting protein	0.0152	-0.272	0.00956	St13	ST13	ST13 Hsp70 interacting protein
1	0.002	0.995	E9Q6P5	TTC7B	tetratricopeptide repeat domain 7B	0.00123	-0.522	0.000285	Ttc7b	TTC7B	tetratricopeptide repeat domain 7B
1	0.003	0.995	Q8R0P4	AAMDC	adipogenesis associated Mth938 domain containing	0.0022	-0.509	0.000665	Aamdc	AAMDC	adipogenesis associated Mth938 domain containing
1	0.003	0.938	Q8VCT4	CES1	carboxylesterase 1	0.00402	-0.585	0.00155	Ces1d	CES1	carboxylesterase 1
1	0.003	0.993	P47199	CRYZ	crystallin zeta	0.0305	-0.549	0.0239	Cryz	CRYZ	crystallin zeta
1	0.003	0.979	P97807	FH	fumarate hydratase	0.00587	-0.275	0.00268	Fh1	FH	fumarate hydratase
1	0.003	0.978	Q9DCB8	ISCA2	iron-sulfur cluster assembly 2	0.0721	-0.259	0.0708	Isca2	ISCA2	iron-sulfur cluster assembly 2
1	0.003	0.995	Q91YJ5	MTIF2	mitochondrial translational initiation factor 2	0.000228	-1.236	1.78e-05	Mtif2	MTIF2	mitochondrial translational initiation factor 2
1	0.003	0.983	P61971	NUTF2	nuclear transport factor 2	0.016	-0.343	0.0102	Nutf2	NUTF2	nuclear transport factor 2
1	0.003	0.975	P12367	PRKAR2A	protein kinase cAMP-dependent type II regulatory subunit alpha	0.000187	-0.607	1.11e-05	Prkar2a	PRKAR2A	protein kinase cAMP-dependent type II regulatory subunit alpha
1	0.003	0.985	Q9CQN1	TRAP1	TNF receptor associated protein 1	0.19	-0.088	0.233	Trap1	TRAP1	TNF receptor associated protein 1
1	0.004	0.964	Q99KI0	ACO2	aconitase 2	0.00223	-0.511	0.000679	Aco2	ACO2	aconitase 2
1	0.004	0.925	Q8JZQ2	AFG3L2	AFG3 like matrix AAA peptidase subunit 2	0.0251	-0.218	0.0185	Afg3l2	AFG3L2	AFG3 like matrix AAA peptidase subunit 2
1	0.004	0.974	Q8R4N0	CLYBL	citramalyl-CoA lyase	0.00194	-0.27	0.000558	Clybl	CLYBL	citramalyl-CoA lyase
1	0.004	0.989	O88712	CTBP1	C-terminal binding protein 1	0.00462	-0.284	0.00189	Ctbp1	CTBP1	C-terminal binding protein 1
1	0.004	0.997	P59041	DNAJC30	DnaJ heat shock protein family (Hsp40) member C30	0.418	-0.08	0.638	Dnajc30	DNAJC30	DnaJ heat shock protein family (Hsp40) member C30
1	0.004	0.988	P70695	FBP2	fructose-bisphosphatase 2	0.336	-0.069	0.482	Fbp2	FBP2	fructose-bisphosphatase 2
1	0.004	0.97	P54071	IDH2	isocitrate dehydrogenase (NADP(+)) 2	0.00357	-0.327	0.00132	Idh2	IDH2	isocitrate dehydrogenase (NADP(+)) 2
1	0.004	0.891	P14152	MDH1	malate dehydrogenase 1	0.000555	-0.66	8.37e-05	Mdh1	MDH1	malate dehydrogenase 1
1	0.004	0.967	P50431	SHMT1	serine hydroxymethyltransferase 1	0.0165	-0.543	0.0107	Shmt1	SHMT1	serine hydroxymethyltransferase 1
1	0.005	0.959	Q9DBG3	Ap2b1	adaptor-related protein complex 2, beta 1 subunit	0.231	-0.084	0.3	Ap2b1	Ap2b1	adaptor-related protein complex 2, beta 1 subunit
1	0.005	0.984	Q9ES83	BVES	blood vessel epicardial substance	0.000143	-1.022	6.68e-06	Bves	BVES	blood vessel epicardial substance
1	0.005	0.735	P38060	HMGCL	3-hydroxy-3-methylglutaryl-CoA lyase	0.297	-0.113	0.412	Hmgcl	HMGCL	3-hydroxy-3-methylglutaryl-CoA lyase
1	0.005	0.988	A2AJI0	MAP7D1	MAP7 domain containing 1	8.98e-05	-1.473	1.9e-06	Map7d1	MAP7D1	MAP7 domain containing 1
1	0.005	0.941	Q8BMF3	ME3	malic enzyme 3	0.0609	-0.148	0.0571	Me3	ME3	malic enzyme 3
1	0.005	0.943	P63321	RALA	RAS like proto-oncogene A	0.0126	-0.311	0.00746	Rala	RALA	RAS like proto-oncogene A
1	0.006	0.982	P48410	ABCD1	ATP binding cassette subfamily D member 1	0.000388	-0.794	4.51e-05	Abcd1	ABCD1	ATP binding cassette subfamily D member 1
1	0.006	0.98	Q8BIJ6	IARS2	isoleucyl-tRNA synthetase 2, mitochondrial	0.216	-0.107	0.274	Iars2	IARS2	isoleucyl-tRNA synthetase 2, mitochondrial
1	0.006	0.985	Q60960	KPNA1	karyopherin subunit alpha 1	0.00263	-0.533	0.000862	Kpna1	KPNA1	karyopherin subunit alpha 1
1	0.006	0.994	P70158	SMPDL3A	sphingomyelin phosphodiesterase acid like 3A	0.00186	-0.64	0.000523	Smpdl3a	SMPDL3A	sphingomyelin phosphodiesterase acid like 3A
1	0.006	0.987	Q7TMM9	TUBB2A	tubulin beta 2A class IIa	0.497	-0.052	0.805	Tubb2a	TUBB2A	tubulin beta 2A class IIa
1	0.006	0.987	Q9CWF2	TUBB2B	tubulin beta 2B class IIb	0.337	-0.3	0.484	Tubb2b	TUBB2B	tubulin beta 2B class IIb
1	0.007	0.975	Q9D3D9	ATP5F1D	ATP synthase F1 subunit delta	0.0609	-0.357	0.0572	Atp5d	ATP5F1D	ATP synthase F1 subunit delta
1	0.007	0.98	Q91W50	CSDE1	cold shock domain containing E1	0.00497	-0.336	0.0021	Csde1	CSDE1	cold shock domain containing E1
1	0.007	0.865	Q91X97	NCALD	neurocalcin delta	0.000523	-1.516	7.52e-05	Ncald	NCALD	neurocalcin delta
1	0.007	0.991	Q6P5H2	Nes	nestin	0.0139	-1.554	0.0085	Nes	Nes	nestin
1	0.007	0.985	Q8R2U6	NUDT4	nudix hydrolase 4	0.0233	-0.312	0.0168	Nudt4	NUDT4	nudix hydrolase 4
1	0.007	0.968	Q80UU9	PGRMC2	progesterone receptor membrane component 2	0.033	-0.11	0.0263	Pgrmc2	PGRMC2	progesterone receptor membrane component 2
1	0.007	0.989	Q8K2C6	SIRT5	sirtuin 5	0.000427	-1.073	5.2e-05	Sirt5	SIRT5	sirtuin 5
1	0.007	0.926	Q60864	STIP1	stress induced phosphoprotein 1	0.017	-0.354	0.0111	Stip1	STIP1	stress induced phosphoprotein 1
1	0.007	0.97	Q9CWU6	UQCC1	ubiquinol-cytochrome c reductase complex assembly factor 1	0.000105	-0.923	3.14e-06	Uqcc1	UQCC1	ubiquinol-cytochrome c reductase complex assembly factor 1
1	0.008	0.981	Q8VCR7	ABHD14B	abhydrolase domain containing 14B	0.209	-0.577	0.264	Abhd14b	ABHD14B	abhydrolase domain containing 14B
1	0.008	0.99	Q8R123	FLAD1	flavin adenine dinucleotide synthetase 1	0.00128	-0.735	0.000303	Flad1	FLAD1	flavin adenine dinucleotide synthetase 1
1	0.008	0.896	P10922	H1-0	H1.0 linker histone	0.152	-0.187	0.178	H1f0	H1-0	H1.0 linker histone
1	0.008	0.951	Q8R409	HEXIM1	HEXIM P-TEFb complex subunit 1	0.00165	-0.925	0.000441	Hexim1	HEXIM1	HEXIM P-TEFb complex subunit 1
1	0.008	0.966	Q9D924	ISCA1	iron-sulfur cluster assembly 1	0.000237	-0.757	1.95e-05	Isca1	ISCA1	iron-sulfur cluster assembly 1
1	0.008	0.977	Q9DBH5	LMAN2	lectin, mannose binding 2	0.00131	-0.169	0.000316	Lman2	LMAN2	lectin, mannose binding 2
1	0.008	0.97	Q99N87	MRPS5	mitochondrial ribosomal protein S5	0.02	-0.326	0.0138	Mrps5	MRPS5	mitochondrial ribosomal protein S5
1	0.008	0.87	Q60597	OGDH	oxoglutarate dehydrogenase	0.00267	-0.473	0.000885	Ogdh	OGDH	oxoglutarate dehydrogenase
1	0.008	0.99	Q9DCC4	PYCR3	pyrroline-5-carboxylate reductase 3	0.0215	-0.564	0.0152	Pycrl	PYCR3	pyrroline-5-carboxylate reductase 3
1	0.008	0.985	P35282	RAB21	RAB21, member RAS oncogene family	0.000669	-0.492	0.000111	Rab21	RAB21	RAB21, member RAS oncogene family
1	0.008	0.981	O35551	RABEP1	rabaptin, RAB GTPase binding effector protein 1	0.0334	-0.306	0.0268	Rabep1	RABEP1	rabaptin, RAB GTPase binding effector protein 1
1	0.008	0.937	O70439	STX7	syntaxin 7	0.189	-0.126	0.232	Stx7	STX7	syntaxin 7
1	0.008	0.984	P29788	VTN	vitronectin	0.00189	-1.784	0.000536	Vtn	VTN	vitronectin
1	0.009	0.97	P22892	AP1G1	adaptor related protein complex 1 subunit gamma 1	0.441	-0.047	0.684	Ap1g1	AP1G1	adaptor related protein complex 1 subunit gamma 1
1	0.009	0.983	Q9DBB8	DHDH	dihydrodiol dehydrogenase	0.000387	-0.705	4.51e-05	Dhdh	DHDH	dihydrodiol dehydrogenase
1	0.009	0.976	Q9D7X3	DUSP3	dual specificity phosphatase 3	0.00734	-0.927	0.00365	Dusp3	DUSP3	dual specificity phosphatase 3
1	0.009	0.993	Q8BFZ9	ERLIN2	ER lipid raft associated 2	0.00151	-0.444	0.000388	Erlin2	ERLIN2	ER lipid raft associated 2
1	0.009	0.982	Q9Z239	FXYD1	FXYD domain containing ion transport regulator 1	0.224	-0.144	0.287	Fxyd1	FXYD1	FXYD domain containing ion transport regulator 1
1	0.009	0.993	Q5NCS9	MIEF2	mitochondrial elongation factor 2	0.0199	-0.374	0.0137	Mief2	MIEF2	mitochondrial elongation factor 2
1	0.009	0.993	Q5EG47	PRKAA1	protein kinase AMP-activated catalytic subunit alpha 1	0.305	-0.163	0.427	Prkaa1	PRKAA1	protein kinase AMP-activated catalytic subunit alpha 1
1	0.01	0.791	Q8K4F5	ABHD11	abhydrolase domain containing 11	0.507	-0.01	0.826	Abhd11	ABHD11	abhydrolase domain containing 11
1	0.01	0.968	Q5XJY5	ARCN1	archain 1	0.462	-0.021	0.728	Arcn1	ARCN1	archain 1
1	0.01	0.935	Q64314	CD34	CD34 molecule	0.00287	-0.926	0.000976	Cd34	CD34	CD34 molecule
1	0.01	0.988	Q61699	HSPH1	heat shock protein family H (Hsp110) member 1	0.00134	-0.555	0.000327	Hsph1	HSPH1	heat shock protein family H (Hsp110) member 1
1	0.01	0.925	Q8VDC0	LARS2	leucyl-tRNA synthetase 2, mitochondrial	0.331	-0.21	0.473	Lars2	LARS2	leucyl-tRNA synthetase 2, mitochondrial
1	0.01	0.882	Q8C181	MBNL2	muscleblind like splicing regulator 2	0.00566	-0.387	0.00253	Mbnl2	MBNL2	muscleblind like splicing regulator 2
1	0.01	0.934	Q99MR8	MCCC1	methylcrotonyl-CoA carboxylase subunit 1	0.000418	-0.456	5.05e-05	Mccc1	MCCC1	methylcrotonyl-CoA carboxylase subunit 1
1	0.01	0.908	Q9CQC7	NDUFB4	NADH:ubiquinone oxidoreductase subunit B4	0.295	-0.153	0.409	Ndufb4	NDUFB4	NADH:ubiquinone oxidoreductase subunit B4
1	0.01	0.975	Q62077	PLCG1	phospholipase C gamma 1	0.11	-0.208	0.119	Plcg1	PLCG1	phospholipase C gamma 1
1	0.011	0.86	Q8BWT1	ACAA2	acetyl-CoA acyltransferase 2	0.0777	-0.144	0.0776	Acaa2	ACAA2	acetyl-CoA acyltransferase 2
1	0.011	0.93	Q924C5	ALPK3	alpha kinase 3	0.00373	-0.361	0.0014	Alpk3	ALPK3	alpha kinase 3
1	0.011	0.935	Q8C0M9	ASRGL1	asparaginase and isoaspartyl peptidase 1	0.0287	-0.253	0.0221	Asrgl1	ASRGL1	asparaginase and isoaspartyl peptidase 1
1	0.011	0.928	Q5FW52	MLIP	muscular LMNA interacting protein	0.0026	-0.758	0.000851	Mlip	MLIP	muscular LMNA interacting protein
1	0.011	0.991	P70290	MPP1	MAGUK p55 scaffold protein 1	0.0769	-0.233	0.0765	Mpp1	MPP1	MAGUK p55 scaffold protein 1
1	0.011	0.967	P10493	NID1	nidogen 1	0.276	-0.164	0.375	Nid1	NID1	nidogen 1
1	0.011	0.85	P09411	PGK1	phosphoglycerate kinase 1	0.068	-0.137	0.0656	Pgk1	PGK1	phosphoglycerate kinase 1
1	0.012	0.833	P97384	ANXA11	annexin A11	0.000232	-0.497	1.84e-05	Anxa11	ANXA11	annexin A11
1	0.012	0.937	O08749	DLD	dihydrolipoamide dehydrogenase	0.00137	-0.461	0.000338	Dld	DLD	dihydrolipoamide dehydrogenase
1	0.012	0.707	Q8CGK3	LONP1	lon peptidase 1, mitochondrial	0.382	-0.036	0.568	Lonp1	LONP1	lon peptidase 1, mitochondrial
1	0.012	0.985	Q91VA6	POLDIP2	DNA polymerase delta interacting protein 2	0.0035	-0.363	0.00129	Poldip2	POLDIP2	DNA polymerase delta interacting protein 2
1	0.012	0.987	Q62009	POSTN	periostin	0.461	-0.077	0.725	Postn	POSTN	periostin
1	0.012	0.948	Q9CQN6	TMEM14C	transmembrane protein 14C	0.0132	-0.494	0.00799	Tmem14c	TMEM14C	transmembrane protein 14C
1	0.013	0.954	Q8BTZ4	ANAPC5	anaphase promoting complex subunit 5	0.0142	-0.152	0.00878	Anapc5	ANAPC5	anaphase promoting complex subunit 5
1	0.013	0.957	P59017	BCL2L13	BCL2 like 13	0.000789	-0.455	0.000145	Bcl2l13	BCL2L13	BCL2 like 13
1	0.013	0.93	P53395	DBT	dihydrolipoamide branched chain transacylase E2	0.401	-0.091	0.605	Dbt	DBT	dihydrolipoamide branched chain transacylase E2
1	0.013	0.986	O70378	EMC8	ER membrane protein complex subunit 8	0.0869	-0.26	0.0887	Emc8	EMC8	ER membrane protein complex subunit 8
1	0.013	0.988	Q9Z247	FKBP9	FKBP prolyl isomerase 9	0.00036	-0.543	4.04e-05	Fkbp9	FKBP9	FKBP prolyl isomerase 9
1	0.013	0.917	Q80TY0	FNBP1	formin binding protein 1	0.00146	-0.545	0.000367	Fnbp1	FNBP1	formin binding protein 1
1	0.013	0.67	Q9CZJ2	HSPA12B	heat shock protein family A (Hsp70) member 12B	0.152	-0.284	0.178	Hspa12b	HSPA12B	heat shock protein family A (Hsp70) member 12B
1	0.013	0.875	Q5EBG6	HSPB6	heat shock protein family B (small) member 6	0.0104	-0.251	0.00584	Hspb6	HSPB6	heat shock protein family B (small) member 6
1	0.013	0.941	Q922D8	MTHFD1	methylenetetrahydrofolate dehydrogenase, cyclohydrolase and formyltetrahydrofolate synthetase 1	0.103	-0.234	0.11	Mthfd1	MTHFD1	methylenetetrahydrofolate dehydrogenase, cyclohydrolase and formyltetrahydrofolate synthetase 1
1	0.013	0.986	Q60973	RBBP7	RB binding protein 7, chromatin remodeling factor	0.0501	-0.208	0.0446	Rbbp7	RBBP7	RB binding protein 7, chromatin remodeling factor
1	0.013	0.591	Q5M8N4	SDR39U1	short chain dehydrogenase/reductase family 39U member 1	0.0012	-0.701	0.000275	Sdr39u1	SDR39U1	short chain dehydrogenase/reductase family 39U member 1
1	0.013	0.897	P53986	SLC16A1	solute carrier family 16 member 1	8.18e-05	-1.434	1.5e-06	Slc16a1	SLC16A1	solute carrier family 16 member 1
1	0.013	0.976	O09044	SNAP23	synaptosome associated protein 23	0.0155	-0.217	0.00983	Snap23	SNAP23	synaptosome associated protein 23
1	0.014	0.914	P45952	ACADM	acyl-CoA dehydrogenase medium chain	0.00283	-0.492	0.000958	Acadm	ACADM	acyl-CoA dehydrogenase medium chain
1	0.014	0.862	P41216	ACSL1	acyl-CoA synthetase long chain family member 1	0.000898	-0.412	0.000177	Acsl1	ACSL1	acyl-CoA synthetase long chain family member 1
1	0.014	0.942	P11531	DMD	dystrophin	0.0615	-0.258	0.0578	Dmd	DMD	dystrophin
1	0.014	0.907	Q8BH95	ECHS1	enoyl-CoA hydratase, short chain 1	0.213	-0.106	0.27	Echs1	ECHS1	enoyl-CoA hydratase, short chain 1
1	0.014	0.976	Q9D6K8	FUNDC2	FUN14 domain containing 2	0.0453	-0.154	0.0392	Fundc2	FUNDC2	FUN14 domain containing 2
1	0.014	0.722	Q99MN9	PCCB	propionyl-CoA carboxylase subunit beta	0.222	-0.119	0.284	Pccb	PCCB	propionyl-CoA carboxylase subunit beta
1	0.015	0.961	Q61102	ABCB7	ATP binding cassette subfamily B member 7	0.0025	-0.878	0.000804	Abcb7	ABCB7	ATP binding cassette subfamily B member 7
1	0.015	0.888	Q9CXJ4	ABCB8	ATP binding cassette subfamily B member 8	0.000344	-0.726	3.69e-05	Abcb8	ABCB8	ATP binding cassette subfamily B member 8
1	0.015	0.9	O88844	IDH1	isocitrate dehydrogenase (NADP(+)) 1	0.315	-0.166	0.445	Idh1	IDH1	isocitrate dehydrogenase (NADP(+)) 1
1	0.015	0.952	Q9CXA2	L3HYPDH	trans-L-3-hydroxyproline dehydratase	0.00162	-2.157	0.000432	L3hypdh	L3HYPDH	trans-L-3-hydroxyproline dehydratase
1	0.015	0.909	Q9CQX8	MRPS36	mitochondrial ribosomal protein S36	0.0204	-0.467	0.0142	Mrps36	MRPS36	mitochondrial ribosomal protein S36
1	0.015	0.961	Q9CWD8	NUBPL	NUBP iron-sulfur cluster assembly factor, mitochondrial	0.0581	-0.252	0.0539	Nubpl	NUBPL	NUBP iron-sulfur cluster assembly factor, mitochondrial
1	0.015	0.907	P47758	SRPRB	SRP receptor subunit beta	0.0127	-0.222	0.00755	Srprb	SRPRB	SRP receptor subunit beta
1	0.016	0.5	Q6PDY2	ADO	2-aminoethanethiol dioxygenase	0.0115	-0.394	0.00662	Ado	ADO	2-aminoethanethiol dioxygenase
1	0.016	0.967	Q9WUL7	ARL3	ADP ribosylation factor like GTPase 3	0.0205	-0.232	0.0143	Arl3	ARL3	ADP ribosylation factor like GTPase 3
1	0.016	0.583	Q9D5T0	ATAD1	ATPase family AAA domain containing 1	0.273	-0.101	0.369	Atad1	ATAD1	ATPase family AAA domain containing 1
1	0.016	0.611	Q68FD5	CLTC	clathrin heavy chain	0.0932	-0.179	0.0967	Cltc	CLTC	clathrin heavy chain
1	0.016	0.881	Q63844	MAPK3	mitogen-activated protein kinase 3	0.00202	-0.943	0.00059	Mapk3	MAPK3	mitogen-activated protein kinase 3
1	0.016	0.955	P49586	PCYT1A	phosphate cytidylyltransferase 1A, choline	0.0266	-0.483	0.0199	Pcyt1a	PCYT1A	phosphate cytidylyltransferase 1A, choline
1	0.016	0.861	Q99K51	PLS3	plastin 3	0.312	-0.113	0.44	Pls3	PLS3	plastin 3
1	0.016	0.907	Q8CCM6	TIMM21	translocase of inner mitochondrial membrane 21	0.000347	-0.951	3.81e-05	Timm21	TIMM21	translocase of inner mitochondrial membrane 21
1	0.016	0.771	O88532	ZFR	zinc finger RNA binding protein	0.154	-0.111	0.18	Zfr	ZFR	zinc finger RNA binding protein
1	0.017	0.686	Q9Z0X1	AIFM1	apoptosis inducing factor mitochondria associated 1	0.000196	-0.551	1.26e-05	Aifm1	AIFM1	apoptosis inducing factor mitochondria associated 1
1	0.017	0.965	Q9WUM4	CORO1C	coronin 1C	0.165	-0.262	0.198	Coro1c	CORO1C	coronin 1C
1	0.017	0.907	Q9CXR1	DHRS7	dehydrogenase/reductase 7	0.00156	-0.918	0.000405	Dhrs7	DHRS7	dehydrogenase/reductase 7
1	0.017	0.962	Q3TMH2	SCRN3	secernin 3	0.00158	-0.37	0.000415	Scrn3	SCRN3	secernin 3
1	0.017	0.941	Q9EPU0	UPF1	UPF1 RNA helicase and ATPase	0.575	-0.003	0.982	Upf1	UPF1	UPF1 RNA helicase and ATPase
1	0.017	0.87	Q64727	VCL	vinculin	0.316	-0.135	0.447	Vcl	VCL	vinculin
1	0.018	0.862	Q8N7N5	DCAF8	DDB1 and CUL4 associated factor 8	0.00545	-0.186	0.0024	Dcaf8	DCAF8	DDB1 and CUL4 associated factor 8
1	0.018	0.837	Q91YE3	EGLN1	egl-9 family hypoxia inducible factor 1	9.17e-05	-0.608	2.06e-06	Egln1	EGLN1	egl-9 family hypoxia inducible factor 1
1	0.018	0.86	Q9CPV4	GLOD4	glyoxalase domain containing 4	0.223	-0.072	0.286	Glod4	GLOD4	glyoxalase domain containing 4
1	0.018	0.746	Q9D1I5	MCEE	methylmalonyl-CoA epimerase	0.119	-0.267	0.131	Mcee	MCEE	methylmalonyl-CoA epimerase
1	0.018	0.95	P58389	PTPA	protein phosphatase 2 phosphatase activator	0.0486	-0.212	0.0428	Ptpa	PTPA	protein phosphatase 2 phosphatase activator
1	0.018	0.803	Q9R0X5	RPGR	retinitis pigmentosa GTPase regulator	0.0661	-0.498	0.0635	Rpgr	RPGR	retinitis pigmentosa GTPase regulator
1	0.018	0.948	Q9CR67	TMEM33	transmembrane protein 33	0.0684	-0.283	0.0662	Tmem33	TMEM33	transmembrane protein 33
1	0.019	0.757	P50516	ATP6V1A	ATPase H+ transporting V1 subunit A	0.119	-0.242	0.131	Atp6v1a	ATP6V1A	ATPase H+ transporting V1 subunit A
1	0.019	0.936	Q9D024	CCDC47	coiled-coil domain containing 47	0.387	-0.042	0.578	Ccdc47	CCDC47	coiled-coil domain containing 47
1	0.019	0.906	P62897	CYCS	cytochrome c, somatic	0.00172	-0.531	0.000469	Cycs	CYCS	cytochrome c, somatic
1	0.019	0.934	Q9D7J9	ECHDC3	enoyl-CoA hydratase domain containing 3	0.00779	-0.675	0.00393	Echdc3	ECHDC3	enoyl-CoA hydratase domain containing 3
1	0.019	0.935	Q01768	NME2	NME/NM23 nucleoside diphosphate kinase 2	0.256	-0.213	0.339	Nme2	NME2	NME/NM23 nucleoside diphosphate kinase 2
1	0.019	0.925	Q9WVL3	SLC12A7	solute carrier family 12 member 7	2.68e-05	-1.333	3.87e-08	Slc12a7	SLC12A7	solute carrier family 12 member 7
1	0.019	0.959	Q9WUD1	STUB1	STIP1 homology and U-box containing protein 1	0.00875	-0.343	0.0046	Stub1	STUB1	STIP1 homology and U-box containing protein 1
1	0.02	0.963	P61922	ABAT	4-aminobutyrate aminotransferase	0.00801	-0.75	0.00408	Abat	ABAT	4-aminobutyrate aminotransferase
1	0.02	0.79	Q9JLZ3	AUH	AU RNA binding methylglutaconyl-CoA hydratase	0.0245	-0.33	0.0179	Auh	AUH	AU RNA binding methylglutaconyl-CoA hydratase
1	0.02	0.803	P12787	COX5A	cytochrome c oxidase subunit 5A	0.0215	-0.265	0.0152	Cox5a	COX5A	cytochrome c oxidase subunit 5A
1	0.02	0.87	O70325	GPX4	glutathione peroxidase 4	0.1	-0.129	0.106	Gpx4	GPX4	glutathione peroxidase 4
1	0.02	0.872	Q93092	TALDO1	transaldolase 1	0.0118	-0.327	0.00683	Taldo1	TALDO1	transaldolase 1
1	0.021	0.894	P55096	ABCD3	ATP binding cassette subfamily D member 3	0.000325	-0.429	3.37e-05	Abcd3	ABCD3	ATP binding cassette subfamily D member 3
1	0.021	0.909	Q8R1S0	COQ6	coenzyme Q6, monooxygenase	0.0229	-0.368	0.0164	Coq6	COQ6	coenzyme Q6, monooxygenase
1	0.021	0.683	Q8VE88	FAM114A2	family with sequence similarity 114 member A2	0.58	-0.001	0.992	Fam114a2	FAM114A2	family with sequence similarity 114 member A2
1	0.021	0.942	Q64133	MAOA	monoamine oxidase A	0.0681	-0.476	0.0657	Maoa	MAOA	monoamine oxidase A
1	0.021	0.394	Q8BLF1	NCEH1	neutral cholesterol ester hydrolase 1	0.000252	-0.887	2.19e-05	Nceh1	NCEH1	neutral cholesterol ester hydrolase 1
1	0.021	0.979	Q8VDK1	NIT1	nitrilase 1	0.123	-0.149	0.136	Nit1	NIT1	nitrilase 1
1	0.021	0.951	O88346	TNNT1	troponin T1, slow skeletal type	0.249	-0.18	0.328	Tnnt1	TNNT1	troponin T1, slow skeletal type
1	0.022	0.949	Q8CGF1	ARHGAP29	Rho GTPase activating protein 29	0.0604	-0.173	0.0565	Arhgap29	ARHGAP29	Rho GTPase activating protein 29
1	0.022	0.773	Q8CC27	CACNB2	calcium voltage-gated channel auxiliary subunit beta 2	0.00214	-1.531	0.000639	Cacnb2	CACNB2	calcium voltage-gated channel auxiliary subunit beta 2
1	0.022	0.77	O88543	COPS3	COP9 signalosome subunit 3	0.112	-0.178	0.121	Cops3	COPS3	COP9 signalosome subunit 3
1	0.022	0.867	Q60936	COQ8A	coenzyme Q8A	0.000306	-0.482	3.05e-05	Coq8a	COQ8A	coenzyme Q8A
1	0.022	0.821	P24472	Gsta4	glutathione S-transferase, alpha 4	0.0402	-0.331	0.0337	Gsta4	Gsta4	glutathione S-transferase, alpha 4
1	0.022	0.975	Q63932	MAP2K2	mitogen-activated protein kinase kinase 2	0.163	-0.154	0.194	Map2k2	MAP2K2	mitogen-activated protein kinase kinase 2
1	0.022	0.946	Q8K1N1	PNPLA8	patatin like phospholipase domain containing 8	0.00726	-0.328	0.00359	Pnpla8	PNPLA8	patatin like phospholipase domain containing 8
1	0.022	0.94	Q91Z67	SRGAP2	SLIT-ROBO Rho GTPase activating protein 2	0.0648	-0.356	0.0619	Srgap2	SRGAP2	SLIT-ROBO Rho GTPase activating protein 2
1	0.023	0.931	B1AR13	CISD3	CDGSH iron sulfur domain 3	0.00608	-0.573	0.0028	Cisd3	CISD3	CDGSH iron sulfur domain 3
1	0.023	0.532	Q811D0	DLG1	discs large MAGUK scaffold protein 1	0.0656	-0.126	0.0628	Dlg1	DLG1	discs large MAGUK scaffold protein 1
1	0.023	0.76	Q99LC5	ETFA	electron transfer flavoprotein subunit alpha	0.0346	-0.23	0.0279	Etfa	ETFA	electron transfer flavoprotein subunit alpha
1	0.023	0.97	Q8K274	FN3KRP	fructosamine 3 kinase related protein	0.00919	-0.993	0.00491	Fn3krp	FN3KRP	fructosamine 3 kinase related protein
1	0.023	0.968	O35071	KIF1C	kinesin family member 1C	0.000221	-0.536	1.67e-05	Kif1c	KIF1C	kinesin family member 1C
1	0.023	0.897	Q9DC61	PMPCA	peptidase, mitochondrial processing subunit alpha	0.274	-0.078	0.372	Pmpca	PMPCA	peptidase, mitochondrial processing subunit alpha
1	0.023	0.964	Q5HZI9	SLC25A51	solute carrier family 25 member 51	0.00101	-0.421	0.000211	Slc25a51	SLC25A51	solute carrier family 25 member 51
1	0.023	0.759	Q9D855	UQCRB	ubiquinol-cytochrome c reductase binding protein	0.277	-0.119	0.376	Uqcrb	UQCRB	ubiquinol-cytochrome c reductase binding protein
1	0.024	0.93	Q9QZQ1	AFDN	afadin, adherens junction formation factor	0.000187	-0.986	1.12e-05	Afdn	AFDN	afadin, adherens junction formation factor
1	0.024	0.877	Q91YN9	BAG2	BAG cochaperone 2	0.252	-0.111	0.333	Bag2	BAG2	BAG cochaperone 2
1	0.024	0.945	Q3TC33	CCDC127	coiled-coil domain containing 127	0.025	-0.396	0.0184	Ccdc127	CCDC127	coiled-coil domain containing 127
1	0.024	0.444	P70404	IDH3G	isocitrate dehydrogenase (NAD(+)) 3 non-catalytic subunit gamma	0.0182	-0.208	0.0122	Idh3g	IDH3G	isocitrate dehydrogenase (NAD(+)) 3 non-catalytic subunit gamma
1	0.024	0.912	Q9CR21	NDUFAB1	NADH:ubiquinone oxidoreductase subunit AB1	0.0051	-0.441	0.00218	Ndufab1	NDUFAB1	NADH:ubiquinone oxidoreductase subunit AB1
1	0.024	0.894	Q80XI4	PIP4K2B	phosphatidylinositol-5-phosphate 4-kinase type 2 beta	0.0221	-0.423	0.0157	Pip4k2b	PIP4K2B	phosphatidylinositol-5-phosphate 4-kinase type 2 beta
1	0.024	0.898	P35700	PRDX1	peroxiredoxin 1	0.0583	-0.142	0.0542	Prdx1	PRDX1	peroxiredoxin 1
1	0.024	0.931	Q6ZWQ0	SYNE2	spectrin repeat containing nuclear envelope protein 2	0.00199	-1.63	0.000578	Syne2	SYNE2	spectrin repeat containing nuclear envelope protein 2
1	0.025	0.899	P14211	CALR	calreticulin	0.0342	-0.444	0.0276	Calr	CALR	calreticulin
1	0.025	0.972	Q8R349	CDC16	cell division cycle 16	0.135	-0.094	0.154	Cdc16	CDC16	cell division cycle 16
1	0.025	0.814	P23242	GJA1	gap junction protein alpha 1	0.000816	-1.507	0.000153	Gja1	GJA1	gap junction protein alpha 1
1	0.025	0.739	Q8BFW7	LPP	LIM domain containing preferred translocation partner in lipoma	0.0652	-0.135	0.0623	Lpp	LPP	LIM domain containing preferred translocation partner in lipoma
1	0.025	0.797	Q9DCS9	NDUFB10	NADH:ubiquinone oxidoreductase subunit B10	0.0137	-0.405	0.00839	Ndufb10	NDUFB10	NADH:ubiquinone oxidoreductase subunit B10
1	0.025	0.962	Q9DBR7	PPP1R12A	protein phosphatase 1 regulatory subunit 12A	0.0131	-0.172	0.00788	Ppp1r12a	PPP1R12A	protein phosphatase 1 regulatory subunit 12A
1	0.026	0.944	Q99JW2	ACY1	aminoacylase 1	0.514	-0.047	0.84	Acy1	ACY1	aminoacylase 1
1	0.026	0.892	P56135	ATP5MF	ATP synthase membrane subunit f	0.139	-0.201	0.159	Atp5j2	ATP5MF	ATP synthase membrane subunit f
1	0.026	0.384	Q91WS0	CISD1	CDGSH iron sulfur domain 1	0.0185	-0.422	0.0125	Cisd1	CISD1	CDGSH iron sulfur domain 1
1	0.026	0.735	P42125	ECI1	enoyl-CoA delta isomerase 1	0.0362	-0.25	0.0296	Eci1	ECI1	enoyl-CoA delta isomerase 1
1	0.026	0.789	Q99JY0	HADHB	hydroxyacyl-CoA dehydrogenase trifunctional multienzyme complex subunit beta	0.0252	-0.272	0.0186	Hadhb	HADHB	hydroxyacyl-CoA dehydrogenase trifunctional multienzyme complex subunit beta
1	0.026	0.915	Q61990	PCBP2	poly(rC) binding protein 2	0.135	-0.105	0.153	Pcbp2	PCBP2	poly(rC) binding protein 2
1	0.026	0.818	Q149B8	Perm1	PPARGC1 and ESRR induced regulator, muscle 1	2.68e-05	-2.472	2.78e-08	Perm1	Perm1	PPARGC1 and ESRR induced regulator, muscle 1
1	0.026	0.883	O55106	STRN	striatin	0.0412	-0.371	0.0349	Strn	STRN	striatin
1	0.027	0.737	Q8R164	BPHL	biphenyl hydrolase like	0.00513	-0.475	0.0022	Bphl	BPHL	biphenyl hydrolase like
1	0.027	0.265	O88456	CAPNS1	calpain small subunit 1	0.27	-0.043	0.365	Capns1	CAPNS1	calpain small subunit 1
1	0.027	0.188	P48758	CBR1	carbonyl reductase 1	0.0153	-0.596	0.00969	Cbr1	CBR1	carbonyl reductase 1
1	0.027	0.331	P21550	ENO3	enolase 3	0.00576	-0.326	0.0026	Eno3	ENO3	enolase 3
1	0.027	0.84	P21278	GNA11	G protein subunit alpha 11	0.0137	-0.328	0.00836	Gna11	GNA11	G protein subunit alpha 11
1	0.027	0.892	Q8QZS1	HIBCH	3-hydroxyisobutyryl-CoA hydrolase	0.000564	-0.663	8.56e-05	Hibch	HIBCH	3-hydroxyisobutyryl-CoA hydrolase
1	0.027	0.957	P06537	NR3C1	nuclear receptor subfamily 3 group C member 1	0.00159	-0.811	0.000418	Nr3c1	NR3C1	nuclear receptor subfamily 3 group C member 1
1	0.027	0.944	Q99P30	NUDT7	nudix hydrolase 7	0.137	-0.159	0.156	Nudt7	NUDT7	nudix hydrolase 7
1	0.027	0.887	P09671	SOD2	superoxide dismutase 2	0.289	-0.125	0.398	Sod2	SOD2	superoxide dismutase 2
1	0.028	0.814	Q9DCM0	ETHE1	ETHE1 persulfide dioxygenase	0.0124	-0.458	0.00732	Ethe1	ETHE1	ETHE1 persulfide dioxygenase
1	0.028	0.593	Q91Z53	GRHPR	glyoxylate and hydroxypyruvate reductase	0.023	-0.25	0.0165	Grhpr	GRHPR	glyoxylate and hydroxypyruvate reductase
1	0.028	0.72	Q8CHP8	PGP	phosphoglycolate phosphatase	0.0327	-0.349	0.026	Pgp	PGP	phosphoglycolate phosphatase
1	0.029	0.954	Q641P0	ACTR3B	actin related protein 3B	0.00018	-1.127	1.03e-05	Actr3b	ACTR3B	actin related protein 3B
1	0.029	0.62	Q9ES28	ARHGEF7	Rho guanine nucleotide exchange factor 7	0.371	-0.043	0.548	Arhgef7	ARHGEF7	Rho guanine nucleotide exchange factor 7
1	0.029	0.568	O09161	CASQ2	calsequestrin 2	8.76e-05	-1.652	1.81e-06	Casq2	CASQ2	calsequestrin 2
1	0.029	0.818	Q8VHX6	FLNC	filamin C	0.000191	-1.001	1.16e-05	Flnc	FLNC	filamin C
1	0.029	0.71	Q6R0H7	GNAS	GNAS complex locus	0.000842	-0.508	0.000161	Gnas	GNAS	GNAS complex locus
1	0.029	0.726	Q3ULD5	MCCC2	methylcrotonyl-CoA carboxylase subunit 2	0.000533	-0.769	7.83e-05	Mccc2	MCCC2	methylcrotonyl-CoA carboxylase subunit 2
1	0.029	0.971	Q8CHG7	RAPGEF2	Rap guanine nucleotide exchange factor 2	0.254	-0.137	0.337	Rapgef2	RAPGEF2	Rap guanine nucleotide exchange factor 2
1	0.029	0.938	Q9QY76	VAPB	VAMP associated protein B and C	0.181	-0.083	0.22	Vapb	VAPB	VAMP associated protein B and C
1	0.03	0.711	Q61554	FBN1	fibrillin 1	0.000689	-0.88	0.000116	Fbn1	FBN1	fibrillin 1
1	0.03	0.973	P62880	GNB2	G protein subunit beta 2	0.397	-0.043	0.596	Gnb2	GNB2	G protein subunit beta 2
1	0.03	0.895	O09131	GSTO1	glutathione S-transferase omega 1	0.028	-0.184	0.0213	Gsto1	GSTO1	glutathione S-transferase omega 1
1	0.03	0.876	Q9EPC1	PARVA	parvin alpha	0.0386	-0.12	0.032	Parva	PARVA	parvin alpha
1	0.03	0.899	Q8VCI5	PEX19	peroxisomal biogenesis factor 19	0.00441	-0.5	0.00177	Pex19	PEX19	peroxisomal biogenesis factor 19
1	0.03	0.978	Q8K4R4	Pitpnc1	phosphatidylinositol transfer protein, cytoplasmic 1	3.96e-05	-1.325	2.5e-07	Pitpnc1	Pitpnc1	phosphatidylinositol transfer protein, cytoplasmic 1
1	0.03	0.9	P82349	SGCB	sarcoglycan beta	0.0231	-0.203	0.0166	Sgcb	SGCB	sarcoglycan beta
1	0.031	0.897	Q8K2K6	AGFG1	ArfGAP with FG repeats 1	0.109	-0.117	0.117	Agfg1	AGFG1	ArfGAP with FG repeats 1
1	0.031	0.785	Q8CHT0	ALDH4A1	aldehyde dehydrogenase 4 family member A1	0.028	-0.32	0.0214	Aldh4a1	ALDH4A1	aldehyde dehydrogenase 4 family member A1
1	0.031	0.949	Q9DB73	CYB5R1	cytochrome b5 reductase 1	0.0266	-0.3	0.02	Cyb5r1	CYB5R1	cytochrome b5 reductase 1
1	0.031	0.719	Q9CQV7	DNAJC19	DnaJ heat shock protein family (Hsp40) member C19	0.0813	-0.324	0.0816	Dnajc19	DNAJC19	DnaJ heat shock protein family (Hsp40) member C19
1	0.031	0.571	Q8R0F8	FAHD1	fumarylacetoacetate hydrolase domain containing 1	0.000124	-1.128	5.04e-06	Fahd1	FAHD1	fumarylacetoacetate hydrolase domain containing 1
1	0.031	0.942	Q9Z0R6	ITSN2	intersectin 2	0.512	-0.025	0.836	Itsn2	ITSN2	intersectin 2
1	0.031	0.835	Q6WVG3	KCTD12	potassium channel tetramerization domain containing 12	0.0279	-0.667	0.0213	Kctd12	KCTD12	potassium channel tetramerization domain containing 12
1	0.031	0.453	Q9JHW2	NIT2	nitrilase family member 2	0.304	-0.089	0.426	Nit2	NIT2	nitrilase family member 2
1	0.031	0.295	Q91ZA3	PCCA	propionyl-CoA carboxylase subunit alpha	0.00684	-0.293	0.0033	Pcca	PCCA	propionyl-CoA carboxylase subunit alpha
1	0.031	0.895	P23506	Pcmt1	protein-L-isoaspartate (D-aspartate) O-methyltransferase 1	0.00431	-0.368	0.00171	Pcmt1	Pcmt1	protein-L-isoaspartate (D-aspartate) O-methyltransferase 1
1	0.031	0.817	Q8CBY1	SAMD4A	sterile alpha motif domain containing 4A	0.00145	-0.824	0.000366	Samd4	SAMD4A	sterile alpha motif domain containing 4A
1	0.031	0.932	Q6A028	SWAP70	switching B cell complex subunit SWAP70	0.282	-0.225	0.385	Swap70	SWAP70	switching B cell complex subunit SWAP70
1	0.032	0.833	Q01149	COL1A2	collagen type I alpha 2 chain	0.000689	-1.002	0.000117	Col1a2	COL1A2	collagen type I alpha 2 chain
1	0.032	0.971	Q8BT60	CPNE3	copine 3	0.296	-0.129	0.41	Cpne3	CPNE3	copine 3
1	0.032	0.948	Q3UGR5	HDHD2	haloacid dehalogenase like hydrolase domain containing 2	0.000264	-1.011	2.35e-05	Hdhd2	HDHD2	haloacid dehalogenase like hydrolase domain containing 2
1	0.032	0.847	Q2TPA8	Hsdl2	hydroxysteroid dehydrogenase like 2	0.0312	-0.281	0.0245	Hsdl2	Hsdl2	hydroxysteroid dehydrogenase like 2
1	0.032	0.459	Q99JB8	PACSIN3	protein kinase C and casein kinase substrate in neurons 3	0.00561	-0.501	0.0025	Pacsin3	PACSIN3	protein kinase C and casein kinase substrate in neurons 3
1	0.032	0.385	E9Q401	RYR2	ryanodine receptor 2	0.0223	-0.187	0.0159	Ryr2	RYR2	ryanodine receptor 2
1	0.032	0.947	P0C5K1	SBK2	SH3 domain binding kinase family member 2	0.0194	-1.362	0.0133	Sbk2	SBK2	SH3 domain binding kinase family member 2
1	0.032	0.94	Q8K4Z5	SF3A1	splicing factor 3a subunit 1	0.0114	-0.472	0.00652	Sf3a1	SF3A1	splicing factor 3a subunit 1
1	0.032	0.768	Q921F2	TARDBP	TAR DNA binding protein	0.252	-0.126	0.332	Tardbp	TARDBP	TAR DNA binding protein
1	0.032	0.745	Q9D2M8	UBE2V2	ubiquitin conjugating enzyme E2 V2	0.311	-0.099	0.438	Ube2v2	UBE2V2	ubiquitin conjugating enzyme E2 V2
1	0.033	0.88	Q78IK4	APOOL	apolipoprotein O like	0.0224	-0.323	0.016	Apool	APOOL	apolipoprotein O like
1	0.033	0.856	Q3URS9	CCDC51	coiled-coil domain containing 51	0.255	-0.24	0.338	Ccdc51	CCDC51	coiled-coil domain containing 51
1	0.033	0.833	P47934	CRAT	carnitine O-acetyltransferase	0.00048	-0.499	6.54e-05	Crat	CRAT	carnitine O-acetyltransferase
1	0.033	0.901	P23927	CRYAB	crystallin alpha B	0.445	-0.049	0.693	Cryab	CRYAB	crystallin alpha B
1	0.033	0.808	Q9JMC3	DNAJA4	DnaJ heat shock protein family (Hsp40) member A4	0.000952	-0.893	0.000191	Dnaja4	DNAJA4	DnaJ heat shock protein family (Hsp40) member A4
0.967	0.033	0.0231	Q80Y14	GLRX5	glutaredoxin 5	0.0202	-0.522	0.0141	Glrx5	GLRX5	glutaredoxin 5
1	0.033	0.735	Q922B1	MACROD1	mono-ADP ribosylhydrolase 1	0.256	-0.109	0.34	Macrod1	MACROD1	mono-ADP ribosylhydrolase 1
1	0.033	0.384	Q9CQT1	MRI1	methylthioribose-1-phosphate isomerase 1	0.271	-0.141	0.366	Mri1	MRI1	methylthioribose-1-phosphate isomerase 1
1	0.033	0.817	Q8BG95	Ppp1r12b	protein phosphatase 1, regulatory subunit 12B	0.000256	-0.678	2.25e-05	Ppp1r12b	Ppp1r12b	protein phosphatase 1, regulatory subunit 12B
1	0.033	0.945	P68181	PRKACB	protein kinase cAMP-activated catalytic subunit beta	0.000624	-0.574	0.0001	Prkacb	PRKACB	protein kinase cAMP-activated catalytic subunit beta
1	0.033	0.837	Q5ND29	RILP	Rab interacting lysosomal protein	0.00214	-1.156	0.000641	Rilp	RILP	Rab interacting lysosomal protein
1	0.034	0.626	Q9WV54	ASAH1	N-acylsphingosine amidohydrolase 1	0.0315	-0.426	0.0249	Asah1	ASAH1	N-acylsphingosine amidohydrolase 1
1	0.034	0.812	Q8CHS7	DHRS7C	dehydrogenase/reductase 7C	0.000106	-1.007	3.29e-06	Dhrs7c	DHRS7C	dehydrogenase/reductase 7C
1	0.034	0.868	Q6ZQI3	MLEC	malectin	0.000123	-0.576	4.95e-06	Mlec	MLEC	malectin
1	0.034	0.961	Q9CWG8	NDUFAF7	NADH:ubiquinone oxidoreductase complex assembly factor 7	0.00435	-0.454	0.00174	Ndufaf7	NDUFAF7	NADH:ubiquinone oxidoreductase complex assembly factor 7
1	0.034	0.953	Q9D0W5	PPIL1	peptidylprolyl isomerase like 1	0.00028	-1.21	2.59e-05	Ppil1	PPIL1	peptidylprolyl isomerase like 1
1	0.034	0.908	Q3UTJ2	SORBS2	sorbin and SH3 domain containing 2	8.46e-05	-1.343	1.64e-06	Sorbs2	SORBS2	sorbin and SH3 domain containing 2
1	0.034	0.809	Q61029	TMPO	thymopoietin	0.0402	-0.163	0.0337	Tmpo	TMPO	thymopoietin
1	0.035	0.866	Q8C8R3	Ank2	ankyrin 2, brain	0.00213	-0.492	0.000637	Ank2	Ank2	ankyrin 2, brain
1	0.035	0.98	Q8CH18	CCAR1	cell division cycle and apoptosis regulator 1	0.397	-0.104	0.596	Ccar1	CCAR1	cell division cycle and apoptosis regulator 1
1	0.035	0.945	Q78YY6	DNAJC15	DnaJ heat shock protein family (Hsp40) member C15	0.0313	-0.301	0.0247	Dnajc15	DNAJC15	DnaJ heat shock protein family (Hsp40) member C15
1	0.035	0.929	Q9JKR6	HYOU1	hypoxia up-regulated 1	0.261	-0.242	0.349	Hyou1	HYOU1	hypoxia up-regulated 1
1	0.035	0.805	Q8K3C3	LZIC	leucine zipper and CTNNBIP1 domain containing	0.00332	-0.648	0.0012	Lzic	LZIC	leucine zipper and CTNNBIP1 domain containing
1	0.035	0.939	Q8VCF0	MAVS	mitochondrial antiviral signaling protein	5.86e-05	-0.991	5.71e-07	Mavs	MAVS	mitochondrial antiviral signaling protein
1	0.035	0.895	Q6PEB6	MOB4	MOB family member 4, phocein	0.0237	-0.171	0.0172	Mob4	MOB4	MOB family member 4, phocein
1	0.035	0.892	B9EJ86	OSBPL8	oxysterol binding protein like 8	0.000212	-0.988	1.48e-05	Osbpl8	OSBPL8	oxysterol binding protein like 8
1	0.035	0.621	P27773	PDIA3	protein disulfide isomerase family A member 3	0.299	-0.101	0.417	Pdia3	PDIA3	protein disulfide isomerase family A member 3
1	0.035	0.818	Q924D0	RTN4IP1	reticulon 4 interacting protein 1	0.000249	-1.286	2.14e-05	Rtn4ip1	RTN4IP1	reticulon 4 interacting protein 1
1	0.035	0.935	Q91YE8	SYNPO2	synaptopodin 2	0.000345	-1.552	3.73e-05	Synpo2	SYNPO2	synaptopodin 2
1	0.035	0.73	P62960	YBX1	Y-box binding protein 1	0.0433	-0.148	0.037	Ybx1	YBX1	Y-box binding protein 1
1	0.036	0.956	Q8VBV7	COPS8	COP9 signalosome subunit 8	0.0817	-0.124	0.0822	Cops8	COPS8	COP9 signalosome subunit 8
1	0.036	0.303	Q9Z2I0	LETM1	leucine zipper and EF-hand containing transmembrane protein 1	0.00176	-0.516	0.000484	Letm1	LETM1	leucine zipper and EF-hand containing transmembrane protein 1
1	0.036	0.632	P24527	LTA4H	leukotriene A4 hydrolase	0.0645	-0.537	0.0615	Lta4h	LTA4H	leukotriene A4 hydrolase
1	0.036	0.945	Q9CY27	TECR	trans-2,3-enoyl-CoA reductase	0.00109	-0.567	0.000239	Tecr	TECR	trans-2,3-enoyl-CoA reductase
1	0.036	0.95	Q62465	VAT1	vesicle amine transport 1	0.0078	-0.731	0.00394	Vat1	VAT1	vesicle amine transport 1
1	0.037	0.85	Q07417	ACADS	acyl-CoA dehydrogenase short chain	0.0101	-0.372	0.00562	Acads	ACADS	acyl-CoA dehydrogenase short chain
1	0.037	0.492	G5E829	ATP2B1	ATPase plasma membrane Ca2+ transporting 1	0.126	-0.14	0.141	Atp2b1	ATP2B1	ATPase plasma membrane Ca2+ transporting 1
1	0.037	0.708	Q9ER35	FN3K	fructosamine 3 kinase	7.02e-05	-1.118	8.15e-07	Fn3k	FN3K	fructosamine 3 kinase
1	0.037	0.419	Q7TQ48	SRL	sarcalumenin	0.000134	-1.202	5.94e-06	Srl	SRL	sarcalumenin
1	0.037	0.836	Q91ZJ5	UGP2	UDP-glucose pyrophosphorylase 2	0.0028	-0.533	0.000942	Ugp2	UGP2	UDP-glucose pyrophosphorylase 2
1	0.038	0.932	Q91XE4	ACY3	aminoacylase 3	0.00398	-0.558	0.00153	Acy3	ACY3	aminoacylase 3
1	0.038	0.69	O35206	COL15A1	collagen type XV alpha 1 chain	0.0263	-0.615	0.0196	Col15a1	COL15A1	collagen type XV alpha 1 chain
1	0.038	0.948	Q5ND52	MRM3	mitochondrial rRNA methyltransferase 3	0.013	-0.732	0.00782	Mrm3	MRM3	mitochondrial rRNA methyltransferase 3
1	0.038	0.467	P97355	SMS	spermine synthase	0.267	-0.061	0.359	Sms	SMS	spermine synthase
1	0.039	0.925	Q8VCE1	DNAJC28	DnaJ heat shock protein family (Hsp40) member C28	0.00245	-0.965	0.00078	Dnajc28	DNAJC28	DnaJ heat shock protein family (Hsp40) member C28
1	0.039	0.579	Q9ES97	RTN3	reticulon 3	0.00238	-0.416	0.000746	Rtn3	RTN3	reticulon 3
1	0.039	0.622	Q6PD31	TRAK1	trafficking kinesin protein 1	0.00305	-0.441	0.00107	Trak1	TRAK1	trafficking kinesin protein 1
1	0.04	0.773	P0DP28	Calm1 (includes others)	calmodulin 1	0.000766	-0.48	0.000138	Calm3	Calm1 (includes others)	calmodulin 1
1	0.04	0.773	P0DP26	Calm1 (includes others)	calmodulin 1	0.0058	-0.462	0.00263	Calm1	Calm1 (includes others)	calmodulin 1
1	0.04	0.773	P0DP27	Calm1 (includes others)	calmodulin 1	0.148	-0.104	0.173	Calm2	Calm1 (includes others)	calmodulin 1
1	0.04	0.97	Q8BZ52	FSD2	fibronectin type III and SPRY domain containing 2	3.66e-05	-2.244	1.89e-07	Fsd2	FSD2	fibronectin type III and SPRY domain containing 2
1	0.04	0.905	Q61743	KCNJ11	potassium inwardly rectifying channel subfamily J member 11	0.00251	-1.48	0.000812	Kcnj11	KCNJ11	potassium inwardly rectifying channel subfamily J member 11
1	0.04	0.964	O35344	KPNA3	karyopherin subunit alpha 3	0.00668	-0.449	0.0032	Kpna3	KPNA3	karyopherin subunit alpha 3
1	0.04	0.948	Q6P8I4	PCNP	PEST proteolytic signal containing nuclear protein	0.557	-0.005	0.939	Pcnp	PCNP	PEST proteolytic signal containing nuclear protein
1	0.04	0.929	O08599	STXBP1	syntaxin binding protein 1	0.162	-0.241	0.192	Stxbp1	STXBP1	syntaxin binding protein 1
1	0.04	0.95	P61957	SUMO2	small ubiquitin like modifier 2	0.025	-0.23	0.0184	Sumo2	SUMO2	small ubiquitin like modifier 2
1	0.041	0.773	P15626	GSTM1	glutathione S-transferase mu 1	0.217	-0.089	0.276	Gstm2	GSTM1	glutathione S-transferase mu 1
1	0.041	0.654	Q61425	HADH	hydroxyacyl-CoA dehydrogenase	0.00525	-0.281	0.00227	Hadh	HADH	hydroxyacyl-CoA dehydrogenase
1	0.041	0.943	P0C605	PRKG1	protein kinase cGMP-dependent 1	0.403	-0.208	0.61	Prkg1	PRKG1	protein kinase cGMP-dependent 1
1	0.041	0.752	P62259	YWHAE	tyrosine 3-monooxygenase/tryptophan 5-monooxygenase activation protein epsilon	0.581	0	0.996	Ywhae	YWHAE	tyrosine 3-monooxygenase/tryptophan 5-monooxygenase activation protein epsilon
1	0.042	0.46	P35564	CANX	calnexin	0.00203	-0.322	0.000598	Canx	CANX	calnexin
1	0.042	0.876	Q9D1Q6	ERP44	endoplasmic reticulum protein 44	0.139	-0.144	0.16	Erp44	ERP44	endoplasmic reticulum protein 44
1	0.042	0.931	Q9D1H6	NDUFAF4	NADH:ubiquinone oxidoreductase complex assembly factor 4	0.000501	-1.048	6.99e-05	Ndufaf4	NDUFAF4	NADH:ubiquinone oxidoreductase complex assembly factor 4
1	0.043	0.575	Q9DB20	ATP5PO	ATP synthase peripheral stalk subunit OSCP	0.0121	-0.35	0.00709	Atp5o	ATP5PO	ATP synthase peripheral stalk subunit OSCP
1	0.043	0.691	Q3UJB9	EDC4	enhancer of mRNA decapping 4	0.321	-0.071	0.456	Edc4	EDC4	enhancer of mRNA decapping 4
1	0.043	0.735	Q3TC72	FAHD2B	fumarylacetoacetate hydrolase domain containing 2B	0.198	-0.144	0.246	Fahd2a	FAHD2B	fumarylacetoacetate hydrolase domain containing 2B
1	0.043	0.964	P19096	FASN	fatty acid synthase	0.177	-1.097	0.214	Fasn	FASN	fatty acid synthase
1	0.043	0.966	Q499X9	MARS2	methionyl-tRNA synthetase 2, mitochondrial	0.00562	-0.607	0.0025	Mars2	MARS2	methionyl-tRNA synthetase 2, mitochondrial
1	0.043	0.762	Q8BK30	NDUFV3	NADH:ubiquinone oxidoreductase subunit V3	0.455	-0.088	0.713	Ndufv3	NDUFV3	NADH:ubiquinone oxidoreductase subunit V3
1	0.043	0.645	Q62000	OGN	osteoglycin	0.000164	-2.473	8.63e-06	Ogn	OGN	osteoglycin
1	0.043	0.552	Q91XU0	WRNIP1	WRN helicase interacting protein 1	0.12	-0.158	0.132	Wrnip1	WRNIP1	WRN helicase interacting protein 1
1	0.044	0.827	Q920Q8	IVNS1ABP	influenza virus NS1A binding protein	0.0138	-0.655	0.00844	Ivns1abp	IVNS1ABP	influenza virus NS1A binding protein
1	0.044	0.379	Q9CRB8	MTFP1	mitochondrial fission process 1	9e-05	-2.477	1.96e-06	Mtfp1	MTFP1	mitochondrial fission process 1
1	0.044	0.927	O08547	SEC22B	SEC22 homolog B, vesicle trafficking protein	0.21	-0.136	0.266	Sec22b	SEC22B	SEC22 homolog B, vesicle trafficking protein
1	0.044	0.744	Q9Z2W1	STK25	serine/threonine kinase 25	0.00696	-0.207	0.00339	Stk25	STK25	serine/threonine kinase 25
1	0.044	0.742	P61089	UBE2N	ubiquitin conjugating enzyme E2 N	0.0195	-0.356	0.0134	Ube2n	UBE2N	ubiquitin conjugating enzyme E2 N
1	0.045	0.752	Q8CJG0	AGO2	argonaute RISC catalytic component 2	0.582	0	0.997	Ago2	AGO2	argonaute RISC catalytic component 2
1	0.045	0.938	O35099	MAP3K5	mitogen-activated protein kinase kinase kinase 5	0.0854	-0.287	0.0868	Map3k5	MAP3K5	mitogen-activated protein kinase kinase kinase 5
1	0.045	0.716	Q9QZ08	NAGK	N-acetylglucosamine kinase	0.0992	-0.167	0.104	Nagk	NAGK	N-acetylglucosamine kinase
1	0.045	0.62	Q9CR16	PPID	peptidylprolyl isomerase D	0.328	-0.049	0.468	Ppid	PPID	peptidylprolyl isomerase D
1	0.045	0.81	Q99KR7	PPIF	peptidylprolyl isomerase F	3.61e-05	-1.211	1.6e-07	Ppif	PPIF	peptidylprolyl isomerase F
1	0.046	0.446	P08074	Cbr2	carbonyl reductase 2	0.00294	-1.076	0.00101	Cbr2	Cbr2	carbonyl reductase 2
1	0.046	0.654	Q64520	GUK1	guanylate kinase 1	0.302	-0.081	0.423	Guk1	GUK1	guanylate kinase 1
1	0.046	0.457	O88952	LIN7C	lin-7 homolog C, crumbs cell polarity complex component	0.275	-0.089	0.372	Lin7c	LIN7C	lin-7 homolog C, crumbs cell polarity complex component
1	0.046	0.781	Q8R001	Mapre2	microtubule-associated protein, RP/EB family, member 2	0.0095	-0.49	0.00513	Mapre2	Mapre2	microtubule-associated protein, RP/EB family, member 2
1	0.046	0.523	Q9D8T7	SLIRP	SRA stem-loop interacting RNA binding protein	0.416	-0.192	0.634	Slirp	SLIRP	SRA stem-loop interacting RNA binding protein
1	0.046	0.892	Q8R086	SUOX	sulfite oxidase	0.00447	-0.845	0.00181	Suox	SUOX	sulfite oxidase
1	0.047	0.779	O35855	BCAT2	branched chain amino acid transaminase 2	0.0103	-0.219	0.00578	Bcat2	BCAT2	branched chain amino acid transaminase 2
1	0.047	0.96	Q80YT7	PDE4DIP	phosphodiesterase 4D interacting protein	0.00334	-0.278	0.00121	Pde4dip	PDE4DIP	phosphodiesterase 4D interacting protein
1	0.047	0.925	Q52KR3	PRUNE2	prune homolog 2 with BCH domain	0.0931	-0.433	0.0965	Prune2	PRUNE2	prune homolog 2 with BCH domain
1	0.047	0.866	O88851	RBBP9	RB binding protein 9, serine hydrolase	0.0321	-0.484	0.0255	Rbbp9	RBBP9	RB binding protein 9, serine hydrolase
1	0.047	0.958	Q3UUI3	THEM4	thioesterase superfamily member 4	0.000246	-1.048	2.1e-05	Them4	THEM4	thioesterase superfamily member 4
1	0.047	0.581	Q9Z0U1	TJP2	tight junction protein 2	0.146	-0.126	0.169	Tjp2	TJP2	tight junction protein 2
1	0.047	0.959	Q5GIG6	TNNI3K	TNNI3 interacting kinase	0.000217	-1.341	1.6e-05	Tnni3k	TNNI3K	TNNI3 interacting kinase
1	0.048	0.628	O35639	ANXA3	annexin A3	0.274	-0.434	0.371	Anxa3	ANXA3	annexin A3
1	0.048	0.488	Q8BMS1	HADHA	hydroxyacyl-CoA dehydrogenase trifunctional multienzyme complex subunit alpha	0.00977	-0.183	0.00533	Hadha	HADHA	hydroxyacyl-CoA dehydrogenase trifunctional multienzyme complex subunit alpha
1	0.048	0.575	P55302	LRPAP1	LDL receptor related protein associated protein 1	0.272	-0.083	0.368	Lrpap1	LRPAP1	LDL receptor related protein associated protein 1
1	0.048	0.762	O70250	PGAM2	phosphoglycerate mutase 2	0.00281	-0.655	0.000946	Pgam2	PGAM2	phosphoglycerate mutase 2
1	0.048	0.719	Q6A0D4	RFTN1	raftlin, lipid raft linker 1	0.19	-0.164	0.234	Rftn1	RFTN1	raftlin, lipid raft linker 1
1	0.049	0.206	Q9Z0S1	BPNT1	3'(2'), 5'-bisphosphate nucleotidase 1	0.00267	-0.699	0.000884	Bpnt1	BPNT1	3'(2'), 5'-bisphosphate nucleotidase 1
1	0.049	0.885	Q99MI1	ERC1	ELKS/RAB6-interacting/CAST family member 1	0.000605	-1.024	9.56e-05	Erc1	ERC1	ELKS/RAB6-interacting/CAST family member 1
1	0.049	0.645	Q99LD4	GPS1	G protein pathway suppressor 1	0.133	-0.076	0.15	Gps1	GPS1	G protein pathway suppressor 1
1	0.049	0.601	Q9JHI5	IVD	isovaleryl-CoA dehydrogenase	0.216	-0.112	0.275	Ivd	IVD	isovaleryl-CoA dehydrogenase
1	0.049	0.919	P10637	MAPT	microtubule associated protein tau	0.00201	-0.922	0.000587	Mapt	MAPT	microtubule associated protein tau
1	0.049	0.936	Q3UIJ9	MYZAP	myocardial zonula adherens protein	0.00301	-0.433	0.00105	Myzap	MYZAP	myocardial zonula adherens protein
1	0.049	0.214	P20108	PRDX3	peroxiredoxin 3	0.0348	-0.277	0.0282	Prdx3	PRDX3	peroxiredoxin 3
1	0.049	0.876	Q9WTM5	RUVBL2	RuvB like AAA ATPase 2	0.222	-0.15	0.286	Ruvbl2	RUVBL2	RuvB like AAA ATPase 2
1	0.05	0.948	P97449	ANPEP	alanyl aminopeptidase, membrane	0.00095	-1.373	0.00019	Anpep	ANPEP	alanyl aminopeptidase, membrane
1	0.05	0.881	Q8R1A4	DOCK7	dedicator of cytokinesis 7	0.15	-0.251	0.175	Dock7	DOCK7	dedicator of cytokinesis 7
1	0.05	0.965	Q3UMT1	PPP1R12C	protein phosphatase 1 regulatory subunit 12C	0.453	-0.032	0.707	Ppp1r12c	PPP1R12C	protein phosphatase 1 regulatory subunit 12C
1	0.05	0.724	Q60870	REEP5	receptor accessory protein 5	0.00141	-0.651	0.000348	Reep5	REEP5	receptor accessory protein 5
1	0.051	0.363	Q02248	CTNNB1	catenin beta 1	0.00116	-0.557	0.000263	Ctnnb1	CTNNB1	catenin beta 1
1	0.051	0.655	Q9DD18	DTD1	D-aminoacyl-tRNA deacylase 1	0.264	-0.236	0.353	Dtd1	DTD1	D-aminoacyl-tRNA deacylase 1
1	0.051	0.503	Q921G7	ETFDH	electron transfer flavoprotein dehydrogenase	0.000761	-0.408	0.000136	Etfdh	ETFDH	electron transfer flavoprotein dehydrogenase
1	0.051	0.443	O70622	RTN2	reticulon 2	0.00883	-0.277	0.00465	Rtn2	RTN2	reticulon 2
1	0.051	0.596	O70492	SNX3	sorting nexin 3	0.00065	-0.354	0.000107	Snx3	SNX3	sorting nexin 3
1	0.052	0.417	P48036	ANXA5	annexin A5	0.0305	-0.339	0.0238	Anxa5	ANXA5	annexin A5
1	0.052	0.925	Q811T9	DISC1	DISC1 scaffold protein	0.155	-0.817	0.183	Disc1	DISC1	DISC1 scaffold protein
1	0.053	0.894	Q99NH0	ANKRD17	ankyrin repeat domain 17	0.503	-0.016	0.817	Ankrd17	ANKRD17	ankyrin repeat domain 17
1	0.053	0.818	O35459	ECH1	enoyl-CoA hydratase 1	0.0857	-0.146	0.0872	Ech1	ECH1	enoyl-CoA hydratase 1
1	0.053	0.764	P63073	EIF4E	eukaryotic translation initiation factor 4E	0.000203	-0.867	1.35e-05	Eif4e	EIF4E	eukaryotic translation initiation factor 4E
1	0.053	0.782	P58064	MRPS6	mitochondrial ribosomal protein S6	0.0169	-0.677	0.011	Mrps6	MRPS6	mitochondrial ribosomal protein S6
1	0.053	0.786	Q9JJV2	PFN2	profilin 2	0.00118	-0.448	0.000267	Pfn2	PFN2	profilin 2
1	0.053	0.935	Q64511	TOP2B	DNA topoisomerase II beta	0.0445	-0.135	0.0384	Top2b	TOP2B	DNA topoisomerase II beta
1	0.053	0.964	Q99MD6	TXNRD3	thioredoxin reductase 3	0.315	-0.085	0.445	Txnrd3	TXNRD3	thioredoxin reductase 3
1	0.054	0.829	Q80UY1	CARNMT1	carnosine N-methyltransferase 1	0.0121	-0.463	0.00708	Carnmt1	CARNMT1	carnosine N-methyltransferase 1
1	0.054	0.76	Q99KB8	HAGH	hydroxyacylglutathione hydrolase	0.464	-0.025	0.734	Hagh	HAGH	hydroxyacylglutathione hydrolase
1	0.054	0.847	Q9ESE1	LRBA	LPS responsive beige-like anchor protein	0.0331	-0.491	0.0264	Lrba	LRBA	LPS responsive beige-like anchor protein
1	0.054	0.613	P99029	PRDX5	peroxiredoxin 5	0.297	-0.098	0.413	Prdx5	PRDX5	peroxiredoxin 5
1	0.055	0.669	P22315	FECH	ferrochelatase	0.00922	-0.272	0.00493	Fech	FECH	ferrochelatase
1	0.055	0.903	Q78HU7	GYPC	glycophorin C (Gerbich blood group)	0.0338	-0.229	0.0272	Gypc	GYPC	glycophorin C (Gerbich blood group)
1	0.055	0.862	Q5SSK3	TEFM	transcription elongation factor, mitochondrial	0.000521	-0.923	7.44e-05	Tefm	TEFM	transcription elongation factor, mitochondrial
1	0.055	0.933	Q8BGX2	TIMM29	translocase of inner mitochondrial membrane 29	0.0071	-0.315	0.00348	Timm29	TIMM29	translocase of inner mitochondrial membrane 29
1	0.055	0.975	Q8K2L8	TRAPPC12	trafficking protein particle complex subunit 12	0.00567	-0.377	0.00254	Trappc12	TRAPPC12	trafficking protein particle complex subunit 12
1	0.056	0.388	P51174	ACADL	acyl-CoA dehydrogenase long chain	0.357	-0.036	0.521	Acadl	ACADL	acyl-CoA dehydrogenase long chain
1	0.056	0.851	P07310	CKM	creatine kinase, M-type	0.00226	-0.352	0.000694	Ckm	CKM	creatine kinase, M-type
1	0.056	0.714	O08553	DPYSL2	dihydropyrimidinase like 2	0.0106	-1.144	0.00599	Dpysl2	DPYSL2	dihydropyrimidinase like 2
1	0.056	0.311	Q9JI75	NQO2	N-ribosyldihydronicotinamide:quinone reductase 2	0.000363	-1.45	4.11e-05	Nqo2	NQO2	N-ribosyldihydronicotinamide:quinone reductase 2
1	0.056	0.864	Q62407	SPEG	striated muscle enriched protein kinase	0.01	-0.841	0.00554	Speg	SPEG	striated muscle enriched protein kinase
1	0.056	0.601	O89023	TPP1	tripeptidyl peptidase 1	0.0369	-0.304	0.0303	Tpp1	TPP1	tripeptidyl peptidase 1
1	0.056	0.575	P68372	TUBB4B	tubulin beta 4B class IVb	0.0116	-0.462	0.00667	Tubb4b	TUBB4B	tubulin beta 4B class IVb
1	0.057	0.138	Q9DCT8	Crip2	cysteine rich protein 2	0.000817	-0.617	0.000154	Crip2	Crip2	cysteine rich protein 2
1	0.057	0.741	Q9JLQ2	GIT2	GIT ArfGAP 2	0.506	-0.041	0.824	Git2	GIT2	GIT ArfGAP 2
1	0.057	0.11	P46425	GSTP1	glutathione S-transferase pi 1	0.00154	-0.657	0.000397	Gstp2	GSTP1	glutathione S-transferase pi 1
1	0.057	0.456	P04247	MB	myoglobin	0.00734	-0.391	0.00365	Mb	MB	myoglobin
1	0.058	0.542	P56375	ACYP2	acylphosphatase 2	0.0523	-0.272	0.0471	Acyp2	ACYP2	acylphosphatase 2
1	0.058	0.667	P56382	Atp5e	ATP synthase, H+ transporting, mitochondrial F1 complex, epsilon subunit	0.549	-0.023	0.922	Atp5e	Atp5e	ATP synthase, H+ transporting, mitochondrial F1 complex, epsilon subunit
1	0.058	0.753	Q9DCX2	ATP5PD	ATP synthase peripheral stalk subunit d	0.0958	-0.221	0.1	Atp5h	ATP5PD	ATP synthase peripheral stalk subunit d
1	0.058	0.875	Q91XM9	DLG2	discs large MAGUK scaffold protein 2	0.0957	-1.874	0.0999	Dlg2	DLG2	discs large MAGUK scaffold protein 2
1	0.058	0.522	Q9JL35	Gm15807/Hmgn5	high-mobility group nucleosome binding domain 5	0.464	-0.05	0.733	Hmgn5	Gm15807/Hmgn5	high-mobility group nucleosome binding domain 5
1	0.058	0.271	Q6A0A2	LARP4B	La ribonucleoprotein 4B	0.000267	-0.643	2.39e-05	Larp4b	LARP4B	La ribonucleoprotein 4B
1	0.058	0.693	Q9DB27	MCTS1	MCTS1 re-initiation and release factor	0.142	-0.176	0.164	Mcts1	MCTS1	MCTS1 re-initiation and release factor
1	0.058	0.662	Q9D273	MMAB	metabolism of cobalamin associated B	0.141	-0.26	0.163	Mmab	MMAB	metabolism of cobalamin associated B
1	0.058	0.383	Q922R8	PDIA6	protein disulfide isomerase family A member 6	0.102	-0.3	0.108	Pdia6	PDIA6	protein disulfide isomerase family A member 6
1	0.058	0.826	O55013	TRAPPC3	trafficking protein particle complex subunit 3	0.03	-0.329	0.0234	Trappc3	TRAPPC3	trafficking protein particle complex subunit 3
1	0.059	0.369	Q9DCM2	GSTK1	glutathione S-transferase kappa 1	0.000642	-0.524	0.000105	Gstk1	GSTK1	glutathione S-transferase kappa 1
1	0.059	0.545	P26043	RDX	radixin	0.296	-0.064	0.411	Rdx	RDX	radixin
1	0.059	0.303	Q60854	SERPINB6	serpin family B member 6	0.563	-0.004	0.954	Serpinb6a	SERPINB6	serpin family B member 6
1	0.059	0.875	Q91XE8	TMEM205	transmembrane protein 205	0.293	-0.058	0.406	Tmem205	TMEM205	transmembrane protein 205
1	0.06	0.843	P11276	FN1	fibronectin 1	0.205	-0.073	0.257	Fn1	FN1	fibronectin 1
1	0.06	0.494	Q71RI9	KYAT3	kynurenine aminotransferase 3	0.366	-0.077	0.537	Kyat3	KYAT3	kynurenine aminotransferase 3
1	0.06	0.966	Q923Z3	MTO1	mitochondrial tRNA translation optimization 1	0.022	-0.525	0.0157	Mto1	MTO1	mitochondrial tRNA translation optimization 1
1	0.06	0.607	Q9JK42	PDK2	pyruvate dehydrogenase kinase 2	0.00395	-0.316	0.00152	Pdk2	PDK2	pyruvate dehydrogenase kinase 2
1	0.06	0.844	P61080	UBE2D1	ubiquitin conjugating enzyme E2 D1	0.002	-0.616	0.000581	Ube2d1	UBE2D1	ubiquitin conjugating enzyme E2 D1
1	0.061	0.796	Q8VDR9	DOCK6	dedicator of cytokinesis 6	0.00248	-1.301	0.000796	Dock6	DOCK6	dedicator of cytokinesis 6
1	0.061	0.823	P40142	TKT	transketolase	0.283	-0.408	0.386	Tkt	TKT	transketolase
1	0.062	0.882	P70170	ABCC9	ATP binding cassette subfamily C member 9	0.000479	-1.104	6.49e-05	Abcc9	ABCC9	ATP binding cassette subfamily C member 9
1	0.062	0.475	Q9D6U8	FAM162A	family with sequence similarity 162 member A	0.0577	-0.43	0.0535	Fam162a	FAM162A	family with sequence similarity 162 member A
1	0.062	0.668	Q9D0J8	Ptms	parathymosin	0.00131	-0.836	0.000314	Ptms	Ptms	parathymosin
1	0.062	0.943	A2A8U2	TMEM201	transmembrane protein 201	8.98e-05	-1.038	1.92e-06	Tmem201	TMEM201	transmembrane protein 201
1	0.062	0.878	P83741	WNK1	WNK lysine deficient protein kinase 1	0.00121	-0.502	0.000279	Wnk1	WNK1	WNK lysine deficient protein kinase 1
1	0.063	0.807	Q9CZP5	BCS1L	BCS1 homolog, ubiquinol-cytochrome c reductase complex chaperone	0.000271	-0.934	2.47e-05	Bcs1l	BCS1L	BCS1 homolog, ubiquinol-cytochrome c reductase complex chaperone
1	0.063	0.204	Q9CPQ1	Cox6c	cytochrome c oxidase subunit 6C	0.56	-0.01	0.947	Cox6c	Cox6c	cytochrome c oxidase subunit 6C
1	0.063	0.697	Q9R226	KHDRBS3	KH RNA binding domain containing, signal transduction associated 3	0.000724	-1.017	0.000127	Khdrbs3	KHDRBS3	KH RNA binding domain containing, signal transduction associated 3
1	0.063	0.667	P97493	TXN2	thioredoxin 2	0.0872	-0.175	0.089	Txn2	TXN2	thioredoxin 2
1	0.064	0.819	P23198	CBX3	chromobox 3	0.0159	-0.297	0.0102	Cbx3	CBX3	chromobox 3
1	0.064	0.394	Q8R3B1	PLCD1	phospholipase C delta 1	0.577	-0.003	0.986	Plcd1	PLCD1	phospholipase C delta 1
1	0.064	0.812	Q3UHD6	SNX27	sorting nexin 27	0.00537	-0.822	0.00235	Snx27	SNX27	sorting nexin 27
1	0.065	0.821	Q9CPQ8	ATP5MG	ATP synthase membrane subunit g	0.148	-0.261	0.172	Atp5l	ATP5MG	ATP synthase membrane subunit g
1	0.065	0.699	Q8K1Z0	COQ9	coenzyme Q9	0.000833	-0.518	0.000158	Coq9	COQ9	coenzyme Q9
1	0.065	0.928	Q9Z2A7	DGAT1	diacylglycerol O-acyltransferase 1	0.0526	-0.384	0.0475	Dgat1	DGAT1	diacylglycerol O-acyltransferase 1
1	0.065	0.0696	Q9QUH0	GLRX	glutaredoxin	0.00608	-0.429	0.0028	Glrx	GLRX	glutaredoxin
1	0.065	0.128	P19157	GSTP1	glutathione S-transferase pi 1	0.057	-0.243	0.0526	Gstp1	GSTP1	glutathione S-transferase pi 1
1	0.065	0.558	Q64433	HSPE1	heat shock protein family E (Hsp10) member 1	0.319	-0.151	0.453	Hspe1	HSPE1	heat shock protein family E (Hsp10) member 1
1	0.065	0.698	Q9ERU3	ZNF22	zinc finger protein 22	0.358	-0.104	0.523	Zfp422	ZNF22	zinc finger protein 22
1	0.066	0.569	Q9CXJ1	EARS2	glutamyl-tRNA synthetase 2, mitochondrial	0.156	-0.267	0.184	Ears2	EARS2	glutamyl-tRNA synthetase 2, mitochondrial
1	0.067	0.72	P31428	DPEP1	dipeptidase 1	0.47	-0.069	0.746	Dpep1	DPEP1	dipeptidase 1
1	0.067	0.522	Q9D379	EPHX1	epoxide hydrolase 1	0.000286	-2.1	2.72e-05	Ephx1	EPHX1	epoxide hydrolase 1
1	0.067	0.773	Q9D6Y7	MSRA	methionine sulfoxide reductase A	0.0665	-0.293	0.0639	Msra	MSRA	methionine sulfoxide reductase A
1	0.067	0.812	Q7TSV4	PGM2	phosphoglucomutase 2	0.0159	-0.25	0.0102	Pgm2	PGM2	phosphoglucomutase 2
1	0.067	0.305	Q61234	SNTA1	syntrophin alpha 1	0.491	-0.037	0.792	Snta1	SNTA1	syntrophin alpha 1
1	0.068	0.748	Q9ESW4	AGK	acylglycerol kinase	0.0306	-0.455	0.0239	Agk	AGK	acylglycerol kinase
1	0.068	0.488	P31786	DBI	diazepam binding inhibitor, acyl-CoA binding protein	0.435	-0.095	0.671	Dbi	DBI	diazepam binding inhibitor, acyl-CoA binding protein
1	0.068	0.539	Q9CQ62	DECR1	2,4-dienoyl-CoA reductase 1	0.134	-0.11	0.151	Decr1	DECR1	2,4-dienoyl-CoA reductase 1
1	0.068	0.248	Q9ET78	JPH2	junctophilin 2	2.96e-05	-1.791	1.06e-07	Jph2	JPH2	junctophilin 2
1	0.068	0.857	Q9JKS4	LDB3	LIM domain binding 3	0.000182	-1.299	1.06e-05	Ldb3	LDB3	LIM domain binding 3
1	0.068	0.575	Q6NSR8	NPEPL1	aminopeptidase like 1	0.323	-0.044	0.46	Npepl1	NPEPL1	aminopeptidase like 1
1	0.068	0.87	Q64105	SPR	sepiapterin reductase	0.00689	-0.383	0.00333	Spr	SPR	sepiapterin reductase
1	0.069	0.454	G5E8K5	ANK3	ankyrin 3	0.574	-0.003	0.979	Ank3	ANK3	ankyrin 3
1	0.069	0.523	P14094	ATP1B1	ATPase Na+/K+ transporting subunit beta 1	0.000519	-0.641	7.39e-05	Atp1b1	ATP1B1	ATPase Na+/K+ transporting subunit beta 1
1	0.07	0.636	P45376	AKR1B1	aldo-keto reductase family 1 member B	0.00601	-0.329	0.00276	Akr1b3	AKR1B1	aldo-keto reductase family 1 member B
1	0.07	0.821	Q9DBJ1	PGAM1	phosphoglycerate mutase 1	0.335	-0.116	0.481	Pgam1	PGAM1	phosphoglycerate mutase 1
1	0.071	0.341	P28653	BGN	biglycan	0.00427	-0.616	0.00169	Bgn	BGN	biglycan
1	0.071	0.458	Q9WUM3	CORO1B	coronin 1B	0.496	-0.033	0.802	Coro1b	CORO1B	coronin 1B
1	0.071	0.944	A2AWA9	RABGAP1	RAB GTPase activating protein 1	0.292	-0.094	0.403	Rabgap1	RABGAP1	RAB GTPase activating protein 1
1	0.071	0.674	Q8VCT3	RNPEP	arginyl aminopeptidase	0.287	-0.224	0.394	Rnpep	RNPEP	arginyl aminopeptidase
1	0.071	0.834	Q8CCJ3	UFL1	UFM1 specific ligase 1	0.168	-0.176	0.202	Ufl1	UFL1	UFM1 specific ligase 1
1	0.072	0.885	Q9QXG4	ACSS2	acyl-CoA synthetase short chain family member 2	0.297	-0.173	0.413	Acss2	ACSS2	acyl-CoA synthetase short chain family member 2
1	0.072	0.501	Q02013	AQP1	aquaporin 1 (Colton blood group)	0.0014	-1.189	0.000347	Aqp1	AQP1	aquaporin 1 (Colton blood group)
1	0.072	0.871	Q8K2C9	HACD3	3-hydroxyacyl-CoA dehydratase 3	0.425	-0.068	0.652	Hacd3	HACD3	3-hydroxyacyl-CoA dehydratase 3
1	0.072	0.068	P63038	HSPD1	heat shock protein family D (Hsp60) member 1	0.00854	-0.368	0.00444	Hspd1	HSPD1	heat shock protein family D (Hsp60) member 1
1	0.072	0.76	Q9WUZ7	Sh3bgr	SH3-binding domain glutamic acid-rich protein	0.0746	-0.319	0.0737	Sh3bgr	Sh3bgr	SH3-binding domain glutamic acid-rich protein
1	0.072	0.757	Q3TDQ1	STT3B	STT3 oligosaccharyltransferase complex catalytic subunit B	0.176	-0.083	0.213	Stt3b	STT3B	STT3 oligosaccharyltransferase complex catalytic subunit B
1	0.073	0.792	Q04857	COL6A1	collagen type VI alpha 1 chain	0.000836	-1.019	0.000159	Col6a1	COL6A1	collagen type VI alpha 1 chain
1	0.073	0.947	O35943	FXN	frataxin	0.0293	-0.372	0.0226	Fxn	FXN	frataxin
1	0.073	0.132	P02469	LAMB1	laminin subunit beta 1	0.00125	-0.787	0.000295	Lamb1	LAMB1	laminin subunit beta 1
1	0.074	0.923	Q62048	PEA15	proliferation and apoptosis adaptor protein 15	0.00394	-1.533	0.00151	Pea15a	PEA15	proliferation and apoptosis adaptor protein 15
1	0.074	0.818	P82198	TGFBI	transforming growth factor beta induced	0.0104	-0.686	0.00584	Tgfbi	TGFBI	transforming growth factor beta induced
1	0.074	0.725	P62073	TIMM10	translocase of inner mitochondrial membrane 10	0.373	-0.088	0.551	Timm10	TIMM10	translocase of inner mitochondrial membrane 10
1	0.074	0.539	P61982	YWHAG	tyrosine 3-monooxygenase/tryptophan 5-monooxygenase activation protein gamma	0.000458	-0.379	5.97e-05	Ywhag	YWHAG	tyrosine 3-monooxygenase/tryptophan 5-monooxygenase activation protein gamma
1	0.075	0.957	Q91V92	ACLY	ATP citrate lyase	0.106	-0.773	0.113	Acly	ACLY	ATP citrate lyase
1	0.075	0.847	Q5SUC9	SCO1	synthesis of cytochrome C oxidase 1	0.00294	-0.908	0.00101	Sco1	SCO1	synthesis of cytochrome C oxidase 1
1	0.075	0.602	P56695	WFS1	wolframin ER transmembrane glycoprotein	0.00242	-0.625	0.000768	Wfs1	WFS1	wolframin ER transmembrane glycoprotein
1	0.076	0.847	Q9QZZ6	DPT	dermatopontin	0.000222	-1.171	1.68e-05	Dpt	DPT	dermatopontin
1	0.076	0.943	Q99JT1	GATB	glutamyl-tRNA amidotransferase subunit B	0.032	-0.235	0.0254	Gatb	GATB	glutamyl-tRNA amidotransferase subunit B
1	0.076	0.556	P24369	PPIB	peptidylprolyl isomerase B	0.267	-0.12	0.359	Ppib	PPIB	peptidylprolyl isomerase B
1	0.076	0.885	P52479	USP10	ubiquitin specific peptidase 10	0.0049	-0.304	0.00206	Usp10	USP10	ubiquitin specific peptidase 10
1	0.077	0.844	Q91V76	C11orf54	chromosome 11 open reading frame 54	0.0194	-0.694	0.0133	4931406C07Rik	C11orf54	chromosome 11 open reading frame 54
1	0.077	0.893	O89112	LANCL1	LanC like glutathione S-transferase 1	0.514	-0.019	0.84	Lancl1	LANCL1	LanC like glutathione S-transferase 1
1	0.077	0.354	Q3UHC0	TNRC6C	trinucleotide repeat containing adaptor 6C	0.398	-0.064	0.599	Tnrc6c	TNRC6C	trinucleotide repeat containing adaptor 6C
1	0.077	0.538	P68254	YWHAQ	tyrosine 3-monooxygenase/tryptophan 5-monooxygenase activation protein theta	0.0199	-0.199	0.0137	Ywhaq	YWHAQ	tyrosine 3-monooxygenase/tryptophan 5-monooxygenase activation protein theta
1	0.078	0.723	Q9JK92	HSPB8	heat shock protein family B (small) member 8	0.000977	-0.613	0.0002	Hspb8	HSPB8	heat shock protein family B (small) member 8
1	0.078	0.555	Q8R361	RAB11FIP5	RAB11 family interacting protein 5	0.00227	-0.446	0.000698	Rab11fip5	RAB11FIP5	RAB11 family interacting protein 5
1	0.078	0.704	F6ZDS4	TPR	translocated promoter region, nuclear basket protein	0.485	-0.047	0.779	Tpr	TPR	translocated promoter region, nuclear basket protein
1	0.079	0.68	Q9QYI5	DNAJB2	DnaJ heat shock protein family (Hsp40) member B2	0.0416	-0.225	0.0353	Dnajb2	DNAJB2	DnaJ heat shock protein family (Hsp40) member B2
1	0.079	0.808	Q61578	FDXR	ferredoxin reductase	0.426	-0.072	0.655	Fdxr	FDXR	ferredoxin reductase
1	0.079	0.672	P11103	PARP1	poly(ADP-ribose) polymerase 1	0.000954	-0.681	0.000193	Parp1	PARP1	poly(ADP-ribose) polymerase 1
1	0.08	0.645	O54998	FKBP7	FKBP prolyl isomerase 7	0.226	-0.182	0.29	Fkbp7	FKBP7	FKBP prolyl isomerase 7
1	0.08	0.88	P97467	PAM	peptidylglycine alpha-amidating monooxygenase	0.363	-0.118	0.532	Pam	PAM	peptidylglycine alpha-amidating monooxygenase
1	0.08	0.764	P20152	VIM	vimentin	0.00653	-0.913	0.0031	Vim	VIM	vimentin
1	0.081	0.911	Q91XV3	BASP1	brain abundant membrane attached signal protein 1	0.53	-0.046	0.878	Basp1	BASP1	brain abundant membrane attached signal protein 1
1	0.081	0.236	P97478	COQ7	coenzyme Q7, hydroxylase	0.0109	-0.452	0.00616	Coq7	COQ7	coenzyme Q7, hydroxylase
1	0.081	0.831	Q8BH51	COX14	cytochrome c oxidase assembly factor COX14	0.0838	-0.338	0.0848	Cox14	COX14	cytochrome c oxidase assembly factor COX14
1	0.081	0.842	Q99L04	DHRS1	dehydrogenase/reductase 1	0.00701	-0.479	0.00342	Dhrs1	DHRS1	dehydrogenase/reductase 1
1	0.081	0.884	Q8VE22	MRPS23	mitochondrial ribosomal protein S23	0.000288	-0.605	2.75e-05	Mrps23	MRPS23	mitochondrial ribosomal protein S23
1	0.081	0.592	Q62234	MYOM1	myomesin 1	0.399	-0.048	0.601	Myom1	MYOM1	myomesin 1
1	0.081	0.96	P42925	PXMP2	peroxisomal membrane protein 2	0.00398	-0.378	0.00153	Pxmp2	PXMP2	peroxisomal membrane protein 2
1	0.081	0.763	P56565	S100A1	S100 calcium binding protein A1	0.305	-0.089	0.428	S100a1	S100A1	S100 calcium binding protein A1
1	0.082	0.253	Q9R0M4	Podxl	podocalyxin-like	0.00417	-0.485	0.00163	Podxl	Podxl	podocalyxin-like
1	0.082	0.445	Q8R326	PSPC1	paraspeckle component 1	0.147	-0.065	0.171	Pspc1	PSPC1	paraspeckle component 1
1	0.082	0.592	Q9D8U8	SNX5	sorting nexin 5	0.00372	-0.563	0.0014	Snx5	SNX5	sorting nexin 5
1	0.082	0.918	Q9D938	TMEM160	transmembrane protein 160	0.39	-0.107	0.584	Tmem160	TMEM160	transmembrane protein 160
1	0.083	0.577	P56376	ACYP1	acylphosphatase 1	0.221	-0.219	0.283	Acyp1	ACYP1	acylphosphatase 1
1	0.083	0.789	E9Q557	DSP	desmoplakin	0.000954	-0.86	0.000193	Dsp	DSP	desmoplakin
1	0.083	0.39	O35678	MGLL	monoglyceride lipase	0.0273	-0.826	0.0207	Mgll	MGLL	monoglyceride lipase
1	0.083	0.675	P70296	PEBP1	phosphatidylethanolamine binding protein 1	0.525	-0.02	0.866	Pebp1	PEBP1	phosphatidylethanolamine binding protein 1
1	0.084	0.63	P51637	CAV3	caveolin 3	0.261	-0.167	0.348	Cav3	CAV3	caveolin 3
1	0.084	0.928	O55111	DSG2	desmoglein 2	0.24	-0.142	0.314	Dsg2	DSG2	desmoglein 2
1	0.084	0.187	P47802	MTX1	metaxin 1	0.0514	-0.332	0.0461	Mtx1	MTX1	metaxin 1
1	0.084	0.769	Q9JI46	NUDT3	nudix hydrolase 3	0.00462	-0.676	0.00189	Nudt3	NUDT3	nudix hydrolase 3
1	0.084	0.488	P82350	SGCA	sarcoglycan alpha	0.000596	-0.357	9.36e-05	Sgca	SGCA	sarcoglycan alpha
1	0.085	0.787	Q9DCT1	AKR1E2	aldo-keto reductase family 1 member E2	0.0675	-0.233	0.065	Akr1e1	AKR1E2	aldo-keto reductase family 1 member E2
1	0.086	0.823	Q01815	CACNA1C	calcium voltage-gated channel subunit alpha1 C	0.0558	-0.176	0.0512	Cacna1c	CACNA1C	calcium voltage-gated channel subunit alpha1 C
1	0.086	0.833	Q9QZE5	COPG1	COPI coat complex subunit gamma 1	0.423	-0.052	0.648	Copg1	COPG1	COPI coat complex subunit gamma 1
1	0.086	0.913	P11881	ITPR1	inositol 1,4,5-trisphosphate receptor type 1	0.00161	-1.157	0.000425	Itpr1	ITPR1	inositol 1,4,5-trisphosphate receptor type 1
1	0.086	0.943	O88448	KLC2	kinesin light chain 2	0.000453	-0.665	5.85e-05	Klc2	KLC2	kinesin light chain 2
1	0.086	0.74	Q9CYN2	SPCS2	signal peptidase complex subunit 2	0.346	-0.068	0.502	Spcs2	SPCS2	signal peptidase complex subunit 2
1	0.086	0.676	Q8C079	STRIP1	striatin interacting protein 1	0.00283	-0.575	0.000958	Strip1	STRIP1	striatin interacting protein 1
1	0.087	0.315	P63030	MPC1	mitochondrial pyruvate carrier 1	0.0499	-0.137	0.0444	Mpc1	MPC1	mitochondrial pyruvate carrier 1
1	0.087	0.469	Q9CRB6	TPPP3	tubulin polymerization promoting protein family member 3	0.00107	-1.465	0.00023	Tppp3	TPPP3	tubulin polymerization promoting protein family member 3
1	0.088	0.874	Q9R0N0	GALK1	galactokinase 1	0.18	-0.136	0.218	Galk1	GALK1	galactokinase 1
1	0.089	0.886	Q61586	GPAM	glycerol-3-phosphate acyltransferase, mitochondrial	0.265	-0.249	0.355	Gpam	GPAM	glycerol-3-phosphate acyltransferase, mitochondrial
1	0.089	0.685	Q69ZZ9	Macf1	microtubule-actin crosslinking factor 1	0.00041	-0.962	4.83e-05	Macf1	Macf1	microtubule-actin crosslinking factor 1
1	0.09	0.842	Q8VC52	RBPMS2	RNA binding protein, mRNA processing factor 2	0.000448	-1.007	5.79e-05	Rbpms2	RBPMS2	RNA binding protein, mRNA processing factor 2
1	0.091	0.597	Q8K3H0	APPL1	adaptor protein, phosphotyrosine interacting with PH domain and leucine zipper 1	0.372	-0.096	0.549	Appl1	APPL1	adaptor protein, phosphotyrosine interacting with PH domain and leucine zipper 1
1	0.093	0.91	Q91V12	ACOT7	acyl-CoA thioesterase 7	0.000887	-0.757	0.000174	Acot7	ACOT7	acyl-CoA thioesterase 7
1	0.093	0.632	P16675	CTSA	cathepsin A	0.0047	-0.207	0.00194	Ctsa	CTSA	cathepsin A
1	0.094	0.756	Q9Z2N8	ACTL6A	actin like 6A	0.0514	-0.196	0.0462	Actl6a	ACTL6A	actin like 6A
1	0.094	0.0787	Q8VDN2	ATP1A1	ATPase Na+/K+ transporting subunit alpha 1	0.00768	-0.495	0.00386	Atp1a1	ATP1A1	ATPase Na+/K+ transporting subunit alpha 1
1	0.094	0.482	Q9Z1P7	KANK3	KN motif and ankyrin repeat domains 3	0.521	-0.048	0.856	Kank3	KANK3	KN motif and ankyrin repeat domains 3
1	0.094	0.194	Q9EPA7	NMNAT1	nicotinamide nucleotide adenylyltransferase 1	0.000772	-1.266	0.00014	Nmnat1	NMNAT1	nicotinamide nucleotide adenylyltransferase 1
1	0.094	0.705	Q7TSC1	PRRC2A	proline rich coiled-coil 2A	0.00803	-0.414	0.0041	Prrc2a	PRRC2A	proline rich coiled-coil 2A
1	0.094	0.744	P39447	TJP1	tight junction protein 1	0.00235	-0.588	0.000732	Tjp1	TJP1	tight junction protein 1
1	0.095	0.315	Q9CR98	FAM136A	family with sequence similarity 136 member A	0.000271	-0.495	2.45e-05	Fam136a	FAM136A	family with sequence similarity 136 member A
1	0.095	0.723	Q7TQ95	LNPK	lunapark, ER junction formation factor	0.0445	-0.345	0.0384	Lnpk	LNPK	lunapark, ER junction formation factor
1	0.096	0.919	Q9R269	PPL	periplakin	0.462	-0.164	0.728	Ppl	PPL	periplakin
1	0.096	0.38	Q9Z2I8	SUCLG2	succinate-CoA ligase GDP-forming subunit beta	0.477	-0.034	0.762	Suclg2	SUCLG2	succinate-CoA ligase GDP-forming subunit beta
1	0.097	0.275	Q05816	FABP5	fatty acid binding protein 5	0.00924	-0.862	0.00495	Fabp5	FABP5	fatty acid binding protein 5
1	0.097	0.801	Q8BQZ4	RALGAPB	Ral GTPase activating protein non-catalytic subunit beta	0.0182	-0.441	0.0122	Ralgapb	RALGAPB	Ral GTPase activating protein non-catalytic subunit beta
1	0.097	0.0466	P62071	RRAS2	RAS related 2	0.0874	-0.213	0.0893	Rras2	RRAS2	RAS related 2
1	0.097	0.788	Q9Z0P5	TWF2	twinfilin actin binding protein 2	0.496	-0.043	0.803	Twf2	TWF2	twinfilin actin binding protein 2
1	0.099	0.0864	P99028	UQCRHL	ubiquinol-cytochrome c reductase hinge protein like	0.34	-0.126	0.49	Uqcrh	UQCRHL	ubiquinol-cytochrome c reductase hinge protein like
1	0.099	0.883	Q80W54	ZMPSTE24	zinc metallopeptidase STE24	0.133	-0.19	0.15	Zmpste24	ZMPSTE24	zinc metallopeptidase STE24
1	0.1	0.931	Q9CQL1	MAGOHB	mago homolog B, exon junction complex subunit	0.579	-0.003	0.99	Magohb	MAGOHB	mago homolog B, exon junction complex subunit
1	0.1	0.368	Q8BW75	MAOB	monoamine oxidase B	0.143	-0.121	0.165	Maob	MAOB	monoamine oxidase B
1	0.1	0.376	P16283	SLC4A3	solute carrier family 4 member 3	0.000271	-0.533	2.45e-05	Slc4a3	SLC4A3	solute carrier family 4 member 3
1	0.101	0.447	Q9EP89	LACTB	lactamase beta	0.0213	-0.501	0.015	Lactb	LACTB	lactamase beta
1	0.101	0.609	Q4VA53	PDS5B	PDS5 cohesin associated factor B	0.168	-0.343	0.201	Pds5b	PDS5B	PDS5 cohesin associated factor B
1	0.102	0.62	P70372	ELAVL1	ELAV like RNA binding protein 1	0.0104	-0.451	0.00582	Elavl1	ELAVL1	ELAV like RNA binding protein 1
1	0.103	0.888	Q8BG67	EFR3A	EFR3 homolog A	0.0161	-0.52	0.0104	Efr3a	EFR3A	EFR3 homolog A
1	0.103	0.054	P62313	LSM6	LSM6 homolog, U6 small nuclear RNA and mRNA degradation associated	0.385	-0.108	0.575	Lsm6	LSM6	LSM6 homolog, U6 small nuclear RNA and mRNA degradation associated
1	0.104	0.666	Q9D7X8	GGCT	gamma-glutamylcyclotransferase	0.0718	-0.305	0.0704	Ggct	GGCT	gamma-glutamylcyclotransferase
1	0.105	0.666	P14873	MAP1B	microtubule associated protein 1B	0.432	-0.114	0.666	Map1b	MAP1B	microtubule associated protein 1B
1	0.106	0.893	Q8C0I1	AGPS	alkylglycerone phosphate synthase	0.111	-0.199	0.12	Agps	AGPS	alkylglycerone phosphate synthase
1	0.106	0.496	Q61584	FXR1	FMR1 autosomal homolog 1	0.0387	-0.174	0.0321	Fxr1	FXR1	FMR1 autosomal homolog 1
1	0.108	0.819	P55772	ENTPD1	ectonucleoside triphosphate diphosphohydrolase 1	0.569	-0.011	0.969	Entpd1	ENTPD1	ectonucleoside triphosphate diphosphohydrolase 1
1	0.108	0.621	Q8K0U4	HSPA12A	heat shock protein family A (Hsp70) member 12A	0.000329	-2.509	3.43e-05	Hspa12a	HSPA12A	heat shock protein family A (Hsp70) member 12A
1	0.108	0.775	Q9Z0P4	PALM	paralemmin	0.0173	-0.932	0.0114	Palm	PALM	paralemmin
1	0.109	0.116	Q99LB2	DHRS4	dehydrogenase/reductase 4	0.0995	-0.163	0.105	Dhrs4	DHRS4	dehydrogenase/reductase 4
1	0.11	0.0364	Q8BGK2	ADPRHL1	ADP-ribosylhydrolase like 1	0.00739	-0.485	0.00368	Adprhl1	ADPRHL1	ADP-ribosylhydrolase like 1
1	0.11	0.292	Q8C5L3	CNOT2	CCR4-NOT transcription complex subunit 2	0.156	-0.128	0.184	Cnot2	CNOT2	CCR4-NOT transcription complex subunit 2
1	0.11	0.597	P29595	NEDD8	NEDD8 ubiquitin like modifier	0.441	-0.056	0.683	Nedd8	NEDD8	NEDD8 ubiquitin like modifier
1	0.111	0.863	Q8CG76	AKR7A2	aldo-keto reductase family 7 member A2	0.137	-0.194	0.156	Akr7a5	AKR7A2	aldo-keto reductase family 7 member A2
1	0.111	0.943	P08121	COL3A1	collagen type III alpha 1 chain	0.00608	-0.748	0.0028	Col3a1	COL3A1	collagen type III alpha 1 chain
1	0.113	0.428	P51660	HSD17B4	hydroxysteroid 17-beta dehydrogenase 4	0.00338	-0.203	0.00123	Hsd17b4	HSD17B4	hydroxysteroid 17-beta dehydrogenase 4
1	0.113	0.324	Q5IRJ6	SLC30A9	solute carrier family 30 member 9	0.00568	-0.421	0.00255	Slc30a9	SLC30A9	solute carrier family 30 member 9
1	0.114	0.121	P50462	CSRP3	cysteine and glycine rich protein 3	0.00566	-0.915	0.00254	Csrp3	CSRP3	cysteine and glycine rich protein 3
1	0.114	0.661	P85094	ISOC2	isochorismatase domain containing 2	0.159	-0.16	0.189	Isoc2a	ISOC2	isochorismatase domain containing 2
1	0.114	0.546	Q9QYH6	MAGED1	MAGE family member D1	0.000576	-0.667	8.87e-05	Maged1	MAGED1	MAGE family member D1
1	0.115	0.108	Q02788	COL6A2	collagen type VI alpha 2 chain	8.16e-05	-1.284	1.48e-06	Col6a2	COL6A2	collagen type VI alpha 2 chain
1	0.117	0.319	P48678	LMNA	lamin A/C	0.0167	-0.31	0.0109	Lmna	LMNA	lamin A/C
1	0.117	0.362	Q9QXS1	PLEC	plectin	0.547	-0.011	0.916	Plec	PLEC	plectin
1	0.117	0.284	P55012	SLC12A2	solute carrier family 12 member 2	0.437	-0.067	0.676	Slc12a2	SLC12A2	solute carrier family 12 member 2
0.776	0.118	0.0165	P26231	CTNNA1	catenin alpha 1	0.00321	-0.326	0.00115	Ctnna1	CTNNA1	catenin alpha 1
1	0.118	0.876	Q9DC23	DNAJC10	DnaJ heat shock protein family (Hsp40) member C10	0.58	-0.001	0.993	Dnajc10	DNAJC10	DnaJ heat shock protein family (Hsp40) member C10
1	0.118	0.787	Q6P6L0	FILIP1L	filamin A interacting protein 1 like	0.372	-0.094	0.549	Filip1l	FILIP1L	filamin A interacting protein 1 like
1	0.119	0.765	P58871	TNKS1BP1	tankyrase 1 binding protein 1	0.577	-0.001	0.986	Tnks1bp1	TNKS1BP1	tankyrase 1 binding protein 1
1	0.12	0.844	Q80VP1	EPN1	epsin 1	0.149	-0.094	0.174	Epn1	EPN1	epsin 1
1	0.121	0.491	P70288	HDAC2	histone deacetylase 2	0.000448	-0.592	5.78e-05	Hdac2	HDAC2	histone deacetylase 2
1	0.121	0.581	P97823	LYPLA1	lysophospholipase 1	0.0186	-0.372	0.0126	Lypla1	LYPLA1	lysophospholipase 1
1	0.123	0.299	P97450	ATP5PF	ATP synthase peripheral stalk subunit F6	0.209	-0.164	0.264	Atp5j	ATP5PF	ATP synthase peripheral stalk subunit F6
1	0.124	0.812	P55292	DSC2	desmocollin 2	0.000941	-1.464	0.000188	Dsc2	DSC2	desmocollin 2
1	0.124	0.648	Q9JK53	PRELP	proline and arginine rich end leucine rich repeat protein	0.0333	-0.363	0.0267	Prelp	PRELP	proline and arginine rich end leucine rich repeat protein
1	0.125	0.598	Q80SW1	AHCYL1	adenosylhomocysteinase like 1	0.00992	-0.304	0.00545	Ahcyl1	AHCYL1	adenosylhomocysteinase like 1
1	0.125	0.573	Q60875	ARHGEF2	Rho/Rac guanine nucleotide exchange factor 2	0.53	-0.021	0.877	Arhgef2	ARHGEF2	Rho/Rac guanine nucleotide exchange factor 2
1	0.127	0.402	Q60838	DVL2	dishevelled segment polarity protein 2	0.000348	-0.718	3.83e-05	Dvl2	DVL2	dishevelled segment polarity protein 2
1	0.127	0.883	Q3U0M1	TRAPPC9	trafficking protein particle complex subunit 9	0.47	-0.054	0.748	Trappc9	TRAPPC9	trafficking protein particle complex subunit 9
1	0.128	0.133	Q9D0M5	DYNLL2	dynein light chain LC8-type 2	0.000438	-1.029	5.54e-05	Dynll2	DYNLL2	dynein light chain LC8-type 2
1	0.128	0.794	Q6P8X1	SNX6	sorting nexin 6	0.46	-0.043	0.723	Snx6	SNX6	sorting nexin 6
1	0.129	0.874	Q9R0U0	SRSF10	serine and arginine rich splicing factor 10	0.0501	-0.292	0.0445	Srsf10	SRSF10	serine and arginine rich splicing factor 10
1	0.13	0.901	Q80X19	COL14A1	collagen type XIV alpha 1 chain	0.000293	-1.399	2.82e-05	Col14a1	COL14A1	collagen type XIV alpha 1 chain
1	0.13	0.0338	Q02257	JUP	junction plakoglobin	0.0222	-0.225	0.0158	Jup	JUP	junction plakoglobin
1	0.13	0.755	Q8CGB3	UACA	uveal autoantigen with coiled-coil domains and ankyrin repeats	0.36	-0.092	0.526	Uaca	UACA	uveal autoantigen with coiled-coil domains and ankyrin repeats
1	0.131	0.635	Q64143	PIK3R3	phosphoinositide-3-kinase regulatory subunit 3	0.002	-0.851	0.000582	Pik3r3	PIK3R3	phosphoinositide-3-kinase regulatory subunit 3
1	0.132	0.644	Q8BYM8	CARS2	cysteinyl-tRNA synthetase 2, mitochondrial	0.0327	-0.354	0.026	Cars2	CARS2	cysteinyl-tRNA synthetase 2, mitochondrial
1	0.132	0.525	Q80VQ1	LRRC1	leucine rich repeat containing 1	0.000563	-1.813	8.54e-05	Lrrc1	LRRC1	leucine rich repeat containing 1
1	0.132	0.873	Q9EPB4	PYCARD	PYD and CARD domain containing	0.528	-0.036	0.872	Pycard	PYCARD	PYD and CARD domain containing
1	0.135	0.872	Q9Z2A5	ATE1	arginyltransferase 1	0.0234	-0.412	0.0169	Ate1	ATE1	arginyltransferase 1
1	0.135	0.711	Q9Z204	HNRNPC	heterogeneous nuclear ribonucleoprotein C	0.245	-0.124	0.322	Hnrnpc	HNRNPC	heterogeneous nuclear ribonucleoprotein C
1	0.135	0.738	Q8K2F8	LSM14A	LSM14A mRNA processing body assembly factor	0.00847	-0.237	0.00439	Lsm14a	LSM14A	LSM14A mRNA processing body assembly factor
1	0.135	0.502	P51667	MYL2	myosin light chain 2	0.0119	-0.494	0.00693	Myl2	MYL2	myosin light chain 2
1	0.135	0.887	Q3TWI9	TMEM63B	transmembrane protein 63B	0.00182	-0.595	0.000507	Tmem63b	TMEM63B	transmembrane protein 63B
1	0.136	0.643	P63254	CRIP1	cysteine rich protein 1	0.0104	-1.284	0.00581	Crip1	CRIP1	cysteine rich protein 1
0.633	0.137	0.0125	Q60749	KHDRBS1	KH RNA binding domain containing, signal transduction associated 1	0.0167	-0.225	0.0108	Khdrbs1	KHDRBS1	KH RNA binding domain containing, signal transduction associated 1
1	0.139	0.597	Q68FL4	AHCYL2	adenosylhomocysteinase like 2	0.113	-0.335	0.123	Ahcyl2	AHCYL2	adenosylhomocysteinase like 2
1	0.139	0.523	O70318	EPB41L2	erythrocyte membrane protein band 4.1 like 2	0.036	-0.368	0.0294	Epb41l2	EPB41L2	erythrocyte membrane protein band 4.1 like 2
1	0.139	0.624	P83887	TUBG1	tubulin gamma 1	0.00359	-1.083	0.00133	Tubg1	TUBG1	tubulin gamma 1
1	0.14	0.398	Q65CL1	CTNNA3	catenin alpha 3	0.199	-0.203	0.248	Ctnna3	CTNNA3	catenin alpha 3
1	0.14	0.0421	O88569	HNRNPA2B1	heterogeneous nuclear ribonucleoprotein A2/B1	0.401	-0.043	0.606	Hnrnpa2b1	HNRNPA2B1	heterogeneous nuclear ribonucleoprotein A2/B1
1	0.141	0.728	Q6ZPJ3	UBE2O	ubiquitin conjugating enzyme E2 O	0.424	-0.066	0.65	Ube2o	UBE2O	ubiquitin conjugating enzyme E2 O
1	0.142	0.735	Q61543	GLG1	golgi glycoprotein 1	0.147	-0.126	0.171	Glg1	GLG1	golgi glycoprotein 1
1	0.142	0.306	Q80X50	Ubap2l	ubiquitin-associated protein 2-like	0.201	-0.051	0.251	Ubap2l	Ubap2l	ubiquitin-associated protein 2-like
1	0.143	0.776	Q3UI43	BABAM1	BRISC and BRCA1 A complex member 1	0.0193	-0.213	0.0132	Babam1	BABAM1	BRISC and BRCA1 A complex member 1
1	0.143	0.519	Q3URD3	SLMAP	sarcolemma associated protein	0.00471	-0.521	0.00195	Slmap	SLMAP	sarcolemma associated protein
1	0.144	0.44	Q8BSY0	ASPH	aspartate beta-hydroxylase	6.12e-05	-1.542	6.15e-07	Asph	ASPH	aspartate beta-hydroxylase
1	0.144	0.109	P97443	SMYD1	SET and MYND domain containing 1	0.000126	-1.227	5.31e-06	Smyd1	SMYD1	SET and MYND domain containing 1
1	0.145	0.562	Q9CQI6	COTL1	coactosin like F-actin binding protein 1	0.28	-0.25	0.381	Cotl1	COTL1	coactosin like F-actin binding protein 1
1	0.145	0.871	P33215	NEDD1	NEDD1 gamma-tubulin ring complex targeting factor	0.00199	-0.916	0.000578	Nedd1	NEDD1	NEDD1 gamma-tubulin ring complex targeting factor
1	0.145	0.904	Q04736	YES1	YES proto-oncogene 1, Src family tyrosine kinase	0.205	-0.366	0.257	Yes1	YES1	YES proto-oncogene 1, Src family tyrosine kinase
1	0.146	0.852	Q8CJ67	STAU2	staufen double-stranded RNA binding protein 2	0.00132	-0.624	0.000317	Stau2	STAU2	staufen double-stranded RNA binding protein 2
1	0.147	0.911	P39688	FYN	FYN proto-oncogene, Src family tyrosine kinase	0.000898	-0.483	0.000177	Fyn	FYN	FYN proto-oncogene, Src family tyrosine kinase
1	0.149	0.785	Q6ZWR6	SYNE1	spectrin repeat containing nuclear envelope protein 1	0.00111	-1.794	0.000245	Syne1	SYNE1	spectrin repeat containing nuclear envelope protein 1
1	0.149	0.908	Q9Z2C8	YBX2	Y-box binding protein 2	0.513	-0.027	0.839	Ybx2	YBX2	Y-box binding protein 2
1	0.151	0.455	G3X9K3	ARFGEF1	ADP ribosylation factor guanine nucleotide exchange factor 1	0.00789	-0.312	0.004	Arfgef1	ARFGEF1	ADP ribosylation factor guanine nucleotide exchange factor 1
1	0.152	0.286	P47911	RPL6	ribosomal protein L6	0.4	-0.132	0.604	Rpl6l	RPL6	ribosomal protein L6
1	0.152	0.804	Q9CW03	SMC3	structural maintenance of chromosomes 3	0.199	-0.229	0.248	Smc3	SMC3	structural maintenance of chromosomes 3
1	0.154	0.516	Q921H8	ACAA1	acetyl-CoA acyltransferase 1	0.106	-0.161	0.114	Acaa1a	ACAA1	acetyl-CoA acyltransferase 1
1	0.155	0.341	Q505D7	OPA3	outer mitochondrial membrane lipid metabolism regulator OPA3	0.000191	-0.927	1.18e-05	Opa3	OPA3	outer mitochondrial membrane lipid metabolism regulator OPA3
1	0.156	0.642	P11087	COL1A1	collagen type I alpha 1 chain	0.00706	-1.209	0.00345	Col1a1	COL1A1	collagen type I alpha 1 chain
1	0.156	0.542	Q9EQJ9	MAGI3	membrane associated guanylate kinase, WW and PDZ domain containing 3	3.63e-05	-1.575	1.71e-07	Magi3	MAGI3	membrane associated guanylate kinase, WW and PDZ domain containing 3
1	0.157	0.852	Q9DBC0	SELENOO	selenoprotein O	0.473	-0.108	0.754	Selenoo	SELENOO	selenoprotein O
1	0.158	0.496	E0CYV9	C4orf54	chromosome 4 open reading frame 54	0.000298	-1.179	2.9e-05	1110002E22Rik	C4orf54	chromosome 4 open reading frame 54
1	0.163	0.62	Q8VHY0	CSPG4	chondroitin sulfate proteoglycan 4	0.0102	-0.62	0.0057	Cspg4	CSPG4	chondroitin sulfate proteoglycan 4
1	0.163	0.827	P22907	HMBS	hydroxymethylbilane synthase	0.0137	-0.336	0.0084	Hmbs	HMBS	hydroxymethylbilane synthase
1	0.163	0.315	Q80XU3	NUCKS1	nuclear casein kinase and cyclin dependent kinase substrate 1	0.566	-0.008	0.962	Nucks1	NUCKS1	nuclear casein kinase and cyclin dependent kinase substrate 1
1	0.163	0.754	Q8K2V1	PPP4R1	protein phosphatase 4 regulatory subunit 1	0.36	-0.051	0.527	Ppp4r1	PPP4R1	protein phosphatase 4 regulatory subunit 1
1	0.164	0.0464	Q80XL6	ACAD11	acyl-CoA dehydrogenase family member 11	0.00421	-0.673	0.00165	Acad11	ACAD11	acyl-CoA dehydrogenase family member 11
1	0.164	0.0766	Q9WTR5	CDH13	cadherin 13	0.00011	-0.516	3.75e-06	Cdh13	CDH13	cadherin 13
1	0.164	0.425	A2AJB2	TMEM141	transmembrane protein 141	0.00702	-0.633	0.00343	Tmem141	TMEM141	transmembrane protein 141
1	0.166	0.771	Q8VD26	TMEM143	transmembrane protein 143	0.055	-0.344	0.0503	Tmem143	TMEM143	transmembrane protein 143
1	0.166	0.705	Q5H8C4	VPS13A	vacuolar protein sorting 13 homolog A	0.176	-0.211	0.212	Vps13a	VPS13A	vacuolar protein sorting 13 homolog A
1	0.17	0.891	Q7TQK5	CCDC93	coiled-coil domain containing 93	0.0269	-0.43	0.0202	Ccdc93	CCDC93	coiled-coil domain containing 93
1	0.172	0.535	P01872	IGHM	immunoglobulin heavy constant mu	0.196	-0.969	0.243	Ighm	IGHM	immunoglobulin heavy constant mu
1	0.175	0.0323	Q9Z2A9	GGT5	gamma-glutamyltransferase 5	0.135	-0.168	0.153	Ggt5	GGT5	gamma-glutamyltransferase 5
1	0.175	0.761	Q91XD6	VPS36	vacuolar protein sorting 36 homolog	0.362	-0.046	0.53	Vps36	VPS36	vacuolar protein sorting 36 homolog
1	0.18	0.362	Q70KF4	Cmya5	cardiomyopathy associated 5	0.131	-0.141	0.147	Cmya5	Cmya5	cardiomyopathy associated 5
1	0.183	0.552	Q62036	CEP131	centrosomal protein 131	0.383	-0.138	0.57	Cep131	CEP131	centrosomal protein 131
1	0.184	0.242	Q9JKY0	CNOT9	CCR4-NOT transcription complex subunit 9	0.0147	-0.449	0.0092	Cnot9	CNOT9	CCR4-NOT transcription complex subunit 9
1	0.188	0.0639	Q6P069	SRI	sorcin	0.568	-0.003	0.967	Sri	SRI	sorcin
1	0.193	0.807	Q9QXL2	KIF21A	kinesin family member 21A	0.02	-0.739	0.0139	Kif21a	KIF21A	kinesin family member 21A
1	0.194	0.817	Q62189	Snrpa (includes others)	small nuclear ribonucleoprotein polypeptide A	0.455	-0.049	0.714	Snrpa	Snrpa (includes others)	small nuclear ribonucleoprotein polypeptide A
1	0.197	0.684	P21619	LMNB2	lamin B2	0.0395	-0.585	0.0329	Lmnb2	LMNB2	lamin B2
1	0.207	0.471	P62751	Rpl23a	ribosomal protein L23A	0.099	-0.09	0.104	Rpl23a	Rpl23a	ribosomal protein L23A
0.105	0.208	0.000711	O70468	MYBPC3	myosin binding protein C3	0.0097	-0.47	0.00528	Mybpc3	MYBPC3	myosin binding protein C3
1	0.211	0.39	Q9ESD7	DYSF	dysferlin	0.109	-0.268	0.117	Dysf	DYSF	dysferlin
1	0.212	0.158	O88531	PPT1	palmitoyl-protein thioesterase 1	0.341	-0.103	0.492	Ppt1	PPT1	palmitoyl-protein thioesterase 1
1	0.213	0.487	Q9D0R8	LSM12	LSM12 homolog	0.321	-0.086	0.455	Lsm12	LSM12	LSM12 homolog
1	0.215	0.169	Q8K370	ACAD10	acyl-CoA dehydrogenase family member 10	0.0396	-0.754	0.033	Acad10	ACAD10	acyl-CoA dehydrogenase family member 10
1	0.217	0.527	P15116	CDH2	cadherin 2	0.00358	-0.582	0.00133	Cdh2	CDH2	cadherin 2
1	0.223	0.197	Q60675	LAMA2	laminin subunit alpha 2	0.0135	-0.629	0.00819	Lama2	LAMA2	laminin subunit alpha 2
1	0.224	0.255	Q61703	ITIH2	inter-alpha-trypsin inhibitor heavy chain 2	0.457	-0.228	0.717	Itih2	ITIH2	inter-alpha-trypsin inhibitor heavy chain 2
1	0.225	0.363	P18872	GNAO1	G protein subunit alpha o1	0.0484	-0.593	0.0427	Gnao1	GNAO1	G protein subunit alpha o1
1	0.233	0.893	P70206	PLXNA1	plexin A1	0.00254	-0.626	0.000823	Plxna1	PLXNA1	plexin A1
1	0.243	0.244	Q61879	MYH10	myosin heavy chain 10	0.00166	-0.662	0.000444	Myh10	MYH10	myosin heavy chain 10
1	0.244	0.775	E9Q7G0	NUMA1	nuclear mitotic apparatus protein 1	0.108	-0.182	0.116	Numa1	NUMA1	nuclear mitotic apparatus protein 1
1	0.262	0.819	E9Q6J5	BOD1L1	biorientation of chromosomes in cell division 1 like 1	0.0636	-0.321	0.0604	Bod1l	BOD1L1	biorientation of chromosomes in cell division 1 like 1
1	0.27	0.225	Q8BMJ3	EIF1AY	eukaryotic translation initiation factor 1A Y-linked	0.00237	-0.229	0.000742	Eif1ax	EIF1AY	eukaryotic translation initiation factor 1A Y-linked
1	0.27	0.82	Q9Z0F7	SNCG	synuclein gamma	0.00336	-1.078	0.00122	Sncg	SNCG	synuclein gamma
1	0.273	0.625	Q9CX80	CYGB	cytoglobin	0.0055	-1.021	0.00242	Cygb	CYGB	cytoglobin
1	0.273	0.75	Q6PGC1	DHX29	DExH-box helicase 29	0.0617	-0.224	0.0581	Dhx29	DHX29	DExH-box helicase 29
1	0.283	0.15	P49817	CAV1	caveolin 1	0.0177	-1.243	0.0118	Cav1	CAV1	caveolin 1
0.488	0.284	0.00709	Q6PDQ2	CHD4	chromodomain helicase DNA binding protein 4	0.583	0	0.999	Chd4	CHD4	chromodomain helicase DNA binding protein 4
1	0.286	0.428	Q9DCN1	NUDT12	nudix hydrolase 12	0.0298	-0.605	0.0232	Nudt12	NUDT12	nudix hydrolase 12
1	0.293	0.21	Q8VIJ6	SFPQ	splicing factor proline and glutamine rich	0.0503	-0.145	0.0448	Sfpq	SFPQ	splicing factor proline and glutamine rich
1	0.294	0.263	P09542	MYL3	myosin light chain 3	0.0173	-0.38	0.0114	Myl3	MYL3	myosin light chain 3
1	0.308	0.311	Q69ZW3	EHBP1	EH domain binding protein 1	0.000191	-2.001	1.15e-05	Ehbp1	EHBP1	EH domain binding protein 1
1	0.31	0.168	Q9WV02	RBMX	RNA binding motif protein X-linked	0.0463	-0.232	0.0403	Rbmx	RBMX	RNA binding motif protein X-linked
1	0.343	0.206	P26645	Marcks	myristoylated alanine rich protein kinase C substrate	0.299	-0.224	0.416	Marcks	Marcks	myristoylated alanine rich protein kinase C substrate
1	0.36	0.592	Q9CQ49	NCBP2	nuclear cap binding protein subunit 2	0.00469	-0.626	0.00194	Ncbp2	NCBP2	nuclear cap binding protein subunit 2
1	0.431	0.465	P16330	CNP	2',3'-cyclic nucleotide 3' phosphodiesterase	0.574	-0.006	0.979	Cnp	CNP	2',3'-cyclic nucleotide 3' phosphodiesterase
1	0.485	0.754	Q3TJZ6	FAM98A	family with sequence similarity 98 member A	0.387	-0.051	0.578	Fam98a	FAM98A	family with sequence similarity 98 member A
1	0.558	0.244	O35386	PHYH	phytanoyl-CoA 2-hydroxylase	0.0137	-0.254	0.00837	Phyh	PHYH	phytanoyl-CoA 2-hydroxylase
1	0.578	0.82	P70274	SELENOP	selenoprotein P	0.00557	-0.518	0.00247	Selenop	SELENOP	selenoprotein P
0.0188	0.782	3.03e-05	E9Q9K5	TRDN	triadin	0.00153	-0.571	0.000394	Trdn	TRDN	triadin
1	1.053	0.0325	P0DOV2	IFI16	interferon gamma inducible protein 16	0.131	-0.565	0.148	Ifi203-ps	IFI16	interferon gamma inducible protein 16
1	1.13	0.0578	Q9JHZ2	ANKH	ANKH inorganic pyrophosphate transport regulator	3.61e-05	-1.351	1.39e-07	Ank	ANKH	ANKH inorganic pyrophosphate transport regulator

## Sheet: Discordant P-up T-down
q-value proteins	Log Ratio proteins	p-value proteins	proteins ID	Symbol proteins	Entrez Gene Name proteins	q-value transcript	Log Ratio transcript	p-value transcript	ID transcript	Symbol transcript	Entrez Gene Name transcript
1	0.308	0.311	Q69ZW3	EHBP1	EH domain binding protein 1	0.000191	-2.001	1.15e-05	Ehbp1	EHBP1	EH domain binding protein 1
1	1.13	0.0578	Q9JHZ2	ANKH	ANKH inorganic pyrophosphate transport regulator	3.61e-05	-1.351	1.39e-07	Ank	ANKH	ANKH inorganic pyrophosphate transport regulator
1	0.283	0.15	P49817	CAV1	caveolin 1	0.0177	-1.243	0.0118	Cav1	CAV1	caveolin 1
1	0.27	0.82	Q9Z0F7	SNCG	synuclein gamma	0.00336	-1.078	0.00122	Sncg	SNCG	synuclein gamma
1	0.273	0.625	Q9CX80	CYGB	cytoglobin	0.0055	-1.021	0.00242	Cygb	CYGB	cytoglobin
1	0.36	0.592	Q9CQ49	NCBP2	nuclear cap binding protein subunit 2	0.00469	-0.626	0.00194	Ncbp2	NCBP2	nuclear cap binding protein subunit 2
1	0.286	0.428	Q9DCN1	NUDT12	nudix hydrolase 12	0.0298	-0.605	0.0232	Nudt12	NUDT12	nudix hydrolase 12

## Sheet: Discordant P-down T-up
q-value proteins	Log Ratio proteins	p-value proteins	proteins ID	Symbol proteins	Entrez Gene Name proteins	q-value transcript	Log Ratio transcript	p-value transcript	ID transcript	Symbol transcript	Entrez Gene Name transcript
1	-0.346	0.197	P01027	C3	complement C3	0.000122	2.216	4.75e-06	C3	C3	complement C3
1	-0.384	0.219	P29699	AHSG	alpha 2-HS glycoprotein	0.0166	1.996	0.0108	Ahsg	AHSG	alpha 2-HS glycoprotein
1	-0.4	0.259	Q8BHC0	LYVE1	lymphatic vessel endothelial hyaluronan receptor 1	0.00142	1.122	0.000352	Lyve1	LYVE1	lymphatic vessel endothelial hyaluronan receptor 1
1	-0.489	0.0306	P07724	ALB	albumin	0.402	0.64	0.608	Alb	ALB	albumin
